# Supplementary material for: Proteome Landscape of Epithelial-to-Mesenchymal Transition (EMT) of Retinal Pigment Epithelium Shares Commonalities With Malignancy-Associated EMT
Source: Mol Cell Proteomics. 2021 Aug 27;20:100131. doi: 10.1016/j.mcpro.2021.100131 (PMC8482521; doi:10.1016/j.mcpro.2021.100131)
Supplement: Supplemental Table S2 [file mmc2.xlsx]

## Sheet: Malignancy-associated EMT f  
Transcription factors		References
TBX2	activated	Wang, B. et al PLoS One 7, e41355 (2012).
MYC	activated	Cho, K.B., et al Cancer Lett 293, 230-239 (2010).
FOXO1	activated	Dong, T. et al. Oncotarget 8, 1703-1713 (2017).
E2F1	activated	Wang, T. et al. BMC Cancer 17, 719 (2017)
SREBF1	activated	Zhai, D., et al Oncol Lett 15, 5959-5965 (2018).
CTNNB1	activated	Tanabe, S., et al World J Stem Cells 8, 384-395 (2016).
FOXM1	activated	Yang, C. et al. Cancer Lett 340, 104-112 (2013).
HIF1A	activated	Zhang, W. et al. PLoS One 10, e0129603 (2015).
STAT4	activated	Zhao, L. et al. Oncogene 36, 3384-3396 (2017).
RELA	activated	Tian, B. et al. J Biol Chem 293, 16528-16545 (2018).
ETS1	activated	Rodgers, J.J. et al. J Cell Biochem 120, 848-860 (2019).
MYCN	activated	Xue, C. et al. Oncotarget 7, 54937-54951 (2016).
SMARCA4	activated	Orvis, T. et al. Cancer Res 74, 6486-6498 (2014).
NUPR1	activated	Cano, C.E. et al. EMBO Mol Med 4, 964-979 (2012).
FOXA1	Inhibited	Lin, M. et al. Gene 642, 145-151 (2018).
HDAC1	Inhibited	Kiweler, N. et al. Arch Toxicol 92, 2227-2243 (2018).
H1C1	Inhibited	Hao, M. et al. J Pathol 242, 409-420 (2017).
TCF3	Inhibited	Yamazaki, T. et al. Genes Dev 32, 1161-1174 (2018).
KDM5B	Inhibited	Enkhbaatar, Z. et al. Cell Cycle 12, 2100-2112 (2013).
ZFP36	Inhibited	Montorsi, L. et al. Oncotarget 7, 59144-59157 (2016).
SOX9	Inhibited	Masuda et al. J Biol Chem 285, 26933-26944 (2010).
Kinases
ERBB2	activated	Jenndahl, L.E., et al Int J Oncol 27, 439-448 (2005).
MAP2K1	activated	Lemieux, E. et al. Int J Cancer 125, 1575-1586 (2009).
EGFR	activated	Kim, J., et al Oncotarget 7, 85021-85032 (2016).
RAF1	activated	Lan, M., Carcinogenesis 25, 2385-2395 (2004).
SRC	activated	Nagathihalli, et al Front Biosci 17, 2059-2069 (2012).
MAPK7	activated	Javaid, S. et al. Mol Cancer Res 13, 934-943 (2015).
IKBKB	activated	Jiang, R. et al. Arch Toxicol 87, 991-1000 (2013).
miRNA
MIR185	Inhibited	Szklarczyk, D. et al. Nucleic Acids Res 47, D607-D613 (2019).
MIR34	Inhibited	Siemens, H. et al. Cell Cycle 10, 4256-4271 (2011).
MIR122	Inhibited	Jin, Y. et al Exp Cell Res 360, 210-217 (2017).
MIR21	Inhibited	Dai, L. et al. . Front Biosci 24, 1426-1439 (2019).
LET7	Inhibited	Yu, F. et al. Cell 131, 1109-1123 (2007).
