# Supplementary material for: Proteome Landscape of Epithelial-to-Mesenchymal Transition (EMT) of Retinal Pigment Epithelium Shares Commonalities With Malignancy-Associated EMT
Source: Mol Cell Proteomics. 2021 Aug 27;20:100131. doi: 10.1016/j.mcpro.2021.100131 (PMC8482521; doi:10.1016/j.mcpro.2021.100131)
Supplement: Supplemental Table S3 [file mmc3.xlsx]

## Sheet: DIA MS methodology
DIA-Orbitrap Lumos Instrument method
Method Summary
Method Settings
Application Mode: Peptide	Peptide
Method Duration (min): 140	140
Global Parameters
Ion Source
Ion Source Type: NSI	NSI
Spray Voltage: Static	Static
Positive Ion (V): 2200	2200
Negative Ion (V): 600	600
Positive Ion
Positive Ion
Time (min)	Voltage (V)
0	1800
35	1900
Negative Ion
Negative Ion
Time (min)	Voltage (V)
0	0
Sweep Gas (Arb): 0	0
Ion Transfer Tube Temp (°C): 275	275
Use Ion Source Settings from Tune: False	False
FAIMS Mode: Not Installed	Not Installed
MS Global Settings
Infusion Mode: Liquid Chromatography	Liquid Chromatography
Expected LC Peak Width (s): 30	30
Advanced Peak Determination: False	False
Default Charge State: 2	2
Internal Mass Calibration: Off	Off
Experiment#1 [MS]
Start Time (min): 0	0
End Time (min): 140	140
Master Scan:
MS OT
Detector Type: Orbitrap	Orbitrap
Orbitrap Resolution: 120000	120000
Mass Range: Normal	Normal
Use Quadrupole Isolation: True	True
Scan Range (m/z): 375-1500	375-1500
RF Lens (%): 30	30
AGC Target: Standard	Standard
Maximum Injection Time Mode: Custom	Custom
Maximum Injection Time (ms): 50	50
Microscans: 1	1
Data Type: Profile	Profile
Polarity: Positive	Positive
Source Fragmentation: Disabled	Disabled
Scan Description:
Experiment#2 [tMSn]
Start Time (min): 0	0
End Time (min): 140	140
Master Scan:
tMS² OT HCD
MSⁿ Level (n): 2	2
Multiplex Ions: False	False
Isolation Mode: Quadrupole	Quadrupole
Activation Type: HCD	HCD
HCD Collision Energy (%): 35	35
Stepped Collision Energy: True	True
+/- HCD Collision Energy (%): 5	5
Detector Type: Orbitrap	Orbitrap
Orbitrap Resolution: 30000	30000
Mass Range: Normal	Normal
Scan Range Mode: Define m/z range	Define m/z range
Scan Range (m/z): 200-1200	200-1200
RF Lens (%): 30	30
AGC Target: Custom	Custom
Maximum Injection Time Mode: Auto	Auto
Microscans: 1	1
Data Type: Centroid	Centroid
Polarity: Positive	Positive
Source Fragmentation: Disabled	Disabled
Use EASY-IC™: False	False
Loop Control: N	N
N (Number of Spectra): 23	23
Dynamic Retention Time: Off	Off
Scan Description:
Include Start/End Times: True	True
Mass List Table
Mass List Table
Compound	Formula	Adduct	m/z	z	t start (min)	t stop (min)	Isolation Window (m/z)	Normalized AGC Target (%)
			383.375	3	0	140	66.8	500
			423	3	0	140	13.5	500
			435	3	0	140	11.5	1000
			446.5	3	0	140	12.5	1000
			458	3	0	140	11.5	1000
			469	3	0	140	11.5	1000
			480	3	0	140	11.5	1000
			490.5	3	0	140	10.5	1000
			501	3	0	140	11.5	1000
			512	3	0	140	11.5	1000
			523	3	0	140	11.5	1000
			533.5	3	0	140	10.5	1000
			544	3	0	140	11.5	1000
			554.5	3	0	140	10.5	1000
			565	3	0	140	11.5	1000
			575.5	3	0	140	10.5	1000
			586	3	0	140	11.5	1000
			597.5	3	0	140	12.5	1000
			609.5	3	0	140	12.5	1000
			621.5	3	0	140	12.5	1000
			633	3	0	140	11.5	1000
			645	3	0	140	13.5	1000
			657.5	3	0	140	12.5	1000
			670.5	3	0	140	14.5	1000
			684	3	0	140	13.5	1000
			697	3	0	140	13.5	1000
			710.5	3	0	140	14.5	1000
			725.5	3	0	140	16.5	1000
			741	3	0	140	15.5	1000
			756.5	3	0	140	16.5	1000
			773.5	3	0	140	18.5	1000
			791	3	0	140	17.5	1000
			808.5	3	0	140	18.5	1000
			827	3	0	140	19.5	1000
			846.5	3	0	140	20.5	1000
			866.5	3	0	140	20.5	1000
			887.5	3	0	140	22.5	1000
			910.5	3	0	140	24.5	500
			935.5	3	0	140	26.5	500
			962.5	3	0	140	28.5	500
			992	3	0	140	31.5	200
			1025	3	0	140	35.5	200
			1063	3	0	140	41.5	100
			1108.5	3	0	140	50.5	100
			1391.62	3	0	140	516.8	100
