# Supplementary material for: Proteome Landscape of Epithelial-to-Mesenchymal Transition (EMT) of Retinal Pigment Epithelium Shares Commonalities With Malignancy-Associated EMT
Source: Mol Cell Proteomics. 2021 Aug 27;20:100131. doi: 10.1016/j.mcpro.2021.100131 (PMC8482521; doi:10.1016/j.mcpro.2021.100131)
Supplement: Supplemental Table S4 [file mmc4.xlsx]

## Sheet: 12 hr_MLR
Protein IDs	Majority protein IDs	Gene names	Protein names	P-Value (-Log10)	FC: 12Hr/MLR (Log2)	FC: 12Hr/MLR	Significant	Unique peptides	MS/MS count	Only identified by site	Reverse	Potential contaminant	Peptides	Razor + unique peptides	Sequence coverage [%]	Unique + razor sequence coverage [%]	Unique sequence coverage [%]	Mol. weight [kDa]	Q-value	Score	Intensity	MLR_01	MLR_02	MLR_03	12Hr_01	12Hr_02	12Hr_03	48Hr_01	48Hr_02	48Hr_03
P15407;P15407-2	P15407	FOSL1	Fos-related antigen 1	6.81334	3.37729	11.4061	+	4	7				4	4	25.8	25.8	25.8	29.413	0	63.395	1019600000	-3.05313	-2.96828	-3.07986	0.371901	0.29085	0.367842	-1.22815	-1.30852	-1.38252
Q5JV73	Q5JV73	FRMPD3	FERM and PDZ domain-containing protein 3	4.27838	-3.23177	10.4443	+	2	2				2	2	0.9	0.9	0.9	199.21	0.0060027	1.4834	248790000	-1.78437	-1.79534	-2.17762	-4.95992	-5.11883	-5.37389	-4.73255	-4.69024	-4.44116
Q8IYL2;Q8IYL2-2	Q8IYL2	TRMT44	Probable tRNA (uracil-O(2)-)-methyltransferase	3.75256	-2.96818	8.8101	+	3	4				3	3	5	5	5	84.628	0.0014101	2.1757	4699100000	-2.6439	-3.30886	-3.18735	-6.02747	-5.86504	-6.15215	-2.28053	-2.31466	-2.27595
P17275	P17275	JUNB	Transcription factor jun-B	6.71118	2.89012	8.35282	+	4	6				5	4	23.9	21.9	21.9	35.879	0	30.575	539840000	-4.1019	-4.20726	-4.16738	-1.3161	-1.24417	-1.24591	-2.38436	-2.24275	-2.38321
Q96C24;Q96C24-2	Q96C24	SYTL4	Synaptotagmin-like protein 4	3.43673	-2.83314	8.02671	+	5	8				5	5	10.9	10.9	10.9	76.023	0	7.9431	29215000000	-2.66365	-3.14356	-3.2061	-5.63976	-5.66152	-6.21146	-2.29963	-2.32813	-2.40388
Q8TE99-2;Q8TE99	Q8TE99-2;Q8TE99	PXYLP1	2-phosphoxylose phosphatase 1	4.35474	-2.70979	7.34298	+	3	4				3	3	4.7	4.7	4.7	53.257	0.0016635	2.137	98055000	-1.35752	-1.51683	-1.29893	-3.91972	-4.03984	-4.3431	-3.86533	-3.96251	-3.853
Q9UBX5	Q9UBX5	FBLN5	Fibulin-5	6.61679	-2.65632	7.05605	+	12	69				12	12	30.8	30.8	30.8	50.18	0	99.544	19500000000	3.20436	3.12195	3.22606	0.558273	0.535759	0.489365	0.526855	0.51717	0.422103
Q8TBZ0-2;Q8TBZ0	Q8TBZ0-2;Q8TBZ0	CCDC110	Coiled-coil domain-containing protein 110	4.14062	-2.49954	6.2477	+	2	1	+			2	2	2.8	2.8	2.8	92.508	1	-2	320700000	-3.67289	-4.14018	-4.00512	-6.53647	-6.41981	-6.36054	-3.40263	-3.58905	-3.4118
P15502-5;P15502-2;P15502-1;P15502-4;P15502-7;P15502-6;P15502-12;P15502-13;P15502-10;P15502;P15502-9;P15502-11;P15502-8	P15502-5;P15502-2;P15502-1;P15502-4;P15502-7;P15502-6;P15502-12;P15502-13;P15502-10;P15502;P15502-9	ELN	Elastin	5.42894	-2.41211	5.81827	+	4	19				4	4	8.6	8.6	8.6	61.604	0	51.872	3758300000	2.21697	2.30911	2.22941	-0.199232	-0.241557	-0.0400543	-0.234017	-0.0728941	-0.107184
O94851-2;O94851-5;O94851-6;O94851-4;O94851-3;O94851	O94851-2;O94851-5;O94851-6;O94851-4;O94851-3;O94851	MICAL2	Protein-methionine sulfoxide oxidase MICAL2	5.05923	2.35802	5.56025	+	3	3				3	3	5	5	5	89.889	0.0018978	1.987	50255000	-5.43978	-5.56096	-5.42572	-3.1579	-3.21319	-2.98131	-3.56079	-3.47627	-3.67093
P98095;P98095-2	P98095;P98095-2	FBLN2	Fibulin-2	5.97744	-2.28196	5.20736	+	12	25				12	12	13.9	13.9	13.9	126.57	0	52.912	944560000	2.03468	1.89458	1.89558	-0.348912	-0.33775	-0.334389	0.103184	0.117125	0.0994577
Q9UPS8;Q9UPS8-3;Q9UPS8-2	Q9UPS8;Q9UPS8-3;Q9UPS8-2	ANKRD26	Ankyrin repeat domain-containing protein 26	3.28111	-2.26627	5.13598	+	4	2				4	4	3.2	3.2	3.2	196.32	0.00078115	2.4647	1467000000	-3.34325	-3.80491	-3.58598	-5.76323	-6.18531	-5.58441	-2.49926	-2.48599	-2.32171
Q6UXI9;Q6UXI9-6;Q6UXI9-3;Q6UXI9-5;Q6UXI9-2;Q6UXI9-4	Q6UXI9;Q6UXI9-6;Q6UXI9-3;Q6UXI9-5;Q6UXI9-2;Q6UXI9-4	NPNT	Nephronectin	6.38847	-2.26351	5.1235	+	15	33				15	15	29.4	29.4	29.4	61.906	0	65.29	4147100000	2.42699	2.31776	2.41863	0.120275	0.108738	0.143822	-0.036644	0.148027	0.125136
Q8IX30;Q8IX30-2	Q8IX30;Q8IX30-2	SCUBE3	Signal peptide, CUB and EGF-like domain-containing protein 3	5.19914	-2.24343	5.033	+	3	3				3	3	3.7	3.7	3.7	109.28	0	3.3224	44720000	-2.19296	-2.10491	-2.02398	-4.35819	-4.43846	-4.25551	-4.15283	-3.7595	-4.06106
O95967	O95967	EFEMP2	EGF-containing fibulin-like extracellular matrix protein 2	6.44007	-2.2234	4.94349	+	11	43				11	11	30.9	30.9	30.9	49.405	0	247.86	6053800000	3.1536	3.19547	3.26061	1.00841	0.976959	0.954126	1.32174	1.36439	1.326
Q9HCX3;P52741-2;P52741	Q9HCX3;P52741-2;P52741	ZNF304;ZNF134	Zinc finger protein 304;Zinc finger protein 134	1.63056	-2.21275	4.89625	+	2	2				2	2	4.9	4.9	4.9	75.046	0.0043338	1.6559	75910000	-1.95233	-3.7878	-3.56552	-4.8714	-5.4829	-5.58959	-4.6619	-5.12419	-5.09955
Q8TER0-4;Q8TER0;Q8TER0-5;Q8TER0-3	Q8TER0-4;Q8TER0;Q8TER0-5;Q8TER0-3	SNED1	Sushi, nidogen and EGF-like domain-containing protein 1	7.20062	-2.19474	4.81689	+	4	5				4	4	3	3	3	146.97	0	8.6683	147820000	-1.57713	-1.58449	-1.53372	-3.78263	-3.76689	-3.73003	-3.9865	-3.85997	-3.82252
P48436;P57073	P48436	SOX9	Transcription factor SOX-9	4.73359	-2.19402	4.81372	+	3	6				4	3	5.7	4.3	4.3	56.136	0	3.1459	323930000	-0.790157	-0.775841	-0.519692	-2.87262	-2.94356	-2.85157	-2.44777	-2.52921	-2.61996
Q5SZK8;Q5SZK8-2	Q5SZK8;Q5SZK8-2	FREM2	FRAS1-related extracellular matrix protein 2	4.90336	-2.18082	4.75596	+	68	169				68	68	28.9	28.9	28.9	351.15	0	323.31	23436000000	4.98043	4.76613	5.0076	2.75467	2.78297	2.67407	2.60901	2.64308	2.62178
Q9Y6G3	Q9Y6G3	MRPL42	39S ribosomal protein L42, mitochondrial	3.54957	-2.1742	4.72713	+	2	3				2	2	13.4	13.4	13.4	16.661	0	6.5127	257110000	-3.12586	-3.39303	-3.39327	-5.27202	-5.79065	-5.37207	-4.8531	-5.04971	-5.15361
Q12805-2;Q12805-4;Q12805-3;Q12805;Q12805-5	Q12805-2;Q12805-4;Q12805-3;Q12805;Q12805-5	EFEMP1	EGF-containing fibulin-like extracellular matrix protein 1	5.78913	-2.16814	4.70083	+	16	85				16	16	43.9	43.9	43.9	53.722	0	191.98	18803000000	4.03111	4.06527	4.18491	1.95829	1.91471	1.90387	1.93564	1.94586	1.94493
P24593	P24593	IGFBP5	Insulin-like growth factor-binding protein 5	5.48302	-2.15109	4.62719	+	15	183				15	15	64.3	64.3	64.3	30.57	0	161.31	88305000000	4.58	4.6829	4.77189	2.51365	2.50322	2.56465	2.63426	2.80737	2.82796
P25391	P25391	LAMA1	Laminin subunit alpha-1	5.3804	2.13274	4.5486	+	16	74				17	16	5.5	5.2	5.2	337.08	0	45.309	24320000000	1.03538	1.00947	1.05682	3.12976	3.28416	3.08598	2.13109	2.27659	2.18713
P10909-4;P10909;P10909-5;P10909-2;P10909-3	P10909-4;P10909;P10909-5;P10909-2	CLU	Clusterin;Clusterin beta chain;Clusterin alpha chain	9.0686	-2.11142	4.45809	+	23	209				23	23	56	56	56	48.803	0	323.31	96021000000	4.98034	4.98794	5.00356	2.87412	2.88207	2.88139	3.11137	3.10162	3.09516
Q9UJM3	Q9UJM3	ERRFI1	ERBB receptor feedback inhibitor 1	6.9027	2.10811	4.44414	+	3	7				3	3	14.1	14.1	14.1	50.559	0	25.331	612400000	-3.91939	-3.97507	-3.93307	-1.87211	-1.81972	-1.81136	-3.64851	-3.59462	-3.74675
Q9NNX1-3;Q9NNX1-2;Q9NNX1	Q9NNX1-3;Q9NNX1-2;Q9NNX1	TUFT1	Tuftelin	4.87275	2.02853	4.11495	+	8	9				8	8	23	23	23	37.928	0	12.93	638440000	-2.75887	-2.79004	-3.00856	-0.828753	-0.817695	-0.825418	-1.46628	-1.52251	-1.46794
Q9H3U7;Q9H3U7-2	Q9H3U7;Q9H3U7-2	SMOC2	SPARC-related modular calcium-binding protein 2	5.18225	-2.0277	4.11156	+	12	27				12	12	27.4	27.4	27.4	49.674	0	72.925	2984900000	2.51461	2.72271	2.6027	0.610382	0.533457	0.613083	0.450413	0.588799	0.581946
P02675	P02675	FGB	Fibrinogen beta chain;Fibrinopeptide B;Fibrinogen beta chain	5.356	1.96335	3.85473	+	2	18				5	5	11.2	11.2	5.9	55.928	0	18.517	2009100000	-0.95622	-0.99334	-0.966523	0.982605	1.09321	0.898138	0.0303707	0.0719795	0.0430832
P48307-2;P48307	P48307-2;P48307	TFPI2	Tissue factor pathway inhibitor 2	5.24084	-1.95344	3.81592	+	10	294				10	10	50	50	50	25.795	0	323.31	97760000000	6.02122	6.09527	5.89466	4.05693	4.01674	4.07717	4.06109	4.19204	4.19186
O00451-2;O00451-3;O00451	O00451-2;O00451-3;O00451	GFRA2	GDNF family receptor alpha-2	3.72264	-1.94612	3.78737	+	3	7				3	3	8.2	8.2	8.2	36.455	0	5.6651	263220000	-0.582355	-0.180411	-0.560452	-2.41049	-2.49202	-2.25906	-3.14653	-3.01429	-3.06945
Q2TB90;Q2TB90-2;Q2TB90-3	Q2TB90;Q2TB90-2;Q2TB90-3	HKDC1	Putative hexokinase HKDC1	6.83584	1.94233	3.77266	+	33	95				35	33	38.7	37	37	102.54	0	174.65	11322000000	1.7668	1.83233	1.83144	3.76921	3.73215	3.75621	2.16871	2.21574	2.12348
Q15758;Q15758-3;Q15758-2	Q15758;Q15758-3;Q15758-2	SLC1A5	Neutral amino acid transporter B(0)	5.1166	1.9287	3.71988	+	8	14				8	8	15.2	15.2	15.2	56.598	0	28.888	2195500000	-1.44102	-1.26699	-1.30034	0.534668	0.581579	0.661503	0.997284	1.02629	1.0214
P00488	P00488	F13A1	Coagulation factor XIII A chain	4.47454	1.91811	3.67916	+	2	3				2	2	2.2	2.2	2.2	83.266	0.0003963	2.7231	96658000	-4.33547	-4.46815	-4.6424	-2.5781	-2.50726	-2.60632	-3.46043	-3.24668	-3.32711
A8MV23-2;A8MV23	A8MV23-2;A8MV23	SERPINE3	Serpin E3	6.04796	-1.90322	3.62225	+	8	43				8	8	19.1	19.1	19.1	44.481	0	53.191	17527000000	3.32685	3.37496	3.31334	1.49999	1.4044	1.4011	1.07467	1.15671	1.1639
P78369;P78369-3;P78369-2	P78369;P78369-3;P78369-2	CLDN10	Claudin-10	5.37124	-1.88779	3.56377	+	2	3				2	2	9.2	9.2	9.2	24.488	0	5.8219	116290000	-0.735322	-0.837139	-0.914191	-2.75275	-2.69987	-2.69742	-2.28563	-2.35587	-2.15899
P54826	P54826	GAS1	Growth arrest-specific protein 1	5.0724	-1.8783	3.52802	+	2	4				2	2	8.1	8.1	8.1	35.693	0.00013337	2.9105	129040000	-0.816835	-0.626082	-0.759841	-2.60568	-2.56124	-2.67075	-2.24774	-2.21401	-2.16625
Q0VDD8-4;Q0VDD8;Q0VDD8-3;Q0VDD8-2	Q0VDD8-4;Q0VDD8	DNAH14	Dynein heavy chain 14, axonemal	3.94285	-1.87228	3.50543	+	3	3	+			3	3	1.1	1.1	1.1	518.56	1	-2	191240000	0.232867	-0.0596437	-0.108878	-1.76125	-1.81575	-1.97549	-0.0721436	-0.063467	-0.0359745
Q14766;Q14766-4;Q14766-2;Q14766-5	Q14766;Q14766-4;Q14766-2;Q14766-5	LTBP1	Latent-transforming growth factor beta-binding protein 1	6.42564	-1.86887	3.49269	+	7	84				31	31	23.2	23.2	5.2	186.79	0	240.65	11485000000	3.9152	3.97564	4.00484	2.08673	2.07964	2.12269	2.14863	2.25135	2.24984
P00749-2;P00749	P00749-2;P00749	PLAU	Urokinase-type plasminogen activator;Urokinase-type plasminogen activator long chain A;Urokinase-type plasminogen activator short chain A;Urokinase-type plasminogen activator chain B	4.96044	1.86016	3.46019	+	4	8				4	4	11.4	11.4	11.4	46.908	0	10.363	571210000	-3.12784	-2.90317	-2.96502	-1.16635	-1.1183	-1.13091	-0.916084	-0.939762	-0.901054
Q9Y5X9;Q9Y5X9-2	Q9Y5X9;Q9Y5X9-2	LIPG	Endothelial lipase	5.55096	-1.83435	3.36484	+	15	63				15	15	34.2	34.2	34.2	56.794	0	203.71	14949000000	3.05073	3.10231	3.20117	1.3217	1.26451	1.26495	1.54951	1.56786	1.4988
P02679-2;P02679	P02679-2;P02679	FGG	Fibrinogen gamma chain	4.08671	1.83302	3.35996	+	2	6				2	2	4.8	4.8	4.8	49.496	0	17.647	733630000	-2.67543	-2.5261	-2.65779	-0.826724	-0.594002	-0.939533	-1.76563	-1.62472	-1.64321
P37173;P37173-2	P37173;P37173-2	TGFBR2	TGF-beta receptor type-2	4.00555	-1.83138	3.35394	+	3	4				3	3	6.5	6.5	6.5	64.567	0.00090674	2.367	105900000	-0.977464	-1.19815	-1.24172	-2.9558	-3.12323	-2.83243	-0.519749	-0.467065	-0.501169
O95196-3;O95196-2;O95196	O95196-3;O95196-2;O95196	CSPG5	Chondroitin sulfate proteoglycan 5	5.00034	-1.805	3.25803	+	3	5				3	3	10.7	10.7	10.7	43.621	0	6.5394	472580000	-0.26065	-0.228489	-0.368954	-1.99559	-2.11826	-2.15925	-2.34916	-2.30688	-2.33886
P82987;P82987-2	P82987;P82987-2	ADAMTSL3	ADAMTS-like protein 3	6.78747	-1.78906	3.20074	+	36	82				36	36	24	24	24	188.69	0	96.814	11775000000	3.07502	3.0179	3.08182	1.25322	1.26451	1.28984	1.26411	1.33199	1.3464
Q9Y6M7-6;Q9Y6M7-13;Q9Y6M7-8;Q9Y6M7-7;Q9Y6M7-2;Q9Y6M7-9;Q9Y6M7-12;Q9Y6M7;Q9Y6M7-4;Q9Y6M7-3;Q9Y6M7-5;Q9Y6M7-11;Q9Y6M7-14;Q9Y6M7-10	Q9Y6M7-6;Q9Y6M7-13;Q9Y6M7-8;Q9Y6M7-7;Q9Y6M7-2;Q9Y6M7-9;Q9Y6M7-12;Q9Y6M7;Q9Y6M7-4;Q9Y6M7-3;Q9Y6M7-5;Q9Y6M7-11;Q9Y6M7-14	SLC4A7	Sodium bicarbonate cotransporter 3	7.50443	1.77462	3.14927	+	20	50				21	21	21	21	19.8	127.36	0	82.947	6377300000	0.0563841	0.104177	0.0845537	1.85566	1.8464	1.86691	1.26222	1.26434	1.18325
Q92854;Q92854-2	Q92854;Q92854-2	SEMA4D	Semaphorin-4D	4.85076	-1.77041	3.13434	+	2	2				2	2	2.3	2.3	2.3	96.149	0.00026448	2.7448	32555000	-4.2421	-4.16432	-4.09732	-6.03121	-5.83926	-5.94448	-4.58178	-4.88327	-4.88277
P35555	P35555	FBN1	Fibrillin-1	4.61199	-1.76377	3.11087	+	83	416				88	88	40.9	40.9	39.3	312.24	0	323.31	91064000000	6.3077	6.14458	6.36292	4.42774	4.51279	4.58338	4.54444	4.69441	4.70051
Q86UX2;Q86UX2-2;Q86UX2-3;Q86UX2-4	Q86UX2;Q86UX2-2;Q86UX2-3	ITIH5	Inter-alpha-trypsin inhibitor heavy chain H5	7.61102	-1.76215	3.10518	+	8	15				8	8	10.9	10.9	10.9	104.58	0	31.892	1528500000	1.17656	1.16478	1.17764	-0.615941	-0.573217	-0.578323	-0.325649	-0.265208	-0.307803
Q16222-2;Q16222-3;Q16222	Q16222-2;Q16222-3;Q16222	UAP1	UDP-N-acetylhexosamine pyrophosphorylase;UDP-N-acetylgalactosamine pyrophosphorylase;UDP-N-acetylglucosamine pyrophosphorylase	6.02241	1.75395	3.07634	+	14	65				15	14	38	36.4	36.4	57.028	0	323.31	19125000000	1.10089	1.10423	1.11212	2.85401	2.80238	2.9227	2.88115	2.92273	2.9012
Q6X4U4;Q6X4U4-2	Q6X4U4;Q6X4U4-2	SOSTDC1	Sclerostin domain-containing protein 1	6.04605	-1.75049	3.06423	+	6	62				6	6	35.9	35.9	35.9	23.306	0	74.295	32532000000	3.58228	3.50643	3.61724	1.82919	1.79641	1.82887	1.94965	2.03993	2.06741
Q5T4F7	Q5T4F7	SFRP5	Secreted frizzled-related protein 5	5.59182	-1.74776	3.05468	+	10	92				10	10	47.3	47.3	47.3	35.563	0	89.183	21488000000	4.09716	4.18541	4.18421	2.46953	2.4011	2.35285	2.40956	2.45899	2.45958
P21246	P21246	PTN	Pleiotrophin	4.97001	-1.74437	3.04281	+	7	38				7	7	44	44	44	18.942	0	132.41	12537000000	2.66331	2.73215	2.8226	0.912636	1.00815	1.06418	1.0366	1.2394	1.26202
P34096	P34096	RNASE4	Ribonuclease 4	6.04339	-1.73835	3.02188	+	5	7				5	5	38.8	38.8	38.8	16.84	0	8.0682	673610000	-1.82271	-1.79021	-1.90401	-3.57211	-3.58824	-3.57164	-3.51704	-3.65719	-3.54842
Q13253	Q13253	NOG	Noggin	6.27109	-1.73647	3.01532	+	10	68				10	10	57.3	57.3	57.3	25.774	0	151.4	27093000000	3.78218	3.77596	3.8376	2.0526	2.02832	2.10542	1.89592	2.01075	1.98884
Q9UKU9;Q9UKU9-2;Q8NI99	Q9UKU9	ANGPTL2	Angiopoietin-related protein 2	6.1617	-1.71433	2.93893	+	12	24				12	12	26.8	26.8	26.8	57.104	0	50.429	2491300000	2.36393	2.40145	2.39187	0.689753	0.710825	0.61368	0.73163	0.740086	0.782802
O94985-2;O94985	O94985-2;O94985	CLSTN1	Calsyntenin-1;Soluble Alc-alpha;CTF1-alpha	4.70607	-1.70986	2.92364	+	9	16				9	9	9.5	9.5	9.5	108.64	0	13.1	1662000000	-1.17822	-1.16997	-0.966585	-2.79361	-2.86105	-2.78971	-1.55037	-1.60292	-1.65961
P02649;CON__Q03247	P02649	APOE	Apolipoprotein E	6.75738	-1.70808	2.91752	+	26	187				26	26	74.4	74.4	74.4	36.154	0	323.31	108850000000	4.50759	4.57126	4.52678	2.84976	2.80917	2.82248	3.09197	3.13127	3.13093
P48061-2;P48061-5;P48061;P48061-6;P48061-3;P48061-4	P48061-2;P48061-5;P48061;P48061-6;P48061-3;P48061-4	CXCL12	Stromal cell-derived factor 1;SDF-1-beta(3-72);SDF-1-alpha(3-67)	5.43022	-1.70712	2.91426	+	4	19				4	4	41.6	41.6	41.6	10.103	0	10.138	3437200000	1.45325	1.54278	1.45668	-0.242336	-0.276708	-0.149607	0.0120773	0.0928345	0.157693
Q16653-9;Q16653-8;Q16653-11;Q16653-2;Q16653-6;Q16653-3;Q16653-7;Q16653;Q16653-5;Q16653-13;Q16653-10;Q16653-12;Q16653-4	Q16653-9;Q16653-8;Q16653-11;Q16653-2;Q16653-6;Q16653-3;Q16653-7;Q16653;Q16653-5;Q16653-13;Q16653-10	MOG	Myelin-oligodendrocyte glycoprotein	3.98582	-1.70674	2.91295	+	3	4				3	3	16.7	16.7	16.7	23.021	0	15.2	521500000	-1.75145	-1.50663	-1.53997	-3.15324	-3.42277	-3.34227	-3.99979	-3.84998	-3.95135
A0PJW8	A0PJW8	DAPL1	Death-associated protein-like 1	4.80139	-1.70389	2.90325	+	4	10				4	4	39.3	39.3	39.3	11.88	0	14.126	729300000	0.305372	0.159538	0.115911	-1.49855	-1.45087	-1.58144	-0.510729	-0.603672	-0.579679
O94907;Q9UBU2	O94907	DKK1	Dickkopf-related protein 1	6.90396	1.69867	2.88548	+	6	12				6	6	30.5	30.5	30.5	28.671	0	27.635	791580000	-1.69521	-1.68373	-1.67289	0.00549889	-0.0132236	0.0519047	-0.17369	-0.276055	-0.158692
Q6UY14-2;Q6UY14;Q6UY14-3	Q6UY14-2;Q6UY14;Q6UY14-3	ADAMTSL4	ADAMTS-like protein 4	4.56661	-1.69662	2.87851	+	3	5				3	3	2.7	2.7	2.7	95.131	0	4.441	139160000	-1.33985	-1.37245	-1.4748	-3.15275	-3.166	-2.9582	-2.95651	-2.80437	-2.81006
P35556;P35556-2;Q75N90	P35556;P35556-2	FBN2	Fibrillin-2	4.26619	-1.69235	2.86404	+	72	301				77	72	35.1	33.6	33.6	314.77	0	323.31	46495000000	5.53506	5.33638	5.60484	3.72088	3.79431	3.88404	3.88012	4.00592	4.01952
P08253-2;P08253-3;P08253	P08253-2;P08253-3;P08253	MMP2	72 kDa type IV collagenase;PEX	4.54234	-1.68646	2.84414	+	2	2				2	2	3.3	3.3	3.3	65.764	0	3.3705	14336000	-3.48732	-3.30908	-3.496	-5.02183	-5.13612	-5.19383	-4.08588	-4.13126	-4.15005
P35625	P35625	TIMP3	Metalloproteinase inhibitor 3	5.44752	-1.68176	2.82832	+	13	186				13	13	60.2	60.2	60.2	24.145	0	163.92	147320000000	5.63471	5.63211	5.58977	4.02217	3.87228	3.91685	3.78459	3.84046	3.8884
O75829-2;O75829	O75829-2;O75829	LECT1	Leukocyte cell-derived chemotaxin 1;Chondrosurfactant protein;Chondromodulin-1	3.62798	-1.67908	2.81931	+	2	3				2	2	5.7	5.7	5.7	36.974	0	3.7611	164060000	-3.2059	-2.98754	-2.74235	-4.63644	-4.66802	-4.66856	-4.70876	-4.64427	-4.48796
P55058-3;P55058-2;P55058;P55058-4	P55058-3;P55058-2;P55058;P55058-4	PLTP	Phospholipid transfer protein	6.78408	-1.66941	2.78692	+	4	15				4	4	11.3	11.3	11.3	44.135	0	58.48	3293600000	0.796358	0.856476	0.855759	-0.819032	-0.833704	-0.846892	-0.701003	-0.541636	-0.564153
Q9ULX9-2;Q9ULX9	Q9ULX9-2;Q9ULX9	MAFF	Transcription factor MafF	4.46267	1.65635	2.7435	+	2	5				3	3	23.7	23.7	18.5	14.569	0	13.636	538270000	-5.24471	-5.46593	-5.45519	-3.68699	-3.80769	-3.7021	-4.73869	-4.88068	-4.73017
Q8N2S1-2;Q8N2S1-3;Q8N2S1	Q8N2S1-2;Q8N2S1-3;Q8N2S1	LTBP4	Latent-transforming growth factor beta-binding protein 4	4.28858	-1.65269	2.73138	+	4	4				4	4	2.9	2.9	2.9	165.74	0	6.0953	63152000	-2.52545	-2.46413	-2.4008	-3.96673	-4.13085	-4.25088	-3.74066	-3.69547	-3.69995
Q9NRA1;Q9NRA1-4;Q9NRA1-2;Q9NRA1-3	Q9NRA1;Q9NRA1-4;Q9NRA1-2	PDGFC	Platelet-derived growth factor C;Platelet-derived growth factor C, latent form;Platelet-derived growth factor C, receptor-binding form	6.15112	-1.64844	2.71737	+	7	17				7	7	27.2	27.2	27.2	39.029	0	139.39	1576700000	1.84751	1.84654	1.92477	0.192808	0.234711	0.245964	0.508026	0.545876	0.613368
Q8TEU8	Q8TEU8	WFIKKN2	WAP, Kazal, immunoglobulin, Kunitz and NTR domain-containing protein 2	4.47043	-1.64503	2.70612	+	9	16				9	9	15.6	15.6	15.6	63.941	0	33.36	603360000	0.861385	1.07655	1.08334	-0.635132	-0.698467	-0.580208	-1.2134	-1.11862	-1.20091
Q8IWU6	Q8IWU6	SULF1	Extracellular sulfatase Sulf-1	4.65308	-1.63688	2.67937	+	17	40				17	17	19.4	19.4	19.4	101.03	0	32.616	3116600000	2.10816	2.12474	2.30727	0.490587	0.533533	0.605413	0.498846	0.649256	0.654548
P51888	P51888	PRELP	Prolargin	6.15337	-1.6244	2.63868	+	8	27				8	8	23.6	23.6	23.6	43.809	0	85.701	2786100000	1.90691	1.9484	1.86413	0.274141	0.256227	0.315861	0.330973	0.313229	0.331487
Q92765	Q92765	FRZB	Secreted frizzled-related protein 3	5.13355	-1.61536	2.60938	+	10	101				10	10	44.3	44.3	44.3	36.254	0	117.91	15315000000	3.82771	3.99624	3.84808	2.27364	2.26087	2.29145	2.12163	2.20044	2.16847
Q8NEN0-2;Q8NEN0	Q8NEN0-2;Q8NEN0	ARMC2	Armadillo repeat-containing protein 2	4.25521	-1.60302	2.56969	+	2	3	+			2	2	2.1	2.1	2.1	78.591	1	-2	626960000	-1.48626	-1.64679	-1.7252	-3.14296	-3.19793	-3.32643	-1.3878	-1.39576	-1.25031
Q9H336;Q9H336-2	Q9H336;Q9H336-2	CRISPLD1	Cysteine-rich secretory protein LCCL domain-containing 1	4.89636	-1.59873	2.55594	+	18	86				18	18	43	43	43	56.888	0	323.31	15367000000	3.48605	3.63797	3.68276	1.97623	2.02148	2.01288	2.0518	2.17339	2.1615
Q9NR30;Q9NR30-2	Q9NR30;Q9NR30-2	DDX21	Nucleolar RNA helicase 2	7.36065	1.58684	2.51808	+	36	137				37	37	49.2	49.2	47.6	87.343	0	323.31	19638000000	2.32862	2.34446	2.32895	3.92708	3.94083	3.89465	3.53365	3.49807	3.47716
A6NI28	A6NI28	ARHGAP42	Rho GTPase-activating protein 42	2.76547	-1.57837	2.49127	+	2	3				3	3	3.4	3.4	2.6	98.568	0.0011586	2.2471	1448700000	-2.77076	-3.25459	-3.01762	-4.8748	-4.32637	-4.57693	-2.3479	-2.42445	-2.36037
Q9UGH3-2;Q9UGH3	Q9UGH3-2;Q9UGH3	SLC23A2	Solute carrier family 23 member 2	5.39907	-1.57244	2.47258	+	3	8				3	3	6.5	6.5	6.5	58.176	0	12.972	306010000	-1.43225	-1.41919	-1.38071	-2.90171	-3.04317	-3.0046	-3.09225	-3.26433	-3.17386
P78539-4;P78539-5;P78539-2;P78539;P78539-3	P78539-4;P78539-5;P78539-2;P78539;P78539-3	SRPX	Sushi repeat-containing protein SRPX	6.53283	-1.57097	2.46796	+	3	5				3	3	8.7	8.7	8.7	41.75	0	7.9603	186300000	-1.17336	-1.23396	-1.18806	-2.79674	-2.7647	-2.74687	-2.09836	-2.07997	-2.20849
Q9NT22;Q9NT22-2	Q9NT22	EMILIN3	EMILIN-3	4.30245	-1.57045	2.46632	+	10	15				10	10	17.2	17.2	17.2	82.646	0	31.972	1224000000	0.364529	0.295962	0.482851	-1.07991	-1.30415	-1.18396	-1.15085	-1.12041	-1.07898
Q9UKZ9	Q9UKZ9	PCOLCE2	Procollagen C-endopeptidase enhancer 2	6.23895	-1.55758	2.42605	+	4	13				4	4	11.8	11.8	11.8	45.716	0	22.019	1288600000	0.655262	0.74144	0.703894	-0.836251	-0.875515	-0.860371	-0.875652	-0.843165	-0.758007
O00622	O00622	CYR61	Protein CYR61	4.33696	1.55756	2.42599	+	20	96				20	20	57.5	57.5	57.5	42.026	0	136.02	17940000000	2.02598	1.83586	1.90179	3.5774	3.36837	3.49054	3.14522	3.24144	3.24161
Q14627	Q14627	IL13RA2	Interleukin-13 receptor subunit alpha-2	5.99225	1.55686	2.42383	+	9	16				9	9	20	20	20	44.176	0	15.35	1449500000	-0.685628	-0.59922	-0.65316	0.94791	0.884283	0.900393	0.923332	0.847492	0.852866
O15240	O15240	VGF	Neurosecretory protein VGF;Neuroendocrine regulatory peptide-1;Neuroendocrine regulatory peptide-2;Antimicrobial peptide VGF[554-577]	4.48881	1.55617	2.42166	+	2	2				2	2	3.7	3.7	3.7	67.257	0	4.2951	8758700	-5.95424	-5.94674	-6.02146	-4.54754	-4.4056	-4.3008	-4.16635	-4.30039	-4.35295
Q8N436	Q8N436	CPXM2	Inactive carboxypeptidase-like protein X2	6.42714	-1.54667	2.39219	+	18	40				18	18	27.8	27.8	27.8	85.869	0	66.093	2879100000	2.73613	2.72786	2.66432	1.17596	1.14526	1.16708	1.19853	1.27574	1.26281
P61587	P61587	RND3	Rho-related GTP-binding protein RhoE	4.5171	1.5399	2.3713	+	2	3				2	2	9.8	9.8	9.8	27.368	0	8.0479	114270000	-2.96302	-2.78373	-3.02447	-1.35981	-1.38842	-1.40329	-1.80718	-1.69902	-1.73564
Q92743	Q92743	HTRA1	Serine protease HTRA1	6.07095	-1.53646	2.36071	+	21	118				21	21	35.4	35.4	35.4	51.286	0	96.311	30012000000	3.88174	3.81708	3.82403	2.28385	2.28182	2.3478	2.50739	2.54561	2.57144
Q53EL6-2;Q53EL6	Q53EL6-2;Q53EL6	PDCD4	Programmed cell death protein 4	6.62011	-1.52915	2.3383	+	13	53				13	13	37.6	37.6	37.6	50.576	0	120.29	6574500000	2.4812	2.49488	2.44845	0.932106	0.978865	0.926115	2.50638	2.53084	2.57473
Q9UPU9-2;Q9UPU9-3;Q9UPU9	Q9UPU9-2;Q9UPU9-3;Q9UPU9	SAMD4A	Protein Smaug homolog 1	4.93172	1.52466	2.3246	+	2	4				2	2	4.2	4.2	4.2	67.929	0	4.9766	25047000	-3.92087	-3.76989	-3.80344	-2.31964	-2.35838	-2.24218	-3.16934	-2.98308	-3.13746
Q66K79-2;Q66K79;Q66K79-3	Q66K79-2;Q66K79;Q66K79-3	CPZ	Carboxypeptidase Z	5.72071	-1.50401	2.26204	+	15	50				15	15	28.2	28.2	28.2	72.533	0	89.205	6975800000	1.91401	1.96809	2.0032	0.455894	0.501194	0.41618	0.382727	0.474899	0.458722
P32243;P32243-2;P32242	P32243;P32243-2	OTX2	Homeobox protein OTX2	7.15034	-1.49685	2.24055	+	4	25				5	5	15.9	15.9	13.5	31.636	0	15.412	3267900000	0.692684	0.726324	0.72567	-0.793193	-0.760044	-0.792623	-0.110648	-0.0990152	-0.0849342
P04004;CON__Q3ZBS7	P04004	VTN	Vitronectin;Vitronectin V65 subunit;Vitronectin V10 subunit;Somatomedin-B	5.16704	-1.49485	2.23456	+	9	22				9	9	24.5	24.5	24.5	54.305	0	31.822	3837500000	1.73415	1.60434	1.60019	0.173536	0.108759	0.171843	0.272284	0.341761	0.374097
Q9NXG0;Q9NXG0-2;Q9NXG0-3	Q9NXG0;Q9NXG0-2;Q9NXG0-3	CNTLN	Centlein	3.41706	-1.49148	2.22451	+	2	2	+			2	2	1.4	1.4	1.4	161.6	1	-2	523530000	-0.279672	-0.646091	-0.711318	-2.02695	-2.01905	-2.06552	-0.48982	-0.552888	-0.516028
Q96HR8-2;Q96HR8	Q96HR8-2;Q96HR8	NAF1	H/ACA ribonucleoprotein complex non-core subunit NAF1	3.74392	1.49121	2.22372	+	2	3				2	2	9.5	9.5	9.5	41.894	0	36.164	84321000	-2.74308	-2.77426	-2.95316	-1.47843	-1.16766	-1.35078	-1.93955	-1.91389	-2.07893
Q7Z7A1-5;Q7Z7A1;Q7Z7A1-2;Q7Z7A1-3	Q7Z7A1-5;Q7Z7A1;Q7Z7A1-2;Q7Z7A1-3	CNTRL	Centriolin	3.65426	-1.47876	2.18673	+	4	4				4	4	1.7	1.7	1.7	268.24	0.0016611	2.1112	286700000	-1.10521	-1.42113	-1.48036	-2.81625	-2.81793	-2.8088	-1.05044	-1.10128	-1.10675
P08123	P08123	COL1A2	Collagen alpha-2(I) chain	1.30973	-1.47788	2.18412		3	3				3	3	3.1	3.1	3.1	129.31	0	5.1951	268290000	-2.32024	-1.34885	-3.14873	-3.62239	-3.93377	-3.69528	-3.71288	-3.67696	-4.01585
P29034	P29034	S100A2	Protein S100-A2	3.78491	1.47728	2.18237	+	3	8				3	3	26.5	26.5	26.5	11.117	0	6.4941	494230000	-1.56604	-1.66847	-1.75453	-0.216179	-0.0116196	-0.329396	-0.246059	-0.418295	-0.44757
O75056	O75056	SDC3	Syndecan-3	5.40006	-1.47674	2.18077	+	2	3				2	2	6.8	6.8	6.8	45.496	0	3.9592	167840000	-1.60966	-1.73636	-1.66282	-3.1849	-3.11362	-3.14054	-2.56818	-2.62492	-2.57619
Q9NWK9-2;Q9NWK9	Q9NWK9-2;Q9NWK9	ZNHIT6	Box C/D snoRNA protein 1	5.0439	1.46567	2.14818	+	3	4				3	3	5.8	5.8	5.8	49.486	0.0015367	2.1511	87797000	-4.41595	-4.39312	-4.46573	-3.04464	-2.94971	-2.88345	-3.34001	-3.28549	-3.31323
P05412	P05412	JUN	Transcription factor AP-1	5.09597	1.46548	2.14763	+	3	10				5	5	22.7	22.7	18.1	35.675	0	56.722	1784500000	-0.913458	-0.783561	-0.755819	0.667892	0.647522	0.628183	-0.147632	-0.139667	-0.156246
P39060-2;P39060-1;P39060	P39060-2;P39060-1;P39060	COL18A1	Collagen alpha-1(XVIII) chain;Endostatin	5.77212	-1.46425	2.14403	+	18	57				18	18	17	17	17	135.76	0	105.86	14935000000	2.67022	2.68346	2.59379	1.15059	1.18815	1.21598	1.48949	1.50443	1.50536
Q96Q89-4;Q96Q89-3;Q96Q89;Q96Q89-2;Q9UN81;Q96Q89-5	Q96Q89-4;Q96Q89-3;Q96Q89;Q96Q89-2	KIF20B	Kinesin-like protein KIF20B	3.13179	-1.46066	2.13353	+	3	3				3	3	1.4	1.4	1.4	199.81	0.004931	1.5735	119640000	-3.42273	-3.94517	-3.58731	-5.05773	-5.15103	-5.12842	-2.40512	-2.51663	-2.45697
Q9BXS4	Q9BXS4	TMEM59	Transmembrane protein 59	4.85653	-1.45205	2.10846	+	3	3				3	3	8.4	8.4	8.4	36.223	0	3.042	401240000	-3.79627	-3.76917	-3.79338	-5.32153	-5.13139	-5.26206	-5.15312	-5.19596	-5.2428
Q13275-2;Q13275	Q13275-2;Q13275	SEMA3F	Semaphorin-3F	5.50002	-1.44848	2.09809	+	5	5				6	5	8.6	6.9	6.9	85.063	0	8.6029	215300000	-1.41189	-1.37556	-1.334	-2.77868	-2.80367	-2.88453	-2.33508	-2.32179	-2.30701
Q6PEZ8-2;Q6PEZ8-3;Q6PEZ8	Q6PEZ8-2;Q6PEZ8-3;Q6PEZ8	PODNL1	Podocan-like protein 1	4.90678	-1.44238	2.08045	+	4	5				4	4	15	15	15	46.715	0	15.15	163550000	-0.965261	-0.894031	-1.06327	-2.45977	-2.37513	-2.41479	-2.38457	-2.31015	-2.25338
P55001-3;P55001-2;P55001	P55001-3;P55001-2;P55001	MFAP2	Microfibrillar-associated protein 2	5.43635	-1.42391	2.02752	+	5	37				5	5	30.1	30.1	30.1	17.444	0	16.817	12141000000	2.27441	2.2412	2.32914	0.833279	0.821436	0.918303	0.850864	0.942068	0.930987
P55083;P55083-2	P55083;P55083-2	MFAP4	Microfibril-associated glycoprotein 4	5.45752	-1.41735	2.00887	+	2	14				2	2	12.5	12.5	12.5	28.648	0	30.232	3668700000	2.73256	2.6875	2.72256	1.31106	1.22735	1.35217	1.32224	1.36032	1.34415
Q99969	Q99969	RARRES2	Retinoic acid receptor responder protein 2	4.60494	-1.41299	1.99654	+	2	3				2	2	14.1	14.1	14.1	18.617	0	4.8795	492850000	-1.65149	-1.66856	-1.54533	-2.94069	-3.11605	-3.0476	-2.07999	-1.96268	-2.10157
Q5T3I0;Q5T3I0-3	Q5T3I0;Q5T3I0-3	GPATCH4	G patch domain-containing protein 4	4.87092	1.41215	1.99417	+	8	15				8	8	17.7	17.7	17.7	50.381	0	11.536	438400000	-1.99868	-2.10275	-1.95314	-0.645691	-0.542109	-0.630318	-0.964165	-0.987542	-0.970053
O00339-2;O00339;O00339-3;O00339-4	O00339-2;O00339;O00339-3;O00339-4	MATN2	Matrilin-2	4.71104	-1.4099	1.98783	+	24	78				24	24	30.8	30.8	30.8	104.77	0	165.87	14733000000	3.20268	3.40904	3.28684	1.89033	1.88333	1.89519	2.76954	2.78193	2.81927
Q9HBD1-4;Q9HBD1;Q9HBD1-2;Q9HBD1-3;Q9HBD1-6;Q9HBD1-5	Q9HBD1-4;Q9HBD1;Q9HBD1-2;Q9HBD1-3;Q9HBD1-6	RC3H2	Roquin-2	2.75042	-1.40946	1.98658	+	2	2				3	2	3.5	2.6	2.6	117.92	0.002511	1.8575	60902000	-3.9344	-4.34828	-4.17098	-5.67464	-5.26726	-5.74014	-4.11177	-4.14588	-4.02899
P21741;P21741-2	P21741;P21741-2	MDK	Midkine	3.99459	-1.4082	1.98302	+	8	27				8	8	48.3	48.3	48.3	15.585	0	50.083	5082100000	1.82777	1.89563	1.96041	0.390656	0.418081	0.65048	0.428047	0.816397	0.824601
P56693-2;P56693	P56693-2;P56693	SOX10	Transcription factor SOX-10	5.06257	-1.40589	1.97652	+	4	7				5	5	26.6	26.6	24.1	31.087	0	12.66	480720000	-0.948284	-1.02937	-1.0504	-2.40213	-2.48594	-2.35765	-2.00356	-1.93108	-1.97966
Q03405;Q03405-2;Q03405-3	Q03405;Q03405-2;Q03405-3	PLAUR	Urokinase plasminogen activator surface receptor	5.11547	1.40524	1.9747	+	4	7				4	4	21.8	21.8	21.8	36.978	0	26.835	302730000	-1.70238	-1.5415	-1.60129	-0.204292	-0.203321	-0.22183	-0.672217	-0.5909	-0.705617
P45378-5;P45378-7;P45378-4;P45378-6;P45378-2;P45378-3;P45378	P45378-5;P45378-7;P45378-4;P45378-6;P45378-2;P45378-3;P45378	TNNT3	Troponin T, fast skeletal muscle	3.11067	-1.40007	1.96021	+	3	3				3	3	11.8	11.8	11.8	29.121	0	4.6403	131290000	-1.00425	-0.614491	-0.553129	-2.09593	-2.23297	-2.0432	-2.42662	-2.3244	-2.33224
O95025	O95025	SEMA3D	Semaphorin-3D	4.73337	-1.39511	1.94632	+	12	24				13	13	17.6	17.6	16	89.65	0	26.077	2341300000	1.39817	1.2694	1.35633	-0.120354	-0.0722065	0.0311413	0.900606	0.925341	0.926101
A6ND36;A6ND36-2	A6ND36	FAM83G	Protein FAM83G	5.53715	1.39465	1.94503	+	4	7				4	4	5.8	5.8	5.8	90.834	0	36.657	202270000	-1.76796	-1.84605	-1.80008	-0.371864	-0.467016	-0.391274	-0.921213	-0.935338	-0.982532
P15408-3;P15408-2;P15408	P15408-3;P15408-2;P15408	FOSL2	Fos-related antigen 2	5.36123	1.39388	1.9429	+	2	3				2	2	10.5	10.5	10.5	31.095	0	5.0046	151960000	-3.37025	-3.24853	-3.28625	-1.88102	-1.94482	-1.89755	-2.17279	-2.16929	-2.24714
P29317;P29317-2	P29317	EPHA2	Ephrin type-A receptor 2	6.83778	1.39256	1.93921	+	19	41				21	21	30.3	30.3	28.4	108.27	0	142.99	9271300000	0.364484	0.383263	0.406745	1.79205	1.75285	1.78726	1.45354	1.41363	1.42443
P06858	P06858	LPL	Lipoprotein lipase	5.16013	-1.3887	1.92849	+	5	7				5	5	13.1	13.1	13.1	53.162	0	13.459	495450000	-0.904251	-0.767402	-0.801737	-2.24121	-2.17517	-2.22311	-1.98872	-2.03487	-1.84139
Q9NS15;Q9NS15-2	Q9NS15;Q9NS15-2	LTBP3	Latent-transforming growth factor beta-binding protein 3	5.24236	-1.38512	1.91856	+	9	14				10	9	8.5	7.8	7.8	139.36	0	30.121	2060200000	0.270443	0.343908	0.260659	-1.11183	-1.14184	-1.02668	-0.456969	-0.494618	-0.447732
P18075;P22003-2;P22003	P18075;P22003-2;P22003	BMP7;BMP5	Bone morphogenetic protein 7;Bone morphogenetic protein 5	5.06511	-1.38412	1.91579	+	4	11				4	4	8.1	8.1	8.1	49.312	0	11.161	551170000	-0.600243	-0.550916	-0.699168	-1.99552	-1.96908	-2.03808	-2.14252	-2.16682	-2.24533
Q8IZU2-2;Q8IZU2	Q8IZU2-2;Q8IZU2	WDR17	WD repeat-containing protein 17	3.74486	1.38371	1.91467	+	2	2				2	2	1.9	1.9	1.9	143.01	0	4.3798	82386000	-2.168	-2.12926	-2.30307	-0.841302	-0.651468	-0.956426	-1.6166	-1.60426	-1.50651
Q9H0X4;Q9H0X4-2	Q9H0X4;Q9H0X4-2	ITFG3	Protein ITFG3	3.22554	-1.36978	1.87631	+	4	5				4	4	9.4	9.4	9.4	59.659	0	8.4331	441670000	-1.22525	-1.56345	-1.67532	-2.85221	-2.9157	-2.80547	-1.64827	-1.45017	-1.4937
O43187	O43187	IRAK2	Interleukin-1 receptor-associated kinase-like 2	5.47021	1.36959	1.87577	+	3	5				3	3	5.4	5.4	5.4	69.432	0	8.8818	133550000	-2.21091	-2.12439	-2.21381	-0.809922	-0.855797	-0.774622	-1.56016	-1.56078	-1.4894
P49619-3;P49619-2;P49619	P49619-3;P49619-2;P49619	DGKG	Diacylglycerol kinase gamma	4.71641	-1.36654	1.86743	+	2	1				2	2	3.1	3.1	3.1	84.572	0.00090416	2.2949	78594000	-2.11499	-2.24484	-2.30317	-3.60669	-3.55492	-3.60101	-2.43005	-2.42336	-2.487
Q6UX72	Q6UX72	B3GNT9	UDP-GlcNAc:betaGal beta-1,3-N-acetylglucosaminyltransferase 9	4.84001	-1.34093	1.7981	+	3	4				3	3	8.5	8.5	8.5	43.751	0	32.075	106800000	-1.97571	-1.92191	-2.07118	-3.38409	-3.32719	-3.28031	-2.8668	-2.7444	-2.8361
Q9NT99;Q9HCJ2	Q9NT99;Q9HCJ2	LRRC4B;LRRC4C	Leucine-rich repeat-containing protein 4B;Leucine-rich repeat-containing protein 4C	6.33275	-1.33703	1.78766	+	2	3				2	2	2.4	2.4	2.4	76.433	0.0021451	1.9521	80818000	-0.794578	-0.856277	-0.818529	-2.15674	-2.13912	-2.18462	-1.77855	-1.65765	-1.72488
P41221-2;P41221	P41221-2;P41221	WNT5A	Protein Wnt-5a	4.72496	-1.33436	1.78052	+	8	31				11	11	37	37	27.7	40.886	0	70.762	2104500000	1.73734	1.68203	1.54876	0.319136	0.333887	0.312023	0.630219	0.580307	0.60353
P09871;P48740-3;P48740-4;P48740;P48740-2	P09871	C1S	Complement C1s subcomponent;Complement C1s subcomponent heavy chain;Complement C1s subcomponent light chain	5.65981	-1.3343	1.78035	+	9	12				9	9	18.3	18.3	18.3	76.684	0	23.712	1048800000	0.117007	0.0406466	0.0918922	-1.28504	-1.26339	-1.20492	-0.885076	-0.854556	-0.881988
P12830;P12830-2	P12830;P12830-2	CDH1	Cadherin-1;E-Cad/CTF1;E-Cad/CTF2;E-Cad/CTF3	5.30724	-1.33405	1.77968	+	10	28				12	12	16.4	16.4	14.4	97.455	0	47.006	6077900000	1.30433	1.20737	1.28291	-0.0294228	-0.0562735	-0.121832	0.103127	0.0791035	0.0830727
Q96FQ6	Q96FQ6	S100A16	Protein S100-A16	5.52879	1.33292	1.77668	+	7	24				7	7	66	66	66	11.801	0	56.234	7563800000	0.276873	0.180786	0.200583	1.54355	1.52326	1.59019	1.2327	1.22265	1.19611
P58005;P58005-4;P58005-2;P58005-3	P58005;P58005-4	SESN3	Sestrin-3	5.44425	-1.33086	1.7712	+	10	27				12	12	33.3	33.3	28.3	57.29	0	128.9	1944600000	1.20731	1.18335	1.09753	-0.145277	-0.159544	-0.199575	0.280277	0.408417	0.399936
P36955;CON__Q95121	P36955	SERPINF1	Pigment epithelium-derived factor	4.45666	-1.32399	1.75295	+	13	64				13	13	31.1	31.1	31.1	46.312	0	96.295	24610000000	3.26403	3.41928	3.47194	2.09956	2.04201	2.04171	1.94378	1.9681	1.95585
P41225	P41225	SOX3	Transcription factor SOX-3	6.47465	1.32272	1.7496	+	3	4				3	3	8.3	8.3	8.3	45.21	0	7.6817	144270000	-3.7543	-3.72936	-3.79523	-2.44705	-2.42419	-2.43947	-3.44981	-3.3756	-3.22078
Q14112-2;Q14112	Q14112-2;Q14112	NID2	Nidogen-2	5.43032	-1.31443	1.72772	+	19	55				20	20	22.8	22.8	22.1	140.86	0	135.94	9816700000	2.88324	2.787	2.85294	1.47982	1.54522	1.55485	1.41196	1.47852	1.52065
Q14767	Q14767	LTBP2	Latent-transforming growth factor beta-binding protein 2	5.02758	-1.30619	1.70614	+	10	21				10	10	7.4	7.4	7.4	195.05	0	47.705	1096800000	0.964331	0.881979	0.807056	-0.404652	-0.434836	-0.425728	-0.22433	-0.217716	-0.213794
Q02952;Q02952-3;Q02952-2	Q02952;Q02952-3;Q02952-2	AKAP12	A-kinase anchor protein 12	5.05459	1.30557	1.70451	+	79	297				79	79	54.9	54.9	54.9	191.48	0	323.31	52105000000	3.57599	3.47992	3.47718	4.84748	4.84956	4.75276	4.63344	4.64075	4.61171
P38398-4;P38398;P38398-7;P38398-6;P38398-5;P38398-3	P38398-4;P38398;P38398-7;P38398-6;P38398-5;P38398-3	BRCA1	Breast cancer type 1 susceptibility protein	3.5768	1.30335	1.69871	+	2	2	+			2	2	1.4	1.4	1.4	205.84	1	-2	392030000	-2.79436	-2.84302	-2.75893	-1.65104	-1.5388	-1.29642	-1.99772	-1.93224	-1.97169
Q07352	Q07352	ZFP36L1	Zinc finger protein 36, C3H1 type-like 1	5.1693	1.30072	1.69188	+	3	11				4	3	17.2	13	13	36.313	0	53.804	1377400000	-1.68355	-1.57539	-1.56265	-0.283241	-0.342447	-0.293733	-1.08683	-1.1447	-1.28505
Q9NV79-2;Q9NV79	Q9NV79-2;Q9NV79	PCMTD2	Protein-L-isoaspartate O-methyltransferase domain-containing protein 2	3.47356	-1.29303	1.67193	+	3	4				3	3	9.6	9.6	9.6	38.119	0	5.6789	140560000	-0.710191	-0.991673	-0.958243	-2.05101	-2.19485	-2.29333	-0.767479	-0.83765	-0.772232
Q13501;Q13501-2	Q13501;Q13501-2	SQSTM1	Sequestosome-1	5.63272	1.29292	1.67165	+	12	51				12	12	47.7	47.7	47.7	47.687	0	266.66	9032300000	1.40696	1.41539	1.41447	2.68375	2.66333	2.7685	2.42829	2.35232	2.32966
Q8WYK1	Q8WYK1	CNTNAP5	Contactin-associated protein-like 5	2.68724	-1.29141	1.66774	+	2	2	+			2	2	1.5	1.5	1.5	145.62	1	-2	725920000	-2.87235	-3.41166	-3.41293	-4.47964	-4.54367	-4.54786	-2.0959	-2.13169	-2.12759
Q9UBP0-4;Q9UBP0-3;Q9UBP0-2;Q9UBP0	Q9UBP0-4;Q9UBP0-3;Q9UBP0-2;Q9UBP0	SPAST	Spastin	3.48426	-1.29101	1.6667	+	4	7				4	4	10	10	10	54.418	0	11.06	849250000	0.241651	-0.111505	-0.0635996	-1.30506	-1.23614	-1.26529	0.0438557	0.0382338	0.0904598
Q9ULL4;Q9ULL4-2	Q9ULL4;Q9ULL4-2	PLXNB3	Plexin-B3	5.97993	-1.28743	1.65747	+	2	4				2	2	0.9	0.9	0.9	206.84	0	3.8514	115780000	-0.304001	-0.28941	-0.337158	-1.55369	-1.61374	-1.62543	-1.38093	-1.3007	-1.28674
P31947-2;P31947	P31947-2;P31947	SFN	14-3-3 protein sigma	5.22862	1.28533	1.65207	+	10	35				14	10	70.8	56	56	24.336	0	43.22	32589000000	0.431044	0.508818	0.456748	1.80827	1.69229	1.75204	1.65895	1.59706	1.58637
P12643	P12643	BMP2	Bone morphogenetic protein 2	3.98162	-1.28479	1.65069	+	2	4				2	2	8.6	8.6	8.6	44.701	0	14.316	230020000	-2.83657	-2.68571	-2.95444	-4.16736	-4.06295	-4.10078	-4.36282	-4.48462	-4.4256
P05120	P05120	SERPINB2	Plasminogen activator inhibitor 2	4.86817	1.28244	1.64466	+	5	14				5	5	14.2	14.2	14.2	46.596	0	13.371	527370000	-1.98681	-2.03388	-1.89986	-0.745591	-0.639343	-0.688286	-1.055	-1.10548	-1.09031
Q9NSD5-2;Q9NSD5;Q9NSD5-3	Q9NSD5-2;Q9NSD5;Q9NSD5-3	SLC6A13	Sodium- and chloride-dependent GABA transporter 2	4.24386	-1.27662	1.62976	+	3	5				3	3	7.8	7.8	7.8	57.565	0	4.4874	152530000	-0.455304	-0.264706	-0.486125	-1.66531	-1.71204	-1.65864	-2.41615	-2.36902	-2.44238
Q08397	Q08397	LOXL1	Lysyl oxidase homolog 1	5.37586	-1.27453	1.62443	+	5	7				5	5	12.4	12.4	12.4	63.109	0	41.787	308900000	0.337752	0.334105	0.258646	-1.01164	-0.96128	-0.92017	-0.503483	-0.456461	-0.475778
P35712-4;P35712-2;P35712;P35712-3;P35711-3;Q9UN79;P35711-4;P35711-2;P35711-5;P35711	P35712-4;P35712-2;P35712;P35712-3	SOX6	Transcription factor SOX-6	7.05333	-1.27416	1.62348	+	3	4				3	3	5	5	5	88.987	0	6.2321	153030000	-0.348841	-0.366133	-0.386091	-1.64512	-1.65446	-1.62396	-1.48867	-1.47717	-1.52932
Q9C0D2;Q9C0D2-3	Q9C0D2;Q9C0D2-3	CEP295	Centrosomal protein of 295 kDa	2.63247	-1.27319	1.62103	+	3	1	+			3	3	1.5	1.5	1.5	295.17	1	-2	31997000	-2.99419	-3.49448	-3.36607	-4.38079	-4.53971	-4.75383	-3.02546	-3.02687	-2.91372
O75695	O75695	RP2	Protein XRP2	3.57626	-1.27229	1.61871	+	6	21				6	6	16.9	16.9	16.9	39.641	0	10.106	5642900000	0.562283	0.820553	0.912558	-0.504194	-0.514842	-0.502428	0.192009	0.257041	0.281707
P98160	P98160	HSPG2	Basement membrane-specific heparan sulfate proteoglycan core protein;Endorepellin;LG3 peptide	6.09541	-1.27177	1.6174	+	53	108				53	53	15.8	15.8	15.8	468.83	0	252.31	10074000000	3.48128	3.43243	3.43394	2.14985	2.21209	2.17041	2.55972	2.56168	2.55847
Q14563	Q14563	SEMA3A	Semaphorin-3A	5.55939	-1.27154	1.61681	+	5	14				5	5	6.4	6.4	6.4	88.888	0	9.8398	570440000	0.44981	0.470549	0.487926	-0.864519	-0.774214	-0.767603	-0.58906	-0.44339	-0.434491
Q2WGJ9	Q2WGJ9	FER1L6	Fer-1-like protein 6	5.41133	-1.26753	1.60662	+	2	4	+			2	2	0.9	0.9	0.9	209.31	1	-2	584320000	-2.04054	-2.03148	-2.08955	-3.2848	-3.38333	-3.29602	-2.63531	-2.74418	-2.75206
Q9NR99	Q9NR99	MXRA5	Matrix-remodeling-associated protein 5	3.55241	-1.26688	1.60498	+	4	6				4	4	1.6	1.6	1.6	312.15	0	11.53	171310000	-1.28767	-1.41717	-1.62574	-2.78834	-2.66653	-2.67635	-2.09757	-2.09305	-2.12811
Q9BQ16-7;Q9BQ16-4;Q9BQ16-1;Q9BQ16;Q9BQ16-9;Q9BQ16-2;Q9BQ16-5;Q9BQ16-6;Q9BQ16-8	Q9BQ16-7;Q9BQ16-4;Q9BQ16-1;Q9BQ16;Q9BQ16-9;Q9BQ16-2;Q9BQ16-5;Q9BQ16-6;Q9BQ16-8	SPOCK3	Testican-3	5.52062	-1.26624	1.60336	+	5	10				5	5	16.1	16.1	16.1	36.152	0	19.737	438880000	-0.455421	-0.416462	-0.365232	-1.70069	-1.69929	-1.63585	-1.52158	-1.35475	-1.40944
Q9H4F8;Q9H4F8-2	Q9H4F8;Q9H4F8-2	SMOC1	SPARC-related modular calcium-binding protein 1	4.31401	-1.26337	1.59611	+	5	8				5	5	11.1	11.1	11.1	48.162	0	5.965	398790000	-2.78285	-2.74448	-2.92178	-4.06845	-4.15575	-4.01502	-4.09727	-4.19727	-4.12466
P00736	P00736	C1R	Complement C1r subcomponent;Complement C1r subcomponent heavy chain;Complement C1r subcomponent light chain	5.37515	-1.26144	1.59123	+	16	42				16	16	30.9	30.9	30.9	80.118	0	98.109	3274600000	2.56365	2.46621	2.54871	1.3009	1.22999	1.26336	1.49169	1.5316	1.52563
P32297-3;P32297-1;P32297	P32297-3;P32297-1;P32297	CHRNA3	Neuronal acetylcholine receptor subunit alpha-3	4.57848	-1.25947	1.58628	+	2	3				2	2	3.9	3.9	3.9	55.636	0	4.4098	214550000	-1.73284	-1.7778	-1.86317	-3.13064	-2.9811	-3.0405	-2.98246	-2.87322	-2.95022
P46734-2;P46734;P46734-3	P46734-2;P46734;P46734-3	MAP2K3	Dual specificity mitogen-activated protein kinase kinase 3	5.56318	1.25375	1.57188	+	11	70				17	17	61	61	45.3	36.172	0	149.82	10626000000	1.66031	1.66363	1.62054	2.90683	2.84849	2.95042	2.3672	2.40644	2.35547
Q8NHQ9;Q8NHQ9-2	Q8NHQ9	DDX55	ATP-dependent RNA helicase DDX55	6.44646	-1.24805	1.55763	+	7	12				7	7	15.8	15.8	15.8	68.546	0	41.418	726290000	0.854328	0.847097	0.851776	-0.435458	-0.382019	-0.373474	-0.242043	-0.306679	-0.35043
Q6NUI6;Q6NUI6-2	Q6NUI6;Q6NUI6-2	CHADL	Chondroadherin-like protein	3.91895	-1.24716	1.55541	+	9	19				9	9	15.9	15.9	15.9	82.387	0	47.234	979130000	0.731529	0.985968	0.925272	-0.432556	-0.31661	-0.349543	-0.581995	-0.414515	-0.629605
P14136;P14136-3;P14136-2	P14136;P14136-3;P14136-2	GFAP	Glial fibrillary acidic protein	1.6319	-1.24636	1.55341	+	25	69				27	25	56	52.5	52.5	49.88	0	152.34	10514000000	2.8314	2.821	2.06672	1.13954	1.80333	1.03718	1.25741	1.71482	1.7241
Q8N6Y2;Q8N6Y2-2	Q8N6Y2;Q8N6Y2-2	LRRC17	Leucine-rich repeat-containing protein 17	5.54821	-1.24269	1.54429	+	6	11				6	6	14.7	14.7	14.7	51.799	0	9.5942	577330000	0.167214	0.125738	0.21262	-1.08383	-1.10442	-1.03426	-0.639631	-0.527695	-0.543709
Q8WUI4-3;Q8WUI4-4;Q8WUI4;Q8WUI4-7;Q8WUI4-6;Q8WUI4-5;Q8WUI4-8;Q8WUI4-9;Q8WUI4-2	Q8WUI4-3;Q8WUI4-4;Q8WUI4;Q8WUI4-7;Q8WUI4-6;Q8WUI4-5;Q8WUI4-8	HDAC7	Histone deacetylase 7	3.98135	1.24108	1.54029	+	2	11				11	11	11	11	3.2	99.091	0	15.518	1060300000	-3.84485	-3.86269	-3.65445	-2.47664	-2.53016	-2.63193	-2.63954	-2.4707	-2.53346
Q9UL63-2;Q9UL63	Q9UL63-2;Q9UL63	MKLN1	Muskelin	5.56434	1.23633	1.52851	+	6	8				6	6	11.2	11.2	11.2	60.739	0	10.081	159600000	-4.16564	-4.22554	-4.24097	-3.01143	-2.9779	-2.93383	-3.43306	-3.62412	-3.70625
O00468-6;O00468-3;O00468-5;O00468-4;O00468-7;O00468;O00468-2	O00468-6;O00468-3;O00468-5;O00468-4;O00468-7;O00468;O00468-2	AGRN	Agrin;Agrin N-terminal 110 kDa subunit;Agrin C-terminal 110 kDa subunit;Agrin C-terminal 90 kDa fragment;Agrin C-terminal 22 kDa fragment	5.90579	-1.23209	1.51805	+	43	158				43	43	29.7	29.7	29.7	214.84	0	323.31	25027000000	3.97124	3.90945	3.88488	2.6817	2.70063	2.68696	3.32024	3.27361	3.28798
Q9H6F5;Q9H6F5-2	Q9H6F5	CCDC86	Coiled-coil domain-containing protein 86	6.46874	1.20963	1.4632	+	10	27				10	10	30.8	30.8	30.8	40.235	0	17.876	2805800000	-0.904251	-0.962425	-0.946828	0.259108	0.273888	0.282389	-0.185752	-0.181153	-0.212384
O60449-3;O60449-2;Q8IX05;O60449	O60449-3;O60449-2;Q8IX05;O60449	LY75;CD302	Lymphocyte antigen 75;CD302 antigen	4.87412	-1.20728	1.45752	+	2	4				2	2	1.4	1.4	1.4	209.44	0.00052535	2.6297	2790000000	-1.71795	-1.78222	-1.6909	-3.00822	-2.87741	-2.92728	-3.19009	-3.13826	-3.03693
P13535;Q9UKX2-2	P13535	MYH8	Myosin-8	4.68428	-1.20271	1.4465	+	14	45				52	26	30	16	8.3	222.76	0	185.58	4298600000	1.69925	1.77571	1.87714	0.568123	0.584085	0.591772	0.530132	0.579535	0.545373
Q8WUY3-4;Q8WUY3;Q8WUY3-2;Q8WUY3-3;Q8WUY3-5	Q8WUY3-4;Q8WUY3;Q8WUY3-2;Q8WUY3-3;Q8WUY3-5	PRUNE2	Protein prune homolog 2	4.31583	-1.2027	1.44649	+	2	2				2	2	0.6	0.6	0.6	336.91	0.00052432	2.5872	4851000000	-1.90259	-2.0976	-2.08807	-3.21131	-3.23794	-3.24711	-1.92871	-1.90882	-1.85056
P08910	P08910	ABHD2	Abhydrolase domain-containing protein 2	5.31775	1.19715	1.43316	+	5	11				5	5	13.6	13.6	13.6	48.314	0	13.221	322500000	0.0778999	0.0826855	-0.0211153	1.26097	1.22074	1.2492	0.0229435	0.104315	0.0314884
P04156-2;P04156	P04156-2;P04156	PRNP	Major prion protein	6.71471	-1.19689	1.43255	+	7	32				7	7	32.5	32.5	32.5	26.885	0	56.481	8862500000	1.94651	1.90199	1.94204	0.730732	0.721712	0.747421	0.774084	0.735155	0.728284
P41222	P41222	PTGDS	Prostaglandin-H2 D-isomerase	3.38178	-1.19659	1.43183	+	9	68				9	9	50	50	50	21.029	0	58.977	97601000000	3.36092	3.74202	3.57351	2.37914	2.36159	2.34593	1.70602	1.76415	1.72324
Q15858-3;Q15858-2;Q15858	Q15858-3;Q15858-2;Q15858	SCN9A	Sodium channel protein type 9 subunit alpha	2.7339	1.19588	1.43013	+	2	1	+			2	2	1	1	1	225.22	1	-2	81050000	-3.24805	-3.39588	-3.33492	-2.44526	-1.97784	-1.96811	-3.26361	-3.09648	-3.31273
Q8N7P1-2;Q8N7P1-4;Q8N7P1;Q8N7P1-3	Q8N7P1-2;Q8N7P1-4;Q8N7P1;Q8N7P1-3	PLD5	Inactive phospholipase D5	5.04669	-1.19418	1.42607	+	8	23				8	8	19.1	19.1	19.1	50.795	0	100.54	2505900000	1.72585	1.85436	1.73633	0.570925	0.570333	0.592741	-0.264907	-0.22403	-0.275232
P0C0L5	P0C0L5	C4B	Complement C4-B;Complement C4 beta chain;Complement C4-B alpha chain;C4a anaphylatoxin;C4b-B;C4d-B;Complement C4 gamma chain	4.25593	-1.19043	1.41711	+	2	191				49	49	34.9	34.9	2.3	192.75	0	323.31	48384000000	4.80667	5.03308	4.92671	3.7468	3.7166	3.73179	3.27177	3.33861	3.3061
Q641Q3-2;Q641Q3	Q641Q3-2;Q641Q3	METRNL	Meteorin-like protein	5.05876	-1.18872	1.41305	+	4	7				4	4	27.1	27.1	27.1	25.738	0	53.269	637190000	0.677542	0.742224	0.732996	-0.456676	-0.539636	-0.417086	-0.294731	-0.157713	-0.186346
P30291;P30291-2	P30291;P30291-2	WEE1	Wee1-like protein kinase	4.93884	1.18837	1.41223	+	5	9				5	5	9.4	9.4	9.4	71.597	0	8.5935	354340000	-2.49295	-2.40112	-2.35675	-1.25487	-1.19192	-1.2389	-2.02089	-2.14671	-2.10608
O43556;O43556-3;O43556-4	O43556;O43556-3;O43556-4	SGCE	Epsilon-sarcoglycan	5.20052	-1.1783	1.3884	+	2	4				2	2	6.6	6.6	6.6	49.85	0	8.9569	334660000	-0.770357	-0.682967	-0.784155	-1.9515	-1.9371	-1.88379	-2.09239	-2.05324	-2.07994
Q504Y0-4;Q504Y0;Q504Y0-3;Q504Y0-2	Q504Y0-4;Q504Y0;Q504Y0-3	SLC39A12	Zinc transporter ZIP12	4.74969	-1.17708	1.38552	+	3	6				3	3	6.1	6.1	6.1	76.537	0	7.1045	629830000	-1.84592	-1.71081	-1.79887	-2.90495	-2.98538	-2.99651	-3.45137	-3.5876	-3.5184
Q12860-2;Q12860;Q12860-3	Q12860-2;Q12860	CNTN1	Contactin-1	5.89082	-1.16717	1.36229	+	30	94				30	30	37	37	37	111.87	0	256.89	9663600000	3.09758	3.16718	3.09048	1.95677	1.95719	1.93976	1.82104	1.79078	1.79852
Q9GZP0-2;Q9GZP0	Q9GZP0-2;Q9GZP0	PDGFD	Platelet-derived growth factor D;Platelet-derived growth factor D, latent form;Platelet-derived growth factor D, receptor-binding form	5.0622	-1.16419	1.35534	+	6	10				6	6	15.7	15.7	15.7	42.166	0	9.004	595590000	-1.9469	-1.86332	-1.84814	-3.08957	-3.00032	-3.06103	-3.11445	-3.10433	-3.35042
Q9UFH2-2;Q9UFH2;Q9UFH2-3	Q9UFH2-2;Q9UFH2	DNAH17	Dynein heavy chain 17, axonemal	3.3315	-1.16354	1.35383	+	5	7				5	5	1	1	1	507.83	0.00026434	2.7321	1374100000	-0.957388	-1.27427	-1.02295	-2.24383	-2.15644	-2.34496	-0.671038	-0.698973	-0.704684
Q99985;Q99985-2	Q99985	SEMA3C	Semaphorin-3C	4.93506	-1.15937	1.34415	+	17	56				17	17	29.2	29.2	29.2	85.206	0	108.09	6626900000	1.88106	1.88372	2.00454	0.735943	0.786652	0.768608	0.997078	1.07527	1.08224
Q9HBJ8	Q9HBJ8	TMEM27	Collectrin	4.51243	-1.15782	1.34054	+	2	3				2	2	12.2	12.2	12.2	25.235	0	3.5418	440200000	-0.886063	-0.76802	-0.822281	-1.89997	-2.04671	-2.00315	-2.43549	-2.33866	-2.44796
Q96DU7	Q96DU7	ITPKC	Inositol-trisphosphate 3-kinase C	5.93308	1.15746	1.3397	+	6	9				6	6	13	13	13	75.207	0	15.728	308460000	-2.35535	-2.35541	-2.3113	-1.20003	-1.14458	-1.20509	-1.8141	-1.84036	-1.86421
Q9NP84;Q9NP84-2	Q9NP84	TNFRSF12A	Tumor necrosis factor receptor superfamily member 12A	5.65762	1.15729	1.33931	+	5	16				5	5	31	31	31	13.911	0	32.659	695860000	-0.284413	-0.326509	-0.350197	0.82626	0.806992	0.877491	0.129112	0.241681	0.136895
Q9Y625	Q9Y625	GPC6	Glypican-6;Secreted glypican-6	5.08241	-1.15458	1.33304	+	3	11				5	5	12.1	12.1	7.6	62.735	0	18.909	1541200000	-0.526966	-0.39879	-0.486258	-1.64865	-1.61726	-1.60984	-0.458042	-0.545885	-0.498101
Q9NZM5	Q9NZM5	GLTSCR2	Glioma tumor suppressor candidate region gene 2 protein	3.91459	1.14657	1.31462	+	4	9				4	4	8.8	8.8	8.8	54.389	0	14.321	835800000	-3.10304	-3.08285	-2.87794	-1.89512	-1.91154	-1.81747	-2.30765	-2.24992	-2.24522
Q92824-2;Q92824	Q92824-2;Q92824	PCSK5	Proprotein convertase subtilisin/kexin type 5	5.35782	-1.14435	1.30953	+	6	8				7	7	7.6	7.6	6.7	101.65	0	23.116	367250000	-0.928008	-0.94216	-0.878889	-2.01164	-2.1067	-2.06376	-2.03987	-1.9918	-1.99412
O15230;O15230-2	O15230	LAMA5	Laminin subunit alpha-5	6.26603	-1.14382	1.30833	+	71	242				71	71	27.9	27.9	27.9	399.73	0	323.31	32563000000	4.70159	4.65157	4.66894	3.51263	3.52157	3.55644	3.67012	3.6995	3.69332
Q99988	Q99988	GDF15	Growth/differentiation factor 15	2.66845	-1.14371	1.30808	+	5	9				5	5	20.8	20.8	20.8	34.14	0	35.624	771770000	0.956831	0.489571	0.457833	-0.49213	-0.54749	-0.487281	-0.399871	-0.271435	-0.267519
P36383	P36383	GJC1	Gap junction gamma-1 protein	4.41742	1.14203	1.30423	+	3	3				3	3	10.6	10.6	10.6	45.469	0	7.6045	108190000	-4.17991	-4.22565	-4.13895	-3.06262	-3.11553	-2.94027	-3.25261	-3.19105	-3.32558
Q9NR33	Q9NR33	POLE4	DNA polymerase epsilon subunit 4	4.26153	1.14022	1.30011	+	2	6				2	2	17.9	17.9	17.9	12.209	0	8.9098	215980000	-2.31281	-2.40057	-2.49776	-1.25091	-1.32657	-1.21299	-0.728228	-0.814301	-0.771906
Q9Y662;Q9Y663;Q9Y278	Q9Y662;Q9Y663	HS3ST3B1;HS3ST3A1	Heparan sulfate glucosamine 3-O-sulfotransferase 3B1;Heparan sulfate glucosamine 3-O-sulfotransferase 3A1	4.4576	-1.13832	1.29576	+	2	3				3	3	7.4	7.4	4.6	43.324	0	4.9001	71077000	-2.88708	-2.91505	-2.87164	-3.92274	-4.10303	-4.06295	-3.98116	-3.79421	-3.74819
P06732	P06732	CKM	Creatine kinase M-type;Creatine kinase M-type, N-terminally processed	3.25224	-1.13695	1.29267	+	6	9				7	6	20.5	18.4	18.4	43.101	0	10.786	572570000	-0.25506	0.0050745	0.123616	-1.16904	-1.21717	-1.15103	-1.38575	-1.23444	-1.21479
P11055;A7E2Y1;A7E2Y1-3	P11055	MYH3	Myosin-3	4.8663	-1.13539	1.28912	+	29	118				58	56	31.7	30.9	16.8	223.9	0	195.51	12085000000	3.47655	3.53769	3.61721	2.38721	2.39578	2.44228	2.36165	2.46199	2.43787
Q9Y5Y9	Q9Y5Y9	SCN10A	Sodium channel protein type 10 subunit alpha	2.77012	-1.13236	1.28224	+	2	2				2	2	1	1	1	220.62	0.006816	1.4168	652320000	-0.879137	-1.21562	-1.17812	-2.05908	-2.42502	-2.18587	-0.349653	-0.403998	-0.392975
P22223;P22223-2	P22223;P22223-2	CDH3	Cadherin-3	5.82105	-1.12998	1.27686	+	5	8				7	5	11	8.8	8.8	91.417	0	8.5913	7585400000	-0.943147	-0.919848	-0.870226	-2.03296	-2.023	-2.0672	-1.98139	-1.94468	-2.02136
P16870-2;P16870	P16870-2;P16870	CPE	Carboxypeptidase E	3.12943	-1.12929	1.2753	+	7	14				7	7	18	18	18	49.885	0	19.328	1115000000	0.0074091	0.400696	0.200941	-0.986567	-0.948949	-0.843313	-1.42347	-1.34486	-1.34624
Q93097-2;Q93097;Q9H1J5;Q9H1J5-2;P09544	Q93097-2;Q93097	WNT2B	Protein Wnt-2b	5.73423	-1.12902	1.27468	+	7	29				8	8	24.2	24.2	22.3	41.829	0	138.28	2474400000	1.88409	1.81188	1.82331	0.72435	0.68207	0.725809	1.15755	1.18589	1.17144
Q9H3R0-3;Q9H3R0-4;Q9H3R0-2;Q9H3R0	Q9H3R0-3;Q9H3R0-4;Q9H3R0-2;Q9H3R0	KDM4C	Lysine-specific demethylase 4C	2.1513	-1.12553	1.26681	+	2	3				2	2	4.1	4.1	4.1	91.89	0	5.6551	44643000	-5.12509	-4.87313	-4.73987	-5.66195	-6.27683	-6.17587	-5.87314	-5.73522	-6.27285
Q9HCB6	Q9HCB6	SPON1	Spondin-1	4.72495	-1.12125	1.25719	+	7	10				7	7	11.3	11.3	11.3	90.973	0	19.968	359460000	-1.17978	-1.13791	-1.23722	-2.31171	-2.36838	-2.23856	-2.03144	-1.96923	-1.99507
P25067	P25067	COL8A2	Collagen alpha-2(VIII) chain	3.85314	-1.10932	1.23059	+	5	30				5	5	6	6	6	67.243	0	42.097	7834300000	2.57207	2.62698	2.81981	1.54575	1.54143	1.60373	1.19332	1.29638	1.31387
P05121;P05121-2	P05121;P05121-2	SERPINE1	Plasminogen activator inhibitor 1	6.09114	1.10924	1.23042	+	13	49				13	13	41.8	41.8	41.8	45.059	0	126.08	10019000000	0.948013	0.995945	0.972143	2.10678	2.05131	2.08574	1.52899	1.55303	1.5357
P29279;P29279-2	P29279;P29279-2	CTGF	Connective tissue growth factor	4.09296	1.10877	1.22938	+	23	87				23	23	67.9	67.9	67.9	38.091	0	189.06	18649000000	2.41918	2.26447	2.22256	3.39687	3.36469	3.47097	2.59435	2.64475	2.60475
Q13491-2;Q13491;Q13491-3;Q13491-4	Q13491-2;Q13491;Q13491-3;Q13491-4	GPM6B	Neuronal membrane glycoprotein M6-b	4.22176	-1.10853	1.22883	+	2	3				3	2	11.4	8.1	8.1	26.829	0.0011582	2.2412	157350000	-0.517862	-0.508342	-0.526208	-1.75001	-1.57697	-1.55101	-1.54814	-1.37172	-1.48493
P17302	P17302	GJA1	Gap junction alpha-1 protein	6.42644	-1.09974	1.20943	+	11	59				11	11	36.4	36.4	36.4	43.008	0	104.07	20242000000	2.43645	2.40619	2.42408	1.34583	1.3272	1.29447	1.18873	1.13734	1.1655
Q16832	Q16832	DDR2	Discoidin domain-containing receptor 2	5.35721	-1.0997	1.20934	+	8	16				8	8	11.3	11.3	11.3	96.735	0	36.166	1050900000	-0.450868	-0.423974	-0.4252	-1.5639	-1.47105	-1.5642	-0.694434	-0.679684	-0.66131
Q8N474	Q8N474	SFRP1	Secreted frizzled-related protein 1	4.49409	-1.09897	1.20774	+	7	14				7	7	29	29	29	35.385	0	14.668	2697000000	-0.140969	-0.0766268	-0.168716	-1.20565	-1.16236	-1.31522	-1.19445	-1.26069	-1.18017
Q9P2B2	Q9P2B2	PTGFRN	Prostaglandin F2 receptor negative regulator	5.70821	-1.09566	1.20047	+	22	54				22	22	29	29	29	98.555	0	82.14	6877900000	2.40879	2.42265	2.44694	1.35432	1.35405	1.28302	1.44133	1.42668	1.43258
Q9Y421;Q9Y421-3;Q9Y421-2	Q9Y421;Q9Y421-3;Q9Y421-2	FAM32A	Protein FAM32A	2.05736	1.0956	1.20034	+	2	4				2	2	19.6	19.6	19.6	13.178	0	4.1387	400550000	-5.09253	-5.75998	-5.18199	-4.38444	-4.06983	-4.29344	-4.9444	-4.97421	-4.89039
Q13823	Q13823	GNL2	Nucleolar GTP-binding protein 2	6.50479	1.09179	1.192	+	14	25				14	14	19	19	19	83.654	0	35.659	1527900000	-1.13734	-1.16859	-1.16718	-0.0803871	-0.0773468	-0.0400162	-0.414017	-0.350779	-0.401391
P23352	P23352	KAL1	Anosmin-1	5.17699	-1.09115	1.19061	+	11	20				11	11	19.7	19.7	19.7	76.111	0	31.753	1750900000	1.28727	1.33718	1.30682	0.201031	0.282175	0.174614	0.216085	0.286536	0.337237
O94986-1;O94986-2;O94986-3;O94986	O94986-1;O94986-2;O94986-3;O94986	CEP152	Centrosomal protein of 152 kDa	3.25836	-1.0895	1.18701	+	3	3				3	3	2.4	2.4	2.4	147.34	0	3.9181	423290000	-1.25835	-1.53064	-1.50104	-2.5544	-2.61178	-2.39235	-1.19926	-1.29098	-1.28941
Q9BZX2;Q9BZX2-2	Q9BZX2	UCK2	Uridine-cytidine kinase 2	6.66756	1.08427	1.17564	+	6	15				7	7	29.5	29.5	26.4	29.299	0	20.11	1446500000	-1.78516	-1.78346	-1.82503	-0.725829	-0.709151	-0.70586	-1.1861	-1.20055	-1.18732
Q6UWP8-2;Q6UWP8	Q6UWP8-2;Q6UWP8	SBSN	Suprabasin	3.48807	1.07586	1.15748	+	2	5				2	2	11.3	11.3	11.3	25.335	0	6.0418	87698000	-2.74906	-3.01642	-2.98362	-1.9056	-1.84989	-1.76602	-1.84834	-2.00874	-2.01017
P13693;P13693-2;Q56UQ5;Q9HAU6	P13693;P13693-2	TPT1	Translationally-controlled tumor protein	5.40282	1.07577	1.15728	+	9	100				9	9	55.8	55.8	55.8	19.595	0	51.641	41854000000	2.59612	2.50027	2.56187	3.61231	3.6202	3.65307	3.43833	3.45306	3.45125
Q9NRX1	Q9NRX1	PNO1	RNA-binding protein PNO1	3.91852	1.07117	1.1474	+	2	11				2	2	10.3	10.3	10.3	27.924	0	50.16	1718500000	-1.81603	-1.75802	-1.97853	-0.776359	-0.832288	-0.73043	-0.970354	-0.920949	-0.88212
O60939	O60939	SCN2B	Sodium channel subunit beta-2	5.31333	-1.06851	1.1417	+	4	7				4	4	21.4	21.4	21.4	24.326	0	40.862	482900000	0.00894928	0.117909	0.0563164	-1.01896	-0.998919	-1.00447	-1.67369	-1.67968	-1.60231
P15090	P15090	FABP4	Fatty acid-binding protein, adipocyte	4.346	1.065	1.13422	+	2	8				3	3	25	25	15.9	14.719	0	19.979	676140000	-0.673822	-0.844393	-0.779085	0.306864	0.251114	0.33972	-0.149774	-0.209013	-0.204367
Q8ND71	Q8ND71	GIMAP8	GTPase IMAP family member 8	2.92301	1.06435	1.13284	+	2	3				2	2	3.9	3.9	3.9	74.889	0.0036133	1.7338	300390000	-1.70743	-1.70152	-1.69881	-0.894157	-0.544266	-0.476278	-1.29382	-1.03668	-1.08757
O15394;O15394-2	O15394;O15394-2	NCAM2	Neural cell adhesion molecule 2	5.9928	-1.06197	1.12778	+	9	18				9	9	10.4	10.4	10.4	93.045	0	46.73	1305900000	1.61441	1.58156	1.55482	0.543846	0.49896	0.522068	0.230419	0.202883	0.237267
P02766	P02766	TTR	Transthyretin	3.95117	-1.06018	1.12399	+	3	30				3	3	25.2	25.2	25.2	15.887	0	34.128	7748000000	1.50125	1.65071	1.63133	0.518431	0.452816	0.631491	0.0531769	0.109344	0.072998
Q6UX15-2;Q6UX15;Q6UX15-3	Q6UX15-2;Q6UX15;Q6UX15-3	LAYN	Layilin	4.59242	1.05999	1.12358	+	5	11				5	5	12.6	12.6	12.6	42.28	0	13.362	443170000	-1.80126	-1.67202	-1.64585	-0.649981	-0.6531	-0.636073	0.0101204	-0.0488291	-0.0374184
O15551	O15551	CLDN3	Claudin-3	4.43945	-1.05853	1.12048	+	2	3				2	2	11.8	11.8	11.8	23.318	0	37.897	205930000	-1.23724	-1.31094	-1.17246	-2.23036	-2.32702	-2.33884	-2.48033	-2.58379	-2.43785
Q6EMK4	Q6EMK4	VASN	Vasorin	5.74336	-1.05842	1.12026	+	6	13				6	6	10.3	10.3	10.3	71.712	0	21.866	836770000	0.141472	0.140915	0.069129	-0.931703	-0.939134	-0.952918	-0.43944	-0.488124	-0.470151
P52823;P52823-2	P52823;P52823-2	STC1	Stanniocalcin-1	4.50287	-1.05834	1.12008	+	3	4				3	3	13.8	13.8	13.8	27.621	0	10.808	134830000	-1.32619	-1.22676	-1.33256	-2.39729	-2.38444	-2.2788	-2.33032	-2.28823	-2.36283
Q49MG5;Q49MG5-2	Q49MG5;Q49MG5-2	MAP9	Microtubule-associated protein 9	4.8652	-1.05141	1.10547	+	4	7				4	4	9	9	9	74.233	0	13.026	180930000	-0.851293	-0.920323	-0.970867	-1.92659	-2.00188	-1.96825	-1.50731	-1.49349	-1.40458
Q03188;Q03188-2	Q03188;Q03188-2	CENPC	Centromere protein C	1.77817	-1.05055	1.10366	+	5	7				5	5	6.4	6.4	6.4	106.83	0	9.1455	159150000	-3.25965	-3.17399	-2.42502	-3.99924	-3.99081	-4.02026	-4.05544	-3.96757	-3.99997
P50548;P50548-2	P50548;P50548-2	ERF	ETS domain-containing transcription factor ERF	3.67925	-1.04997	1.10244	+	9	19				9	9	30.7	30.7	30.7	58.702	0	47.515	1017700000	0.132238	0.0951071	0.344069	-0.876652	-0.891732	-0.810113	-0.811503	-0.845634	-0.783434
Q13214-2;Q13214	Q13214-2;Q13214	SEMA3B	Semaphorin-3B	6.91044	-1.04905	1.1005	+	23	74				23	23	40	40	40	83.034	0	216.69	10515000000	3.02474	3.04935	3.04395	1.97852	1.982	2.01038	1.99579	2.0741	2.07133
Q13111;Q13111-2;Q13111-3	Q13111;Q13111-2;Q13111-3	CHAF1A	Chromatin assembly factor 1 subunit A	4.48963	1.04889	1.10017	+	7	7				7	7	9.1	9.1	9.1	106.92	0	13.818	242890000	-4.04484	-3.9597	-4.0632	-2.91198	-2.96187	-3.04723	-1.95397	-1.99115	-1.87423
P02144	P02144	MB	Myoglobin	3.58378	-1.04738	1.09701	+	5	14				5	5	33.8	33.8	33.8	17.184	0	14.039	2269200000	0.23842	0.342808	0.512253	-0.660019	-0.746198	-0.642451	-0.929021	-0.896428	-0.932248
A2RUR9-3;A2RUR9;Q6NUI1;Q3MJ40-2;A2RUR9-2;Q3MJ40;Q8IYA2	A2RUR9-3;A2RUR9;Q6NUI1;Q3MJ40-2;A2RUR9-2;Q3MJ40;Q8IYA2	CCDC144A;CCDC144NL;CCDC144B;CCDC144CP	Coiled-coil domain-containing protein 144A;Putative coiled-coil domain-containing protein 144 N-terminal-like;Coiled-coil domain-containing protein 144B;Putative coiled-coil domain-containing protein 144C	3.65137	-1.04652	1.09521	+	2	3				2	2	1.4	1.4	1.4	133.87	0.0054141	1.5463	1187300000	-0.801959	-1.08688	-0.924086	-1.97951	-1.98456	-1.98842	0.0349522	-0.140424	-0.100548
O95633-2;O95633	O95633-2;O95633	FSTL3	Follistatin-related protein 3	5.58633	1.04599	1.09409	+	3	5				3	3	14.8	14.8	14.8	24.96	0	7.06	82952000	-2.71805	-2.78545	-2.69831	-1.69794	-1.68289	-1.68302	-1.78229	-1.81189	-1.8497
Q14315;Q14315-2	Q14315;Q14315-2	FLNC	Filamin-C	6.39315	1.03913	1.07978	+	146	1235				160	160	69	69	65.5	291.02	0	323.31	709080000000	5.67966	5.64701	5.67956	6.73229	6.68931	6.70201	6.64839	6.63716	6.61768
P08648	P08648	ITGA5	Integrin alpha-5;Integrin alpha-5 heavy chain;Integrin alpha-5 light chain	6.13559	1.03856	1.07862	+	9	19				9	9	11.5	11.5	11.5	114.54	0	74.883	1343000000	-0.717906	-0.706976	-0.746692	0.28854	0.313755	0.341825	0.418528	0.49983	0.476279
P27658	P27658	COL8A1	Collagen alpha-1(VIII) chain;Vastatin	4.25772	-1.03634	1.07399	+	12	93				12	12	17.5	17.5	17.5	73.363	0	112.77	35231000000	3.82247	3.91088	4.00555	2.85724	2.85152	2.92113	2.52999	2.57471	2.57697
Q6ZV89;Q6ZV89-2	Q6ZV89;Q6ZV89-2	SH2D5	SH2 domain-containing protein 5	4.15885	1.02666	1.05403	+	3	5				3	3	12.8	12.8	12.8	46.796	0	8.2779	150430000	-2.1417	-2.21601	-2.34007	-1.23219	-1.21051	-1.1751	-1.12425	-1.23742	-1.18429
Q14289-2;Q14289	Q14289-2;Q14289	PTK2B	Protein-tyrosine kinase 2-beta	6.18886	-1.02502	1.05067	+	33	64				33	33	37.4	37.4	37.4	111.18	0	227.82	7233900000	2.83843	2.88183	2.84307	1.85432	1.81887	1.81507	1.36381	1.33056	1.34706
P51674-3;P51674;P51674-2	P51674-3;P51674;P51674-2	GPM6A	Neuronal membrane glycoprotein M6-a	5.30309	-1.02492	1.05047	+	4	13				5	5	11.2	11.2	8.2	29.905	0	9.4261	2783600000	-0.0629845	0.0428438	0.00459099	-1.03232	-1.03087	-1.02713	-1.27554	-1.33804	-1.3915
O95390;O14793	O95390	GDF11	Growth/differentiation factor 11	4.0177	-1.02385	1.04827	+	3	5				3	3	8.6	8.6	8.6	45.09	0	7.1949	417890000	-1.89276	-1.87342	-1.93982	-3.02476	-2.94154	-2.81123	-2.92736	-2.96873	-2.75653
P04083	P04083	ANXA1	Annexin A1	3.9782	1.02213	1.04474	+	26	301				26	26	70.8	70.8	70.8	38.714	0	323.31	312140000000	4.00921	3.84318	3.81166	4.94598	4.92507	4.85938	5.5784	5.5334	5.55548
Q9Y385	Q9Y385	UBE2J1	Ubiquitin-conjugating enzyme E2 J1	4.83804	1.02094	1.04231	+	2	6				2	2	8.8	8.8	8.8	35.198	0	6.7506	429050000	-2.14702	-2.24842	-2.2542	-1.17294	-1.23645	-1.17745	-1.11527	-1.21057	-1.2464
Q3MIX3	Q3MIX3	ADCK5	Uncharacterized aarF domain-containing protein kinase 5	2.8621	-1.01846	1.03726	+	3	4				3	3	5.3	5.3	5.3	65.896	0.0017742	2.0074	254930000	-1.54681	-1.95326	-1.83824	-2.85496	-2.82628	-2.71243	-1.9364	-1.93014	-1.89696
P01034	P01034	CST3	Cystatin-C	3.95182	-1.01727	1.03484	+	6	32				6	6	48.6	48.6	48.6	15.799	0	56.603	7360200000	1.53232	1.74454	1.60332	0.657824	0.572355	0.598186	0.373535	0.368652	0.393634
P01130;P01130-4;P01130-6;P01130-5;P01130-3;P01130-2	P01130;P01130-4;P01130-6;P01130-5;P01130-3;P01130-2	LDLR	Low-density lipoprotein receptor	6.94102	1.01629	1.03285	+	19	56				20	20	29.9	29.9	29.1	95.375	0	234.48	5271500000	1.07853	1.07735	1.05607	2.09733	2.06805	2.09544	2.40898	2.34892	2.35262
Q14982-2;Q14982;Q14982-4;Q14982-3;Q9P121-3;Q9P121-2;Q9P121;Q9P121-4	Q14982-2;Q14982;Q14982-4;Q14982-3;Q9P121-3;Q9P121-2;Q9P121;Q9P121-4	OPCML;NTM	Opioid-binding protein/cell adhesion molecule;Neurotrimin	3.96492	-1.01306	1.02629	+	4	11				4	4	13.9	13.9	13.9	37.267	0	104.55	687190000	0.765144	0.933821	0.716108	-0.190863	-0.220046	-0.213202	-0.459455	-0.486236	-0.444905
P05067-9;P05067;P05067-7;P05067-11;P05067-8;P05067-5;P05067-6;P05067-3;P05067-4;P05067-10;P05067-2	P05067-9;P05067;P05067-7;P05067-11;P05067-8;P05067-5;P05067-6;P05067-3;P05067-4;P05067-10	APP	Amyloid beta A4 protein;N-APP;Soluble APP-alpha;Soluble APP-beta;C99;Beta-amyloid protein 42;Beta-amyloid protein 40;C83;P3(42);P3(40);C80;Gamma-secretase C-terminal fragment 59;Gamma-secretase C-terminal fragment 57;Gamma-secretase C-terminal fragment 50;C31	4.60107	-1.01253	1.02522	+	22	98				23	23	37.6	37.6	36.6	85.039	0	275.18	13896000000	3.51714	3.67605	3.60324	2.58557	2.58673	2.58655	2.61657	2.64004	2.61089
Q9UKP4	Q9UKP4	ADAMTS7	A disintegrin and metalloproteinase with thrombospondin motifs 7	3.73474	-1.01125	1.02263	+	2	5				2	2	1.2	1.2	1.2	184.09	0	3.7758	46464000	-1.94425	-1.91673	-2.13382	-3.07522	-2.9662	-2.98713	-2.65979	-2.61608	-2.70781
O43852-2;O43852-4;O43852-8;O43852-7	O43852-2;O43852-4;O43852-8	CALU	Calumenin	2.22085	1.01075	1.02161	+	2	6				20	2	57.1	7	7	37.134	0	14.74	910090000	-0.456366	-0.948775	-0.483151	0.491327	0.47674	0.175877	0.387072	0.332335	0.369342
Q86WR7-2;Q86WR7	Q86WR7-2;Q86WR7	PROSER2	Proline and serine-rich protein 2	5.41291	1.00894	1.01796	+	3	4				3	3	10.9	10.9	10.9	36.412	0	7.6013	163610000	-3.52992	-3.59154	-3.49768	-2.53429	-2.54221	-2.51583	-2.90443	-2.89094	-3.00842
O75054;O75054-2	O75054;O75054-2	IGSF3	Immunoglobulin superfamily member 3	4.71791	-1.00811	1.01628	+	9	12				9	9	8.2	8.2	8.2	135.19	0	19.684	657550000	-0.767865	-0.658647	-0.646046	-1.72414	-1.70908	-1.66366	-1.22599	-1.29813	-1.2621
Q15198	Q15198	PDGFRL	Platelet-derived growth factor receptor-like protein	5.15777	-1.00805	1.01616	+	4	4				4	4	12.8	12.8	12.8	41.86	0	8.1761	256280000	-1.33861	-1.32346	-1.29651	-2.37888	-2.33135	-2.27251	-2.17112	-2.01551	-1.98258
O76090;O76090-3;O76090-4;Q8N1M1-4;Q8N1M1-1;Q8N1M1-6;Q8N1M1	O76090;O76090-3;O76090-4	BEST1	Bestrophin-1	5.32844	-1.00306	1.00613	+	7	8				7	7	15.6	15.6	15.6	67.683	0	17.606	419150000	-0.224516	-0.174253	-0.272797	-1.23357	-1.20887	-1.2383	-1.92628	-1.73043	-1.74536
P37802;P37802-2	P37802;P37802-2	TAGLN2	Transgelin-2	4.25613	1.00225	1.0045	+	11	100				12	12	67.3	67.3	60.3	22.391	0	157.35	59957000000	2.76182	2.61139	2.62286	3.67943	3.61545	3.70793	4.19204	4.21421	4.23897
Q15303-4;Q15303-3;Q15303-2;Q15303;Q5TCX8-2;Q16584-2;Q16584;Q5TCX8;P80192;P80192-4	Q15303-4;Q15303-3;Q15303-2;Q15303	ERBB4	Receptor tyrosine-protein kinase erbB-4;ERBB4 intracellular domain	4.99005	-1.00192	1.00385	+	2	3				4	2	2.7	1.4	1.4	143.97	0	3.3949	64165000	-2.54648	-2.45636	-2.43262	-3.46051	-3.48364	-3.49707	-3.56562	-3.46821	-3.57645
O60488-2;O60488	O60488-2;O60488	ACSL4	Long-chain-fatty-acid--CoA ligase 4	7.3253	0.999486	0.998973	+	14	46				16	14	31.3	27	27	74.435	0	133.15	4582500000	0.772097	0.788492	0.762943	1.78372	1.76388	1.77439	2.12432	2.13058	2.14704
Q99574	Q99574	SERPINI1	Neuroserpin	3.15251	-0.998899	0.997799	+	3	3				3	3	10.7	10.7	10.7	46.426	0	7.4368	254180000	-3.45605	-3.13095	-3.20268	-4.3052	-4.29599	-4.18519	-4.63728	-4.79223	-4.63301
P24043	P24043	LAMA2	Laminin subunit alpha-2	4.45112	-0.996054	0.992124	+	28	47				29	29	11	11	10.8	343.9	0	55.079	1720700000	1.6282	1.6134	1.74004	0.611971	0.711365	0.670145	0.389757	0.368994	0.305173
Q14978;Q14978-3;Q14978-2	Q14978;Q14978-3;Q14978-2	NOLC1	Nucleolar and coiled-body phosphoprotein 1	6.85389	0.995029	0.990084	+	24	87				24	24	26.9	26.9	26.9	73.602	0	58.639	19874000000	1.53796	1.50373	1.52295	2.50891	2.53115	2.50967	2.46531	2.44588	2.44503
Q9H903-2;Q9H903-1;Q9H903;Q9H903-5	Q9H903-2;Q9H903-1;Q9H903;Q9H903-5	MTHFD2L	Probable bifunctional methylenetetrahydrofolate dehydrogenase/cyclohydrolase 2;NAD-dependent methylenetetrahydrofolate dehydrogenase;Methenyltetrahydrofolate cyclohydrolase	5.19211	0.991046	0.982172	+	2	3				2	2	25.7	25.7	25.7	7.3397	0.00026441	2.7329	976850000	-3.19564	-3.1516	-3.15929	-2.22751	-2.12739	-2.17849	-2.1551	-2.29712	-2.19097
Q9Y2J4-3;Q9Y2J4;Q9Y2J4-2;Q9Y2J4-4	Q9Y2J4-3;Q9Y2J4;Q9Y2J4-2;Q9Y2J4-4	AMOTL2	Angiomotin-like protein 2	5.57622	0.989188	0.978492	+	3	4				3	3	3.2	3.2	3.2	85.479	0	4.6183	146390000	-2.63755	-2.69921	-2.66609	-1.65934	-1.71501	-1.66095	-1.8473	-1.8325	-1.85616
P07998	P07998	RNASE1	Ribonuclease pancreatic	2.69976	-0.988656	0.977441	+	2	4				2	2	19.9	19.9	19.9	17.644	0	5.9478	238330000	-3.01451	-2.60723	-2.77117	-3.76849	-3.67395	-3.91645	-3.91573	-3.72698	-3.87159
Q86UU0-3;Q86UU0-4;Q86UU0-2;Q86UU0	Q86UU0-3;Q86UU0-4;Q86UU0-2;Q86UU0	BCL9L	B-cell CLL/lymphoma 9-like protein	3.16195	0.988537	0.977205	+	5	5				5	5	4.2	4.2	4.2	145.9	0	10.549	165520000	-5.07899	-5.1727	-5.26662	-4.32368	-4.01868	-4.21035	-4.62191	-4.75351	-4.79257
Q99755-2;Q99755-3;Q99755;Q99755-4	Q99755-2;Q99755-3;Q99755;Q99755-4	PIP5K1A	Phosphatidylinositol 4-phosphate 5-kinase type-1 alpha	4.15662	0.986488	0.973158	+	3	4				7	3	13.6	4.4	4.4	56.052	0	5.7663	216810000	-2.36814	-2.50919	-2.31524	-1.41496	-1.40739	-1.41075	-1.65551	-1.71961	-1.64963
Q9Y3C1;Q9Y3C1-3;Q9Y3C1-2	Q9Y3C1;Q9Y3C1-3;Q9Y3C1-2	NOP16	Nucleolar protein 16	5.3768	0.981821	0.963973	+	9	21				9	9	46.1	46.1	46.1	21.188	0	24.385	2153300000	-0.180626	-0.137291	-0.0894823	0.832598	0.867313	0.838154	0.658756	0.650045	0.654458
O95980	O95980	RECK	Reversion-inducing cysteine-rich protein with Kazal motifs	4.66228	-0.978809	0.958067	+	3	5				3	3	3.8	3.8	3.8	106.46	0	9.6361	48556000	-2.78176	-2.78321	-2.79294	-3.81689	-3.68011	-3.79734	-3.306	-3.39566	-3.41472
Q92859-3;Q92859-2;Q92859-4;Q92859	Q92859-3;Q92859-2;Q92859-4;Q92859	NEO1	Neogenin	6.16405	-0.976725	0.953992	+	9	19				9	9	7.5	7.5	7.5	154.3	0	20.711	925890000	0.436077	0.448122	0.465042	-0.535744	-0.496156	-0.549035	-0.111758	-0.114382	-0.0838223
Q68D10-2;Q68D10;Q68D10-3	Q68D10-2;Q68D10;Q68D10-3	SPTY2D1	Protein SPT2 homolog	4.86242	0.976618	0.953783	+	3	5				3	3	4.2	4.2	4.2	74.229	0	3.4962	176830000	-2.74185	-2.76598	-2.81556	-1.76025	-1.77331	-1.85997	-2.2542	-2.19601	-2.22825
Q9H7M9	Q9H7M9	C10orf54	Platelet receptor Gi24	2.95339	0.976191	0.952949	+	4	7				4	4	16.1	16.1	16.1	33.908	0	6.6857	1183500000	-4.44233	-4.59991	-4.83459	-3.69732	-3.63574	-3.61521	-2.44979	-2.4499	-2.47091
Q9HAZ2-2;Q9HAZ2-3;Q9HAZ2;Q9HAZ2-4;Q03112-5;Q03112;Q03112-3	Q9HAZ2-2;Q9HAZ2-3;Q9HAZ2;Q9HAZ2-4	PRDM16	PR domain zinc finger protein 16	6.28779	-0.976069	0.952711	+	5	6				5	5	4.2	4.2	4.2	138.18	0	36.275	298760000	-0.612818	-0.651566	-0.662917	-1.6288	-1.62167	-1.60505	-1.63819	-1.49636	-1.66067
P14543-2;P14543	P14543-2;P14543	NID1	Nidogen-1	4.20299	0.974442	0.949536	+	14	32				15	14	15.3	15.3	15.3	122.02	0	39.454	6504200000	-0.403744	-0.327139	-0.425158	0.496494	0.650198	0.620592	-0.0334206	0.0995741	0.0680923
Q12979-3	Q12979-3	ABR	Active breakpoint cluster region-related protein	4.41877	-0.971005	0.942852	+	3	7				14	3	41.6	8.1	8.1	35.1	0	6.2536	766030000	-0.658622	-0.684403	-0.795174	-1.69417	-1.72148	-1.63556	-1.98546	-1.88222	-1.9023
Q9NR34	Q9NR34	MAN1C1	Mannosyl-oligosaccharide 1,2-alpha-mannosidase IC	4.74509	-0.970881	0.942611	+	4	9				4	4	5.6	5.6	5.6	70.91	0	9.5464	218570000	0.142303	0.147738	0.07829	-0.84301	-0.79223	-0.909074	-0.842244	-0.8014	-0.734289
Q8N543;Q8N543-2	Q8N543;Q8N543-2	OGFOD1	Prolyl 3-hydroxylase OGFOD1	6.14096	0.965705	0.932587	+	7	10				7	7	16.8	16.8	16.8	63.245	0	13.065	329830000	-1.79259	-1.76266	-1.76118	-0.831187	-0.779966	-0.808159	-1.13984	-1.04516	-1.12115
Q9H999	Q9H999	PANK3	Pantothenate kinase 3	4.34958	0.964609	0.93047	+	4	7				5	4	19.5	17.6	17.6	41.094	0	61.741	524630000	-1.21038	-1.37614	-1.2962	-0.345165	-0.347103	-0.296626	-0.613825	-0.552282	-0.562074
P14921-2;P14921;P14921-3;P14921-4;P14921-5	P14921-2;P14921;P14921-3;P14921-4;P14921-5	ETS1	Protein C-ets-1	4.71146	0.96088	0.923291	+	2	2				2	2	7.9	7.9	7.9	40.786	0	3.9998	114680000	-4.16888	-4.27784	-4.15135	-3.23558	-3.22225	-3.25759	-4.2655	-4.42138	-4.1565
O14757-3;O14757;O14757-2	O14757-3;O14757;O14757-2	CHEK1	Serine/threonine-protein kinase Chk1	4.74629	0.960589	0.922731	+	4	7				4	4	9.7	9.7	9.7	50.414	0	8.124	259040000	-1.91346	-1.79971	-1.79556	-0.85791	-0.894604	-0.874444	-0.58449	-0.546608	-0.576795
O14958	O14958	CASQ2	Calsequestrin-2	4.32799	-0.960527	0.922612	+	2	2				2	2	4	4	4	46.435	0.0033737	1.7797	64951000	-1.09856	-1.04577	-1.04104	-2.05562	-1.92842	-2.08292	-2.15739	-2.03747	-2.11153
Q9NZU5	Q9NZU5	LMCD1	LIM and cysteine-rich domains protein 1	5.22139	0.955308	0.912614	+	2	30				14	14	47.1	47.1	6.6	40.832	0	80.759	3140400000	0.568077	0.640171	0.557602	1.57494	1.52595	1.53089	1.12068	1.15955	1.13314
Q96A32	Q96A32	MYLPF	Myosin regulatory light chain 2, skeletal muscle isoform	3.50954	-0.95505	0.91212	+	9	18				9	9	58	58	58	19.014	0	32.754	2278800000	-0.199964	0.00818825	0.070549	-1.00109	-0.986307	-0.998976	-1.05641	-1.19211	-1.096
Q9NRE2-2;Q9NRE2	Q9NRE2-2;Q9NRE2	TSHZ2	Teashirt homolog 2	3.52606	-0.953845	0.90982	+	2	1				2	2	3.7	3.7	3.7	114.59	0.0001341	3.0177	37147000	-1.8129	-2.08132	-2.01089	-2.90729	-2.94219	-2.91716	-2.60273	-2.59521	-2.54426
Q8IUL8	Q8IUL8	CILP2	Cartilage intermediate layer protein 2;Cartilage intermediate layer protein 2 C1;Cartilage intermediate layer protein 2 C2	6.14611	-0.953259	0.908702	+	12	21				12	12	11.2	11.2	11.2	126.29	0	29.174	1654500000	0.771776	0.821676	0.82152	-0.158365	-0.149368	-0.13707	-0.464808	-0.371191	-0.375205
P23458	P23458	JAK1	Tyrosine-protein kinase JAK1	4.60146	0.947712	0.898158	+	17	34				18	18	17.2	17.2	16.4	133.28	0	69.204	2202800000	0.690536	0.778301	0.635769	1.63892	1.6715	1.63732	1.26659	1.21331	1.22005
Q96GA3	Q96GA3	LTV1	Protein LTV1 homolog	5.8666	0.947329	0.897432	+	5	12				5	5	9.1	9.1	9.1	54.854	0	11.093	678770000	-1.13784	-1.18908	-1.20485	-0.230906	-0.221977	-0.236897	-0.347193	-0.371582	-0.403691
Q9HCU4	Q9HCU4	CELSR2	Cadherin EGF LAG seven-pass G-type receptor 2	5.37127	-0.94412	0.891363	+	7	14				7	7	3.1	3.1	3.1	317.45	0	19.201	4523400000	0.427126	0.46147	0.370557	-0.510523	-0.528921	-0.533764	-0.733174	-0.850782	-0.870214
O15078;O15078-2	O15078;O15078-2	CEP290	Centrosomal protein of 290 kDa	3.04133	-0.941543	0.886503	+	6	18				6	6	2.1	2.1	2.1	290.38	0	3.3597	5745500000	0.537403	0.211214	0.226753	-0.602042	-0.634672	-0.612544	1.73435	1.73719	1.74631
O00629	O00629	KPNA4	Importin subunit alpha-3	4.63631	0.940095	0.883778	+	6	52				12	12	24.8	24.8	16.1	57.886	0	252.3	15346000000	2.11566	1.98371	2.01321	2.97039	2.96119	3.00128	2.78125	2.76839	2.74971
Q6UXK5	Q6UXK5	LRRN1	Leucine-rich repeat neuronal protein 1	4.88769	-0.937503	0.878912	+	9	14				9	9	14.4	14.4	14.4	80.716	0	19.393	588780000	0.168848	0.112908	0.0733252	-0.864803	-0.791235	-0.801389	-0.285055	-0.355485	-0.347756
Q15417;Q15417-3;Q15417-2	Q15417;Q15417-3;Q15417-2	CNN3	Calponin-3	5.90179	0.935896	0.875901	+	13	193				18	18	61.7	61.7	52.3	36.413	0	323.31	93255000000	3.80133	3.80248	3.77648	4.74867	4.69307	4.74624	4.99281	4.99735	4.9804
O00418	O00418	EEF2K	Eukaryotic elongation factor 2 kinase	2.70831	-0.929678	0.864301	+	4	6				4	4	5.5	5.5	5.5	82.143	0	16.495	124560000	-1.21064	-1.5544	-1.58922	-2.31576	-2.36054	-2.467	-1.17107	-1.32771	-1.28249
Q6Q0C0;Q6Q0C0-2	Q6Q0C0;Q6Q0C0-2	TRAF7	E3 ubiquitin-protein ligase TRAF7	3.1493	-0.9291	0.863227	+	3	4				3	3	4	4	4	74.608	0	4.6681	5283700000	-1.82952	-1.62475	-1.53427	-2.56093	-2.53259	-2.68232	-2.38168	-2.41331	-2.37378
Q02509;Q02509-2	Q02509;Q02509-2	OC90	Otoconin-90	3.08352	-0.92806	0.861295	+	13	37				13	13	34.5	34.5	34.5	53.453	0	156.93	4622200000	1.98773	2.30301	2.0176	1.14151	1.17109	1.21157	0.806299	0.750143	0.783217
P24385	P24385	CCND1	G1/S-specific cyclin-D1	4.01851	0.927427	0.860121	+	7	15				7	7	24.1	24.1	24.1	33.729	0	27.329	1050100000	-0.0563192	-0.0605469	-0.181966	0.907381	0.763292	0.812777	0.332884	0.409721	0.367957
P52292	P52292	KPNA2	Importin subunit alpha-1	8.14476	0.927118	0.859547	+	12	44				12	12	35.7	35.7	35.7	57.861	0	310.6	6690500000	0.730354	0.722691	0.720348	1.65045	1.65994	1.64435	2.48627	2.41888	2.44244
Q13332-6;Q13332-3;Q13332-4;Q13332-2;Q13332;Q13332-7;Q13332-5	Q13332-6;Q13332-3;Q13332-4;Q13332-2;Q13332;Q13332-7;Q13332-5	PTPRS	Receptor-type tyrosine-protein phosphatase S	4.13681	-0.924122	0.854002	+	7	18				12	9	10.8	9	7.3	212.48	0	41.046	1005300000	1.10969	1.29421	1.21076	0.304621	0.260141	0.277525	0.376532	0.349075	0.347581
Q16270-2;Q16270	Q16270-2;Q16270	IGFBP7	Insulin-like growth factor-binding protein 7	4.35921	-0.922314	0.850664	+	10	62				10	10	46.2	46.2	46.2	28.86	0	109.52	16767000000	2.5059	2.66707	2.5738	1.64337	1.65413	1.68233	1.75393	1.74869	1.76446
P16989-3;P16989	P16989-3;P16989	YBX3	Y-box-binding protein 3	5.63424	0.920916	0.848087	+	3	72				11	11	33.9	33.9	9.4	37.02	0	156.86	13776000000	2.10723	2.06765	2.12953	3.00282	3.01437	3.04997	3.16103	3.16817	3.13664
Q8N9N8	Q8N9N8	EIF1AD	Probable RNA-binding protein EIF1AD	3.2342	0.920433	0.847197	+	4	5				4	4	27.3	27.3	27.3	19.053	0	11.76	387080000	-3.8061	-3.95583	-3.91329	-3.1276	-2.93357	-2.85276	-3.27562	-3.36332	-3.43575
Q9BYG3	Q9BYG3	NIFK	MKI67 FHA domain-interacting nucleolar phosphoprotein	5.17123	0.919585	0.845636	+	13	34				13	13	44.7	44.7	44.7	34.222	0	103.21	3573400000	0.643101	0.546843	0.6238	1.52795	1.53199	1.51255	1.28324	1.26182	1.26052
P53567	P53567	CEBPG	CCAAT/enhancer-binding protein gamma	2.45501	0.917989	0.842705	+	2	2				2	2	25.3	25.3	25.3	16.408	0	19.354	65821000	-5.77087	-5.86277	-5.64451	-4.75409	-4.66432	-5.10577	-5.63039	-5.66017	-6.0669
Q9H0Z9-2;Q9BX46;Q9H0Z9;Q9BX46-5;Q9BX46-2	Q9H0Z9-2;Q9BX46;Q9H0Z9;Q9BX46-5;Q9BX46-2	RBM38;RBM24	RNA-binding protein 38;RNA-binding protein 24	3.90889	0.916909	0.840722	+	3	5				3	3	27.3	27.3	27.3	12.914	0	5.326	428770000	-4.28691	-4.22319	-4.08564	-3.25066	-3.31472	-3.27963	-3.46206	-3.37877	-3.5525
P16070-18;P16070-12;P16070-14;P16070-13;P16070-11;P16070-10;P16070-16;P16070-8;P16070-17;P16070-6;P16070-4;P16070-3;P16070-7;P16070-5;P16070;P16070-15;P16070-9;P16070-19	P16070-18;P16070-12;P16070-14;P16070-13;P16070-11;P16070-10;P16070-16;P16070-8;P16070-17;P16070-6;P16070-4;P16070-3;P16070-7;P16070-5;P16070	CD44	CD44 antigen	5.32555	0.916152	0.839334	+	13	101				13	13	36.8	36.8	36.8	37.277	0	232.27	50953000000	1.82251	1.81648	1.75204	2.6869	2.71221	2.74038	3.07418	3.03695	3.04623
Q99435-4;Q99435;Q99435-2;Q99435-3	Q99435-4;Q99435;Q99435-2;Q99435-3	NELL2	Protein kinase C-binding protein NELL2	4.05274	-0.911501	0.830834	+	6	10				6	6	9.1	9.1	9.1	91.166	0	42.496	662990000	-0.613388	-0.498286	-0.432543	-1.46703	-1.41438	-1.3973	-1.65331	-1.72696	-1.694
P30154-4;P30154;P30154-2;P30154-3;P30154-5	P30154-4;P30154;P30154-2;P30154-3;P30154-5	PPP2R1B	Serine/threonine-protein phosphatase 2A 65 kDa regulatory subunit A beta isoform	3.76979	0.90918	0.826609	+	5	8				10	5	23	13.5	13.5	61.313	0	16.714	445100000	-1.63973	-1.51268	-1.73551	-0.748353	-0.724505	-0.68752	-1.03806	-0.958503	-1.02232
P55040;O75628	P55040	GEM	GTP-binding protein GEM	3.95182	0.908851	0.82601	+	4	5				5	4	17.2	14.2	14.2	33.949	0	5.6969	358470000	-2.73467	-2.73058	-2.89546	-1.88645	-1.82966	-1.91806	-2.42264	-2.45703	-2.4729
Q9H1U4	Q9H1U4	MEGF9	Multiple epidermal growth factor-like domains protein 9	3.55375	-0.908678	0.825696	+	6	10				6	6	13.1	13.1	13.1	62.983	0	19.743	376640000	-1.36113	-1.52268	-1.30049	-2.31059	-2.23608	-2.36366	-2.62209	-2.56989	-2.67459
Q16831	Q16831	UPP1	Uridine phosphorylase 1	5.12328	0.906937	0.822535	+	10	20				10	10	36.1	36.1	36.1	33.934	0	31.227	2708900000	0.0871363	0.0739565	0.0114975	0.940346	1.00309	0.949968	1.53922	1.49929	1.53092
O75095;O75095-2	O75095;O75095-2	MEGF6	Multiple epidermal growth factor-like domains protein 6	2.88582	-0.90578	0.820437	+	4	7				4	4	2.6	2.6	2.6	161.18	0	10.643	117340000	-1.83821	-1.74439	-1.83631	-2.89757	-2.52228	-2.71639	-2.4988	-2.38287	-2.3235
Q8IWQ3-4;Q8IWQ3-6;Q8IWQ3-3;Q8IWQ3-2;Q8IWQ3;Q8IWQ3-5;Q8TDC3-3;Q8TDC3;Q8TDC3-2	Q8IWQ3-4;Q8IWQ3-6;Q8IWQ3-3;Q8IWQ3-2;Q8IWQ3;Q8IWQ3-5	BRSK2	Serine/threonine-protein kinase BRSK2	3.05111	-0.905096	0.819198	+	3	3				3	3	4.2	4.2	4.2	77.597	0.0016508	2.0318	133570000	-2.2165	-2.51522	-2.46068	-3.29437	-3.38294	-3.23037	-1.66976	-1.72997	-1.73262
Q14192;Q14192-2	Q14192	FHL2	Four and a half LIM domains protein 2	4.23141	0.903545	0.816393	+	15	38				15	15	63.4	63.4	63.4	32.193	0	138.58	7330100000	1.487	1.61841	1.60728	2.41808	2.50952	2.49573	2.58094	2.67228	2.75141
Q32MZ4-3	Q32MZ4-3	LRRFIP1	Leucine-rich repeat flightless-interacting protein 1	5.70296	0.902933	0.815288	+	2	75				25	25	36.6	36.6	1.7	82.688	0	323.31	10251000000	2.12686	2.05494	2.09023	2.99248	3.00485	2.9835	2.81798	2.85764	2.83884
Q6PIU2;Q6PIU2-2;Q6PIU2-3	Q6PIU2;Q6PIU2-2;Q6PIU2-3	NCEH1	Neutral cholesterol ester hydrolase 1	5.59848	0.900559	0.811007	+	8	32				8	8	26.5	26.5	26.5	45.807	0	93.821	5170100000	0.792639	0.820837	0.745401	1.67388	1.69447	1.69221	1.67204	1.68375	1.6931
Q9UJJ9	Q9UJJ9	GNPTG	N-acetylglucosamine-1-phosphotransferase subunit gamma	5.16226	0.899876	0.809777	+	4	6				4	4	16.4	16.4	16.4	33.973	0	10.818	441620000	-2.81093	-2.89231	-2.82588	-1.92811	-1.97445	-1.92693	-1.87177	-1.76347	-1.88186
Q9Y221-2;Q9Y221	Q9Y221-2;Q9Y221	NIP7	60S ribosome subunit biogenesis protein NIP7 homolog	2.67464	0.898434	0.807184	+	4	11				4	4	42.1	42.1	42.1	15.221	0	8.3369	1403100000	-5.01213	-4.6303	-4.83007	-3.84499	-3.8817	-4.05051	-3.81051	-3.69818	-3.76752
P21675-10;P21675-11;P21675-8;P21675-6;P21675-7;P21675-3;P21675-5;P21675-9;P21675;P21675-2;P21675-12;P21675-4;Q8IZX4	P21675-10;P21675-11;P21675-8;P21675-6;P21675-7;P21675-3;P21675-5;P21675-9;P21675;P21675-2;P21675-12;P21675-4;Q8IZX4	TAF1;TAF1L	Transcription initiation factor TFIID subunit 1;Transcription initiation factor TFIID subunit 1-like	2.47253	-0.898168	0.806706	+	5	7				5	5	2.9	2.9	2.9	174.43	0.00013305	2.8609	178960000	-0.707893	-0.258477	-0.372521	-1.41376	-1.24616	-1.37347	-1.71487	-1.65073	-1.61372
O94988-6;O94988-5;O94988-1;O94988;O94988-3	O94988-6;O94988-5;O94988-1;O94988;O94988-3	FAM13A	Protein FAM13A	3.39249	-0.893861	0.798987	+	7	9				7	7	12.7	12.7	12.7	77.231	0	41.022	422610000	-0.654237	-0.931201	-0.818137	-1.72008	-1.70216	-1.66291	-2.13717	-2.15245	-2.14605
P51693;P51693-2	P51693;P51693-2	APLP1	Amyloid-like protein 1;C30	3.54185	-0.892907	0.797282	+	2	2				2	2	2.5	2.5	2.5	72.176	0.0011583	2.2412	48434000	-2.84699	-2.71522	-2.91655	-3.79636	-3.72543	-3.6357	-4.15316	-4.13314	-4.13631
P11362-6;P11362-5;P11362-4;P11362-14;P11362-3;P11362-20;P11362-7;P11362-2;P11362-19;P11362;P11362-21;P11362-13;P11362-12;P11362-11;P11362-10;P11362-9;P11362-8;P22607-3;P22607;P22607-2;P11362-18;P11362-16;P22607-4	P11362-6;P11362-5;P11362-4;P11362-14;P11362-3;P11362-20;P11362-7;P11362-2;P11362-19;P11362;P11362-21;P11362-13;P11362-12;P11362-11;P11362-10;P11362-9;P11362-8	FGFR1	Fibroblast growth factor receptor 1	6.35961	0.891058	0.793984	+	8	14				11	11	22.3	22.3	17.6	73.932	0	37.727	1210400000	-1.10219	-1.07648	-1.12487	-0.204094	-0.218607	-0.207661	-0.90904	-0.912125	-0.966972
P57723;P57723-2	P57723;P57723-2	PCBP4	Poly(rC)-binding protein 4	6.16505	-0.890202	0.792459	+	8	19				9	8	26.8	24.8	24.8	41.481	0	61.932	1592800000	0.851677	0.903713	0.860727	-0.0238457	-0.0178442	-0.0127983	0.0410004	0.148449	0.154033
O76061	O76061	STC2	Stanniocalcin-2	5.23081	-0.889955	0.792019	+	2	7				2	2	6.6	6.6	6.6	33.248	0	5.2917	538310000	-0.882781	-0.950501	-0.904185	-1.7807	-1.84172	-1.78492	-1.56337	-1.49939	-1.55979
Q01581;P54868-3;P54868-2;P54868	Q01581	HMGCS1	Hydroxymethylglutaryl-CoA synthase, cytoplasmic	5.35739	0.889206	0.790687	+	23	95				23	23	61	61	61	57.293	0	256.17	27111000000	1.84344	1.83969	1.766	2.70766	2.69335	2.71574	3.17864	3.14479	3.17901
Q6P1K8;Q13888	Q6P1K8;Q13888	GTF2H2C;GTF2H2	General transcription factor IIH subunit 2-like protein;General transcription factor IIH subunit 2	4.44251	0.88878	0.789929	+	5	8				5	5	11.6	11.6	11.6	44.452	0	6.5473	326110000	-1.50804	-1.6171	-1.54552	-0.719511	-0.613974	-0.670835	-1.07435	-1.08971	-1.08787
Q7L1Q6;Q7L1Q6-4;Q7L1Q6-3;Q7L1Q6-2	Q7L1Q6;Q7L1Q6-4;Q7L1Q6-3;Q7L1Q6-2	BZW1	Basic leucine zipper and W2 domain-containing protein 1	4.2993	0.888322	0.789116	+	20	73				20	20	58	58	58	48.043	0	268.23	37943000000	2.52352	2.40213	2.44648	3.36287	3.28307	3.39115	3.56277	3.61135	3.5821
Q9P232	Q9P232	CNTN3	Contactin-3	3.30496	-0.887523	0.787698	+	2	2				2	2	2.4	2.4	2.4	112.88	0	30.87	123650000	-2.25253	-2.22147	-2.42048	-3.21004	-3.27468	-3.07233	-2.93841	-2.94186	-2.86242
P13639	P13639	EEF2	Elongation factor 2	4.48932	0.887272	0.787251	+	61	634				61	61	67.6	67.6	67.6	95.337	0	323.31	666750000000	5.50349	5.37141	5.45616	6.35266	6.29363	6.34658	6.30903	6.36453	6.35155
Q99624	Q99624	SLC38A3	Sodium-coupled neutral amino acid transporter 3	7.45081	-0.886346	0.78561	+	3	5				3	3	6.5	6.5	6.5	55.772	0	26.597	1632100000	0.333616	0.343555	0.350053	-0.550588	-0.549525	-0.531701	-0.894637	-0.899502	-0.874799
Q9NSI2-2;Q9NSI2	Q9NSI2-2;Q9NSI2	FAM207A	Protein FAM207A	4.76712	0.88611	0.785191	+	3	5				3	3	20.9	20.9	20.9	23.944	0	18.93	226980000	-3.50229	-3.61705	-3.58678	-2.70679	-2.67525	-2.66575	-2.80266	-2.93421	-2.76989
Q16342-3;Q16342;Q16342-5;Q16342-2;Q16342-4	Q16342-3;Q16342;Q16342-5;Q16342-2;Q16342-4	PDCD2	Programmed cell death protein 2	5.11705	0.884919	0.783081	+	4	9				4	4	19.9	19.9	19.9	35.29	0	27.599	466590000	-1.31952	-1.32011	-1.40579	-0.449963	-0.462718	-0.477983	-0.899729	-0.940923	-0.927569
P15692-5;P15692-8;P15692-4;P15692-17;P15692-15;P15692-11;P15692-3;P15692-2;P15692;P15692-16;P15692-13;P15692-14;P15692-10;P15692-9;P15692-6;P15692-18;P15692-12	P15692-5;P15692-8;P15692-4;P15692-17;P15692-15;P15692-11;P15692-3;P15692-2;P15692;P15692-16;P15692-13;P15692-14	VEGFA	Vascular endothelial growth factor A	3.95032	-0.884149	0.781719	+	3	8				3	3	16.7	16.7	16.7	20.218	0	5.6409	602200000	-0.728036	-0.662311	-0.554152	-1.58843	-1.4896	-1.51891	-1.74639	-1.63399	-1.4888
Q71F56	Q71F56	MED13L	Mediator of RNA polymerase II transcription subunit 13-like	3.86123	0.881472	0.776992	+	2	3				2	2	0.9	0.9	0.9	242.6	0	3.5963	27311000	-4.59594	-4.7453	-4.7766	-3.77426	-3.83803	-3.86113	-3.83571	-4.22678	-4.047
Q9NRL2-2;Q9NRL2	Q9NRL2-2;Q9NRL2	BAZ1A	Bromodomain adjacent to zinc finger domain protein 1A	4.11857	0.88144	0.776937	+	6	8				6	6	4.1	4.1	4.1	175.38	0	11.619	204750000	-1.81714	-1.87659	-1.87743	-1.02138	-0.877665	-1.0278	-1.04568	-1.01046	-1.14927
Q9BVJ6;Q9BVJ6-3;Q9BVJ6-2;Q5TAP6	Q9BVJ6;Q9BVJ6-3;Q9BVJ6-2	UTP14A	U3 small nucleolar RNA-associated protein 14 homolog A	5.78571	0.879287	0.773146	+	19	47				19	19	28.4	28.4	28.4	87.977	0	109.66	7536700000	1.11115	1.06885	1.13089	1.96882	1.99773	1.9822	2.20237	2.15801	2.17096
Q8WUA8	Q8WUA8	TSKU	Tsukushin	3.31002	-0.878759	0.772218	+	4	6				4	4	13.3	13.3	13.3	37.807	0	17.067	321880000	-2.68002	-2.54601	-2.39141	-3.40747	-3.39788	-3.44836	-3.40411	-3.30667	-3.26269
O14929;O14929-2	O14929;O14929-2	HAT1	Histone acetyltransferase type B catalytic subunit	4.98008	0.877426	0.769876	+	10	34				10	10	33.9	33.9	33.9	49.512	0	174.68	7147100000	1.47858	1.44902	1.39145	2.2907	2.30627	2.35436	2.90121	2.88589	2.92154
Q14393-3;Q14393-2;Q14393;Q14393-5;Q14393-4	Q14393-3;Q14393-2;Q14393;Q14393-5;Q14393-4	GAS6	Growth arrest-specific protein 6	3.94816	-0.87742	0.769867	+	6	6				6	6	13.1	13.1	13.1	68.255	0	11.607	193590000	-1.2432	-1.07536	-1.06274	-2.00731	-2.00259	-2.00366	-1.78831	-1.84509	-1.82026
Q9H5Q4	Q9H5Q4	TFB2M	Dimethyladenosine transferase 2, mitochondrial	5.49786	0.874521	0.764786	+	8	14				8	8	19.2	19.2	19.2	45.348	0	15.264	997260000	-0.495736	-0.490692	-0.510583	0.397642	0.329817	0.399092	0.355492	0.425346	0.439034
Q4ZHG4;Q4ZHG4-2	Q4ZHG4;Q4ZHG4-2	FNDC1	Fibronectin type III domain-containing protein 1	4.12525	0.87193	0.760262	+	3	4				3	3	1.9	1.9	1.9	205.56	0.0011589	2.2491	366930000	-1.68604	-1.70506	-1.62057	-0.77085	-0.737592	-0.887439	-0.517187	-0.465584	-0.502114
P26012;P26012-2	P26012;P26012-2	ITGB8	Integrin beta-8	7.68054	-0.869598	0.756201	+	20	52				20	20	31.5	31.5	31.5	85.631	0	208.34	8563600000	2.67768	2.69494	2.67573	1.81518	1.81655	1.80783	1.39385	1.30497	1.31483
Q92629;Q92629-2;Q92629-3	Q92629;Q92629-2;Q92629-3	SGCD	Delta-sarcoglycan	4.48123	-0.866774	0.751296	+	6	14				6	6	23.9	23.9	23.9	32.071	0	32.37	734100000	-0.698927	-0.577761	-0.670418	-1.47472	-1.52934	-1.54338	-1.84789	-1.81246	-1.81841
P12883	P12883	MYH7	Myosin-7	3.44271	-0.866032	0.750012	+	6	26				30	16	16.8	9	2.9	223.09	0	46.61	1260900000	0.516806	0.469963	0.681292	-0.250454	-0.285645	-0.393938	-0.326138	-0.387717	-0.339526
P98082-3;P98082;P98082-2	P98082-3;P98082;P98082-2	DAB2	Disabled homolog 2	6.37256	0.865391	0.748901	+	18	39				18	18	34.6	34.6	34.6	80.227	0	83.511	2861000000	0.534714	0.559235	0.575907	1.43657	1.41164	1.41782	1.51604	1.54354	1.49262
P04040	P04040	CAT	Catalase	4.41472	-0.865066	0.748339	+	25	109				25	25	55.4	55.4	55.4	59.755	0	298.67	21922000000	3.35122	3.49859	3.43804	2.58046	2.54907	2.56314	2.40654	2.41166	2.39653
Q06945;O15370	Q06945;O15370	SOX4;SOX12	Transcription factor SOX-4;Transcription factor SOX-12	4.00329	-0.861779	0.742663	+	2	3				3	3	7.4	7.4	5.5	47.262	0	11.984	113240000	-1.61308	-1.75981	-1.59562	-2.55399	-2.49103	-2.50884	-2.01981	-2.06931	-2.08367
P46531	P46531	NOTCH1	Neurogenic locus notch homolog protein 1;Notch 1 extracellular truncation;Notch 1 intracellular domain	4.01798	-0.861156	0.741589	+	3	5				4	3	1.5	1.2	1.2	272.5	0	5.046	141560000	-1.91595	-1.94259	-2.05936	-2.89887	-2.80582	-2.79668	-2.87218	-2.80343	-2.84264
Q14118	Q14118	DAG1	Dystroglycan;Alpha-dystroglycan;Beta-dystroglycan	4.53158	-0.86069	0.740787	+	12	34				12	12	14.4	14.4	14.4	97.44	0	45.664	9015100000	1.34621	1.31591	1.44624	0.528915	0.498413	0.49897	1.10089	0.940636	1.00474
Q96C57	Q96C57	C12orf43	Uncharacterized protein C12orf43	3.40566	0.860668	0.74075	+	2	4				2	2	11.1	11.1	11.1	28.17	0	7.3584	191860000	-2.92124	-2.95909	-2.71167	-2.02068	-2.01691	-1.97241	-2.05312	-2.2008	-2.15155
Q76M96;Q76M96-2	Q76M96;Q76M96-2	CCDC80	Coiled-coil domain-containing protein 80	5.39068	-0.859556	0.738837	+	17	41				17	17	22.9	22.9	22.9	108.17	0	93.443	4853000000	1.90277	1.95475	1.93094	1.0308	1.09166	1.08733	1.8732	1.93115	1.95511
P08603;P08603-2;Q03591	P08603;P08603-2	CFH	Complement factor H	4.09645	-0.859415	0.738595	+	11	15				11	11	11.1	11.1	11.1	139.09	0	56.792	560680000	0.000372887	0.128603	0.148034	-0.720823	-0.777844	-0.802568	-0.624625	-0.517503	-0.57548
P01033	P01033	TIMP1	Metalloproteinase inhibitor 1	4.71339	0.859179	0.738189	+	5	12				5	5	32.4	32.4	32.4	23.171	0	14.717	1373000000	-2.42459	-2.34048	-2.36049	-1.5038	-1.47786	-1.56636	-1.6405	-1.59202	-1.6705
Q9H9L3	Q9H9L3	ISG20L2	Interferon-stimulated 20 kDa exonuclease-like 2	4.20885	0.859029	0.737932	+	3	6				3	3	9.6	9.6	9.6	39.153	0	15.537	74742000	-2.1296	-2.13037	-1.99045	-1.25016	-1.19753	-1.22563	-1.44878	-1.5068	-1.51985
Q96SM3	Q96SM3	CPXM1	Probable carboxypeptidase X1	4.33664	-0.858815	0.737563	+	2	2				2	2	2.7	2.7	2.7	81.667	0.0016582	2.0914	198380000	-2.10929	-2.06779	-2.04046	-2.98376	-2.85102	-2.9592	-2.8519	-2.77378	-2.76178
P26358;P26358-2;P26358-3	P26358;P26358-2;P26358-3	DNMT1	DNA (cytosine-5)-methyltransferase 1	6.02661	0.857912	0.736013	+	36	71				36	36	25.4	25.4	25.4	183.16	0	101.24	5990200000	1.12818	1.17669	1.12529	1.99387	2.00496	2.00506	2.21376	2.18341	2.17972
Q86T65-4;Q86T65	Q86T65-4;Q86T65	DAAM2	Disheveled-associated activator of morphogenesis 2	5.26265	-0.856721	0.733971	+	19	32				21	19	20.6	19.9	19.9	123.37	0	40.8	1881000000	1.6404	1.65275	1.7103	0.818127	0.833632	0.781532	0.814037	0.85815	0.851546
Q9BYX2-2;Q9BYX2;Q9BYX2-3;Q9BYX2-4;Q9BYX2-5;Q9BYX2-6	Q9BYX2-2;Q9BYX2;Q9BYX2-3;Q9BYX2-4;Q9BYX2-5	TBC1D2	TBC1 domain family member 2A	5.49621	0.855792	0.732379	+	17	43				17	17	24.1	24.1	24.1	104.1	0	118.97	4234100000	0.980555	1.00432	0.982901	1.82875	1.81806	1.88835	2.5101	2.50671	2.53537
Q12980	Q12980	NPRL3	Nitrogen permease regulator 3-like protein	2.72803	-0.853791	0.728958	+	5	9				5	5	13.4	13.4	13.4	63.604	0	21.788	498890000	-3.06098	-3.45025	-3.33473	-4.10668	-4.17063	-4.13002	-2.54364	-2.62907	-2.66117
O76021;O76021-2	O76021;O76021-2	RSL1D1	Ribosomal L1 domain-containing protein 1	5.0331	0.853384	0.728264	+	32	96				32	32	45.3	45.3	45.3	54.972	0	266.87	16300000000	2.19828	2.2018	2.27461	3.0458	3.08566	3.10338	3.0076	3.12727	3.10639
P62256;P62256-2	P62256;P62256-2	UBE2H	Ubiquitin-conjugating enzyme E2 H	5.07483	0.850403	0.723185	+	6	23				6	6	31.1	31.1	31.1	20.655	0	50.519	3149200000	1.05304	1.04645	0.975937	1.86768	1.8529	1.90606	1.93311	1.94014	1.93105
Q8WXX0;Q8WXX0-4	Q8WXX0;Q8WXX0-4	DNAH7	Dynein heavy chain 7, axonemal	2.37438	0.849308	0.721324	+	2	6	+			2	2	0.4	0.4	0.4	461.15	1	-2	259380000	-3.67523	-3.6311	-3.79602	-2.77761	-2.66135	-3.11547	-2.59005	-3.012	-3.08843
Q06330-4;Q06330-6;Q06330-7;Q06330;Q06330-5;Q06330-3;Q06330-2;Q9UBG7	Q06330-4;Q06330-6;Q06330-7;Q06330;Q06330-5;Q06330-3;Q06330-2	RBPJ	Recombining binding protein suppressor of hairless	3.13028	-0.847994	0.719093	+	9	16				9	9	20.4	20.4	20.4	54.145	0	25.78	1181800000	-0.730032	-1.04179	-0.928001	-1.74739	-1.74727	-1.74914	0.0145435	-0.0171499	0.000882149
Q5KU26	Q5KU26	COLEC12	Collectin-12	5.2344	-0.847678	0.718558	+	26	96				26	26	30.6	30.6	30.6	81.514	0	150.4	24680000000	3.46768	3.47876	3.39519	2.6055	2.60325	2.58986	2.69171	2.62028	2.65032
O75525-2;O75525	O75525-2;O75525	KHDRBS3	KH domain-containing, RNA-binding, signal transduction-associated protein 3	3.51723	0.847631	0.718477	+	3	4				6	3	16.6	9.6	9.6	30.249	0	4.1258	152440000	-4.00217	-4.21042	-4.036	-3.25949	-3.27585	-3.17035	-3.30562	-3.31075	-3.44523
P38936	P38936	CDKN1A	Cyclin-dependent kinase inhibitor 1	3.12867	0.846594	0.716721	+	3	5				3	3	22.6	22.6	22.6	18.119	0	8.219	134730000	-3.77857	-3.56409	-3.5267	-2.73892	-2.72237	-2.86829	-3.21214	-3.23628	-3.17058
P21980;P21980-2;P21980-3;P49221	P21980;P21980-2	TGM2	Protein-glutamine gamma-glutamyltransferase 2	3.9363	0.84411	0.712523	+	22	94				22	22	40.5	40.5	40.5	77.328	0	323.31	16037000000	2.40219	2.51755	2.58208	3.34081	3.31184	3.3815	3.73257	3.73138	3.72558
Q9GZL7	Q9GZL7	WDR12	Ribosome biogenesis protein WDR12	5.07799	0.839639	0.704994	+	9	21				9	9	27.2	27.2	27.2	47.707	0	68.507	3325600000	-0.159523	-0.211864	-0.113297	0.687819	0.67157	0.674847	0.948477	0.893736	0.922206
Q9UBX1	Q9UBX1	CTSF	Cathepsin F	5.63473	-0.839009	0.703937	+	6	7				6	6	13	13	13	53.365	0	17.37	183490000	-0.111081	-0.0730667	-0.059761	-0.939955	-0.928292	-0.89269	-1.03212	-1.00742	-0.977921
P01210	P01210	PENK	Proenkephalin-A;Synenkephalin;Met-enkephalin;PENK(114-133);PENK(143-183);Met-enkephalin-Arg-Gly-Leu;Leu-enkephalin;PENK(237-258);Met-enkephalin-Arg-Phe	5.00587	0.837792	0.701895	+	2	5				2	2	8.2	8.2	8.2	30.787	0	3.9603	213070000	-2.80622	-2.86363	-2.88681	-2.039	-2.02533	-1.97895	-1.53248	-1.59933	-1.57804
Q969P0-3;Q969P0;Q969P0-2	Q969P0-3;Q969P0	IGSF8	Immunoglobulin superfamily member 8	5.61783	-0.837006	0.700578	+	8	12				8	8	22.1	22.1	22.1	55.807	0	40.043	1567900000	-0.0659533	-0.0914583	-0.10294	-0.94285	-0.887722	-0.940796	-0.465034	-0.481428	-0.47611
P80723;P80723-2	P80723;P80723-2	BASP1	Brain acid soluble protein 1	1.2273	-0.8365	0.699731		27	210				27	27	94.3	94.3	94.3	22.693	0	323.31	77614000000	4.22312	4.83517	5.19379	3.61627	4.07031	4.056	3.14587	3.41538	3.37127
Q9Y2G1-2;Q9Y2G1;Q96LU7	Q9Y2G1-2;Q9Y2G1	MYRF	Myelin regulatory factor;Myelin regulatory factor, N-terminal;Myelin regulatory factor, C-terminal	4.26384	-0.835629	0.698276	+	16	31				16	16	16.3	16.3	16.3	120.22	0	135.8	3111900000	1.41741	1.48788	1.36054	0.535624	0.59218	0.631136	0.652493	0.682344	0.748721
P00491	P00491	PNP	Purine nucleoside phosphorylase	5.77598	0.835197	0.697555	+	11	76				11	11	50.5	50.5	50.5	32.118	0	85.861	13989000000	1.8178	1.79981	1.77261	2.65996	2.61692	2.61893	2.63005	2.64783	2.65453
Q5CZC0;Q5CZC0-2	Q5CZC0	FSIP2	Fibrous sheath-interacting protein 2	2.40282	-0.834607	0.69657	+	3	5				5	3	0.4	0.4	0.4	780.6	0.0033733	1.7761	692210000	-0.863816	-1.27569	-1.21534	-1.84236	-2.00684	-2.00946	-0.199756	-0.303621	-0.288307
Q9NZU0	Q9NZU0	FLRT3	Leucine-rich repeat transmembrane protein FLRT3	5.98798	-0.832996	0.693883	+	11	25				11	11	17.9	17.9	17.9	73.003	0	51.397	1715200000	2.15018	2.11948	2.13524	1.32827	1.27841	1.29923	0.97612	0.967884	0.94901
Q53EU6	Q53EU6	AGPAT9	Glycerol-3-phosphate acyltransferase 3	6.19623	0.832286	0.6927	+	5	8				5	5	9.2	9.2	9.2	48.705	0	11.558	616140000	-1.70864	-1.71677	-1.66996	-0.863952	-0.86032	-0.874243	-1.27355	-1.29368	-1.39132
Q08380	Q08380	LGALS3BP	Galectin-3-binding protein	5.10263	-0.830754	0.690152	+	23	292				23	23	53.2	53.2	53.2	65.33	0	323.31	243590000000	5.44419	5.4135	5.3534	4.57136	4.55793	4.58954	4.22814	4.24096	4.1798
P23471-3;P23471-2;P23471	P23471-3;P23471-2;P23471	PTPRZ1	Receptor-type tyrosine-protein phosphatase zeta	4.26959	-0.830374	0.689521	+	7	7				7	7	5.4	5.4	5.4	162.66	0	12.988	435910000	-0.79986	-0.759058	-0.881282	-1.68195	-1.66059	-1.58879	-1.74667	-1.71689	-1.77647
Q08431;Q08431-2;Q08431-3	Q08431;Q08431-2;Q08431-3	MFGE8	Lactadherin;Lactadherin short form;Medin	6.55046	-0.829426	0.687948	+	18	121				18	18	59.9	59.9	59.9	43.122	0	299.69	32952000000	3.86046	3.85519	3.86358	3.0186	3.01811	3.05424	3.13072	3.14603	3.13213
Q9UBP6;Q9UBP6-2	Q9UBP6;Q9UBP6-2	METTL1	tRNA (guanine-N(7)-)-methyltransferase	5.14153	0.824694	0.680121	+	4	7				4	4	12.7	12.7	12.7	31.471	0	6.053	351520000	-2.40106	-2.36631	-2.33688	-1.57934	-1.54105	-1.50978	-1.39676	-1.41118	-1.39595
Q15063-6;Q15063-2;Q15063-5;Q15063;Q15063-7;Q15063-4;Q15063-3	Q15063-6;Q15063-2;Q15063-5;Q15063;Q15063-7;Q15063-4;Q15063-3	POSTN	Periostin	3.5731	-0.824339	0.679535	+	2	2				3	3	4.3	4.3	2.9	83.526	0.00013382	2.967	40002000	-3.56829	-3.62737	-3.77091	-4.43593	-4.46173	-4.54193	-4.61298	-4.47364	-4.44401
O76003	O76003	GLRX3	Glutaredoxin-3	4.34053	0.824055	0.679067	+	14	45				14	14	43.3	43.3	43.3	37.432	0	120.06	9408100000	1.06899	0.952847	1.05542	1.89145	1.81059	1.84738	2.42415	2.43071	2.45298
Q9UG63;Q9UG63-2	Q9UG63;Q9UG63-2	ABCF2	ATP-binding cassette sub-family F member 2	6.94615	0.822837	0.67706	+	21	62				21	21	35.2	35.2	35.2	71.289	0	79.882	9765300000	1.75129	1.72051	1.7264	2.55474	2.55258	2.55939	2.54038	2.55017	2.52696
Q96MU8-3;Q96MU8;Q96MU8-2	Q96MU8-3;Q96MU8;Q96MU8-2	KREMEN1	Kremen protein 1	4.70902	-0.822551	0.67659	+	4	7				4	4	14.8	14.8	14.8	50.176	0	12.19	271790000	-1.9817	-1.93659	-2.02786	-2.82716	-2.75838	-2.82827	-2.92702	-2.98571	-3.07881
P55201-4;P55201-3;P55201;P55201-2	P55201-4;P55201-3;P55201;P55201-2	BRPF1	Peregrin	3.4996	-0.820155	0.672654	+	4	5				4	4	3.8	3.8	3.8	127.36	0	6.9572	121640000	-0.848967	-1.08102	-1.0216	-1.82402	-1.80776	-1.78026	-1.01681	-1.14799	-1.07696
Q9BZE4;Q9BZE4-2;Q9BZE4-3	Q9BZE4;Q9BZE4-2;Q9BZE4-3	GTPBP4	Nucleolar GTP-binding protein 1	8.86905	0.819649	0.671825	+	27	76				27	27	47.6	47.6	47.6	73.964	0	137.8	11221000000	1.98686	1.9835	1.98625	2.79919	2.808	2.80837	2.61503	2.63412	2.63059
Q9NRN5-2;Q9NRN5;Q9NRN5-3	Q9NRN5-2;Q9NRN5;Q9NRN5-3	OLFML3	Olfactomedin-like protein 3	4.77659	-0.815889	0.665674	+	6	13				6	6	21.8	21.8	21.8	43.588	0	60.764	874780000	0.757412	0.851143	0.778204	0.00686073	-0.0532913	-0.0144768	0.263695	0.368525	0.332246
Q9Y3B9	Q9Y3B9	RRP15	RRP15-like protein	5.09123	0.814836	0.663957	+	8	16				8	8	24.5	24.5	24.5	31.484	0	20.372	2740100000	-1.05066	-1.09742	-1.10857	-0.308573	-0.269263	-0.234314	-0.346984	-0.335014	-0.337234
Q15043-2;Q15043-3;Q15043	Q15043-2;Q15043-3;Q15043	SLC39A14	Zinc transporter ZIP14	5.26658	0.814455	0.663336	+	4	13				4	4	11.2	11.2	11.2	52.838	0	54.381	1458700000	-0.478132	-0.538328	-0.556203	0.29928	0.272993	0.298428	0.527569	0.480942	0.522962
Q7Z6K3	Q7Z6K3	PTAR1	Protein prenyltransferase alpha subunit repeat-containing protein 1	3.18655	0.813745	0.66218	+	4	5				4	4	10.9	10.9	10.9	46.405	0	5.5657	103120000	-3.25365	-3.35544	-3.51129	-2.60441	-2.593	-2.48173	-2.43204	-2.42566	-2.38932
O15213	O15213	WDR46	WD repeat-containing protein 46	4.51515	0.813441	0.661686	+	12	30				12	12	22	22	22	68.07	0	57.454	2386900000	0.426443	0.332996	0.313646	1.13773	1.18174	1.19394	1.24689	1.27903	1.25494
Q96RD7;Q96RD7-2	Q96RD7;Q96RD7-2	PANX1	Pannexin-1	5.16616	0.812928	0.660852	+	2	4				2	2	9.2	9.2	9.2	48.05	0	8.9572	132780000	-3.26703	-3.19829	-3.21963	-2.44857	-2.4064	-2.3912	-2.76933	-2.68597	-2.80071
Q969S3	Q969S3	ZNF622	Zinc finger protein 622	5.4756	0.812336	0.659889	+	12	26				12	12	29.8	29.8	29.8	54.271	0	43.095	2177500000	-0.253077	-0.303922	-0.322491	0.513706	0.508944	0.534868	0.617949	0.597729	0.581693
P17535	P17535	JUND	Transcription factor jun-D	4.35303	0.812158	0.6596	+	3	9				5	3	17	12.7	12.7	35.173	0	14.135	876480000	-1.04539	-0.981104	-1.09266	-0.277582	-0.222981	-0.182112	-0.309941	-0.321034	-0.342546
Q8NEF9	Q8NEF9	SRFBP1	Serum response factor-binding protein 1	5.90428	0.809338	0.655028	+	8	18				8	8	19.1	19.1	19.1	48.633	0	18.653	1262200000	-0.382504	-0.438814	-0.416709	0.407734	0.390667	0.391586	0.0972958	0.0778017	0.079421
O15427	O15427	SLC16A3	Monocarboxylate transporter 4	4.21755	-0.809107	0.654654	+	7	39				7	7	17	17	17	49.469	0	36.842	14356000000	1.79995	1.78344	1.91016	1.05059	1.03868	0.976967	0.775166	0.758051	0.737752
Q9UDX4;Q9UDX4-3;Q9UDX4-2	Q9UDX4	SEC14L3	SEC14-like protein 3	4.36442	0.808263	0.653289	+	2	8				5	2	14.5	4.5	4.5	46.048	0.0028855	1.8429	1755700000	-1.00339	-0.972474	-1.05008	-0.251505	-0.132154	-0.217489	-0.825644	-0.750133	-0.775412
O75607	O75607	NPM3	Nucleoplasmin-3	5.89857	0.807876	0.652663	+	2	7				2	2	17.4	17.4	17.4	19.343	0	162.19	1947100000	-2.32929	-2.36473	-2.36025	-1.51901	-1.5471	-1.56452	-1.06357	-1.11111	-1.05817
Q9H2J7;Q9H2J7-3;Q9H2J7-2	Q9H2J7;Q9H2J7-3	SLC6A15	Sodium-dependent neutral amino acid transporter B(0)AT2	4.24526	-0.806334	0.650175	+	9	13				9	9	15.5	15.5	15.5	81.835	0	106.49	412180000	0.701881	0.646376	0.630432	-0.0762348	-0.212503	-0.151575	-0.213801	-0.202511	-0.230735
P07585;P07585-2;P07585-3;P07585-4	P07585;P07585-2;P07585-3	DCN	Decorin	4.11084	-0.806262	0.650058	+	4	10				5	5	14.5	14.5	12.3	39.746	0	10.482	994220000	0.0401878	0.0256338	0.169368	-0.738955	-0.749536	-0.695107	-0.66692	-0.700759	-0.742245
Q8NBI5;Q8NBI5-2	Q8NBI5;Q8NBI5-2	SLC43A3	Solute carrier family 43 member 3	3.80173	0.805911	0.649493	+	2	3				2	2	4.1	4.1	4.1	54.528	0	5.2646	28612000	-5.36826	-5.50269	-5.43036	-4.54912	-4.69872	-4.63574	-3.45166	-3.82634	-3.83751
Q9Y2J8;Q9Y2J8-2	Q9Y2J8;Q9Y2J8-2	PADI2	Protein-arginine deiminase type-2	3.82093	-0.805799	0.649312	+	22	64				22	22	39.2	39.2	39.2	75.563	0	201.37	6452300000	2.75414	2.90192	2.94126	2.07518	2.05811	2.04663	1.56536	1.57489	1.54259
O43795-2;O43795	O43795-2;O43795	MYO1B	Unconventional myosin-Ib	5.97173	0.805729	0.649199	+	24	62				26	26	23.7	23.7	21.3	124.95	0	61.657	5267600000	1.23949	1.2853	1.24126	2.07436	2.05853	2.05034	2.473	2.46628	2.48349
P60842;P60842-2	P60842;P60842-2	EIF4A1	Eukaryotic initiation factor 4A-I	5.01902	0.80255	0.644086	+	14	287				27	27	64	64	37.4	46.153	0	323.31	202920000000	4.01401	3.93801	3.92488	4.7558	4.75384	4.7749	4.94949	4.94055	4.93653
Q9NRF9	Q9NRF9	POLE3	DNA polymerase epsilon subunit 3	3.86264	0.800718	0.641149	+	5	8				5	5	31.3	31.3	31.3	16.859	0	10.036	876750000	-2.35315	-2.31011	-2.43409	-1.48317	-1.58722	-1.62481	-1.37366	-1.42625	-1.4507
P03950	P03950	ANG	Angiogenin	3.07301	-0.800612	0.64098	+	3	3				3	3	32.7	32.7	32.7	16.55	0	4.6807	142710000	-4.08118	-3.83441	-4.07839	-4.77016	-4.7573	-4.86834	-4.78401	-4.77714	-4.77994
Q96T88;Q96T88-2	Q96T88;Q96T88-2	UHRF1	E3 ubiquitin-protein ligase UHRF1	4.40775	0.800208	0.640333	+	8	11				8	8	12.5	12.5	12.5	89.813	0	14.629	322250000	-1.5895	-1.48162	-1.57819	-0.784483	-0.754818	-0.709383	-0.43621	-0.455367	-0.51412
Q9Y287;Q9Y287-2	Q9Y287;Q9Y287-2	ITM2B	Integral membrane protein 2B;BRI2, membrane form;BRI2 intracellular domain;BRI2C, soluble form;Bri23 peptide	3.962	-0.800103	0.640165	+	6	23				6	6	30.5	30.5	30.5	30.338	0	20.989	2202800000	0.868864	1.03736	0.925104	0.155249	0.108738	0.16703	0.0434361	0.14161	0.108533
Q5VT06	Q5VT06	CEP350	Centrosome-associated protein 350	4.52692	-0.797791	0.636471	+	6	3				6	6	2	2	2	350.93	0	6.8129	98792000	-2.06661	-2.03445	-2.15866	-2.89628	-2.87404	-2.88278	-2.93977	-2.94662	-2.70333
P17707;P17707-2	P17707;P17707-2	AMD1	S-adenosylmethionine decarboxylase proenzyme;S-adenosylmethionine decarboxylase alpha chain;S-adenosylmethionine decarboxylase beta chain	2.84265	0.797744	0.636396	+	2	2				2	2	6.3	6.3	6.3	38.339	0.0078759	1.3583	43471000	-6.12021	-6.15685	-6.3566	-5.37754	-5.54971	-5.31318	-5.89904	-6.233	-6.08917
Q00537-2;Q00537	Q00537-2;Q00537	CDK17	Cyclin-dependent kinase 17	4.90757	0.797111	0.635386	+	3	6				7	3	15.3	7.6	7.6	59.53	0	9.1348	446430000	-0.946294	-0.984636	-0.914609	-0.12891	-0.128866	-0.19643	-0.838894	-0.802023	-0.867558
Q9H0H5	Q9H0H5	RACGAP1	Rac GTPase-activating protein 1	3.54943	-0.796913	0.63507	+	5	10				5	5	11.7	11.7	11.7	71.026	0	53.239	365320000	-2.95813	-2.93586	-3.04508	-3.78779	-3.67128	-3.87075	-0.308006	-0.251101	-0.31618
O95926;O95926-2	O95926;O95926-2	SYF2	Pre-mRNA-splicing factor SYF2	5.40134	0.795668	0.633087	+	5	9				5	5	30.9	30.9	30.9	28.722	0	33.435	557600000	-1.91152	-1.94495	-1.95388	-1.10432	-1.15359	-1.16543	-1.43077	-1.40688	-1.43901
Q8N5P1	Q8N5P1	ZC3H8	Zinc finger CCCH domain-containing protein 8	3.36327	0.795333	0.632554	+	2	2				2	2	8.9	8.9	8.9	33.575	0.0015361	2.1471	69371000	-2.41312	-2.6528	-2.56578	-1.79644	-1.71219	-1.73709	-1.60498	-1.67344	-1.74576
Q13822-2	Q13822-2	ENPP2	Ectonucleotide pyrophosphatase/phosphodiesterase family member 2	4.68058	-0.795134	0.632237	+	3	50				22	22	31.1	31.1	4	105.2	0	168.39	5521700000	2.48074	2.42166	2.53974	1.69511	1.67855	1.68307	2.28964	2.23421	2.23111
P13591-1;P13591;P13591-4;P13591-3;P13591-5;P13591-6	P13591-1;P13591;P13591-4;P13591-3	NCAM1	Neural cell adhesion molecule 1	5.17164	-0.794963	0.631966	+	10	16				10	10	15.3	15.3	15.3	93.36	0	32.638	1075800000	1.03398	1.01514	1.04798	0.263083	0.25992	0.189215	0.212984	0.242215	0.1722
P50552	P50552	VASP	Vasodilator-stimulated phosphoprotein	7.74291	0.794563	0.631331	+	13	48				13	13	31.3	31.3	31.3	39.829	0	66.03	11715000000	1.18175	1.1778	1.1789	1.9662	1.98529	1.97064	2.13671	2.14352	2.13433
Q702N8-2;Q702N8	Q702N8-2;Q702N8	XIRP1	Xin actin-binding repeat-containing protein 1	1.83889	0.794271	0.630867	+	2	4				2	2	3.6	3.6	3.6	122.13	0	19.973	52503000	-3.74893	-4.39594	-4.20309	-3.29379	-3.33957	-3.33178	-4.07985	-4.1195	-3.95938
P49842-3;P49842;P49842-4;P49842-2	P49842-3;P49842;P49842-4;P49842-2	STK19	Serine/threonine-protein kinase 19	3.74172	-0.793657	0.629891	+	2	2				2	2	6.6	6.6	6.6	28.885	0.00078084	2.4548	125960000	-1.84458	-1.73888	-1.79556	-2.49841	-2.58675	-2.67483	-2.55158	-2.69943	-2.78804
Q9ULX3	Q9ULX3	NOB1	RNA-binding protein NOB1	5.23294	0.792017	0.627291	+	7	10				7	7	20.4	20.4	20.4	46.674	0	17.764	742690000	-2.52407	-2.52245	-2.50296	-1.72804	-1.76413	-1.68126	-1.83339	-1.88049	-1.87659
O00634;O95631	O00634;O95631	NTN3;NTN1	Netrin-3;Netrin-1	4.84766	-0.790584	0.625022	+	2	3				2	2	4.5	4.5	4.5	61.465	0	6.7398	118110000	-1.91162	-1.84374	-1.94506	-2.7043	-2.67412	-2.69375	-2.9328	-2.93874	-2.81988
Q9NZQ7-3;Q9NZQ7	Q9NZQ7-3;Q9NZQ7	CD274	Programmed cell death 1 ligand 1	5.14004	0.790335	0.62463	+	3	4				3	3	20.2	20.2	20.2	20.453	0	7.7314	123480000	-3.28456	-3.24297	-3.31911	-2.48448	-2.47166	-2.51949	-2.50404	-2.51584	-2.47382
Q14865-2;Q14865	Q14865-2;Q14865	ARID5B	AT-rich interactive domain-containing protein 5B	5.12097	0.784625	0.615636	+	9	12				9	9	8.8	8.8	8.8	104.6	0	18.158	284530000	-0.949391	-1.02175	-0.958304	-0.170713	-0.188647	-0.216213	-0.651402	-0.627306	-0.719804
Q96JN8-2;Q96JN8	Q96JN8-2;Q96JN8	NEURL4	Neuralized-like protein 4	4.38615	0.784477	0.615404	+	2	2	+			2	2	1.3	1.3	1.3	166.72	1	-2	14022000	-4.40473	-4.50586	-4.51411	-3.65105	-3.70865	-3.71157	-3.62729	-3.63508	-3.73705
Q8NF86	Q8NF86	PRSS33	Serine protease 33	5.0179	-0.78365	0.614107	+	8	50				8	8	29.6	29.6	29.6	29.786	0	25.297	11643000000	1.13302	1.04928	1.06003	0.312733	0.29834	0.280313	-0.209397	-0.188091	-0.116332
O60245;O60245-2	O60245;O60245-2	PCDH7	Protocadherin-7	5.59558	-0.78243	0.612197	+	18	33				18	18	25.5	25.5	25.5	116.07	0	161.93	3714200000	1.27393	1.26383	1.27638	0.512491	0.504326	0.450029	1.25216	1.227	1.2179
Q9UKD2	Q9UKD2	MRTO4	mRNA turnover protein 4 homolog	5.62709	0.782064	0.611624	+	11	48				11	11	50.2	50.2	50.2	27.56	0	100.5	6796200000	0.270895	0.306027	0.264229	1.0571	1.04007	1.09017	1.1376	1.11403	1.14839
P35610;P35610-3;P35610-2	P35610;P35610-3;P35610-2	SOAT1	Sterol O-acyltransferase 1	5.3375	0.779967	0.608349	+	10	46				10	10	21.1	21.1	21.1	64.734	0	226.88	10381000000	1.88859	1.87087	1.91597	2.70978	2.65104	2.65452	2.81085	2.77492	2.75781
Q3KQU3-4;Q3KQU3;Q3KQU3-2;Q3KQU3-3	Q3KQU3-4;Q3KQU3;Q3KQU3-2	MAP7D1	MAP7 domain-containing protein 1	5.44111	0.779879	0.608211	+	23	63				24	24	33.4	33.4	32.5	89.466	0	112.31	9621700000	1.74942	1.69761	1.75374	2.53765	2.50404	2.49871	2.39126	2.38185	2.34743
Q86T90-2;Q86T90;Q86T90-4;Q86T90-3	Q86T90-2;Q86T90	KIAA1328	Uncharacterized protein KIAA1328	3.3505	-0.778548	0.606137	+	3	4				3	3	6.1	6.1	6.1	65.082	0	6.2223	7851800	-4.05525	-4.075	-4.27329	-4.95668	-4.87803	-4.90446	-4.80846	-4.773	-5.0391
Q5T280	Q5T280	C9orf114	Putative methyltransferase C9orf114	3.71874	0.77813	0.605486	+	4	6				4	4	11.7	11.7	11.7	42.008	0	9.8535	448570000	-2.6448	-2.70382	-2.84128	-1.95023	-1.96943	-1.93586	-2.36411	-2.47967	-2.32972
Q14517	Q14517	FAT1	Protocadherin Fat 1;Protocadherin Fat 1, nuclear form	6.08236	0.774055	0.599161	+	25	39				26	26	6.6	6.6	6.4	506.27	0	81.002	2010900000	0.938856	0.908155	0.900803	1.68011	1.68124	1.70863	1.14617	1.14966	1.13107
O75362	O75362	ZNF217	Zinc finger protein 217	4.39997	0.773055	0.597614	+	5	8				6	5	5.8	5	5	115.27	0	9.075	103250000	-1.57456	-1.56775	-1.61453	-0.745997	-0.819448	-0.872233	-0.93349	-1.02186	-0.945322
P30530;P30530-2;Q12866	P30530;P30530-2	AXL	Tyrosine-protein kinase receptor UFO	3.81042	0.772926	0.597415	+	13	19				13	13	18.5	18.5	18.5	98.335	0	34.877	1577600000	-0.154918	0.00585365	-0.119587	0.71044	0.630219	0.709469	0.913216	0.903206	0.883306
Q9NTN9-3;Q9NTN9;Q9NTN9-2	Q9NTN9-3;Q9NTN9;Q9NTN9-2	SEMA4G	Semaphorin-4G	3.80374	-0.772499	0.596754	+	3	3				3	3	6	6	6	77.576	0	11.501	93845000	-1.72922	-1.65838	-1.77067	-2.40268	-2.54762	-2.52548	-2.5903	-2.65911	-2.72171
Q96TA1-2;Q96TA1	Q96TA1-2;Q96TA1	FAM129B	Niban-like protein 1	4.23595	0.771005	0.594449	+	28	78				28	28	53.6	53.6	53.6	82.682	0	161.04	18058000000	2.12824	2.07728	2.02143	2.80844	2.82506	2.90648	3.04539	3.0988	3.08934
Q9Y6N7-6;Q9Y6N7-5;Q9Y6N7-4;Q9Y6N7-3;Q9Y6N7;Q9Y6N7-2	Q9Y6N7-6;Q9Y6N7-5;Q9Y6N7-4;Q9Y6N7-3;Q9Y6N7;Q9Y6N7-2	ROBO1	Roundabout homolog 1	4.1432	-0.770923	0.594323	+	4	7				5	5	3.9	3.9	3.3	169.66	0	9.3272	413760000	-0.289838	-0.225024	-0.273065	-1.04125	-0.95853	-1.10092	-0.894407	-0.84213	-0.855686
P21810	P21810	BGN	Biglycan	2.65392	-0.769256	0.591754	+	3	6				4	3	17.9	15.8	15.8	41.654	0	36.632	233500000	-0.900285	-0.926681	-0.654108	-1.72345	-1.57434	-1.49105	-1.65447	-1.56671	-1.65368
P01009;P01009-2;P01009-3;P20848	P01009;P01009-2;P01009-3	SERPINA1	Alpha-1-antitrypsin;Short peptide from AAT	5.97835	-0.768992	0.591349	+	5	13				5	5	19.9	19.9	19.9	46.736	0	61.47	1251100000	0.301771	0.308465	0.320748	-0.473151	-0.429205	-0.473636	-0.861352	-0.812803	-0.886918
P61289;P61289-3;P61289-2	P61289;P61289-3;P61289-2	PSME3	Proteasome activator complex subunit 3	5.31388	0.768957	0.591295	+	13	49				13	13	53.5	53.5	53.5	29.506	0	84.753	9445000000	0.87916	0.843039	0.813007	1.59079	1.61573	1.63556	1.87886	1.85817	1.85016
Q9HCK4-2;Q9HCK4;Q9HCK4-3	Q9HCK4-2;Q9HCK4;Q9HCK4-3	ROBO2	Roundabout homolog 2	4.07486	-0.768323	0.59032	+	2	3				3	2	2.5	1.8	1.8	130.67	0	3.0478	100350000	-2.69157	-2.64816	-2.71775	-3.43646	-3.39056	-3.53543	-3.90389	-3.91843	-4.02331
P13686	P13686	ACP5	Tartrate-resistant acid phosphatase type 5	3.82503	-0.767574	0.58917	+	8	62				8	8	32	32	32	36.598	0	109.47	33007000000	2.41617	2.59489	2.50948	1.72425	1.71823	1.77535	1.20229	1.28344	1.28245
Q7Z7M0;Q7Z7M0-2	Q7Z7M0;Q7Z7M0-2	MEGF8	Multiple epidermal growth factor-like domains protein 8	4.32026	-0.767232	0.588645	+	5	10				5	5	2.1	2.1	2.1	303.1	0	17.028	225230000	-0.99702	-0.899439	-0.999746	-1.74908	-1.76398	-1.68484	-1.453	-1.37821	-1.3801
Q13610;Q13610-2	Q13610	PWP1	Periodic tryptophan protein 1 homolog	2.6548	0.767214	0.588617	+	6	11				6	6	11	11	11	55.827	0	12.011	1753800000	-1.35774	-1.52806	-1.44583	-0.481231	-0.792536	-0.756227	-0.254104	-0.312097	-0.328974
Q9UK73	Q9UK73	FEM1B	Protein fem-1 homolog B	4.19206	0.767013	0.588309	+	4	6				4	4	6.2	6.2	6.2	70.263	0	10.884	133350000	-2.07432	-2.20129	-2.14107	-1.37079	-1.41491	-1.32995	-1.77636	-1.88455	-1.94656
O60636-2;O60636	O60636-2;O60636	TSPAN2	Tetraspanin-2	3.39281	-0.766637	0.587733	+	2	5				2	2	15	15	15	21.269	0	22.494	213770000	-0.786938	-1.00372	-0.975225	-1.66526	-1.72483	-1.6757	-1.97863	-1.95349	-1.92322
Q9H4M9	Q9H4M9	EHD1	EH domain-containing protein 1	6.88864	0.765956	0.586688	+	21	158				30	30	69.9	69.9	51.5	60.626	0	323.31	33889000000	3.2454	3.24989	3.24324	4.01736	3.99447	4.02456	3.99932	4.05068	4.02256
Q6IBW4-5;Q6IBW4;Q6IBW4-4;Q6IBW4-2	Q6IBW4-5;Q6IBW4;Q6IBW4-4;Q6IBW4-2	NCAPH2	Condensin-2 complex subunit H2	4.70827	0.765814	0.586471	+	2	2				2	2	5.7	5.7	5.7	32.818	0.0014092	2.1634	130100000	-2.78721	-2.74652	-2.69455	-1.94115	-2.00374	-1.98596	-2.04351	-1.95051	-1.98929
O75365;O75365-2;O75365-3	O75365;O75365-2	PTP4A3	Protein tyrosine phosphatase type IVA 3	4.34447	-0.761858	0.580428	+	5	11				5	5	27.7	27.7	27.7	19.535	0	15.047	792040000	0.525957	0.488537	0.601776	-0.194069	-0.208211	-0.267025	-0.635921	-0.644398	-0.656942
Q9UDY4	Q9UDY4	DNAJB4	DnaJ homolog subfamily B member 4	4.74242	0.761346	0.579648	+	8	13				9	8	34.4	30.9	30.9	37.806	0	24.258	2593100000	-0.111361	-0.104732	-0.0371647	0.661224	0.65062	0.718939	0.53525	0.574022	0.516759
P30519;P30519-2	P30519;P30519-2	HMOX2	Heme oxygenase 2	4.76204	0.761216	0.579451	+	22	99				22	22	74.7	74.7	74.7	36.032	0	313.66	21319000000	2.9311	2.99654	2.9394	3.72888	3.67101	3.75079	3.73443	3.73498	3.72636
P60903	P60903	S100A10	Protein S100-A10	3.34584	0.760338	0.578114	+	6	95				6	6	54.6	54.6	54.6	11.203	0	46.328	63207000000	3.0608	2.84502	2.92222	3.64937	3.69282	3.76686	4.31126	4.25625	4.29008
Q9H6R4-2;Q9H6R4-4;Q9H6R4;Q9H6R4-3	Q9H6R4-2;Q9H6R4-4;Q9H6R4;Q9H6R4-3	NOL6	Nucleolar protein 6	7.21804	0.757453	0.573735	+	18	39				18	18	23.1	23.1	23.1	112.3	0	145.53	4206600000	0.63463	0.632011	0.630043	1.39468	1.39938	1.37498	1.30603	1.37195	1.38581
Q5T5X7	Q5T5X7	BEND3	BEN domain-containing protein 3	3.69381	0.75734	0.573564	+	4	6				4	4	6.6	6.6	6.6	94.474	0	11.055	81482000	-3.13876	-2.99162	-2.97639	-2.28833	-2.22768	-2.31873	-2.48653	-2.43496	-2.46011
Q9UMY1;Q9UMY1-2	Q9UMY1	NOL7	Nucleolar protein 7	4.08694	0.755712	0.571101	+	7	11				7	7	18.7	18.7	18.7	29.426	0	9.4903	1171500000	-0.842884	-0.982814	-0.848993	-0.121616	-0.142038	-0.1439	0.158585	0.0303125	0.00190639
Q9BY42	Q9BY42	RTFDC1	Protein RTF2 homolog	4.31899	0.755369	0.570582	+	7	16				7	7	28.8	28.8	28.8	33.886	0	43.141	2002500000	-0.343554	-0.453043	-0.330125	0.375511	0.400002	0.363871	0.474506	0.41371	0.397079
Q9UKL3	Q9UKL3	CASP8AP2	CASP8-associated protein 2	3.23356	-0.754476	0.569234	+	3	4				3	3	1.2	1.2	1.2	222.66	0.0061192	1.4687	904120000	-2.02004	-2.22904	-2.23282	-2.85634	-2.94366	-2.94533	-0.844347	-0.815656	-0.719568
O95905;O95905-3;O95905-2	O95905;O95905-3;O95905-2	ECD	Protein SGT1	4.04658	0.753606	0.567922	+	7	13				7	7	12.9	12.9	12.9	72.757	0	13.148	786650000	-1.20839	-1.19105	-1.30864	-0.540448	-0.442288	-0.464526	-0.637327	-0.609576	-0.708343
Q13643	Q13643	FHL3	Four and a half LIM domains protein 3	4.67156	0.753468	0.567714	+	3	4				3	3	9.6	9.6	9.6	31.192	0	7.7544	625820000	-2.83538	-2.8709	-2.83785	-2.06407	-2.06359	-2.15607	-1.99641	-2.0134	-2.03204
Q15061	Q15061	WDR43	WD repeat-containing protein 43	5.3884	0.753209	0.567324	+	12	36				12	12	16	16	16	74.89	0	27.105	4019900000	0.602654	0.551748	0.615192	1.33137	1.36224	1.33561	1.26445	1.28863	1.26321
Q5QJE6	Q5QJE6	DNTTIP2	Deoxynucleotidyltransferase terminal-interacting protein 2	4.17854	0.752317	0.565981	+	16	32				16	16	25.8	25.8	25.8	84.468	0	118.8	2692700000	-0.226931	-0.142306	-0.173037	0.626072	0.503765	0.584841	0.735464	0.681557	0.69004
Q96GN5-5;Q96GN5-4;Q96GN5-2;Q96GN5	Q96GN5-5;Q96GN5-4;Q96GN5-2;Q96GN5	CDCA7L	Cell division cycle-associated 7-like protein	4.46472	0.751582	0.564876	+	2	3				2	2	3.9	3.9	3.9	46.779	0.0018997	1.9998	148450000	-2.26585	-2.36775	-2.27812	-1.51743	-1.57848	-1.56107	-1.68053	-1.60459	-1.70562
Q96C19	Q96C19	EFHD2	EF-hand domain-containing protein D2	5.52019	0.751451	0.564678	+	8	36				10	10	40.8	40.8	32.1	26.697	0	41.495	7268400000	0.433596	0.45948	0.4561	1.17788	1.18834	1.23731	1.12719	1.17631	1.129
P57081-2;P57081;P57081-3	P57081-2;P57081;P57081-3	WDR4	tRNA (guanine-N(7)-)-methyltransferase non-catalytic subunit WDR4	3.89496	0.749243	0.561365	+	4	9				4	4	16.8	16.8	16.8	45.361	0	61.631	322110000	-0.861156	-0.709303	-0.817467	-0.0491657	-0.0875187	-0.00351334	-0.00932312	0.0321426	-0.0611792
Q9Y2D5-6;Q9Y2D5-4;Q9Y2D5;Q9Y2D5-5;Q9Y2D5-7;Q8IXS6-2;Q8IXS6	Q9Y2D5-6;Q9Y2D5-4;Q9Y2D5;Q9Y2D5-5;Q9Y2D5-7	AKAP2	A-kinase anchor protein 2	5.31843	0.749068	0.561103	+	26	81				27	27	31	31	30.4	120.63	0	323.31	11410000000	1.87771	1.81973	1.83784	2.58601	2.57414	2.62234	2.59985	2.59396	2.57565
P15328	P15328	FOLR1	Folate receptor alpha	3.84242	-0.748386	0.560081	+	8	22				8	8	30.4	30.4	30.4	29.819	0	31.628	4862500000	1.07798	1.09498	0.952271	0.278292	0.254913	0.346867	-0.000391006	0.236695	0.282512
Q15050	Q15050	RRS1	Ribosome biogenesis regulatory protein homolog	4.50948	0.747227	0.558349	+	18	51				18	18	43.8	43.8	43.8	41.193	0	118.57	6197000000	1.6534	1.68967	1.72994	2.41636	2.40436	2.49398	2.15197	2.35324	2.3167
Q8N1Q1	Q8N1Q1	CA13	Carbonic anhydrase 13	4.48412	0.746933	0.557909	+	6	13				6	6	21.4	21.4	21.4	29.443	0	17.254	640970000	-1.01534	-0.977799	-0.909299	-0.240124	-0.238427	-0.183086	-0.298469	-0.17972	-0.266229
P07339	P07339	CTSD	Cathepsin D;Cathepsin D light chain;Cathepsin D heavy chain	3.8842	-0.746755	0.557643	+	24	743				24	24	63.8	63.8	63.8	44.552	0	323.31	676490000000	7.09589	7.25131	7.16608	6.41636	6.38565	6.47101	5.81244	5.84423	5.78562
Q9HCP6	Q9HCP6	HHATL	Protein-cysteine N-palmitoyltransferase HHAT-like protein	4.37144	-0.746209	0.556827	+	7	15				7	7	13.5	13.5	13.5	56.703	0	23.229	1436400000	-0.105331	-0.107738	-0.00330162	-0.783737	-0.841558	-0.8297	-1.21855	-1.07399	-1.19075
Q9NQ84;Q9NQ84-2	Q9NQ84;Q9NQ84-2	GPRC5C	G-protein coupled receptor family C group 5 member C	5.6071	-0.743904	0.553394	+	6	22				6	6	19.3	19.3	19.3	48.193	0	35.783	1515400000	0.239684	0.247191	0.268973	-0.4607	-0.497402	-0.517762	-0.311676	-0.305964	-0.442084
P16144-4;P16144-2;P16144-3;P16144;P16144-5	P16144-4;P16144-2;P16144-3;P16144	ITGB4	Integrin beta-4	5.92403	-0.743362	0.552588	+	44	132				44	44	30.9	30.9	30.9	194.46	0	323.31	23385000000	4.0425	4.06467	4.01991	3.30346	3.2818	3.31173	3.227	3.24106	3.24996
P53675-2;P53675	P53675-2;P53675	CLTCL1	Clathrin heavy chain 2	3.49511	-0.742346	0.551078	+	2	4				21	2	12.8	1.2	1.2	180.29	0	8.4146	407570000	-1.28173	-1.09444	-1.17461	-1.85892	-1.94635	-1.97255	-1.69277	-1.46733	-1.4059
O95810	O95810	SDPR	Serum deprivation-response protein	2.78401	0.741615	0.549993	+	2	4				2	2	5.2	5.2	5.2	47.173	0	7.0527	102520000	-2.88524	-2.82547	-2.56845	-1.99746	-2.01253	-2.04433	-1.72714	-1.87423	-1.94675
Q8NC67-3;Q8NC67	Q8NC67-3;Q8NC67	NETO2	Neuropilin and tolloid-like protein 2	5.14798	0.74133	0.54957	+	2	3				2	2	3.7	3.7	3.7	58.687	0.0011564	2.2204	46721000	-2.28082	-2.22277	-2.25516	-1.54507	-1.50556	-1.48413	-2.02323	-2.12964	-2.06449
P55010	P55010	EIF5	Eukaryotic translation initiation factor 5	4.84573	0.739775	0.547268	+	21	104				21	21	43.4	43.4	43.4	49.222	0	160.2	26382000000	2.78834	2.68828	2.73118	3.47573	3.4707	3.4807	3.26925	3.24895	3.23745
P04035-2;P04035;P04035-3	P04035-2;P04035;P04035-3	HMGCR	3-hydroxy-3-methylglutaryl-coenzyme A reductase	4.76763	0.739616	0.547031	+	10	16				10	10	12.5	12.5	12.5	92.02	0	54.414	1138700000	-0.155972	-0.257175	-0.204591	0.539801	0.544598	0.51671	1.27409	1.22312	1.25434
P24534	P24534	EEF1B2	Elongation factor 1-beta	2.92752	0.737249	0.543536	+	9	83				11	9	49.8	44.4	44.4	24.763	0	87.173	44105000000	2.39075	2.11542	2.26012	2.92528	2.98605	3.06671	3.20597	3.26543	3.23226
Q01814-8;Q01814;Q01814-6;Q01814-5;Q01814-7;Q01814-2;Q01814-4;Q01814-3	Q01814-8;Q01814;Q01814-6;Q01814-5;Q01814-7;Q01814-2;Q01814-4;Q01814-3	ATP2B2	Plasma membrane calcium-transporting ATPase 2	4.3838	-0.735036	0.540278	+	23	52				36	25	31.4	22.9	21	134.04	0	123.7	5039200000	1.9886	2.11716	2.07277	1.33013	1.32341	1.31988	0.640543	0.596003	0.588368
Q9GZM7-3;Q9GZM7	Q9GZM7-3;Q9GZM7	TINAGL1	Tubulointerstitial nephritis antigen-like	4.24465	0.734464	0.539437	+	2	5				2	2	5	5	5	48.807	0	6.4327	160550000	-1.06728	-0.967714	-1.04287	-0.30168	-0.238791	-0.333997	-0.822804	-0.787853	-0.831763
Q13286-4;Q13286-6;Q13286-2;Q13286-7;Q13286-3;Q13286;Q13286-5	Q13286-4;Q13286-6;Q13286-2;Q13286-7;Q13286-3;Q13286;Q13286-5	CLN3	Battenin	3.84332	-0.734055	0.538836	+	4	16				4	4	13.4	13.4	13.4	34.568	0	29.384	2754300000	0.359173	0.375446	0.348086	-0.348581	-0.471418	-0.299459	-0.700001	-0.635528	-0.707719
Q96BY9;Q96BY9-2	Q96BY9	SARAF	Store-operated calcium entry-associated regulatory factor	4.13556	-0.733845	0.538528	+	9	29				9	9	31.6	31.6	31.6	36.975	0	53.503	3184400000	2.13224	2.15007	2.02635	1.40943	1.3453	1.35239	1.10929	1.08813	1.07965
Q24JP5;Q24JP5-2;Q24JP5-4;Q24JP5-3	Q24JP5;Q24JP5-2;Q24JP5-4	TMEM132A	Transmembrane protein 132A	4.70757	-0.733639	0.538227	+	6	7				6	6	7.5	7.5	7.5	110.11	0	31.4	508150000	-0.0889206	-0.103261	-0.177907	-0.839564	-0.845085	-0.886357	-0.640561	-0.640706	-0.702122
Q8TED0;Q8TED0-3;Q8TED0-2;REV__Q8TED0-2;REV__Q8TED0-3;REV__Q8TED0	Q8TED0;Q8TED0-3	UTP15	U3 small nucleolar RNA-associated protein 15 homolog	7.33618	0.733094	0.537427	+	11	19				11	11	21.4	21.4	21.4	58.414	0	34.008	1858300000	-0.0954628	-0.117371	-0.102428	0.629099	0.631359	0.623562	0.736574	0.717972	0.797967
Q9GZS1-2;Q9GZS1	Q9GZS1-2;Q9GZS1	POLR1E	DNA-directed RNA polymerase I subunit RPA49	5.95468	0.732384	0.536387	+	9	15				9	9	20.8	20.8	20.8	47.26	0	36.209	1248400000	-0.382615	-0.417693	-0.412018	0.323296	0.348654	0.312878	0.447626	0.370546	0.443074
Q6U841-2;Q6U841-3;Q2Y0W8-4;Q2Y0W8-5;Q2Y0W8-3;Q2Y0W8-2;Q2Y0W8;Q6U841;Q2Y0W8-8;Q2Y0W8-6;Q2Y0W8-7;Q6U841-4	Q6U841-2;Q6U841-3;Q2Y0W8-4;Q2Y0W8-5;Q2Y0W8-3;Q2Y0W8-2;Q2Y0W8;Q6U841;Q2Y0W8-8;Q2Y0W8-6;Q2Y0W8-7	SLC4A10;SLC4A8	Sodium-driven chloride bicarbonate exchanger;Electroneutral sodium bicarbonate exchanger 1	5.59769	-0.732016	0.535848	+	4	6				5	4	5.1	4	4	122.64	0	6.7148	424470000	-0.670897	-0.685795	-0.636106	-1.41109	-1.3737	-1.40406	-1.59544	-1.61037	-1.55215
A1L157	A1L157	TSPAN11	Tetraspanin-11	4.15341	-0.731363	0.534891	+	2	7				2	2	6.3	6.3	6.3	28.245	0.00026459	2.7532	4875100000	-1.18864	-1.29208	-1.32857	-1.98417	-2.00126	-2.01795	-1.30049	-1.2891	-1.27174
O95907	O95907	SLC16A8	Monocarboxylate transporter 3	3.4973	-0.730766	0.534019	+	2	4				2	2	5.8	5.8	5.8	52.318	0	49.439	402590000	-1.03201	-0.895069	-0.993671	-1.60831	-1.74542	-1.75932	-2.3432	-2.41044	-2.28487
Q02487-2;Q02487;Q08554-2	Q02487-2;Q02487	DSC2	Desmocollin-2	4.24118	-0.730609	0.533789	+	6	19				7	7	9.7	9.7	8.9	93.768	0	8.904	4602100000	-0.00246811	-0.0410194	-0.0814066	-0.726173	-0.752212	-0.838336	-0.253197	-0.34864	-0.25196
P41091;Q2VIR3;Q2VIR3-2	P41091;Q2VIR3;Q2VIR3-2	EIF2S3;EIF2S3L	Eukaryotic translation initiation factor 2 subunit 3;Putative eukaryotic translation initiation factor 2 subunit 3-like protein	4.19615	0.730044	0.532964	+	17	90				17	17	39.6	39.6	39.6	51.109	0	111.41	27153000000	2.25363	2.12031	2.22595	2.94959	2.91497	2.92547	3.02442	2.95822	2.97929
Q9BX79-3;Q9BX79;Q9BX79-6;Q9BX79-5;Q9BX79-4;Q9BX79-2	Q9BX79-3;Q9BX79;Q9BX79-6;Q9BX79-5;Q9BX79-4	STRA6	Stimulated by retinoic acid gene 6 protein homolog	4.18121	-0.729303	0.531883	+	6	13				6	6	11.4	11.4	11.4	72.6	0	24.358	1280400000	0.701565	0.687536	0.5891	-0.0250435	-0.101359	-0.0833054	-0.0668583	0.00518799	-0.0225668
Q9BYN0	Q9BYN0	SRXN1	Sulfiredoxin-1	3.84472	0.729035	0.531492	+	3	4				3	3	26.3	26.3	26.3	14.259	0	8.1333	439120000	-3.14213	-2.98196	-3.07331	-2.3681	-2.29426	-2.34794	-2.68959	-2.65882	-2.72107
Q9BZC7;Q9BZC7-3;Q9BZC7-2	Q9BZC7;Q9BZC7-3;Q9BZC7-2	ABCA2	ATP-binding cassette sub-family A member 2	5.62646	-0.727054	0.528607	+	39	94				39	39	19.3	19.3	19.3	269.87	0	262.44	10638000000	3.16022	3.20716	3.14943	2.45359	2.44268	2.43938	1.85132	1.88134	1.84286
P05155-2;P05155;P05155-3	P05155-2;P05155;P05155-3	SERPING1	Plasma protease C1 inhibitor	4.59184	-0.726529	0.527845	+	6	14				6	6	14.5	14.5	14.5	49.757	0	17.021	1451200000	0.102122	0.161662	0.207026	-0.574382	-0.589741	-0.544655	-1.00608	-0.919335	-0.92485
P42338	P42338	PIK3CB	Phosphatidylinositol 4,5-bisphosphate 3-kinase catalytic subunit beta isoform	2.71687	-0.725779	0.526755	+	2	4				3	3	2.4	2.4	1.7	122.76	0.00013407	3.0112	78789000	-2.27678	-2.06066	-2.02682	-2.95835	-2.74273	-2.84053	-3.05856	-2.85288	-2.88476
O95273;O95273-2;REV__Q8N4P3;O95273-3	O95273;O95273-2	CCNDBP1	Cyclin-D1-binding protein 1	3.46108	0.725199	0.525913	+	2	5				3	3	8.6	8.6	6.7	40.262	0	9.6511	226460000	-2.33044	-2.48843	-2.40424	-1.5958	-1.70583	-1.74589	-2.07357	-1.8114	-1.99498
O94925-3	O94925-3	GLS	Glutaminase kidney isoform, mitochondrial	5.53385	0.72492	0.525508	+	3	12				20	3	37.8	5.9	5.9	65.459	0	108.22	2038300000	-0.561255	-0.56659	-0.599849	0.178812	0.13476	0.133493	0.160204	0.176969	0.19995
Q16850;Q16850-2	Q16850;Q16850-2	CYP51A1	Lanosterol 14-alpha demethylase	3.96395	0.724861	0.525423	+	16	77				16	16	35.4	35.4	35.4	56.805	0	81.979	21073000000	2.18655	2.07781	2.03682	2.82643	2.79609	2.85323	3.50698	3.48229	3.51701
P50281;Q9Y5R2	P50281	MMP14	Matrix metalloproteinase-14	3.74871	-0.723037	0.522783	+	17	86				18	18	33.3	33.3	32.1	65.893	0	166.69	16838000000	3.47105	3.63593	3.48434	2.82168	2.78739	2.81314	2.9052	3.02477	3.0064
Q6XZF7;Q6XZF7-2	Q6XZF7;Q6XZF7-2	DNMBP	Dynamin-binding protein	5.32108	0.722463	0.521953	+	11	14				11	11	8.2	8.2	8.2	177.35	0	21.505	368980000	-1.12415	-1.13281	-1.14289	-0.385288	-0.394883	-0.452294	-0.434681	-0.396414	-0.449424
O00192-2;O00192	O00192-2;O00192	ARVCF	Armadillo repeat protein deleted in velo-cardio-facial syndrome	6.00823	-0.720102	0.518547	+	23	60				23	23	34.8	34.8	34.8	97.684	0	145.26	5069700000	2.7597	2.74191	2.73133	2.0414	2.00138	2.02985	2.16234	2.17716	2.16374
Q96GM8;Q96GM8-2	Q96GM8;Q96GM8-2	TOE1	Target of EGR1 protein 1	4.61662	0.719158	0.517188	+	8	11				8	8	26.1	26.1	26.1	56.547	0	82.078	631530000	-0.782836	-0.867137	-0.864383	-0.147444	-0.119983	-0.0894566	0.225698	0.186086	0.135528
Q9NY93;Q9NY93-2	Q9NY93;Q9NY93-2	DDX56	Probable ATP-dependent RNA helicase DDX56	6.4353	0.717681	0.515065	+	10	17				11	11	19.4	19.4	16.3	61.589	0	24.985	1388900000	-0.816027	-0.81422	-0.813281	-0.119301	-0.0869322	-0.0842533	-0.351305	-0.302197	-0.294815
Q14444;Q14444-2	Q14444;Q14444-2	CAPRIN1	Caprin-1	4.33478	0.716477	0.513339	+	20	95				20	20	32.7	32.7	32.7	78.365	0	199.42	31642000000	2.23029	2.11472	2.13805	2.85724	2.87109	2.90416	3.21589	3.18707	3.19558
Q9UHA3	Q9UHA3	RSL24D1	Probable ribosome biogenesis protein RLP24	3.59666	0.716289	0.51307	+	3	7				3	3	20.9	20.9	20.9	19.621	0	11.684	203470000	-2.15658	-2.15603	-2.27174	-1.46761	-1.55935	-1.40852	-1.73985	-1.72151	-1.63904
Q9NRZ9-3;Q9NRZ9-2;Q9NRZ9;Q9NRZ9-6;Q9NRZ9-5;Q9NRZ9-4;Q9NRZ9-9;Q9NRZ9-8;Q9NRZ9-7	Q9NRZ9-3;Q9NRZ9-2;Q9NRZ9;Q9NRZ9-6;Q9NRZ9-5;Q9NRZ9-4	HELLS	Lymphoid-specific helicase	4.1547	0.715572	0.512043	+	7	10				7	7	8.8	8.8	8.8	93.322	0	11.857	489420000	-1.32031	-1.32179	-1.43173	-0.643795	-0.676629	-0.606687	-0.249086	-0.287488	-0.196721
P54753	P54753	EPHB3	Ephrin type-B receptor 3	4.854	-0.715193	0.511502	+	2	3				5	2	6.2	2.7	2.7	110.33	0	6.654	120140000	-1.26833	-1.3349	-1.36087	-2.04528	-2.02767	-2.03673	-2.0944	-2.1264	-2.0627
Q9UKY7;Q9UKY7-2;Q9UKY7-3	Q9UKY7;Q9UKY7-2	CDV3	Protein CDV3 homolog	3.73226	0.715183	0.511486	+	13	62				13	13	46.1	46.1	46.1	27.335	0	201.65	19492000000	1.97217	1.90155	2.03093	2.63296	2.65781	2.75943	2.81515	2.7326	2.69107
Q96MG8-2;Q96MG8	Q96MG8-2;Q96MG8	PCMTD1	Protein-L-isoaspartate O-methyltransferase domain-containing protein 1	4.99157	-0.713874	0.509615	+	2	3				2	2	6.8	6.8	6.8	27.197	0.0015365	2.1507	90533000	-2.7426	-2.74231	-2.71304	-3.40209	-3.45348	-3.484	-2.99012	-3.16046	-2.99004
Q6PL18;Q6PL18-2	Q6PL18	ATAD2	ATPase family AAA domain-containing protein 2	4.01991	0.713354	0.508874	+	7	9				7	7	4.8	4.8	4.8	158.55	0	9.6477	184780000	-2.51064	-2.4001	-2.53098	-1.79193	-1.72739	-1.78234	-1.62336	-1.529	-1.60833
P26641;P26641-2	P26641;P26641-2	EEF1G	Elongation factor 1-gamma	5.40154	0.711537	0.506285	+	25	230				25	25	53.8	53.8	53.8	50.118	0	321.57	209330000000	3.68615	3.63905	3.64726	4.39171	4.34287	4.37249	4.51759	4.52357	4.50822
P16035	P16035	TIMP2	Metalloproteinase inhibitor 2	4.10844	-0.710349	0.504596	+	9	27				9	9	42.7	42.7	42.7	24.399	0	62.957	3356500000	1.52566	1.66355	1.64133	0.893272	0.900345	0.905867	1.45923	1.43657	1.44376
Q9HAR2;Q9HAR2-4;Q9HAR2-2;Q9HAR2-3	Q9HAR2;Q9HAR2-4;Q9HAR2-2;Q9HAR2-3	LPHN3	Latrophilin-3	4.25006	-0.710095	0.504235	+	8	9				8	8	5.9	5.9	5.9	161.81	0	16.406	598900000	0.235622	0.351305	0.248805	-0.448425	-0.444361	-0.401766	-0.540649	-0.587384	-0.579821
Q9UN70;Q9UN70-2;Q9UN71;Q9Y5H4;Q9Y5F7;Q9Y5F6	Q9UN70;Q9UN70-2	PCDHGC3	Protocadherin gamma-C3	2.50364	0.708468	0.501927	+	3	4				5	3	7	3.5	3.5	101.08	0	5.0247	229930000	-2.36527	-2.43485	-2.7146	-1.74246	-1.79391	-1.85295	-1.78172	-1.83201	-1.94261
Q9Y548	Q9Y548	YIPF1	Protein YIPF1	2.12806	-0.707976	0.50123	+	2	4				2	2	11.4	11.4	11.4	34.276	0	38.008	454440000	-1.56231	-1.20039	-1.34652	-2.21089	-2.1273	-1.89497	-1.88477	-1.72124	-1.72299
P02751-6;P02751-5;P02751-17;P02751-3;P02751-11;P02751;P02751-7;P02751-15;P02751-10;P02751-9;P02751-14;P02751-13;P02751-8;P02751-12;P02751-4;P02751-16;P02751-2	P02751-6;P02751-5;P02751-17;P02751-3;P02751-11;P02751;P02751-7;P02751-15;P02751-10;P02751-9;P02751-14;P02751-13;P02751-8;P02751-12;P02751-4	FN1	Fibronectin;Anastellin;Ugl-Y1;Ugl-Y2;Ugl-Y3	3.99685	-0.707641	0.500756	+	36	83				36	36	22.4	22.4	22.4	240.51	0	323.31	9214200000	2.53642	2.49196	2.64179	1.83002	1.86544	1.85179	3.06301	3.05029	3.05518
O43353-2;O43353	O43353-2;O43353	RIPK2	Receptor-interacting serine/threonine-protein kinase 2	4.48735	0.707409	0.500428	+	4	7				5	5	16.9	16.9	14.9	45.581	0	26.261	407920000	-1.67896	-1.76988	-1.71558	-1.047	-1.02246	-0.972729	-1.1567	-1.17276	-1.12692
Q15942;Q15942-2	Q15942;Q15942-2	ZYX	Zyxin	5.45082	0.706783	0.499543	+	15	74				15	15	40	40	40	61.277	0	189.32	15505000000	1.86926	1.83977	1.86796	2.58393	2.53161	2.58179	2.74965	2.66384	2.65922
O94804	O94804	STK10	Serine/threonine-protein kinase 10	4.44832	0.706568	0.499238	+	10	14				11	10	11.3	10.3	10.3	112.13	0	22.072	722400000	-1.01847	-0.923657	-1.01357	-0.281282	-0.24865	-0.306066	-0.176149	-0.129043	-0.190068
Q9BSC4-2;Q9BSC4;Q9BSC4-4;Q9BSC4-3	Q9BSC4-2;Q9BSC4;Q9BSC4-4	NOL10	Nucleolar protein 10	4.12185	0.706368	0.498956	+	10	21				10	10	16.6	16.6	16.6	74.508	0	81.989	2528800000	-0.504904	-0.616673	-0.500185	0.1714	0.194651	0.131292	0.214527	0.193583	0.174039
Q8IWP9	Q8IWP9	CCDC28A	Coiled-coil domain-containing protein 28A	3.13455	-0.706119	0.498603	+	2	4				2	2	6.6	6.6	6.6	30.366	0	3.154	85299000	-1.42338	-1.32682	-1.26196	-2.16014	-1.96597	-2.00439	-1.61742	-1.74197	-1.76023
Q96AT9-4;Q96AT9;Q96AT9-5;Q96AT9-3;Q96AT9-2;Q2QD12	Q96AT9-4;Q96AT9;Q96AT9-5;Q96AT9-3;Q96AT9-2;Q2QD12	RPE;RPEL1	Ribulose-phosphate 3-epimerase;Ribulose-phosphate 3-epimerase-like protein 1	2.4292	-0.706117	0.498601	+	4	13				4	4	28.6	28.6	28.6	21.739	0	6.5649	917170000	0.348558	0.59992	0.636686	-0.273241	-0.225742	-0.0342026	0.00958824	0.224155	0.309489
Q8NFJ5	Q8NFJ5	GPRC5A	Retinoic acid-induced protein 3	3.04364	0.705143	0.497226	+	8	24				8	8	28.3	28.3	28.3	40.251	0	17.224	4277900000	0.0690422	-0.197156	-0.0371323	0.687925	0.623352	0.638905	0.641201	0.60713	0.662494
P11940-2;P11940;Q9H361;Q4VXU2;Q4VXU2-2;Q96DU9-2;Q96DU9	P11940-2;P11940;Q9H361	PABPC1;PABPC3	Polyadenylate-binding protein 1;Polyadenylate-binding protein 3	5.73572	0.704711	0.496618	+	18	148				29	19	45.9	28.3	26.3	61.18	0	82.388	69258000000	2.89732	2.85459	2.89992	3.57445	3.60094	3.59057	3.49209	3.48391	3.4891
P54709;P54709-2	P54709	ATP1B3	Sodium/potassium-transporting ATPase subunit beta-3	4.72982	0.704437	0.496232	+	11	46				11	11	38.4	38.4	38.4	31.512	0	69.242	10387000000	1.36415	1.27379	1.27664	2.00889	2.00985	2.00916	2.1071	2.08884	2.0753
Q7Z4Q2;Q7Z4Q2-2;Q7Z4Q2-3	Q7Z4Q2;Q7Z4Q2-2	HEATR3	HEAT repeat-containing protein 3	5.06502	0.704302	0.496041	+	6	13				6	6	12.4	12.4	12.4	74.582	0	110.37	1090700000	-0.447891	-0.449568	-0.386713	0.294485	0.251078	0.283171	0.453133	0.388933	0.388032
P06213-2;P06213;P14616	P06213-2;P06213	INSR	Insulin receptor;Insulin receptor subunit alpha;Insulin receptor subunit beta	5.06593	-0.703253	0.494565	+	11	21				13	13	9.8	9.8	9.1	155.14	0	34.351	1071100000	0.834795	0.853264	0.887545	0.125843	0.190399	0.149601	-0.0658684	-0.0275116	0.0196342
Q8WXU2;Q8WXU2-3;Q8WXU2-2	Q8WXU2;Q8WXU2-3;Q8WXU2-2	DYX1C1	Dyslexia susceptibility 1 candidate gene 1 protein	2.34339	-0.703154	0.494425	+	2	3				2	2	3.6	3.6	3.6	48.526	0.00881	1.2986	245650000	-1.17524	-0.787557	-1.11302	-1.77227	-1.71494	-1.69807	-2.1714	-2.08731	-2.03478
E9PAV3;Q13765;E9PAV3-2	E9PAV3;Q13765;E9PAV3-2	NACA	Nascent polypeptide-associated complex subunit alpha, muscle-specific form;Nascent polypeptide-associated complex subunit alpha	5.05728	0.702993	0.494199	+	8	82				8	8	10.3	10.3	10.3	205.42	0	143.07	33005000000	1.3637	1.40023	1.42644	2.10915	2.12232	2.06789	2.08818	1.98445	1.96772
P06703	P06703	S100A6	Protein S100-A6	2.29443	0.702517	0.49353	+	5	25				5	5	36.7	36.7	36.7	10.18	0	7.6538	21774000000	0.0635099	-0.351484	-0.126113	0.487253	0.607178	0.599031	0.988607	0.632841	0.64033
Q7Z2K8;Q7Z2K8-2	Q7Z2K8;Q7Z2K8-2	GPRIN1	G protein-regulated inducer of neurite outgrowth 1	3.7132	-0.699955	0.489937	+	4	9				4	4	3.4	3.4	3.4	102.4	0	3.5829	29977000000	-0.966662	-0.815498	-0.887546	-1.53208	-1.60176	-1.63573	-1.55145	-1.52243	-1.49215
P42684-2;P42684-3;P42684-4;P42684-10;P42684-6;P42684;P42684-7;P42684-5;P42684-8	P42684-2;P42684-3;P42684-4;P42684-10;P42684-6;P42684;P42684-7;P42684-5	ABL2	Abelson tyrosine-protein kinase 2	5.37629	0.698823	0.488354	+	10	18				13	13	13.7	13.7	11.1	124.56	0	55.07	852990000	-1.17796	-1.1819	-1.14808	-0.501616	-0.442228	-0.467632	-0.447547	-0.503479	-0.538435
O00124-3;O00124;O00124-2	O00124-3;O00124;O00124-2	UBXN8	UBX domain-containing protein 8	2.43236	0.698806	0.48833	+	3	3				3	3	11.2	11.2	11.2	26.457	0	47.069	39995000	-4.97423	-4.87739	-4.64026	-4.24257	-4.04662	-4.10628	-4.18676	-4.1453	-4.38413
Q562R1	Q562R1	ACTBL2	Beta-actin-like protein 2	3.83627	0.697995	0.487197	+	3	4				9	3	23.1	9.8	9.8	42.003	0.00026445	2.7361	483090000	-2.92884	-3.01042	-2.9991	-2.34741	-2.20256	-2.2944	-2.43582	-2.32275	-2.44705
P43235	P43235	CTSK	Cathepsin K	3.08482	-0.697474	0.486469	+	6	18				8	6	27.4	24.9	24.9	36.966	0	77.568	1558100000	0.745316	1.00585	0.847147	0.195005	0.15114	0.15975	-0.120112	-0.194433	-0.170989
Q14114-3;Q14114;Q14114-2;Q14114-4	Q14114-3;Q14114;Q14114-2;Q14114-4	LRP8	Low-density lipoprotein receptor-related protein 8	4.42634	-0.697386	0.486347	+	4	7				5	4	6.7	6	6	99.091	0	18.248	858870000	-0.74673	-0.807801	-0.800024	-1.42488	-1.52114	-1.50069	-1.27559	-1.40505	-1.37205
Q8NEJ9-2;Q8NEJ9	Q8NEJ9-2;Q8NEJ9	NGDN	Neuroguidin	4.08064	0.696958	0.485751	+	9	18				9	9	29.9	29.9	29.9	35.25	0	43.431	1354200000	-0.508163	-0.558218	-0.424859	0.183807	0.235441	0.180386	0.30932	0.364943	0.337955
Q6PI26-2;Q6PI26	Q6PI26-2;Q6PI26	SHQ1	Protein SHQ1 homolog	4.44174	0.694655	0.482545	+	2	7				2	2	2.9	2.9	2.9	61.547	0	3.4775	194660000	-1.36105	-1.40307	-1.30127	-0.624597	-0.677476	-0.679358	-1.05808	-1.07076	-1.05144
Q9UH77;Q9UH77-3;Q9UH77-2	Q9UH77;Q9UH77-3;Q9UH77-2	KLHL3	Kelch-like protein 3	4.34444	-0.694585	0.482449	+	5	9				5	5	12.6	12.6	12.6	64.969	0	31.138	365690000	-0.24687	-0.145516	-0.252141	-0.88985	-0.929806	-0.908628	-1.49288	-1.40091	-1.40369
Q9UPX8-3;Q9UPX8;Q9UPX8-4;Q9UPX8-2	Q9UPX8-3;Q9UPX8;Q9UPX8-4	SHANK2	SH3 and multiple ankyrin repeat domains protein 2	5.10618	-0.69309	0.480374	+	10	16				10	10	6.5	6.5	6.5	201.26	0	42.139	422470000	-0.523787	-0.446444	-0.496467	-1.16966	-1.18865	-1.18766	-1.60911	-1.55091	-1.60339
O95478	O95478	NSA2	Ribosome biogenesis protein NSA2 homolog	4.89833	0.692977	0.480217	+	7	10				7	7	28.5	28.5	28.5	30.065	0	13.149	834520000	-0.88368	-0.882039	-0.928907	-0.216299	-0.16362	-0.235777	-0.413168	-0.482388	-0.484759
Q92542-2;Q92542	Q92542-2;Q92542	NCSTN	Nicastrin	4.43613	-0.692824	0.480005	+	11	77				11	11	19.2	19.2	19.2	76.743	0	321.14	64740000000	3.58909	3.63867	3.62677	2.96056	2.86316	2.95233	2.31713	2.40228	2.32971
O43739-2;O43739	O43739-2;O43739	CYTH3	Cytohesin-3	3.74446	0.692478	0.479525	+	3	14				10	9	24.8	23.1	7.8	46.291	0	70.335	1272500000	-0.69809	-0.56688	-0.726455	0.0396271	0.0494728	-0.00309181	-0.426452	-0.385237	-0.415602
Q5TH69;REV__O43427-2;REV__O43427	Q5TH69	ARFGEF3	Brefeldin A-inhibited guanine nucleotide-exchange protein 3	3.83488	-0.692444	0.479478	+	24	52				24	24	12.7	12.7	12.7	240.65	0	117.56	11112000000	1.2037	1.0595	1.161	0.487253	0.454994	0.404627	1.44049	1.39472	1.43567
Q6FIF0-2;Q6FIF0	Q6FIF0-2;Q6FIF0	ZFAND6	AN1-type zinc finger protein 6	3.76451	0.692203	0.479145	+	3	8				3	3	21.9	21.9	21.9	21.396	0	85.829	765050000	-1.46941	-1.52211	-1.61415	-0.892613	-0.843222	-0.793224	-0.478778	-0.42297	-0.499516
P53539-7;P53539-10;P53539-4;P53539-3;P53539;P53539-9;P53539-8;P53539-6;P53539-5;P53539-2	P53539-7;P53539-10;P53539-4;P53539-3;P53539;P53539-9;P53539-8;P53539-6;P53539-5;P53539-2	FOSB	Protein fosB	3.27119	0.690813	0.477222	+	2	2				2	2	9.1	9.1	9.1	26.862	0	3.6196	154250000	-3.09957	-3.1523	-3.14974	-2.38212	-2.57499	-2.37205	-2.19285	-2.08836	-2.12624
P62495;P62495-2	P62495;P62495-2	ETF1	Eukaryotic peptide chain release factor subunit 1	5.32239	0.689784	0.475802	+	22	87				22	22	57.9	57.9	57.9	49.03	0	248.91	22064000000	2.66222	2.62059	2.59574	3.31475	3.30451	3.32864	3.36851	3.3472	3.37856
Q9Y2Y6	Q9Y2Y6	TMEM98	Transmembrane protein 98	4.91477	-0.688433	0.47394	+	5	19				5	5	24.3	24.3	24.3	24.61	0	14.9	1131800000	1.25784	1.28679	1.20293	0.548237	0.556871	0.577143	0.621559	0.677626	0.672238
Q15269	Q15269	PWP2	Periodic tryptophan protein 2 homolog	4.79647	0.687918	0.473231	+	13	28				13	13	15.3	15.3	15.3	102.45	0	59.698	3456100000	0.418503	0.469156	0.399647	1.08088	1.12748	1.1427	1.18864	1.28378	1.21882
Q16610;Q16610-4;Q16610-2;Q16610-3	Q16610;Q16610-4;Q16610-2	ECM1	Extracellular matrix protein 1	4.33469	0.687873	0.47317	+	4	5				4	4	10.9	10.9	10.9	60.673	0	7.0144	194210000	-3.59614	-3.58138	-3.59871	-2.92652	-2.95236	-2.83374	-2.6568	-2.68236	-2.79395
Q86WX3	Q86WX3	RPS19BP1	Active regulator of SIRT1	4.68347	0.687146	0.47217	+	4	9				4	4	25	25	25	15.434	0	24.158	652140000	-1.24599	-1.23114	-1.29231	-0.615968	-0.54578	-0.546256	-0.283478	-0.340888	-0.349214
Q9NS91	Q9NS91	RAD18	E3 ubiquitin-protein ligase RAD18	2.62475	0.686838	0.471746	+	2	2				2	2	4.2	4.2	4.2	56.222	0	3.8023	39587000	-6.89988	-6.81849	-7.02267	-6.36285	-6.0834	-6.23427	-5.88987	-5.60158	-6.27446
Q96EB6;Q96EB6-2	Q96EB6	SIRT1	NAD-dependent protein deacetylase sirtuin-1;SirtT1 75 kDa fragment	3.49301	0.686351	0.471077	+	4	7				4	4	5.2	5.2	5.2	81.68	0	10.349	339120000	-1.44461	-1.63964	-1.55108	-0.82249	-0.868039	-0.885749	-1.01258	-1.08299	-1.17693
P17029	P17029	ZKSCAN1	Zinc finger protein with KRAB and SCAN domains 1	2.06659	0.684935	0.469136	+	5	5				5	5	11	11	11	63.629	0	5.9109	1830900000	-4.07991	-4.36989	-4.01719	-3.38775	-3.36996	-3.65447	-3.25894	-3.57038	-3.53949
O00541;O00541-2	O00541;O00541-2	PES1	Pescadillo homolog	6.16465	0.684782	0.468926	+	20	55				20	20	34.9	34.9	34.9	68.002	0	145.08	7280900000	0.937361	0.913933	0.902788	1.61514	1.58956	1.60373	1.50804	1.49919	1.50612
Q99523;Q99523-2	Q99523;Q99523-2	SORT1	Sortilin	4.37498	-0.684475	0.468506	+	15	46				15	15	25	25	25	92.067	0	104.76	5470400000	1.68871	1.75699	1.63501	1.014	1.00463	1.00866	0.957291	0.929707	0.918048
Q9Y314	Q9Y314	NOSIP	Nitric oxide synthase-interacting protein	3.48136	0.68434	0.468322	+	7	17				7	7	41.9	41.9	41.9	33.172	0	49.478	1306800000	-0.559056	-0.697388	-0.744989	0.0585155	0.00522423	-0.0121517	0.120003	0.0873575	0.0655203
Q9BXY0	Q9BXY0	MAK16	Protein MAK16 homolog	6.54204	0.683387	0.467018	+	5	12				5	5	24.7	24.7	24.7	35.368	0	31.569	1224500000	-0.857463	-0.875107	-0.846881	-0.178379	-0.185479	-0.16543	-0.243404	-0.185869	-0.192001
P62899;P62899-3;P62899-2	P62899;P62899-3;P62899-2	RPL31	60S ribosomal protein L31	2.15881	0.683342	0.466956	+	10	73				10	10	54.4	54.4	54.4	14.463	0	41.398	54096000000	1.40165	1.3272	1.44228	1.83162	2.1154	2.27413	2.05799	1.92739	1.91065
Q92598-2;Q92598;Q92598-4;Q92598-3	Q92598-2;Q92598;Q92598-4;Q92598-3	HSPH1	Heat shock protein 105 kDa	4.97865	0.683255	0.466837	+	47	294				52	49	70.8	67	64.4	92.115	0	323.31	87208000000	4.22699	4.14864	4.21165	4.88742	4.86563	4.88398	5.14923	5.16844	5.18099
Q9P275;Q9P275-2	Q9P275;Q9P275-2	USP36	Ubiquitin carboxyl-terminal hydrolase 36	5.07859	0.682865	0.466305	+	6	10				6	6	5.4	5.4	5.4	122.65	0	7.8894	186600000	-1.53463	-1.51013	-1.5649	-0.856028	-0.82253	-0.88251	-1.15849	-1.15281	-1.25128
P0C7U0	P0C7U0	ELFN1	Protein ELFN1	1.74537	-0.682731	0.466122	+	4	5				4	4	7.5	7.5	7.5	90.476	0	7.8059	452790000	-5.40777	-5.15091	-5.54142	-5.8134	-6.27759	-6.05731	-5.76757	-5.81597	-5.59707
Q9Y4X0-4;Q9Y4X0;Q9Y4X0-3;Q6DCA0	Q9Y4X0-4;Q9Y4X0;Q9Y4X0-3;Q6DCA0	AMMECR1;AMMECR1L	AMME syndrome candidate gene 1 protein;AMMECR1-like protein	5.7496	0.682197	0.465392	+	4	6				4	4	19.5	19.5	19.5	24.581	0	7.0941	289940000	-1.20112	-1.20489	-1.17626	-0.530604	-0.486501	-0.518574	-0.807073	-0.781884	-0.825285
P50452;P50452-2;P50452-3	P50452;P50452-2	SERPINB8	Serpin B8	4.48985	0.681691	0.464703	+	8	22				9	8	27	24.9	24.9	42.766	0	37.435	1539500000	-0.72372	-0.824917	-0.763659	-0.0947456	-0.111559	-0.0609169	0.0358753	0.0617933	0.0309048
P68104;Q5VTE0;P68104-2	P68104;Q5VTE0;P68104-2	EEF1A1;EEF1A1P5	Elongation factor 1-alpha 1;Putative elongation factor 1-alpha-like 3	4.30613	0.681672	0.464677	+	20	864				35	35	70.8	70.8	36.6	50.14	0	323.31	806290000000	6.00117	5.95045	5.96112	6.68759	6.58604	6.68413	6.67372	6.71591	6.65223
P63218	P63218	GNG5	Guanine nucleotide-binding protein G(I)/G(S)/G(O) subunit gamma-5	4.59376	-0.680867	0.46358	+	2	6				3	3	38.2	38.2	23.5	7.3184	0.00090591	2.35	3514500000	-1.81371	-1.83724	-1.77751	-2.45046	-2.53835	-2.48224	-2.09845	-2.13846	-1.93576
Q15014	Q15014	MORF4L2	Mortality factor 4-like protein 2	4.36601	0.678997	0.461037	+	3	4				5	3	21.2	12.5	12.5	32.307	0	14.033	142450000	-2.47752	-2.59478	-2.53625	-1.86332	-1.83761	-1.87063	-1.92472	-2.01251	-1.97412
Q2MV58-6;Q2MV58-5;Q2MV58-4;Q2MV58-3;Q2MV58;Q2MV58-2	Q2MV58-6;Q2MV58-5;Q2MV58-4;Q2MV58-3;Q2MV58;Q2MV58-2	TCTN1	Tectonic-1	3.71037	-0.678709	0.460646	+	2	2				2	2	10.8	10.8	10.8	28.532	0	7.6344	41814000	-3.58771	-3.47783	-3.5948	-4.25376	-4.16325	-4.27945	-4.03218	-3.95302	-3.87288
Q96FL8;Q96FL8-3;Q96FL8-2	Q96FL8;Q96FL8-3	SLC47A1	Multidrug and toxin extrusion protein 1	3.42016	-0.678642	0.460555	+	3	3				3	3	6.1	6.1	6.1	61.921	0	7.8469	121010000	-2.36757	-2.38554	-2.53152	-3.1509	-3.04293	-3.12671	-3.24628	-3.09216	-3.14552
P26006;P26006-1	P26006;P26006-1	ITGA3	Integrin alpha-3;Integrin alpha-3 heavy chain;Integrin alpha-3 light chain	4.71577	0.678563	0.460447	+	21	89				21	21	21	21	21	116.61	0	105.45	30072000000	2.04972	2.05521	1.97201	2.71115	2.68379	2.71769	3.36959	3.32725	3.32726
P05976;P05976-2;P08590;P12829	P05976;P05976-2	MYL1	Myosin light chain 1/3, skeletal muscle isoform	4.55267	-0.678379	0.460198	+	9	12				9	9	45.9	45.9	45.9	21.145	0	20.99	1658300000	-0.0585575	-0.0665884	-0.0544491	-0.800718	-0.713273	-0.700741	-0.760601	-0.53421	-0.531973
Q9ULX7	Q9ULX7	CA14	Carbonic anhydrase 14	4.35518	-0.678374	0.460191	+	5	14				5	5	15.7	15.7	15.7	37.667	0	16.81	898450000	0.0215759	0.126634	0.100259	-0.601385	-0.56496	-0.620307	-0.991412	-0.971816	-1.02941
Q9NXV2	Q9NXV2	KCTD5	BTB/POZ domain-containing protein KCTD5	3.74083	0.67773	0.459318	+	3	3				3	3	26.9	26.9	26.9	26.092	0	57.071	546780000	-1.37653	-1.44139	-1.51475	-0.796379	-0.799207	-0.703894	-0.993335	-0.884703	-0.998736
Q12767;Q12767-2	Q12767;Q12767-2	KIAA0195	Uncharacterized protein KIAA0195	4.94727	-0.677649	0.459208	+	3	5				3	3	2.5	2.5	2.5	151.15	0	16.77	122390000	-2.48365	-2.55951	-2.48812	-3.19691	-3.18894	-3.17837	-2.97159	-2.99772	-3.1506
Q9H8H0;Q9H8H0-2	Q9H8H0	NOL11	Nucleolar protein 11	5.86762	0.677519	0.459031	+	15	41				15	15	25.7	25.7	25.7	81.123	0	103.57	23981000000	0.285792	0.301661	0.305946	0.956327	1.00132	0.968304	0.948477	0.934031	0.939218
Q96PZ0	Q96PZ0	PUS7	Pseudouridylate synthase 7 homolog	5.61941	0.674525	0.454984	+	11	19				11	11	20.3	20.3	20.3	75.035	0	35.092	1010100000	-0.282529	-0.322242	-0.277056	0.366133	0.377771	0.397844	0.410292	0.378607	0.431169
Q9UHI8	Q9UHI8	ADAMTS1	A disintegrin and metalloproteinase with thrombospondin motifs 1	3.04824	-0.674134	0.454457	+	9	18				9	9	12.3	12.3	12.3	105.36	0	29.984	624310000	0.441429	0.574976	0.322625	-0.258141	-0.239548	-0.185684	-0.647596	-0.565977	-0.668531
Q9NX58	Q9NX58	LYAR	Cell growth-regulating nucleolar protein	6.47032	0.672914	0.452814	+	15	25				15	15	39.1	39.1	39.1	43.614	0	48.655	1360100000	0.0812654	0.105502	0.113891	0.773926	0.778692	0.766783	0.838846	0.795509	0.758481
O75153;Q9Y5I4-2;Q9Y5I4	O75153	CLUH	Clustered mitochondria protein homolog	6.67391	0.672702	0.452528	+	34	73				34	34	35.9	35.9	35.9	146.67	0	160.28	6167900000	1.33637	1.34841	1.33537	2.01862	2.02311	1.99652	2.12555	2.09793	2.1099
Q9UJ04	Q9UJ04	TSPYL4	Testis-specific Y-encoded-like protein 4	3.32507	0.672038	0.451635	+	5	7				5	5	11.6	11.6	11.6	45.125	0	9.3515	215740000	-1.21476	-1.37447	-1.30864	-0.600124	-0.567315	-0.714323	-1.10591	-1.27679	-1.19888
Q8NC42	Q8NC42	RNF149	E3 ubiquitin-protein ligase RNF149	2.31148	-0.671166	0.450464	+	3	4				3	3	6	6	6	43.164	0.003127	1.8066	264430000	-1.58132	-1.18895	-1.44264	-2.03474	-2.0543	-2.13737	-2.62627	-2.65974	-2.70979
O75954	O75954	TSPAN9	Tetraspanin-9	4.05246	-0.670889	0.450092	+	2	9				2	2	10.9	10.9	10.9	26.779	0	8.1859	500680000	-1.67556	-1.67746	-1.75668	-2.31403	-2.42431	-2.38403	-1.75123	-1.8114	-1.84575
Q9UHY1	Q9UHY1	NRBP1	Nuclear receptor-binding protein	5.12069	0.669991	0.448889	+	10	23				10	10	24.7	24.7	24.7	59.844	0	84.215	3732400000	-0.0851126	-0.150406	-0.10202	0.578253	0.540262	0.553921	0.733116	0.711588	0.690085
Q16720-7;Q16720-5;Q16720-2;Q16720;Q16720-8;Q16720-6;Q16720-3;Q16720-4	Q16720-7;Q16720-5;Q16720-2;Q16720;Q16720-8;Q16720-6;Q16720-3;Q16720-4	ATP2B3	Plasma membrane calcium-transporting ATPase 3	4.81522	-0.669537	0.448279	+	5	7				18	5	15.6	4	4	124.23	0	7.8803	328740000	-2.18838	-2.16665	-2.22139	-2.90094	-2.82644	-2.85765	-2.82266	-2.94641	-2.92192
Q8NCH0	Q8NCH0	CHST14	Carbohydrate sulfotransferase 14	4.17746	-0.669189	0.447815	+	6	11				6	6	18.1	18.1	18.1	42.996	0	15.365	760640000	-1.0909	-1.01971	-0.97037	-1.68484	-1.72929	-1.67442	-1.35356	-1.41353	-1.32709
Q9NQX7-2;Q9NQX7-3;Q9NQX7	Q9NQX7-2;Q9NQX7-3;Q9NQX7	ITM2C	Integral membrane protein 2C;CT-BRI3	3.63996	-0.669155	0.447768	+	4	8				4	4	27.7	27.7	27.7	24.955	0	16.113	734880000	-0.802159	-0.642207	-0.658906	-1.37204	-1.34211	-1.39658	-1.40136	-1.38739	-1.5059
P52799	P52799	EFNB2	Ephrin-B2	7.2635	0.667484	0.445535	+	5	10				5	5	18	18	18	36.923	0	20.524	570380000	-1.71475	-1.70698	-1.71007	-1.03126	-1.05164	-1.04644	-1.23419	-1.32365	-1.31049
Q8NDZ4;Q8NDZ4-2	Q8NDZ4;Q8NDZ4-2	C3orf58	Deleted in autism protein 1	5.71913	-0.667387	0.445405	+	14	27				14	14	42.8	42.8	42.8	49.481	0	39.88	3543100000	1.28091	1.27703	1.28069	0.641369	0.587044	0.608055	0.593086	0.612841	0.585353
Q6DKI1;Q6DKI1-2	Q6DKI1;Q6DKI1-2	RPL7L1	60S ribosomal protein L7-like 1	5.20113	0.667011	0.444904	+	6	18				6	6	22.8	22.8	22.8	28.661	0	10.632	2062600000	-1.32167	-1.28273	-1.25664	-0.615808	-0.605145	-0.639059	-0.707299	-0.793562	-0.764879
P33991	P33991	MCM4	DNA replication licensing factor MCM4	4.52845	0.666124	0.443722	+	25	63				26	26	39	39	38.2	96.557	0	323.31	12183000000	1.214	1.29113	1.19228	1.8819	1.91541	1.89848	3.44837	3.42058	3.43055
Q9Y467	Q9Y467	SALL2	Sal-like protein 2	3.33689	-0.665971	0.443517	+	3	4				4	4	4.5	4.5	3.6	105.31	0	17.181	75825000	-1.9167	-2.06148	-1.95203	-2.68367	-2.69328	-2.55118	-1.70432	-1.72715	-1.8143
Q9HAC7-4;Q9HAC7;Q9HAC7-3;Q9HAC7-2	Q9HAC7-4;Q9HAC7;Q9HAC7-3;Q9HAC7-2	SUGCT	Succinate--hydroxymethylglutarate CoA-transferase	2.72369	-0.664872	0.442055	+	3	3				3	3	12.1	12.1	12.1	43.445	0	5.4764	200630000	-1.95222	-1.70606	-1.77566	-2.51713	-2.36827	-2.54316	-2.65111	-2.46593	-2.53539
Q9H0B8-2;Q9H0B8;Q9H0B8-5;Q9H0B8-4;Q9H0B8-3	Q9H0B8-2;Q9H0B8;Q9H0B8-5;Q9H0B8-4;Q9H0B8-3	CRISPLD2	Cysteine-rich secretory protein LCCL domain-containing 2	2.71378	-0.663465	0.440186	+	2	3				2	2	8.2	8.2	8.2	51.044	0	6.2569	103920000	-1.80707	-1.57239	-1.78219	-2.36846	-2.30012	-2.48347	-2.53111	-2.42726	-2.44458
Q9BY67-5;Q9BY67;Q9BY67-4;Q9BY67-3;Q9BY67-2	Q9BY67-5;Q9BY67;Q9BY67-4;Q9BY67-3	CADM1	Cell adhesion molecule 1	3.36794	-0.663312	0.439983	+	11	25				11	11	34.1	34.1	34.1	45.623	0	97.76	3730000000	0.754253	0.604923	0.599079	-0.0465508	0.0600834	-0.0452137	0.0096302	-0.139909	-0.156193
Q92729-3;Q92729-2;Q92729;Q92729-4	Q92729-3;Q92729-2;Q92729;Q92729-4	PTPRU	Receptor-type tyrosine-protein phosphatase U	4.60338	-0.662863	0.439387	+	2	3				2	2	1.7	1.7	1.7	160.79	0	3.8527	68519000	-3.13055	-3.08231	-3.0563	-3.77827	-3.71162	-3.76786	-3.68762	-3.60616	-3.77791
Q14126	Q14126	DSG2	Desmoglein-2	5.19522	-0.662845	0.439363	+	26	61				26	26	33.2	33.2	33.2	122.29	0	149.07	6706800000	2.16407	2.23623	2.21028	1.53526	1.54098	1.5458	2.64186	2.62354	2.5961
P67809;Q9Y2T7	P67809	YBX1	Nuclease-sensitive element-binding protein 1	3.92965	0.662791	0.439292	+	6	38				10	6	32.4	27.5	27.5	35.924	0	263.11	12294000000	1.29781	1.21654	1.23319	1.85269	1.97959	1.90362	2.19278	2.21728	2.24557
Q8IZJ1-2;Q8IZJ1	Q8IZJ1-2;Q8IZJ1	UNC5B	Netrin receptor UNC5B	3.46175	-0.662441	0.438828	+	4	11				4	4	7.8	7.8	7.8	102.43	0	28.967	192520000	-1.39278	-1.19501	-1.30213	-1.94122	-1.98237	-1.95366	-2.25077	-2.40556	-2.3511
O43709;O43709-3;O43709-2	O43709;O43709-3	WBSCR22	Probable 18S rRNA (guanine-N(7))-methyltransferase	4.56811	0.662369	0.438733	+	3	11				3	3	16	16	16	31.88	0	35.835	921700000	0.628855	0.582083	0.530239	1.22095	1.25852	1.24881	1.02594	1.08567	1.02901
P37275-3;P37275-4;P37275-5;P37275;P37275-2;O60315-2;O60315	P37275-3;P37275-4;P37275-5;P37275;P37275-2;O60315-2;O60315	ZEB1;ZEB2	Zinc finger E-box-binding homeobox 1;Zinc finger E-box-binding homeobox 2	2.46367	0.662343	0.438698	+	2	2				2	2	2.2	2.2	2.2	116.59	0	5.0552	61628000	-4.01181	-3.95666	-3.73268	-3.36355	-3.19874	-3.15182	-3.73176	-3.64005	-3.71562
Q13433;Q13433-2	Q13433;Q13433-2	SLC39A6	Zinc transporter ZIP6	4.88743	-0.661598	0.437712	+	4	11				4	4	7.5	7.5	7.5	85.046	0	12.76	954800000	-0.744422	-0.807654	-0.801737	-1.41584	-1.45607	-1.4667	-1.32356	-1.31644	-1.37985
Q13283;Q13283-2	Q13283	G3BP1	Ras GTPase-activating protein-binding protein 1	4.8113	0.659707	0.435214	+	14	61				17	17	45.7	45.7	41.4	52.164	0	220.74	16164000000	2.15044	2.17904	2.11686	2.83381	2.7702	2.82144	3.12597	3.12998	3.14062
O60513	O60513	B4GALT4	Beta-1,4-galactosyltransferase 4;N-acetyllactosamine synthase;Lactotriaosylceramide beta-1,4-galactosyltransferase	3.69353	-0.658591	0.433742	+	5	9				5	5	18	18	18	40.041	0	13.657	314920000	-3.19848	-3.23553	-3.18124	-3.78836	-3.84951	-3.95315	-3.70053	-3.57319	-3.52388
O75325	O75325	LRRN2	Leucine-rich repeat neuronal protein 2	5.36397	-0.65855	0.433688	+	3	5				3	3	7	7	7	78.858	0	5.2649	169730000	-2.12584	-2.0976	-2.1598	-2.77286	-2.79137	-2.79465	-2.60448	-2.53586	-2.64312
Q86V48-2;Q86V48-3;Q86V48	Q86V48-2;Q86V48-3;Q86V48	LUZP1	Leucine zipper protein 1	5.59952	0.657502	0.43231	+	24	39				24	24	28.8	28.8	28.8	114.59	0	86.445	1761400000	0.669828	0.641872	0.649782	1.33975	1.29182	1.30242	1.50667	1.46931	1.44971
P13726;P13726-2	P13726	F3	Tissue factor	2.32243	0.65745	0.432241	+	3	6				3	3	11.5	11.5	11.5	33.067	0	7.9466	145980000	-2.45673	-2.19706	-2.54383	-1.82888	-1.74335	-1.65305	-1.97467	-1.81963	-1.98531
Q6NZI2;Q6NZI2-2;Q6NZI2-3	Q6NZI2;Q6NZI2-2	PTRF	Polymerase I and transcript release factor	5.36219	0.656111	0.430482	+	15	67				15	15	40.8	40.8	40.8	43.476	0	157.06	15965000000	1.64067	1.62096	1.68262	2.29236	2.30779	2.31243	2.84111	2.8618	2.89291
Q5T0W9	Q5T0W9	FAM83B	Protein FAM83B	3.03693	0.655769	0.430033	+	6	7				6	6	7.4	7.4	7.4	114.8	0	8.3757	109090000	-3.0562	-3.11943	-3.22493	-2.44488	-2.40161	-2.58675	-2.5765	-2.4952	-2.6705
P30520	P30520	ADSS	Adenylosuccinate synthetase isozyme 2	5.48	0.653885	0.427565	+	17	85				19	19	47.8	47.8	43.2	50.097	0	250.33	24991000000	2.14857	2.13622	2.10076	2.76994	2.77369	2.80356	2.93698	2.95762	2.94313
P07602;P07602-2;P07602-3	P07602;P07602-2;P07602-3	PSAP	Prosaposin;Saposin-A;Saposin-B-Val;Saposin-B;Saposin-C;Saposin-D	3.56229	-0.653778	0.427426	+	32	272				32	32	64.1	64.1	64.1	58.112	0	259.38	140400000000	5.05055	5.13269	5.17434	4.41212	4.43947	4.54466	4.1737	4.26628	4.26264
P27816-4	P27816-4	MAP4	Microtubule-associated protein 4	3.01955	0.65354	0.427114	+	2	5				32	3	32.7	4.4	3.6	91.153	0	34.405	302330000	-1.85367	-1.95456	-1.92409	-1.16344	-1.21691	-1.39135	-1.2324	-1.3506	-1.30312
P17655;P17655-2	P17655;P17655-2	CAPN2	Calpain-2 catalytic subunit	4.87446	0.653453	0.427	+	25	180				25	25	48.1	48.1	48.1	79.994	0	323.31	83806000000	3.80298	3.74779	3.74191	4.4348	4.38533	4.4329	4.95672	4.95241	4.96635
Q5VZM2-2;Q5VZM2	Q5VZM2-2;Q5VZM2	RRAGB	Ras-related GTP-binding protein B	3.05696	-0.652883	0.426256	+	3	3				9	3	30.9	11.6	11.6	40.172	0	6.603	309660000	-1.79976	-1.57772	-1.7916	-2.35954	-2.39149	-2.3767	-2.7629	-2.72424	-2.70301
Q969X6;Q969X6-3;Q969X6-2	Q969X6;Q969X6-3;Q969X6-2	CIRH1A	Cirhin	5.28905	0.652404	0.425632	+	12	24				12	12	19.4	19.4	19.4	76.889	0	52.996	1507400000	0.237521	0.276794	0.2195	0.907381	0.876123	0.907524	0.813335	0.824417	0.824197
Q8N1W1-4;Q8N1W1-3;Q8N1W1;Q8N1W1-6;Q8N1W1-5;Q8N1W1-2	Q8N1W1-4;Q8N1W1-3;Q8N1W1;Q8N1W1-6;Q8N1W1-5;Q8N1W1-2	ARHGEF28	Rho guanine nucleotide exchange factor 28	3.87748	0.651978	0.425076	+	4	6				4	4	3.4	3.4	3.4	185.84	0	10.029	95462000	-3.27115	-3.38746	-3.31367	-2.71609	-2.61583	-2.68443	-1.9353	-1.94563	-1.96609
P15151-3;P15151-2;P15151;P15151-4	P15151-3;P15151-2;P15151;P15151-4	PVR	Poliovirus receptor	4.88649	0.651959	0.425051	+	6	24				6	6	17	17	17	39.304	0	14.282	1555200000	-0.881459	-0.87526	-0.944447	-0.271566	-0.232576	-0.241146	0.0715084	0.0569382	0.0954456
Q71RC2-5;Q71RC2;Q71RC2-4;Q71RC2-3;Q71RC2-7;Q71RC2-6;Q71RC2-2	Q71RC2-5;Q71RC2;Q71RC2-4;Q71RC2-3;Q71RC2-7;Q71RC2-6;Q71RC2-2	LARP4	La-related protein 4	5.88292	0.651125	0.423964	+	11	32				12	11	20.5	19.4	19.4	72.399	0	120.71	2567400000	0.393068	0.360907	0.365396	1.04388	1.01603	1.01283	0.990782	0.928219	0.900781
O95073	O95073	FSBP	Fibrinogen silencer-binding protein	4.30134	-0.651118	0.423954	+	2	2				2	2	4.7	4.7	4.7	34.767	0.0018963	1.9777	62826000	-2.88727	-3.00548	-2.95865	-3.60743	-3.58697	-3.61036	-4.10839	-4.1066	-4.07595
P17844;P17844-2	P17844;P17844-2	DDX5	Probable ATP-dependent RNA helicase DDX5	4.88753	0.650352	0.422958	+	33	231				40	40	62.9	62.9	50.7	69.147	0	323.31	96850000000	3.71818	3.68057	3.63705	4.3217	4.31894	4.34622	4.10643	4.11523	4.12633
Q8IUX7;Q8IUX7-2	Q8IUX7;Q8IUX7-2	AEBP1	Adipocyte enhancer-binding protein 1	4.3905	-0.649726	0.422144	+	8	9				8	8	8.1	8.1	8.1	130.93	0	10.249	512210000	-1.8514	-1.8265	-1.74696	-2.44696	-2.47965	-2.44742	-2.2971	-2.30933	-2.32207
Q9BTE3-2;Q9BTE3;Q9BTE3-3	Q9BTE3-2;Q9BTE3;Q9BTE3-3	MCMBP	Mini-chromosome maintenance complex-binding protein	4.42616	0.649293	0.421581	+	11	26				11	11	20.9	20.9	20.9	72.748	0	36.166	1754400000	-0.065773	-0.177345	-0.117831	0.538488	0.525991	0.522449	0.70867	0.67004	0.70419
P42892-3;P42892-2;P42892-4;P42892	P42892-3;P42892-2;P42892-4;P42892	ECE1	Endothelin-converting enzyme 1	5.14473	0.648784	0.42092	+	5	6				5	5	6.8	6.8	6.8	85.561	0	7.5354	238650000	-1.19815	-1.16395	-1.2039	-0.572474	-0.51254	-0.534637	-0.200842	-0.25697	-0.184665
Q9H329-2;Q9H329	Q9H329-2;Q9H329	EPB41L4B	Band 4.1-like protein 4B	3.93528	-0.648284	0.420273	+	4	7				5	4	12	10	10	58.566	0	11.57	419530000	-2.69042	-2.68308	-2.78886	-3.34877	-3.33644	-3.422	-3.50229	-3.67847	-3.45223
Q9H7B2	Q9H7B2	RPF2	Ribosome production factor 2 homolog	4.52182	0.648025	0.419936	+	9	18				9	9	32.4	32.4	32.4	35.582	0	39.884	3138700000	0.481892	0.391548	0.441067	1.1148	1.05843	1.08535	1.1917	1.18698	1.17038
Q96EX3	Q96EX3	WDR34	WD repeat-containing protein 34	3.01079	-0.647232	0.418909	+	3	7				3	3	6.5	6.5	6.5	57.8	0	4.2363	296870000	-0.92501	-1.16972	-1.07551	-1.73846	-1.66212	-1.71136	-0.965167	-1.01896	-1.03654
O00410;O00410-3;O00410-2	O00410;O00410-3;O00410-2	IPO5	Importin-5	5.01174	0.646742	0.418275	+	41	234				42	42	50.1	50.1	50.1	123.63	0	323.31	66492000000	4.06327	4.05558	4.01239	4.70934	4.65685	4.70527	5.17125	5.18252	5.17914
Q6ZQQ2	Q6ZQQ2	SPATA31D1	Spermatogenesis-associated protein 31D1	2.68513	-0.645976	0.417285	+	2	1				2	2	1.3	1.3	1.3	175.62	0.0089232	1.2938	77054000	-2.27179	-2.53063	-2.36436	-3.12333	-3.03168	-2.9497	-1.379	-1.40994	-1.38701
P11166	P11166	SLC2A1	Solute carrier family 2, facilitated glucose transporter member 1	4.2692	-0.645966	0.417272	+	9	132				9	9	16.3	16.3	16.3	54.083	0	190.1	148040000000	3.84824	3.7754	3.86151	3.2157	3.19417	3.13739	2.85101	2.82051	2.80767
O95551;O95551-2	O95551;O95551-2	TDP2	Tyrosyl-DNA phosphodiesterase 2	4.22078	0.645841	0.41711	+	2	4				2	2	7.2	7.2	7.2	40.929	0	7.84	327250000	-4.69809	-4.66156	-4.73673	-4.00811	-4.10828	-4.04247	-3.69586	-3.68125	-4.16182
Q01650	Q01650	SLC7A5	Large neutral amino acids transporter small subunit 1	4.50438	-0.645423	0.416571	+	7	34				7	7	13.4	13.4	13.4	55.01	0	180.68	18327000000	1.50034	1.58761	1.55709	0.934919	0.899044	0.874802	1.01905	1.00124	0.973626
P00750;P00750-2;P00750-3;P00750-4	P00750;P00750-2;P00750-3	PLAT	Tissue-type plasminogen activator;Tissue-type plasminogen activator chain A;Tissue-type plasminogen activator chain B	3.65811	0.644123	0.414895	+	3	5				3	3	5.3	5.3	5.3	62.916	0	9.4551	232090000	-2.66134	-2.56365	-2.49405	-1.95754	-1.91761	-1.91151	-1.50217	-1.49427	-1.4937
O43164-2;O43164	O43164-2;O43164	PJA2	E3 ubiquitin-protein ligase Praja-2	2.54591	-0.644045	0.414794	+	2	2				2	2	3.9	3.9	3.9	76.09	0	5.1268	95428000	-2.01818	-2.07542	-2.2935	-2.87376	-2.70044	-2.74503	-2.10648	-2.09176	-2.20135
Q14692	Q14692	BMS1	Ribosome biogenesis protein BMS1 homolog	4.01564	0.643453	0.414031	+	15	28				15	15	12.5	12.5	12.5	145.81	0	57.397	2378900000	-0.336186	-0.446786	-0.404023	0.278006	0.268068	0.197289	0.558746	0.541574	0.542577
Q7Z6J0;Q7Z6J0-3;Q8TEJ3	Q7Z6J0;Q7Z6J0-3	SH3RF1	E3 ubiquitin-protein ligase SH3RF1	3.98931	0.643136	0.413624	+	7	10				7	7	8.8	8.8	8.8	93.128	0	20.08	339930000	-2.62542	-2.62959	-2.62025	-2.0012	-2.04233	-1.90233	-2.2112	-2.17661	-2.346
Q99685;Q99685-2	Q99685;Q99685-2	MGLL	Monoglyceride lipase	3.53526	0.643018	0.413473	+	4	10				4	4	20.1	20.1	20.1	33.261	0	18.233	1178600000	-0.413986	-0.509336	-0.58712	0.108786	0.129944	0.179884	0.129148	0.150853	0.123998
Q9GZR7;Q9GZR7-2	Q9GZR7;Q9GZR7-2	DDX24	ATP-dependent RNA helicase DDX24	8.00123	0.642735	0.413108	+	21	47				21	21	28.3	28.3	28.3	96.331	0	189.02	3313900000	1.06269	1.07191	1.07277	1.71203	1.70738	1.71616	1.63228	1.63606	1.61608
Q5VZK9-2;Q5VZK9;Q5VZK9-3;Q5VZK9-4	Q5VZK9-2;Q5VZK9	LRRC16A	Leucine-rich repeat-containing protein 16A	3.3146	-0.642324	0.41258	+	17	22				17	17	14.3	14.3	14.3	147.09	0	43.715	1456800000	0.872314	0.680025	0.697025	0.0956306	0.118841	0.107922	0.586121	0.615732	0.578614
P55209;P55209-2;P55209-3	P55209;P55209-2;P55209-3	NAP1L1	Nucleosome assembly protein 1-like 1	5.83952	0.64172	0.411805	+	13	69				15	13	44.8	41.9	41.9	45.374	0	258.03	23578000000	2.09755	2.128	2.10828	2.74043	2.74344	2.77511	3.09904	3.13603	3.12682
Q9NUQ6;Q9NUQ6-4;Q9NUQ6-3	Q9NUQ6;Q9NUQ6-4;Q9NUQ6-3	SPATS2L	SPATS2-like protein	5.12997	0.641586	0.411632	+	2	61				19	19	38.7	38.7	6.3	61.728	0	194.1	11302000000	1.59982	1.57351	1.55104	2.20579	2.19526	2.24808	2.73947	2.72941	2.76218
P60033	P60033	CD81	CD81 antigen	3.96632	-0.64083	0.410664	+	5	20				5	5	21.2	21.2	21.2	25.809	0	201.15	6279100000	2.41386	2.43551	2.34089	1.7202	1.73032	1.81725	2.05517	2.0294	2.03676
Q8IWA0	Q8IWA0	WDR75	WD repeat-containing protein 75	4.11335	0.640787	0.410609	+	16	28				16	16	24.1	24.1	24.1	94.498	0	163.39	2652000000	0.508343	0.613749	0.499322	1.17688	1.16332	1.20357	1.26727	1.27574	1.27044
P05161	P05161	ISG15	Ubiquitin-like protein ISG15	3.61693	0.640179	0.40983	+	2	3				2	2	8.5	8.5	8.5	17.887	0.0018987	1.9911	361700000	-2.29694	-2.35441	-2.19026	-1.60921	-1.63848	-1.67337	-1.7369	-1.75083	-1.63875
Q8N556;Q8N556-2	Q8N556;Q8N556-2	AFAP1	Actin filament-associated protein 1	3.75223	0.638586	0.407792	+	7	11				7	7	10.5	10.5	10.5	80.724	0	17.863	711810000	-1.3045	-1.23903	-1.1431	-0.590596	-0.603399	-0.576877	-0.544032	-0.550308	-0.584033
P20337	P20337	RAB3B	Ras-related protein Rab-3B	3.70849	0.635745	0.404171	+	3	7				4	3	21.5	17.8	17.8	24.758	0	18.009	496670000	-0.927898	-0.988234	-1.08732	-0.347214	-0.356318	-0.39269	0.853598	0.752724	0.802485
Q8TBY8-4;Q8TBY8-2;Q8TBY8;Q8TBY8-3	Q8TBY8-4;Q8TBY8-2;Q8TBY8;Q8TBY8-3	PMFBP1	Polyamine-modulated factor 1-binding protein 1	3.09745	-0.635407	0.403742	+	2	1	+			2	2	2.8	2.8	2.8	102.5	1	-2	353300000	-2.18642	-2.15977	-1.99083	-2.80205	-2.75335	-2.68784	-2.67862	-2.78911	-2.64615
Q9NZN4;Q9NZN4-2	Q9NZN4;Q9NZN4-2	EHD2	EH domain-containing protein 2	6.26617	0.634965	0.40318	+	19	58				21	19	61.3	58.2	58.2	61.161	0	213.76	11831000000	1.76789	1.77661	1.79389	2.42022	2.42432	2.39874	2.48597	2.46941	2.48293
Q04637-3;Q04637;Q04637-8;Q04637-9;Q04637-5;Q04637-4;Q04637-6;Q04637-7	Q04637-3;Q04637;Q04637-8;Q04637-9;Q04637-5;Q04637-4;Q04637-6;Q04637-7	EIF4G1	Eukaryotic translation initiation factor 4 gamma 1	5.55298	0.634942	0.403152	+	47	271				51	51	33.7	33.7	31.5	171.51	0	323.31	72932000000	4.00353	3.96541	3.9918	4.64626	4.60942	4.6099	4.89111	4.89322	4.88959
O95373	O95373	IPO7	Importin-7	5.44642	0.634303	0.402341	+	24	89				24	24	27.5	27.5	27.5	119.52	0	323.31	24395000000	2.25903	2.26033	2.27978	2.92176	2.86855	2.91173	3.05638	3.128	3.0786
O14910;Q9HAP6;Q9HAP6-2	O14910	LIN7A	Protein lin-7 homolog A	4.4535	-0.634192	0.4022	+	5	23				9	5	45.1	22.3	22.3	25.996	0	12.099	3525600000	0.667898	0.666065	0.722387	0.0869961	0.0644398	0.00233841	-0.488695	-0.451076	-0.438137
Q01995	Q01995	TAGLN	Transgelin	3.78123	0.634104	0.402088	+	16	124				17	17	75.6	75.6	75.6	22.611	0	80.998	62653000000	2.89844	2.8106	2.95641	3.53882	3.54382	3.48513	3.58935	3.59546	3.60922
Q9UMN6;Q9UMN6-2	Q9UMN6;Q9UMN6-2	KMT2B	Histone-lysine N-methyltransferase 2B	2.93492	0.633453	0.401263	+	2	2				2	2	0.7	0.7	0.7	293.51	0.00052562	2.64	107720000	-4.40012	-4.58429	-4.60534	-3.83851	-3.87751	-3.97337	-3.64951	-3.70197	-3.60837
P14679;P14679-2	P14679;P14679-2	TYR	Tyrosinase	4.38799	-0.632879	0.400536	+	16	104				16	16	37.8	37.8	37.8	60.393	0	272.51	22827000000	3.95886	4.04555	3.94939	3.351	3.33319	3.37097	2.59618	2.55944	2.54267
P31689;P31689-2	P31689;P31689-2	DNAJA1	DnaJ homolog subfamily A member 1	6.34739	0.63221	0.39969	+	19	113				19	19	58.4	58.4	58.4	44.868	0	159.61	22201000000	2.70009	2.66698	2.68014	3.31971	3.3065	3.31764	3.04464	3.04541	3.01542
P62857	P62857	RPS28	40S ribosomal protein S28	4.09544	0.632209	0.399688	+	3	45				3	3	46.4	46.4	46.4	7.8409	0	37.721	25097000000	0.547249	0.511013	0.529491	1.18681	1.20903	1.08854	1.17186	1.0488	1.07581
P47972	P47972	NPTX2	Neuronal pentraxin-2	3.09676	0.632124	0.399581	+	3	5				3	3	6.5	6.5	6.5	47.041	0.00013321	2.8792	190820000	-2.22077	-2.38904	-2.17862	-1.63384	-1.67377	-1.58445	-1.70237	-1.6193	-1.55565
Q8NC51-2;Q8NC51-4;Q8NC51;Q8NC51-3	Q8NC51-2;Q8NC51-4;Q8NC51;Q8NC51-3	SERBP1	Plasminogen activator inhibitor 1 RNA-binding protein	3.93707	0.630458	0.397478	+	27	162				27	27	60.9	60.9	60.9	44.256	0	323.31	97609000000	3.52304	3.42639	3.56037	4.15957	4.11535	4.12625	4.24537	4.2207	4.2396
P21580	P21580	TNFAIP3	Tumor necrosis factor alpha-induced protein 3;A20p50;A20p37	4.28561	0.63006	0.396975	+	7	11				7	7	10	10	10	89.613	0	16.335	618490000	-1.35312	-1.29996	-1.28326	-0.67148	-0.641305	-0.733375	-1.09695	-1.13477	-1.14848
P98164	P98164	LRP2	Low-density lipoprotein receptor-related protein 2	4.0937	-0.629305	0.396025	+	14	19				14	14	3.1	3.1	3.1	521.95	0	27.42	3923900000	0.94935	1.07708	1.02769	0.373907	0.386431	0.405869	0.00799561	0.0904865	0.018528
P78316;P78316-2	P78316;P78316-2	NOP14	Nucleolar protein 14	4.21725	0.629058	0.395713	+	18	29				18	18	19.5	19.5	19.5	97.667	0	73.345	1600000000	0.261141	0.226381	0.284132	0.876101	0.837591	0.945135	0.949968	1.02102	1.00462
P15559-3;P15559-2;P15559	P15559-3;P15559-2;P15559	NQO1	NAD(P)H dehydrogenase [quinone] 1	5.4779	0.628901	0.395516	+	3	3				3	3	11.4	11.4	11.4	26.365	0	3.8522	138370000	-2.24381	-2.26109	-2.22706	-1.62676	-1.58702	-1.63148	-1.1278	-1.08644	-1.09346
Q99729-3;Q99729-4;Q99729-2;Q99729	Q99729-3;Q99729-4;Q99729-2;Q99729	HNRNPAB	Heterogeneous nuclear ribonucleoprotein A/B	4.06674	0.628486	0.394995	+	12	50				13	12	43.9	41.4	41.4	30.588	0	142	18710000000	2.90534	2.8375	2.89532	3.57312	3.47696	3.47354	3.67167	3.68238	3.63326
P06756-3;P06756;P06756-2	P06756-3;P06756;P06756-2	ITGAV	Integrin alpha-V;Integrin alpha-V heavy chain;Integrin alpha-V light chain	4.65149	-0.628457	0.394959	+	44	219				44	44	48.1	48.1	48.1	111.13	0	308.2	50011000000	4.82954	4.83879	4.75754	4.19991	4.16495	4.17564	4.28935	4.30199	4.29507
Q5TC84	Q5TC84	OGFRL1	Opioid growth factor receptor-like protein 1	3.77994	0.628266	0.394718	+	3	4				3	3	8	8	8	51.251	0	6.0847	87634000	-2.72281	-2.79644	-2.78989	-2.19653	-2.06489	-2.16293	-1.64718	-1.77227	-1.72196
Q13217	Q13217	DNAJC3	DnaJ homolog subfamily C member 3	5.11315	-0.626275	0.39222	+	33	183				33	33	56.5	56.5	56.5	57.579	0	323.31	59426000000	4.62939	4.6611	4.69929	4.04806	4.0268	4.03608	3.57953	3.58535	3.56188
Q16637-4;Q16637-2;Q16637-3;Q16637	Q16637-4;Q16637-2;Q16637-3;Q16637	SMN1	Survival motor neuron protein	5.15187	0.626218	0.392149	+	8	23				8	8	34.4	34.4	34.4	27.135	0	45.98	2948900000	0.824841	0.812862	0.842434	1.47391	1.41545	1.46943	1.35692	1.3298	1.36105
Q96H35	Q96H35	RBM18	Probable RNA-binding protein 18	3.00678	0.625886	0.391733	+	2	3				2	2	9.5	9.5	9.5	21.649	0.00013416	3.0224	32844000	-4.59185	-4.8105	-4.64279	-4.11491	-4.02222	-4.03035	-4.79316	-4.73399	-4.73957
Q16790	Q16790	CA9	Carbonic anhydrase 9	4.81224	-0.625381	0.391102	+	10	51				10	10	27.7	27.7	27.7	49.697	0	41.991	22651000000	1.32371	1.27402	1.34052	0.716568	0.665316	0.68022	0.236784	0.213593	0.238723
Q96RT1-7;Q96RT1-5;Q96RT1-3;Q96RT1-2;Q96RT1;Q96RT1-8;Q96RT1-6;Q96RT1-9;Q96RT1-4;Q96NW7-3;Q96NW7-2;Q96NW7	Q96RT1-7;Q96RT1-5;Q96RT1-3;Q96RT1-2;Q96RT1;Q96RT1-8;Q96RT1-6;Q96RT1-9;Q96RT1-4	ERBB2IP	Protein LAP2	6.53685	0.625305	0.391007	+	20	34				20	20	21.4	21.4	21.4	146.08	0	80.315	3216700000	0.714468	0.714153	0.688412	1.33158	1.32482	1.33655	1.17405	1.1488	1.08876
Q9BS91	Q9BS91	SLC35A5	Probable UDP-sugar transporter protein SLC35A5	2.99163	-0.625253	0.390941	+	2	2				2	2	5.4	5.4	5.4	48.5	0	4.1462	47186000	-2.07553	-2.16702	-2.30356	-2.8673	-2.76676	-2.78782	-2.21425	-2.15955	-2.24307
Q9Y624;Q9Y624-2	Q9Y624;Q9Y624-2	F11R	Junctional adhesion molecule A	4.47902	-0.624986	0.390608	+	8	25				8	8	31.8	31.8	31.8	32.583	0	21.025	1714700000	1.01012	1.03136	0.942831	0.364653	0.347404	0.397289	0.98144	1.00576	1.03438
O43657	O43657	TSPAN6	Tetraspanin-6	5.26533	-0.624915	0.390519	+	9	37				9	9	31.8	31.8	31.8	27.563	0	101.03	16226000000	2.50519	2.48499	2.46089	1.88677	1.85094	1.83861	1.46379	1.47347	1.46058
Q9Y6U3;Q9Y6U3-3;Q9Y6U3-2	Q9Y6U3;Q9Y6U3-3;Q9Y6U3-2	SCIN	Adseverin	4.77739	0.62486	0.39045	+	25	85				25	25	42.2	42.2	42.2	80.488	0	186.94	11454000000	2.49195	2.45296	2.51908	3.10889	3.14396	3.08572	2.72306	2.71365	2.7013
Q9P287;Q9P287-3	Q9P287;Q9P287-3	BCCIP	BRCA2 and CDKN1A-interacting protein	5.68417	0.624812	0.39039	+	3	26				9	9	30.9	30.9	14	35.979	0	74.197	3172900000	0.693216	0.648176	0.660896	1.28086	1.3052	1.29066	1.53766	1.51957	1.52198
O00571;O00571-2;O15523-2;O15523;O15523-3;Q9NQI0-3;Q9NQI0-2;Q9NQI0-4;Q9NQI0	O00571;O00571-2;O15523-2;O15523	DDX3X;DDX3Y	ATP-dependent RNA helicase DDX3X;ATP-dependent RNA helicase DDX3Y	4.75188	0.624713	0.390266	+	32	159				33	32	55.9	55.9	55.9	73.243	0	231.25	49421000000	3.13132	3.06968	3.06142	3.73903	3.69394	3.70359	3.6743	3.68229	3.65739
P78357	P78357	CNTNAP1	Contactin-associated protein 1	6.1611	-0.624116	0.38952	+	15	23				15	15	14.2	14.2	14.2	156.26	0	31.033	1067600000	1.19208	1.2175	1.20155	0.572206	0.569471	0.597099	0.972878	0.978949	1.01102
P16520-2;P16520	P16520-2;P16520	GNB3	Guanine nucleotide-binding protein G(I)/G(S)/G(T) subunit beta-3	3.35081	-0.623502	0.388755	+	9	28				12	9	52.9	47.1	47.1	32.633	0	183.87	4189600000	2.99055	3.09573	2.98056	2.45194	2.3077	2.43669	1.56626	1.65793	1.61468
O00515	O00515	LAD1	Ladinin-1	2.76747	-0.622631	0.38767	+	3	6				3	3	7	7	7	57.13	0	15.459	299420000	-1.35027	-1.60652	-1.50715	-2.046	-2.17397	-2.11186	-2.58955	-2.70505	-2.66355
Q9BQT9;Q9BQT9-2	Q9BQT9;Q9BQT9-2	CLSTN3	Calsyntenin-3	3.89812	-0.622144	0.387063	+	3	4				3	3	3	3	3	106.1	0	3.1047	146000000	-2.84615	-2.71158	-2.76817	-3.41599	-3.41245	-3.36388	-3.36981	-3.40527	-3.47993
Q9H9Y6;Q9H9Y6-3;Q9H9Y6-5;Q9H9Y6-2;Q9H9Y6-4	Q9H9Y6;Q9H9Y6-3;Q9H9Y6-5;Q9H9Y6-2;Q9H9Y6-4	POLR1B	DNA-directed RNA polymerase I subunit RPA2	6.23106	0.62184	0.386684	+	11	26				11	11	10	10	10	128.23	0	32.1	1347500000	0.355815	0.368498	0.334897	0.981991	0.97752	0.965218	0.926905	0.84284	0.872928
P54760;P54760-2;P54760-3;P54760-4	P54760	EPHB4	Ephrin type-B receptor 4	5.62024	-0.621534	0.386305	+	4	9				7	5	8.3	6.4	4.8	108.27	0	10.492	278910000	-0.214965	-0.223263	-0.206785	-0.850363	-0.806759	-0.852493	-0.828634	-0.821572	-0.821486
Q9BVG4	Q9BVG4	PBDC1	Protein PBDC1	2.30368	0.620467	0.384979	+	16	42				16	16	54.9	54.9	54.9	26.056	0	113.43	4088400000	1.47456	1.21978	1.30335	1.79988	1.98189	2.07732	1.98446	2.08302	2.05753
Q9P0U3-2;Q9P0U3	Q9P0U3-2;Q9P0U3	SENP1	Sentrin-specific protease 1	3.15918	0.619158	0.383356	+	2	4				2	2	3.7	3.7	3.7	73.351	0	9.9642	82743000	-2.7791	-2.70315	-2.6735	-2.00864	-2.20541	-2.08423	-1.94097	-2.13725	-2.20288
P50579-2	P50579-2	METAP2	Methionine aminopeptidase 2	3.3374	0.61778	0.381652	+	2	4				16	2	44	5.3	5.3	50.509	0	32.915	155670000	-2.36051	-2.44869	-2.43199	-1.88773	-1.70749	-1.79262	-1.51692	-1.43099	-1.50293
P17931	P17931	LGALS3	Galectin-3	3.97236	0.616646	0.380253	+	7	13				7	7	28	28	28	26.152	0	39.279	3869500000	-1.46031	-1.50886	-1.57781	-0.93959	-0.891159	-0.86629	-0.982976	-0.934129	-0.934799
Q9BT25-3;Q9BT25;Q9BT25-2	Q9BT25-3;Q9BT25;Q9BT25-2	HAUS8	HAUS augmin-like complex subunit 8	4.71974	0.616419	0.379972	+	4	6				4	4	14.2	14.2	14.2	44.786	0	20.885	367800000	-1.45251	-1.39695	-1.44014	-0.835602	-0.773647	-0.831099	-0.235008	-0.273561	-0.313422
Q3B7T1-5;Q3B7T1;Q3B7T1-3;Q3B7T1-4	Q3B7T1-5;Q3B7T1;Q3B7T1-3	EDRF1	Erythroid differentiation-related factor 1	3.40757	0.615902	0.379336	+	5	7				5	5	4.5	4.5	4.5	134.88	0	12.144	184590000	-2.23312	-2.33511	-2.39474	-1.73483	-1.73605	-1.64439	-2.08879	-2.17599	-2.06829
Q14894	Q14894	CRYM	Ketimine reductase mu-crystallin	2.99422	0.615722	0.379113	+	3	8				3	3	10.2	10.2	10.2	33.775	0	7.5683	279460000	-1.72505	-1.75048	-1.58104	-1.15987	-0.992929	-1.05659	-1.70264	-1.77924	-1.72165
P67936;Q2TAC2-2;Q2TAC2	P67936	TPM4	Tropomyosin alpha-4 chain	1.94356	0.613604	0.376509	+	6	62				26	13	64.9	42.3	15.3	28.521	0	129.43	25880000000	2.09123	1.77734	2.02759	2.53116	2.77085	2.43496	2.45699	2.63234	2.59291
Q52LW3;Q52LW3-2	Q52LW3	ARHGAP29	Rho GTPase-activating protein 29	3.84794	0.613493	0.376374	+	11	15				11	11	9.4	9.4	9.4	142.06	0	25.743	664720000	-1.1239	-1.12731	-1.25437	-0.552416	-0.563197	-0.54949	-0.541337	-0.518448	-0.484859
Q9NTX7-2;Q9NTX7	Q9NTX7-2;Q9NTX7	RNF146	E3 ubiquitin-protein ligase RNF146	4.3066	-0.61249	0.375144	+	3	3				3	3	7.3	7.3	7.3	38.818	0.00077831	2.4058	1011700000	-2.43606	-2.48685	-2.41127	-3.04264	-3.1047	-3.02432	-2.87498	-2.77334	-2.82534
P10586-2;P10586	P10586-2;P10586	PTPRF	Receptor-type tyrosine-protein phosphatase F	4.81653	-0.611211	0.373578	+	25	71				30	30	25.4	25.4	22.3	211.68	0	248.55	4952100000	2.34486	2.38737	2.42242	1.76697	1.79297	1.76108	2.09964	2.06932	2.12337
Q07954;Q07954-2	Q07954	LRP1	Prolow-density lipoprotein receptor-related protein 1;Low-density lipoprotein receptor-related protein 1 85 kDa subunit;Low-density lipoprotein receptor-related protein 1 515 kDa subunit;Low-density lipoprotein receptor-related protein 1 intracellular domain	5.1056	-0.610876	0.37317	+	101	300				104	104	28.2	28.2	27.7	504.6	0	323.31	31112000000	4.4543	4.39822	4.38973	3.79652	3.80206	3.81103	4.16192	4.13612	4.1519
Q5JTH9;Q5JTH9-2;Q5JTH9-3	Q5JTH9;Q5JTH9-2;Q5JTH9-3	RRP12	RRP12-like protein	4.82444	0.610081	0.372199	+	26	62				27	27	24.4	24.4	23.8	143.7	0	82.678	8372900000	1.15186	1.09615	1.15887	1.73052	1.77379	1.73281	1.75277	1.77576	1.74075
O75882-3;O75882-2;O75882	O75882-3;O75882-2;O75882	ATRN	Attractin	4.93101	-0.609024	0.37091	+	22	46				23	23	18.1	18.1	17.5	133.7	0	187.2	6157900000	2.4075	2.44826	2.43643	1.78618	1.82618	1.85275	1.42764	1.46852	1.44209
Q92901	Q92901	RPL3L	60S ribosomal protein L3-like	3.89375	-0.608981	0.370858	+	2	3	+			3	2	5.4	3.7	3.7	46.295	1	-2	128190000	-1.12396	-1.19354	-1.23581	-1.8441	-1.75821	-1.77794	-2.05791	-2.16769	-2.06569
O75534;O75534-2;O75534-4;O75534-3	O75534;O75534-2;O75534-4;O75534-3	CSDE1	Cold shock domain-containing protein E1	3.86917	0.607431	0.368972	+	36	125				36	36	47.5	47.5	47.5	88.884	0	323.31	29642000000	3.11543	2.99983	2.98044	3.6419	3.6356	3.64049	3.81174	3.78726	3.78989
Q8TDW0	Q8TDW0	LRRC8C	Volume-regulated anion channel subunit LRRC8C	4.70694	0.606743	0.368137	+	7	11				7	7	10.6	10.6	10.6	92.448	0	15.985	635430000	-1.06014	-1.04987	-0.995883	-0.440363	-0.395929	-0.44937	-0.465205	-0.437643	-0.438751
P08134	P08134	RHOC	Rho-related GTP-binding protein RhoC	3.15117	0.606625	0.367994	+	2	10				10	3	64.8	22.3	18.7	22.006	0	11.483	10111000000	-1.48193	-1.6189	-1.64883	-0.941751	-0.934061	-1.05397	-0.633495	-0.698973	-0.588293
O95183	O95183	VAMP5	Vesicle-associated membrane protein 5	4.38916	-0.606491	0.367831	+	2	5				2	2	12.9	12.9	12.9	12.805	0.00065514	2.5806	1500100000	-1.00385	-1.03984	-0.947867	-1.60895	-1.57394	-1.62814	-1.08622	-1.17047	-1.03429
O60869;O60869-2;O60869-3	O60869;O60869-2;O60869-3	EDF1	Endothelial differentiation-related factor 1	3.54077	0.605194	0.36626	+	13	53				13	13	58.1	58.1	58.1	16.368	0	45.028	19811000000	1.30827	1.15252	1.173	1.81754	1.79087	1.84096	2.09705	2.103	2.10891
Q9H765	Q9H765	ASB8	Ankyrin repeat and SOCS box protein 8	1.56842	0.604661	0.365615	+	2	2				2	2	5.2	5.2	5.2	31.642	0.0020205	1.9637	23600000	-6.5139	-6.36303	-5.9813	-5.5285	-5.79531	-5.72044	-5.98758	-5.8989	-6.10941
Q9GZZ1;Q9GZZ1-2	Q9GZZ1;Q9GZZ1-2	NAA50	N-alpha-acetyltransferase 50	3.93504	0.604442	0.36535	+	13	42				13	13	63.9	63.9	63.9	19.398	0	64.399	6659600000	0.76796	0.756826	0.70586	1.30693	1.31819	1.41885	1.49205	1.46304	1.47257
Q6ZWL3-2;Q6ZWL3	Q6ZWL3-2;Q6ZWL3	CYP4V2	Cytochrome P450 4V2	3.26208	-0.603863	0.364651	+	3	3				3	3	7.6	7.6	7.6	58.165	0	29.36	114570000	-1.66452	-1.71667	-1.84665	-2.29886	-2.3533	-2.38728	-2.82903	-2.97354	-2.92405
Q14690	Q14690	PDCD11	Protein RRP5 homolog	6.0635	0.603031	0.363647	+	38	88				38	38	23.6	23.6	23.6	208.7	0	233.47	8055600000	2.35263	2.32073	2.32142	2.92414	2.94011	2.93962	3.02788	3.04803	3.0291
P49810-3;P49810;P49810-2	P49810-3;P49810;P49810-2	PSEN2	Presenilin-2;Presenilin-2 NTF subunit;Presenilin-2 CTF subunit	2.6281	-0.602631	0.363164	+	2	4				3	2	7.6	5.6	5.6	50.011	0	43.866	225930000	-1.97673	-1.77895	-2.01293	-2.61934	-2.50375	-2.45342	-2.72354	-2.7605	-2.62615
P02461;P02461-2;CON__P04258	P02461;P02461-2	COL3A1	Collagen alpha-1(III) chain	3.29275	-0.602173	0.362613	+	8	19				8	8	7.1	7.1	7.1	138.56	0	23.49	842160000	1.05069	0.885082	1.03884	0.351271	0.381592	0.435234	0.511362	0.531319	0.528775
Q16787;Q16787-3;Q16787-1;Q16787-4	Q16787;Q16787-3;Q16787-1;Q16787-4	LAMA3	Laminin subunit alpha-3	5.39361	-0.602078	0.362498	+	14	24				14	14	4.1	4.1	4.1	366.65	0	52.118	877650000	0.476789	0.454475	0.429504	-0.166956	-0.13034	-0.148169	0.347242	0.32947	0.317452
Q13045;Q13045-3	Q13045;Q13045-3	FLII	Protein flightless-1 homolog	5.73038	0.601068	0.361283	+	2	128				42	42	37	37	2.7	144.75	0	291.81	19297000000	2.83454	2.82766	2.86817	3.43288	3.44461	3.45609	3.56197	3.56333	3.55818
Q8N3J6-2;Q8N3J6;Q8N3J6-3;Q8N3J6-4;Q8N3J6-5	Q8N3J6-2;Q8N3J6;Q8N3J6-3;Q8N3J6-4;Q8N3J6-5	CADM2	Cell adhesion molecule 2	3.20331	-0.600754	0.360905	+	6	6				6	6	20.3	20.3	20.3	44.423	0	106.85	255620000	-1.2968	-1.22349	-1.2848	-1.90495	-1.75664	-1.94575	-2.59961	-2.5972	-2.62512
Q9BVS4;Q9BVS4-2	Q9BVS4;Q9BVS4-2	RIOK2	Serine/threonine-protein kinase RIO2	4.72433	0.600099	0.360119	+	6	9				6	6	16.3	16.3	16.3	63.282	0	28.134	269620000	-1.6569	-1.67925	-1.73139	-1.07607	-1.07718	-1.114	-1.03107	-1.15251	-1.12588
Q9Y266	Q9Y266	NUDC	Nuclear migration protein nudC	4.45717	0.599934	0.35992	+	28	164				28	28	71.9	71.9	71.9	38.242	0	211.18	65420000000	2.92337	2.8368	2.90484	3.51195	3.48769	3.46517	3.78616	3.72439	3.75037
Q9NVP1	Q9NVP1	DDX18	ATP-dependent RNA helicase DDX18	5.02837	0.599715	0.359658	+	22	66				22	22	39.3	39.3	39.3	75.406	0	113.88	7049400000	1.91773	1.89878	1.94245	2.54506	2.52598	2.48705	2.69708	2.67684	2.66066
P55268	P55268	LAMB2	Laminin subunit beta-2	4.25456	-0.599194	0.359033	+	45	120				45	45	32.5	32.5	32.5	195.98	0	323.31	12955000000	3.45926	3.34685	3.41543	2.80492	2.79968	2.81935	2.68492	2.7036	2.66829
Q9NPF2-2;Q9NPF2;Q8NET6-2;Q8NET6;Q9NRB3	Q9NPF2-2;Q9NPF2;Q8NET6-2;Q8NET6;Q9NRB3	CHST11;CHST13;CHST12	Carbohydrate sulfotransferase 11;Carbohydrate sulfotransferase 13;Carbohydrate sulfotransferase 12	2.28637	0.598929	0.358716	+	2	4				2	2	6.9	6.9	6.9	41.003	0	3.3383	280010000	-4.80394	-5.08676	-5.09824	-4.47879	-4.30942	-4.40396	-5.45143	-5.42889	-5.58982
Q9ULT8	Q9ULT8	HECTD1	E3 ubiquitin-protein ligase HECTD1	4.47819	0.59887	0.358645	+	35	60				35	35	18.4	18.4	18.4	289.38	0	323.31	4893000000	1.61516	1.59235	1.54061	2.20837	2.14461	2.19174	2.15962	2.10364	2.09987
P10071;P10070-4;P10070-3;P08151-3;P08151-2;P08151;P10070-2;P10070-1;P10070	P10071;P10070-4;P10070-3;P08151-3;P08151-2;P08151;P10070-2;P10070-1;P10070	GLI3;GLI2;GLI1	Transcriptional activator GLI3;Transcriptional repressor GLI3R;Zinc finger protein GLI2;Zinc finger protein GLI1	2.68567	-0.59841	0.358094	+	2	2				2	2	1.3	1.3	1.3	169.86	0	5.8744	9291100	-4.52384	-4.33464	-4.49754	-5.00894	-5.16824	-4.97406	-4.58602	-4.51775	-4.68273
O60333-3	O60333-3			4.16873	0.59819	0.357831	+	3	16				20	9	18.1	9.4	3.3	130.36	0	34.819	342520000	-0.806366	-0.925089	-0.866694	-0.255035	-0.275745	-0.272799	-0.237261	-0.258022	-0.277341
Q9Y2H5	Q9Y2H5	PLEKHA6	Pleckstrin homology domain-containing family A member 6	3.71004	-0.598083	0.357703	+	12	22				12	12	15.3	15.3	15.3	117.13	0	27.002	1032600000	0.268183	0.320302	0.29345	-0.354483	-0.218478	-0.339353	-0.68221	-0.755833	-0.681247
O75629	O75629	CREG1	Protein CREG1	4.2204	-0.596051	0.355277	+	5	11				5	5	27.7	27.7	27.7	24.074	0	30.054	1203900000	-0.880139	-0.794806	-0.789243	-1.39332	-1.449	-1.41002	-1.68277	-1.67731	-1.70003
O95502	O95502	NPTXR	Neuronal pentraxin receptor	2.8344	0.595949	0.355155	+	2	2				2	2	3.2	3.2	3.2	52.846	0.0018999	2.0015	86718000	-2.5602	-2.77681	-2.76905	-2.05281	-2.11462	-2.15078	-2.30562	-2.36732	-2.30807
Q6NWY9-3;Q6NWY9-2;Q6NWY9	Q6NWY9-3;Q6NWY9-2;Q6NWY9	PRPF40B	Pre-mRNA-processing factor 40 homolog B	3.53357	-0.595831	0.355014	+	6	8				8	6	9.5	7.9	7.9	99.229	0	18.395	169160000	-1.29616	-1.44778	-1.35493	-1.96193	-1.92012	-2.00432	-1.23806	-1.29624	-1.2778
P01024	P01024	C3	Complement C3;Complement C3 beta chain;C3-beta-c;Complement C3 alpha chain;C3a anaphylatoxin;Acylation stimulating protein;Complement C3b alpha chain;Complement C3c alpha chain fragment 1;Complement C3dg fragment;Complement C3g fragment;Complement C3d fragment;Complement C3f fragment;Complement C3c alpha chain fragment 2	5.83964	-0.59575	0.354918	+	36	77				40	40	30.5	30.5	28.7	187.15	0	152.98	6322500000	2.79207	2.769	2.78131	2.20029	2.19212	2.16272	2.18381	2.20612	2.18093
P42285	P42285	SKIV2L2	Superkiller viralicidic activity 2-like 2	5.52899	0.595298	0.35438	+	40	100				40	40	36.2	36.2	36.2	117.8	0	308.4	15544000000	2.75052	2.71337	2.74771	3.35314	3.32124	3.32312	3.37451	3.36575	3.35712
Q5UIP0-2;Q5UIP0	Q5UIP0-2;Q5UIP0	RIF1	Telomere-associated protein RIF1	5.38894	0.594772	0.353753	+	34	51				34	34	15.6	15.6	15.6	271.69	0	170.37	2234500000	0.864208	0.815247	0.830231	1.41516	1.44666	1.43219	1.51237	1.46692	1.43866
Q9Y520-4;Q9Y520-5;Q9Y520;Q9Y520-7;Q9Y520-6;Q9Y520-3;Q9Y520-2	Q9Y520-4;Q9Y520-5;Q9Y520;Q9Y520-7;Q9Y520-6;Q9Y520-3;Q9Y520-2	PRRC2C	Protein PRRC2C	5.94262	0.593285	0.351987	+	60	169				62	62	25.3	25.3	24.7	308.6	0	320.45	18203000000	3.09389	3.07214	3.05441	3.6683	3.67427	3.65773	3.68786	3.65649	3.65814
Q9NS93	Q9NS93	TM7SF3	Transmembrane 7 superfamily member 3	4.123	-0.59306	0.35172	+	6	47				6	6	12.8	12.8	12.8	64.166	0	59.666	7073400000	2.0694	2.17261	2.06922	1.49674	1.50866	1.52664	0.969837	1.04853	0.998546
P23468-3;P23468-7;P23468-5;P23468-4;P23468-6;P23468;P23468-2	P23468-3;P23468-7;P23468-5;P23468-4;P23468-6;P23468;P23468-2	PTPRD	Receptor-type tyrosine-protein phosphatase delta	3.38015	-0.592868	0.351493	+	5	19				12	5	11.1	4.5	4.5	156.09	0	25.689	814540000	1.11738	1.29898	1.18086	0.609135	0.627934	0.581547	0.403406	0.490231	0.408801
O43818	O43818	RRP9	U3 small nucleolar RNA-interacting protein 2	5.88448	0.592287	0.350804	+	9	26				9	9	25.1	25.1	25.1	51.84	0	81.807	4047300000	0.0639763	0.0487967	0.0645275	0.657824	0.667683	0.628656	0.747025	0.70607	0.745454
O75822;O75822-3;O75822-2	O75822;O75822-3;O75822-2	EIF3J	Eukaryotic translation initiation factor 3 subunit J	3.1623	0.592113	0.350598	+	16	54				16	16	62.8	62.8	62.8	29.062	0	118.71	8325700000	1.78489	1.75352	1.93285	2.35859	2.43768	2.45133	2.32847	2.238	2.19772
O94925;O94925-2	O94925	GLS	Glutaminase kidney isoform, mitochondrial	4.69539	0.591876	0.350317	+	6	84				23	23	40.7	40.7	12.1	73.46	0	323.31	16808000000	2.2444	2.19693	2.28447	2.83753	2.83478	2.82913	2.75655	2.77327	2.75138
Q8WWI5;Q8WWI5-3;Q8WWI5-2	Q8WWI5;Q8WWI5-3;Q8WWI5-2	SLC44A1	Choline transporter-like protein 1	3.92492	-0.591455	0.34982	+	9	20				9	9	15.4	15.4	15.4	73.301	0	39.633	936410000	0.20669	0.133347	0.0810204	-0.421979	-0.476633	-0.454698	-0.617795	-0.621668	-0.636077
Q9H0P0;Q9H0P0-3;Q9H0P0-2;Q9H0P0-1	Q9H0P0;Q9H0P0-3;Q9H0P0-2;Q9H0P0-1	NT5C3A	Cytosolic 5-nucleotidase 3A	6.24723	0.590987	0.349266	+	13	27				13	13	46.1	46.1	46.1	37.948	0	69.338	1809800000	1.35835	1.36065	1.38915	1.96434	1.96235	1.95441	1.92463	1.94185	1.91185
Q9NQZ2	Q9NQZ2	UTP3	Something about silencing protein 10	3.9441	0.589753	0.347808	+	6	10				6	6	12.1	12.1	12.1	54.557	0	33.115	1024700000	-0.996676	-1.09468	-0.984733	-0.465931	-0.40368	-0.437216	-0.234742	-0.258647	-0.256653
P31949	P31949	S100A11	Protein S100-A11;Protein S100-A11, N-terminally processed	3.23393	0.58938	0.347368	+	6	57				6	6	45.7	45.7	45.7	11.74	0	81.693	102830000000	2.65854	2.47729	2.60353	3.14425	3.14259	3.22066	3.77162	3.66447	3.70311
Q9NU53	Q9NU53	GINM1	Glycoprotein integral membrane protein 1	2.94844	-0.589312	0.347288	+	2	2				2	2	8.8	8.8	8.8	36.84	0	13.18	54406000	-1.72173	-1.49706	-1.68386	-2.20242	-2.24642	-2.22175	-2.61515	-2.43838	-2.66999
P15104	P15104	GLUL	Glutamine synthetase	5.17773	-0.588428	0.346248	+	12	53				12	12	33.5	33.5	33.5	42.064	0	168.33	12332000000	2.52556	2.49136	2.47784	1.93379	1.90566	1.89002	1.31589	1.30553	1.28696
O43325	O43325	LYRM1	LYR motif-containing protein 1	4.08904	-0.587795	0.345503	+	6	10				6	6	45.9	45.9	45.9	14.281	0	8.1356	897540000	-0.257835	-0.222937	-0.161002	-0.781621	-0.777731	-0.845808	-0.646791	-0.419839	-0.436555
Q96ER3	Q96ER3	SAAL1	Protein SAAL1	2.90742	0.587484	0.345137	+	6	8				6	6	12.2	12.2	12.2	53.557	0	13.276	706770000	-1.8572	-2.08843	-1.98542	-1.42159	-1.41127	-1.33575	-0.737076	-0.740958	-0.784995
Q9BVP2-2;Q9BVP2	Q9BVP2-2;Q9BVP2	GNL3	Guanine nucleotide-binding protein-like 3	6.30425	0.587133	0.344725	+	16	37				16	16	30.2	30.2	30.2	60.54	0	61.166	5793000000	0.573446	0.561811	0.542048	1.14363	1.14116	1.15391	1.21199	1.22383	1.20689
Q92831	Q92831	KAT2B	Histone acetyltransferase KAT2B	4.47778	-0.58627	0.343713	+	3	3				3	3	3.5	3.5	3.5	93.012	0.00052611	2.6574	195600000	-2.53503	-2.47875	-2.49305	-3.06013	-3.13416	-3.07135	-3.08953	-3.08549	-3.02178
Q9BQC3-2;Q9BQC3;Q9BQC3-3	Q9BQC3-2;Q9BQC3;Q9BQC3-3	DPH2	Diphthamide biosynthesis protein 2	5.00755	0.586024	0.343424	+	4	4				4	4	19.5	19.5	19.5	27.529	0	7.0036	280480000	-2.74331	-2.7841	-2.78978	-2.21346	-2.18427	-2.16138	-2.33695	-2.27419	-2.32195
Q86U90	Q86U90	YRDC	YrdC domain-containing protein, mitochondrial	3.046	0.585775	0.343133	+	6	11				6	6	25.4	25.4	25.4	29.328	0	11.59	1166400000	-2.14195	-2.15989	-1.97766	-1.56625	-1.49924	-1.45668	-1.80258	-1.63895	-1.66505
P35240;P35240-4;P35240-6;P35240-5;P35240-8;P35240-3;P35240-2;P35240-10;P35240-7;P35240-9	P35240;P35240-4;P35240-6;P35240-5;P35240-8;P35240-3;P35240-2	NF2	Merlin	5.37939	0.585748	0.3431	+	13	29				13	13	20	20	20	69.689	0	30.286	2197400000	0.496925	0.49622	0.515252	1.10565	1.10291	1.05708	1.28391	1.2008	1.2272
O14646-2;O14646	O14646-2;O14646	CHD1	Chromodomain-helicase-DNA-binding protein 1	3.75738	0.585295	0.342571	+	11	14				12	11	9.8	9.2	9.2	196.59	0	44.312	522880000	-1.58442	-1.63564	-1.53409	-1.06233	-0.957844	-0.978084	-1.07119	-1.1126	-1.20723
Q6NSJ5	Q6NSJ5	LRRC8E	Volume-regulated anion channel subunit LRRC8E	3.09584	0.585231	0.342495	+	3	3				3	3	4.8	4.8	4.8	90.246	0	6.9317	143740000	-4.4796	-4.41315	-4.54154	-3.99435	-3.81961	-3.86464	-3.7902	-3.7015	-3.4878
Q8NHY2-3;Q8NHY2-2;Q8NHY2-4;Q8NHY2	Q8NHY2-3;Q8NHY2-2;Q8NHY2-4;Q8NHY2	RFWD2	E3 ubiquitin-protein ligase RFWD2	2.79996	-0.585039	0.34227	+	2	2				2	2	5.5	5.5	5.5	57.526	0	6.9104	70850000	-3.25245	-3.00716	-3.20493	-3.73534	-3.76867	-3.71565	-3.72042	-3.77948	-3.84973
Q5C9Z4	Q5C9Z4	NOM1	Nucleolar MIF4G domain-containing protein 1	3.42627	0.584861	0.342062	+	5	9				5	5	7.6	7.6	7.6	96.256	0	28.838	551070000	-0.956609	-0.870248	-0.783445	-0.284929	-0.256543	-0.314247	-0.237261	-0.213278	-0.211859
Q9H583	Q9H583	HEATR1	HEAT repeat-containing protein 1;HEAT repeat-containing protein 1, N-terminally processed	6.37479	0.58456	0.34171	+	30	63				30	30	15.8	15.8	15.8	242.37	0	85.755	6225800000	1.32267	1.3025	1.32351	1.90904	1.88775	1.90557	2.04976	2.07416	2.05793
Q99615;Q99615-2	Q99615;Q99615-2	DNAJC7	DnaJ homolog subfamily C member 7	5.03914	0.584354	0.34147	+	29	76				29	29	54.5	54.5	54.5	56.44	0	112.08	9214500000	1.84224	1.81482	1.78619	2.41474	2.4079	2.37367	2.72322	2.72584	2.7462
Q8IVT5;Q8IVT5-3;Q8IVT5-2;Q8IVT5-4	Q8IVT5;Q8IVT5-3;Q8IVT5-2;Q8IVT5-4	KSR1	Kinase suppressor of Ras 1	3.41368	-0.58421	0.341301	+	5	8				6	6	7.9	7.9	7	102.16	0	8.9174	261130000	-0.732698	-0.764741	-0.801351	-1.40149	-1.25214	-1.39779	-1.52069	-1.16054	-1.3989
Q13310-3;Q13310-2;Q13310;P0CB38	Q13310-3;Q13310-2;Q13310	PABPC4	Polyadenylate-binding protein 4	5.20996	0.583711	0.340719	+	20	188				31	31	41.4	41.4	25.5	72.39	0	196.9	67016000000	3.39318	3.34231	3.4004	3.9674	3.96408	3.95554	3.94856	3.93502	3.91912
P35222;P35222-2	P35222	CTNNB1	Catenin beta-1	6.10625	-0.583215	0.34014	+	22	111				26	26	40.5	40.5	34.3	85.496	0	218.45	24059000000	2.85145	2.82664	2.85034	2.26458	2.26951	2.24469	2.60884	2.54674	2.59045
Q9NQ55-2;Q9NQ55;Q9NQ55-3	Q9NQ55-2;Q9NQ55;Q9NQ55-3	PPAN	Suppressor of SWI4 1 homolog	4.37959	0.582827	0.339688	+	9	15				9	9	21.3	21.3	21.3	51.9	0	29.4	1651700000	-0.139673	-0.0895548	-0.173215	0.428093	0.434059	0.483887	0.449072	0.463917	0.524802
O15355	O15355	PPM1G	Protein phosphatase 1G	5.38672	0.58255	0.339365	+	22	93				22	22	49.5	49.5	49.5	59.271	0	323.31	14574000000	2.24839	2.20058	2.20849	2.78618	2.81213	2.80681	3.07257	3.05437	3.04693
Q14644;Q14644-2	Q14644;Q14644-2	RASA3	Ras GTPase-activating protein 3	1.88772	0.581889	0.338595	+	3	3				4	3	4.1	3.2	3.2	95.698	0.0036137	1.7369	167100000	-3.00408	-3.02306	-2.89092	-2.24211	-2.28067	-2.6496	-2.14898	-2.53312	-2.59436
Q9HCS5	Q9HCS5	EPB41L4A	Band 4.1-like protein 4A	3.37481	-0.581745	0.338428	+	4	5				4	4	7.3	7.3	7.3	79.058	0	8.2904	1209100000	-0.863973	-0.764599	-0.933442	-1.48099	-1.41774	-1.40852	-0.843277	-0.826977	-0.778109
P30825	P30825	SLC7A1	High affinity cationic amino acid transporter 1	3.59725	0.581694	0.338368	+	6	14				7	7	10.3	10.3	8.3	67.638	0	26.058	2773000000	-0.791199	-0.930243	-0.896314	-0.319448	-0.30606	-0.247166	-0.356454	-0.327473	-0.361446
P19440;P19440-2;A6NGU5;P36268-2;P36268;P36268-3;Q14390;P19440-3;B5MD39	P19440;P19440-2;A6NGU5;P36268-2;P36268;P36268-3	GGT1;GGT3P;GGT2	Gamma-glutamyltranspeptidase 1;Gamma-glutamyltranspeptidase 1 heavy chain;Gamma-glutamyltranspeptidase 1 light chain;Putative gamma-glutamyltranspeptidase 3;Putative gamma-glutamyltranspeptidase 3 heavy chain;Putative gamma-glutamyltranspeptidase 3 light chain;Inactive gamma-glutamyltranspeptidase 2	4.19717	-0.581618	0.338279	+	10	28				10	10	19.2	19.2	19.2	61.409	0	26.939	5045300000	0.570263	0.632877	0.521517	-0.0146446	-0.0159893	0.010437	-0.355112	-0.352463	-0.455396
Q96D96-4;Q96D96-3;Q96D96;Q96D96-2	Q96D96-4;Q96D96-3;Q96D96;Q96D96-2	HVCN1	Voltage-gated hydrogen channel 1	4.25095	-0.58146	0.338096	+	2	5				2	2	9.5	9.5	9.5	29.414	0	22.574	195150000	-0.97978	-0.898449	-0.960402	-1.487	-1.53861	-1.5574	-1.98139	-1.98591	-1.9215
Q06481-3;Q06481-6;Q06481;Q06481-4;Q06481-2;Q06481-5	Q06481-3;Q06481-6;Q06481;Q06481-4;Q06481-2;Q06481-5	APLP2	Amyloid-like protein 2	3.05639	-0.581402	0.338028	+	18	34				19	18	30.1	29	29	85.486	0	64.251	4284200000	1.61131	1.80678	1.61258	1.09806	1.08303	1.10537	1.21172	1.21177	1.21595
P07225;CON__P07224	P07225	PROS1	Vitamin K-dependent protein S	5.20224	-0.580004	0.336404	+	14	29				14	14	21	21	21	75.122	0	105.7	2793900000	1.51426	1.54058	1.52406	0.975044	0.947372	0.916462	1.10767	1.11961	1.09346
Q9BUF5	Q9BUF5	TUBB6	Tubulin beta-6 chain	4.83697	0.578171	0.334281	+	11	159				22	15	67.5	54.9	44.2	49.857	0	323.31	44324000000	3.10803	3.09138	3.03686	3.66147	3.64166	3.66764	4.29826	4.20079	4.18597
Q6IQ49-2;Q6IQ49;Q6IQ49-3	Q6IQ49-2;Q6IQ49;Q6IQ49-3	SDE2	Protein SDE2 homolog	4.31634	0.577427	0.333422	+	8	16				8	8	16.9	16.9	16.9	48.504	0	16.474	438790000	-0.63069	-0.669933	-0.681005	-0.0660782	-0.0475054	-0.135763	-0.558643	-0.566751	-0.539231
Q96BI3-2;Q96BI3	Q96BI3-2;Q96BI3	APH1A	Gamma-secretase subunit APH-1A	4.40874	-0.577379	0.333366	+	2	6				2	2	5.7	5.7	5.7	26.839	0	13.523	1357600000	-0.753918	-0.687863	-0.757802	-1.27783	-1.34189	-1.312	-1.5326	-1.49753	-1.50848
O60239;O60239-2	O60239	SH3BP5	SH3 domain-binding protein 5	3.90845	0.577166	0.333121	+	7	10				7	7	14.3	14.3	14.3	50.424	0	10.208	389460000	-1.37884	-1.4702	-1.4249	-0.792773	-0.891323	-0.858347	-0.95465	-1.01085	-1.06235
Q14168-6;Q14168-2;Q14168-3;Q14168;Q14168-4;Q14168-5	Q14168-6;Q14168-2;Q14168-3;Q14168;Q14168-4;Q14168-5	MPP2	MAGUK p55 subfamily member 2	6.11878	-0.57673	0.332618	+	25	66				25	25	54	54	54	60.511	0	138.3	10458000000	2.75792	2.73236	2.73933	2.17933	2.15248	2.16761	1.83141	1.82184	1.80242
P11142;P11142-2	P11142;P11142-2	HSPA8	Heat shock cognate 71 kDa protein	5.61763	0.576384	0.332219	+	37	995				52	49	72.8	71.7	54.6	70.897	0	323.31	940060000000	5.86171	5.82801	5.82673	6.4283	6.39812	6.41919	6.33024	6.31324	6.31725
P05362	P05362	ICAM1	Intercellular adhesion molecule 1	7.06773	-0.57615	0.331948	+	11	39				11	11	29.9	29.9	29.9	57.825	0	128.52	4179700000	1.68977	1.69692	1.70039	1.12118	1.12809	1.10936	1.27655	1.28908	1.23735
Q5VYS8-6;Q5VYS8;Q5VYS8-4;Q5VYS8-3;Q5VYS8-2	Q5VYS8-6;Q5VYS8;Q5VYS8-4	ZCCHC6	Terminal uridylyltransferase 7	4.05134	0.57606	0.331845	+	3	4				3	3	2.1	2.1	2.1	166.97	0	7.3116	242020000	-4.07614	-4.14927	-4.16329	-3.55688	-3.5108	-3.59283	-3.43215	-3.56725	-3.39029
Q14147	Q14147	DHX34	Probable ATP-dependent RNA helicase DHX34	2.88397	0.576042	0.331825	+	3	6				3	3	2.2	2.2	2.2	128.12	0	3.7215	68785000	-2.69538	-2.72046	-2.80473	-2.04979	-2.17278	-2.26987	-2.11456	-2.2893	-2.1914
P41227-2;P41227;Q9BSU3	P41227-2;P41227	NAA10	N-alpha-acetyltransferase 10	5.09687	0.575116	0.330759	+	13	46				13	13	60.5	60.5	60.5	24.783	0	172.43	5098300000	1.07295	1.01348	1.02576	1.62517	1.61285	1.59951	1.89382	1.87348	1.84559
Q96QU8-2;Q96QU8	Q96QU8-2;Q96QU8	XPO6	Exportin-6	2.9528	0.574481	0.330029	+	6	8				6	6	7.1	7.1	7.1	127.39	0	11.922	646540000	-2.26144	-2.34062	-2.15329	-1.64453	-1.62671	-1.76068	-1.50538	-1.6025	-1.4156
P59768	P59768	GNG2	Guanine nucleotide-binding protein G(I)/G(S)/G(O) subunit gamma-2	2.74826	-0.574481	0.330029	+	3	3				3	3	52.1	52.1	52.1	7.8501	0	8.0219	46647000	-2.97328	-2.73776	-2.81902	-3.37364	-3.39156	-3.4883	-3.52712	-3.16966	-3.43006
Q92673	Q92673	SORL1	Sortilin-related receptor	4.23446	-0.57401	0.329488	+	17	28				17	17	8.3	8.3	8.3	248.42	0	62.506	1481100000	0.743912	0.786583	0.680618	0.164862	0.145741	0.17848	0.0673351	0.0710373	0.119176
O14832;O14832-2	O14832;O14832-2	PHYH	Phytanoyl-CoA dioxygenase, peroxisomal	4.31246	-0.573874	0.329331	+	8	10				8	8	19.8	19.8	19.8	38.538	0	9.452	365480000	-0.235008	-0.261521	-0.163131	-0.811807	-0.78232	-0.787155	-0.375983	-0.365263	-0.36811
Q04759;Q04759-3;Q04759-2	Q04759;Q04759-3;Q04759-2	PRKCQ	Protein kinase C theta type	3.33425	-0.573811	0.329259	+	4	6				5	4	8.4	7.1	7.1	81.864	0	9.6338	2410000000	-0.377837	-0.517228	-0.410794	-1.05202	-0.940192	-1.03508	-0.562069	-0.526228	-0.470184
P51948-2;P51948	P51948-2;P51948	MNAT1	CDK-activating kinase assembly factor MAT1	5.14446	0.573723	0.329158	+	2	2				2	2	9	9	9	31.148	0	3.2413	342800000	-3.41167	-3.35724	-3.40263	-2.8154	-2.80228	-2.83269	-3.01138	-2.82638	-2.97551
Q9ULV4;Q9ULV4-2;Q9ULV4-3;Q6QEF8-4;Q6QEF8-3;Q6QEF8-2;Q6QEF8-5;Q6QEF8	Q9ULV4;Q9ULV4-2;Q9ULV4-3	CORO1C	Coronin-1C	5.64303	0.573647	0.32907	+	28	180				29	29	51.9	51.9	50.4	53.248	0	207.76	77293000000	3.35636	3.31804	3.31481	3.90435	3.91151	3.89428	4.00022	3.98704	3.99648
O00299	O00299	CLIC1	Chloride intracellular channel protein 1	4.99851	0.57324	0.328604	+	12	116				12	12	71.8	71.8	71.8	26.922	0	323.31	66997000000	3.28227	3.24557	3.24102	3.81682	3.81043	3.86133	4.20792	4.22282	4.20407
Q68CQ4	Q68CQ4	DIEXF	Digestive organ expansion factor homolog	5.4061	0.573196	0.328554	+	12	18				12	12	16.1	16.1	16.1	87.054	0	22.976	1126200000	-0.932106	-0.9151	-0.889718	-0.320509	-0.339203	-0.357624	-0.308464	-0.263391	-0.286822
Q14596-2;Q14596	Q14596-2;Q14596	NBR1	Next to BRCA1 gene 1 protein	2.20211	-0.573134	0.328483	+	2	4				2	2	1.5	1.5	1.5	103.83	0	5.5204	38770000	-1.74289	-1.40255	-1.70221	-2.16061	-2.22654	-2.17989	-2.05108	-1.89188	-1.89741
O14730-2;O14730	O14730-2;O14730	RIOK3	Serine/threonine-protein kinase RIO3	4.70603	0.57305	0.328387	+	8	15				8	8	18.8	18.8	18.8	58.67	0	10.672	786750000	-0.566724	-0.612055	-0.607462	-0.0617142	-0.00599766	0.000621796	-0.376651	-0.323476	-0.31618
P52789;P52790	P52789	HK2	Hexokinase-2	4.00782	0.572997	0.328325	+	36	105				39	36	42.6	39.7	39.7	102.38	0	168.37	18755000000	2.41875	2.37547	2.49981	3.01058	3.00631	2.99613	2.41924	2.40259	2.3761
Q9BQ67	Q9BQ67	GRWD1	Glutamate-rich WD repeat-containing protein 1	4.23283	0.571617	0.326746	+	13	37				13	13	41.9	41.9	41.9	49.419	0	154.44	5968500000	0.977734	0.974073	0.942766	1.5615	1.47649	1.57143	1.55763	1.62193	1.59815
Q96G21	Q96G21	IMP4	U3 small nucleolar ribonucleoprotein protein IMP4	3.14921	0.571198	0.326267	+	4	10				4	4	14.8	14.8	14.8	33.756	0	19.858	479990000	-0.794578	-0.910211	-0.702054	-0.219967	-0.228198	-0.245085	-0.114449	-0.190254	-0.128297
Q9Y5J1	Q9Y5J1	UTP18	U3 small nucleolar RNA-associated protein 18 homolog	5.16269	0.569921	0.324809	+	13	25				13	13	31.1	31.1	31.1	62.003	0	117.87	1663000000	-0.0897446	-0.0542107	-0.0578775	0.504698	0.52734	0.475891	0.586531	0.561481	0.581645
P56537;P56537-2	P56537;P56537-2	EIF6	Eukaryotic translation initiation factor 6	4.59689	0.569364	0.324175	+	9	63				9	9	60	60	60	26.599	0	322.46	25449000000	1.91096	1.90035	1.83847	2.43355	2.44783	2.47648	2.68674	2.65006	2.666
P22413	P22413	ENPP1	Ectonucleotide pyrophosphatase/phosphodiesterase family member 1;Alkaline phosphodiesterase I;Nucleotide pyrophosphatase	3.15682	-0.569008	0.32377	+	5	5				5	5	5.2	5.2	5.2	104.92	0	7.8188	194040000	-3.71223	-3.64131	-3.53007	-4.19906	-4.14657	-4.24501	-4.1819	-4.46542	-4.27683
Q9Y5Q0	Q9Y5Q0	FADS3	Fatty acid desaturase 3	5.27639	-0.568567	0.323268	+	4	15				5	4	14.6	11.7	11.7	51.144	0	20.225	1288800000	-0.35411	-0.405064	-0.352827	-0.939323	-0.934103	-0.944274	-1.40424	-1.36038	-1.44419
P50479;P50479-2	P50479	PDLIM4	PDZ and LIM domain protein 4	4.77661	0.568376	0.323051	+	13	46				13	13	42.4	42.4	42.4	35.398	0	94.399	11139000000	1.30734	1.23528	1.28434	1.84466	1.86021	1.82722	1.74843	1.69534	1.70529
Q8TCG1-2;Q8TCG1	Q8TCG1-2;Q8TCG1	KIAA1524	Protein CIP2A	4.02312	0.567904	0.322515	+	7	10				7	7	9.2	9.2	9.2	84.578	0	14.029	778430000	-2.7379	-2.65794	-2.6192	-2.1199	-2.08949	-2.10194	-0.197939	-0.243658	-0.161304
O60911	O60911	CTSV	Cathepsin L2	5.26848	-0.567752	0.322343	+	15	64				17	17	58.7	58.7	56.3	37.329	0	192.76	11647000000	2.43682	2.42155	2.37895	1.84432	1.84043	1.84931	1.48788	1.50346	1.49609
Q9Y295	Q9Y295	DRG1	Developmentally-regulated GTP-binding protein 1	4.54232	0.567139	0.321646	+	16	44				17	17	54.8	54.8	52.9	40.542	0	161.67	5652400000	0.920458	0.92931	0.963047	1.46251	1.50905	1.54267	1.72319	1.72235	1.73718
Q9H2Y7;Q9H2Y7-2	Q9H2Y7;Q9H2Y7-2	ZNF106	Zinc finger protein 106	3.66744	0.567129	0.321635	+	2	2				2	2	1.1	1.1	1.1	208.88	0	3.6741	105650000	-3.69604	-3.75836	-3.83305	-3.15564	-3.2128	-3.21762	-2.90136	-3.01014	-2.89727
Q9BW60;Q9BW60-2	Q9BW60;Q9BW60-2	ELOVL1	Elongation of very long chain fatty acids protein 1	5.52985	0.566756	0.321213	+	3	20				3	3	14	14	14	32.662	0	32.688	2217900000	0.520369	0.481873	0.505054	1.05443	1.08834	1.06479	1.26239	1.23812	1.27469
P16403	P16403	HIST1H1C	Histone H1.2	2.30817	-0.565996	0.320352	+	5	12				19	5	50.7	16.9	16.9	21.364	0	10.125	3972500000	0.0101166	0.0626621	0.169819	-0.639282	-0.330929	-0.485181	-0.375237	-0.3263	-0.406881
O00255-3;O00255-2;O00255	O00255-3;O00255-2;O00255	MEN1	Menin	1.8123	0.56599	0.320345	+	2	4				2	2	4	4	4	63.747	0.0084643	1.3297	11882000000	-2.09967	-2.27684	-2.32339	-1.88664	-1.64939	-1.46589	-1.60024	-1.34703	-1.30771
O43294-2;O43294	O43294-2;O43294	TGFB1I1	Transforming growth factor beta-1-induced transcript 1 protein	4.33026	0.565221	0.319475	+	9	20				9	9	30.4	30.4	30.4	47.941	0	74.826	2530700000	-0.00981236	0.00094986	0.0739279	0.615255	0.577427	0.568047	0.675201	0.670784	0.62617
Q99569;Q99569-2	Q99569;Q99569-2	PKP4	Plakophilin-4	5.13803	-0.565141	0.319384	+	26	54				30	29	30.4	29.8	28	131.87	0	85.303	4458300000	2.03699	2.06472	2.01964	1.46546	1.5019	1.45857	1.00652	1.02386	0.976901
P62633-2;P62633;P62633-7;P62633-3;P62633-8;P62633-5;P62633-4;P62633-6	P62633-2;P62633;P62633-7;P62633-3;P62633-8;P62633-5;P62633-4;P62633-6	CNBP	Cellular nucleic acid-binding protein	4.29762	0.564922	0.319137	+	12	48				12	12	70	70	70	18.742	0	69.702	11630000000	0.846104	0.830498	0.835785	1.34685	1.45078	1.40952	1.54676	1.40265	1.37665
Q8NFW9;Q8NFW9-2;Q8NFW9-5;Q8NFW9-3;Q8NFW9-6;Q8NFW9-4	Q8NFW9;Q8NFW9-2;Q8NFW9-5;Q8NFW9-3;Q8NFW9-6;Q8NFW9-4	MYRIP	Rab effector MyRIP	4.44675	-0.564029	0.318129	+	30	65				30	30	43.2	43.2	43.2	95.705	0	323.31	8767700000	2.63334	2.68085	2.6065	2.10505	2.04426	2.07931	1.37764	1.40129	1.2929
Q9UET6-2;Q9UET6	Q9UET6-2;Q9UET6	FTSJ1	Putative tRNA (cytidine(32)/guanosine(34)-2-O)-methyltransferase	3.3176	0.563247	0.317247	+	3	6				3	3	11.6	11.6	11.6	35.867	0	20.049	280390000	-3.04804	-3.14603	-3.07938	-2.52409	-2.45063	-2.609	-2.08478	-2.1984	-2.11794
P48200;P48200-2	P48200;P48200-2	IREB2	Iron-responsive element-binding protein 2	4.90863	-0.562783	0.316725	+	10	13				10	10	11.2	11.2	11.2	105.04	0	16.198	4962200000	-0.0142078	0.0477972	0.0427732	-0.53103	-0.528092	-0.552864	-0.258007	-0.276089	-0.22819
Q9NWT1	Q9NWT1	PAK1IP1	p21-activated protein kinase-interacting protein 1	4.62115	0.562548	0.316461	+	9	17				9	9	25.3	25.3	25.3	43.963	0	26.111	2145800000	0.470924	0.467501	0.526964	1.01905	1.07225	1.06173	1.10223	1.08425	1.07354
P08670;CON__Q61726;CON__O43790;CON__Q6NT21;CON__P78385;CON__Q14533;CON__P78386;O43790;P78385;Q14533;P78386;P07196	P08670	VIM	Vimentin	4.51373	0.562538	0.316448	+	46	1847				57	57	79.6	79.6	70.2	53.651	0	323.31	2346600000000	6.90524	6.82457	6.84711	7.44538	7.40819	7.41096	7.44427	7.44119	7.45384
P47974;P26651	P47974	ZFP36L2	Zinc finger protein 36, C3H1 type-like 2	4.33896	0.562406	0.316301	+	5	15				6	6	17.4	17.4	15.6	51.062	0	47.652	1134300000	0.184049	0.18551	0.248244	0.734173	0.806108	0.76474	0.743713	0.743982	0.674481
Q01974	Q01974	ROR2	Tyrosine-protein kinase transmembrane receptor ROR2	3.90577	-0.560005	0.313605	+	5	8				5	5	4.9	4.9	4.9	104.76	0	5.2889	1393600000	-0.779189	-0.877106	-0.893601	-1.43473	-1.40546	-1.38972	-1.58924	-1.53944	-1.4786
P53801	P53801	PTTG1IP	Pituitary tumor-transforming gene 1 protein-interacting protein	4.58022	-0.559747	0.313317	+	5	30				5	5	28.3	28.3	28.3	20.324	0	79.912	7573900000	2.64898	2.623	2.64042	2.08076	2.03378	2.11861	1.57491	1.62327	1.52505
Q9UK97-3;Q9UK97-2;Q9UK97	Q9UK97-3;Q9UK97-2;Q9UK97	FBXO9	F-box only protein 9	3.54516	0.558418	0.311831	+	5	5				5	5	15.1	15.1	15.1	47.361	0	7.6085	260560000	-3.2165	-3.13662	-3.13819	-2.53479	-2.61272	-2.66854	-2.57515	-2.55663	-2.64309
Q9NSY1;Q9NSY1-2	Q9NSY1;Q9NSY1-2	BMP2K	BMP-2-inducible protein kinase	3.72949	0.558071	0.311443	+	2	6				5	5	5.9	5.9	1.6	129.17	0	16.998	366050000	-2.11052	-2.07671	-2.19889	-1.59167	-1.59167	-1.52859	-1.59513	-1.57619	-1.64053
Q9NYQ6;Q9NYQ6-2	Q9NYQ6	CELSR1	Cadherin EGF LAG seven-pass G-type receptor 1	2.76878	-0.557975	0.311336	+	3	3				3	3	1.1	1.1	1.1	329.48	0.0016588	2.0955	145680000	-3.10309	-2.92324	-2.86842	-3.56201	-3.48211	-3.52455	-3.04511	-3.23504	-3.12974
P40189;P40189-3	P40189;P40189-3	IL6ST	Interleukin-6 receptor subunit beta	3.42908	0.556942	0.310184	+	4	7				4	4	8.4	8.4	8.4	103.54	0	34.48	241920000	-1.0531	-0.990452	-1.10468	-0.418664	-0.516326	-0.542417	-0.923044	-0.915441	-0.882867
O14686;O14686-3	O14686;O14686-3	KMT2D	Histone-lysine N-methyltransferase 2D	3.78577	0.556803	0.310029	+	6	9				6	6	1.1	1.1	1.1	593.38	0	4.3452	706880000	-1.00621	-0.998185	-0.998415	-0.492764	-0.363688	-0.475947	-0.639312	-0.589079	-0.583568
P78509-3;P78509-2;P78509	P78509-3;P78509-2;P78509	RELN	Reelin	3.47096	-0.556663	0.309874	+	16	23				16	16	6.4	6.4	6.4	384.09	0	38.455	1026900000	0.149922	0.242926	0.165782	-0.436888	-0.374269	-0.300201	-0.520751	-0.436378	-0.421083
Q9H0K1	Q9H0K1	SIK2	Serine/threonine-protein kinase SIK2	3.86086	0.556481	0.309671	+	5	8				5	5	7.3	7.3	7.3	103.91	0	9.1419	221060000	-1.49707	-1.57156	-1.60766	-1.0446	-0.980412	-0.981833	-1.11755	-1.15618	-1.12234
O75691	O75691	UTP20	Small subunit processome component 20 homolog	5.69097	0.556287	0.309455	+	40	72				40	40	17.8	17.8	17.8	318.38	0	145.93	6619800000	1.77654	1.80614	1.808	2.35575	2.36691	2.33688	2.4408	2.40275	2.42261
Q8N9I9;Q8N9I9-2	Q8N9I9;Q8N9I9-2	DTX3	Probable E3 ubiquitin-protein ligase DTX3	3.46575	-0.55388	0.306783	+	2	4				2	2	9.2	9.2	9.2	37.988	0	9.3336	166350000	-1.01969	-1.08528	-1.15301	-1.65819	-1.68006	-1.58138	-1.68376	-1.70045	-1.72962
Q14566	Q14566	MCM6	DNA replication licensing factor MCM6	5.20611	0.553434	0.30629	+	26	82				26	26	35.2	35.2	35.2	92.888	0	323.31	11012000000	1.06748	1.08632	1.06619	1.59664	1.65329	1.63037	3.04173	3.01552	3.02398
Q9NPH3;Q9NPH3-5;Q9NPH3-3;Q9NPH3-2	Q9NPH3;Q9NPH3-5	IL1RAP	Interleukin-1 receptor accessory protein	4.17833	0.553399	0.306251	+	3	7				3	3	5.1	5.1	5.1	65.418	0	4.4561	141200000	-2.4685	-2.54211	-2.43433	-1.93425	-1.91995	-1.93055	-2.30979	-2.36604	-2.36983
Q9Y6K1;Q9Y6K1-2;Q9Y6K1-3	Q9Y6K1;Q9Y6K1-2	DNMT3A	DNA (cytosine-5)-methyltransferase 3A	3.66961	-0.553096	0.305916	+	7	9				7	7	8.1	8.1	8.1	101.86	0	43.684	224440000	-1.28725	-1.39614	-1.34709	-1.90775	-1.84077	-1.94125	-2.23163	-2.2822	-2.16026
P04626-5;P04626-4;P04626;P04626-3;P04626-2;P04626-6	P04626-5;P04626-4;P04626;P04626-3;P04626-2;P04626-6	ERBB2	Receptor tyrosine-protein kinase erbB-2	3.89801	-0.552798	0.305585	+	6	10				8	8	7.9	7.9	6.6	134.85	0	15.501	782630000	-1.60818	-1.64828	-1.64535	-2.12768	-2.2503	-2.18222	-1.6991	-1.78387	-1.72717
Q9P1Q0-3;Q9P1Q0-4;Q9P1Q0;Q9P1Q0-2;Q9P1Q0-5	Q9P1Q0-3;Q9P1Q0-4;Q9P1Q0;Q9P1Q0-2	VPS54	Vacuolar protein sorting-associated protein 54	2.26775	-0.55241	0.305157	+	5	6				5	5	6.8	6.8	6.8	93.273	0	7.4496	579980000	-0.29472	-0.516749	-0.613272	-0.983686	-1.00042	-1.09786	-0.0599213	-0.0831985	-0.0950871
Q13895	Q13895	BYSL	Bystin	5.85563	0.552353	0.305093	+	13	25				13	13	32.5	32.5	32.5	49.601	0	34.712	2818200000	0.119492	0.0986328	0.115296	0.645805	0.663086	0.681587	0.676874	0.658659	0.656304
O60220	O60220	TIMM8A	Mitochondrial import inner membrane translocase subunit Tim8 A	1.41447	-0.551346	0.303983		2	3				2	2	22.7	22.7	22.7	10.998	0	17.255	241630000	-2.65897	-2.11141	-2.21894	-2.97134	-2.74335	-2.92867	-2.87862	-3.20075	-3.24601
Q92522	Q92522	H1FX	Histone H1x	3.15272	-0.550656	0.303222	+	10	42				10	10	47.9	47.9	47.9	22.487	0	38.145	9208400000	0.751547	0.806553	0.907816	0.198889	0.306898	0.308161	0.217623	0.411995	0.362885
O75531	O75531	BANF1	Barrier-to-autointegration factor;Barrier-to-autointegration factor, N-terminally processed	2.6994	-0.550589	0.303149	+	7	22				7	7	37.1	37.1	37.1	10.058	0	9.5056	14729000000	1.67736	1.78311	1.79663	1.079	1.21741	1.30893	1.07643	1.07043	1.10481
Q7Z739	Q7Z739	YTHDF3	YTH domain-containing family protein 3	4.27218	0.549942	0.302437	+	8	43				14	11	27.5	23.2	17.6	63.86	0	81.759	4618400000	0.361965	0.420383	0.432303	0.993349	0.921255	0.949875	0.955172	0.943213	0.904353
Q00534	Q00534	CDK6	Cyclin-dependent kinase 6	4.68222	0.549579	0.302037	+	7	16				8	7	32.8	30.4	30.4	36.938	0	54.029	1591200000	-0.469887	-0.485248	-0.540712	0.0306816	0.0617771	0.0604324	0.0338097	0.0560389	0.010644
P50897;P50897-2	P50897;P50897-2	PPT1	Palmitoyl-protein thioesterase 1	4.81849	-0.549337	0.301771	+	10	68				10	10	35.3	35.3	35.3	34.193	0	142.6	43877000000	2.61188	2.66491	2.67846	2.09543	2.11907	2.09274	1.73812	1.75823	1.69972
Q9Y3A4;Q9NSQ0	Q9Y3A4;Q9NSQ0	RRP7A;RRP7BP	Ribosomal RNA-processing protein 7 homolog A;Putative ribosomal RNA-processing protein 7 homolog B	2.60278	0.548771	0.30115	+	7	14				7	7	30	30	30	32.334	0	32.251	873860000	-2.72605	-2.80622	-2.55332	-2.15242	-2.08836	-2.19849	-1.98269	-2.11671	-2.07279
Q7Z417;Q7Z417-2	Q7Z417	NUFIP2	Nuclear fragile X mental retardation-interacting protein 2	6.29226	0.547896	0.30019	+	29	78				29	29	51.4	51.4	51.4	76.12	0	217.69	7558000000	2.41918	2.43736	2.44589	2.98008	2.97443	2.99161	2.7439	2.73756	2.7281
Q9UK39	Q9UK39	CCRN4L	Nocturnin	3.49301	0.547682	0.299956	+	4	8				4	4	14.6	14.6	14.6	48.195	0	20.265	345740000	-0.776584	-0.648805	-0.777997	-0.222652	-0.152065	-0.185621	-0.494621	-0.514475	-0.492991
Q03701	Q03701	CEBPZ	CCAAT/enhancer-binding protein zeta	6.20144	0.547376	0.29962	+	19	39				19	19	22.4	22.4	22.4	120.97	0	106.4	3450200000	0.805248	0.774372	0.778814	1.33763	1.33168	1.33126	1.58029	1.54203	1.56162
O15083	O15083	ERC2	ERC protein 2	1.29778	0.547318	0.299556		2	2				9	2	8.9	2.2	2.2	110.56	0.00077892	2.4128	76135000	-2.38686	-2.29043	-2.7837	-2.01591	-1.69064	-2.11249	-2.27714	-2.2395	-1.70204
Q9NT68-2;Q9NT68	Q9NT68-2;Q9NT68	TENM2	Teneurin-2;Ten-2, soluble form;Ten-2 intracellular domain	3.37251	-0.546575	0.298744	+	2	7				5	5	2	2	0.9	292.26	0	23.941	440410000	-0.687567	-0.563574	-0.566733	-1.09515	-1.16434	-1.19811	-1.30811	-1.27539	-1.26056
P29558-2;P29558;Q6XE24-3;Q6XE24-4;Q6XE24-5;Q6XE24-2;Q6XE24;P29558-4	P29558-2;P29558	RBMS1	RNA-binding motif, single-stranded-interacting protein 1	6.17649	0.546469	0.298629	+	5	33				7	7	20.8	20.8	16.6	44.136	0	38.445	5305300000	0.922699	0.91485	0.894878	1.44664	1.45972	1.46547	1.41072	1.37513	1.36049
O14979	O14979	HNRNPDL	Heterogeneous nuclear ribonucleoprotein D-like	3.68547	0.546186	0.29832	+	2	61				18	18	36.9	36.9	8.6	46.437	0	190.87	40359000000	2.7329	2.68781	2.73681	3.3425	3.23893	3.21464	3.2803	3.22117	3.20024
Q9H0G5	Q9H0G5	NSRP1	Nuclear speckle splicing regulatory protein 1	4.33564	0.546013	0.29813	+	13	19				13	13	24.2	24.2	24.2	66.389	0	23.072	1025300000	-0.513598	-0.593099	-0.601965	-0.0206261	-0.0136023	-0.0363941	0.0452709	0.0306358	-0.0377607
Q96F24-3;Q96F24-2;Q96F24	Q96F24-3;Q96F24-2;Q96F24	NRBF2	Nuclear receptor-binding factor 2	1.86756	0.546012	0.298129	+	2	3				2	2	7.2	7.2	7.2	31.001	0.00039552	2.6902	2988100000	-3.71505	-4.01864	-3.61017	-3.31997	-3.19878	-3.18707	-3.27018	-3.4459	-3.31548
Q9P0K9	Q9P0K9	FRRS1L	DOMON domain-containing protein FRRS1L	3.44735	-0.545818	0.297917	+	2	3				2	2	8.4	8.4	8.4	37.27	0	3.8958	120690000	-1.87151	-1.95423	-1.9194	-2.40911	-2.42894	-2.54455	-2.55907	-2.53835	-2.51262
Q96EU6-2;Q96EU6	Q96EU6-2;Q96EU6	RRP36	Ribosomal RNA processing protein 36 homolog	1.90745	0.545395	0.297456	+	2	2				2	2	12.3	12.3	12.3	29.129	0	4.137	33195000	-3.33033	-3.02993	-3.18009	-2.6916	-2.75684	-2.45572	-2.81432	-2.82126	-2.90391
O43567;O43567-2	O43567;O43567-2	RNF13	E3 ubiquitin-protein ligase RNF13	4.31994	-0.54499	0.297014	+	12	76				12	12	29.7	29.7	29.7	42.813	0	186.28	30332000000	3.3229	3.31178	3.28095	2.71628	2.75729	2.80709	2.24831	2.21757	2.20047
P60709;A5A3E0	P60709	ACTB	Actin, cytoplasmic 1;Actin, cytoplasmic 1, N-terminally processed	4.69132	0.544848	0.296859	+	2	198				25	2	74.9	7.2	7.2	41.736	0	80.284	109070000000	3.83438	3.80142	3.76253	4.35476	4.32248	4.35563	4.50343	4.49153	4.47171
P27701;P27701-2	P27701;P27701-2	CD82	CD82 antigen	2.82736	-0.544448	0.296424	+	5	8				5	5	22.5	22.5	22.5	29.625	0	26.987	1610300000	-2.76383	-2.83258	-2.93848	-3.35583	-3.48488	-3.32751	-3.85456	-3.91826	-3.77155
Q6ULP2-5;Q6ULP2-2;Q6ULP2-4;Q6ULP2;Q6ULP2-3	Q6ULP2-5;Q6ULP2-2;Q6ULP2-4;Q6ULP2;Q6ULP2-3	AFTPH	Aftiphilin	4.63631	0.544381	0.29635	+	8	10				8	8	8.9	8.9	8.9	99.37	0	20.095	286280000	-1.25362	-1.26806	-1.29286	-0.747771	-0.684523	-0.749111	-0.871847	-0.922616	-0.86044
Q16560;Q16560-2	Q16560;Q16560-2	SNRNP35	U11/U12 small nuclear ribonucleoprotein 35 kDa protein	2.10377	-0.544215	0.29617	+	2	2				2	2	8.9	8.9	8.9	29.45	0	3.3568	4982000000	-2.04137	-2.34629	-2.10325	-2.65131	-2.64565	-2.82658	-2.29488	-2.50372	-2.45828
Q9H0M0-6;Q9H0M0-3;Q9H0M0	Q9H0M0-6;Q9H0M0-3;Q9H0M0	WWP1	NEDD4-like E3 ubiquitin-protein ligase WWP1	4.10016	-0.544136	0.296084	+	3	4				4	3	6	4	4	81.648	0	4.033	128500000	-2.33641	-2.28308	-2.24913	-2.84236	-2.79358	-2.86509	-2.84571	-2.76872	-2.72849
Q5VVQ6-2;Q5VVQ6	Q5VVQ6-2;Q5VVQ6	YOD1	Ubiquitin thioesterase OTU1	2.68414	0.543964	0.295897	+	2	3				2	2	5.6	5.6	5.6	33.979	0.0010319	2.2631	116580000	-2.28823	-2.16051	-2.26903	-1.69923	-1.80653	-1.58013	-2.18498	-1.99136	-2.18098
Q9H446-2;Q9H446	Q9H446-2;Q9H446	RWDD1	RWD domain-containing protein 1	2.39896	0.543903	0.295831	+	5	17				5	5	24.5	24.5	24.5	17.082	0	9.4652	1427900000	0.551149	0.28649	0.502415	1.0085	1.05195	0.91132	0.886997	0.919479	0.910583
Q99081-4;Q99081-2;Q99081;Q99081-3;P15884-16;P15884-8;P15884-6;P15884-2;P15884-9;P15884-15;P15884-7;P15884-11;P15884-5;P15884-4;P15884-10;P15884-14;P15884-13;P15884-12;P15884;P15884-3	Q99081-4;Q99081-2;Q99081;Q99081-3;P15884-16;P15884-8;P15884-6;P15884-2;P15884-9;P15884-15;P15884-7;P15884-11;P15884-5;P15884-4;P15884-10;P15884-14;P15884-13;P15884-12;P15884;P15884-3	TCF12;TCF4	Transcription factor 12;Transcription factor 4	1.96006	0.543884	0.295809	+	2	3				2	2	5.4	5.4	5.4	48.157	0	15.216	20880000	-5.04726	-5.11465	-4.77929	-4.5588	-4.33705	-4.4137	-4.59508	-4.55637	-4.5264
Q9Y2K7;Q9Y2K7-2;Q9Y2K7-4;Q9Y2K7-3	Q9Y2K7;Q9Y2K7-2;Q9Y2K7-4;Q9Y2K7-3	KDM2A	Lysine-specific demethylase 2A	5.35201	0.54385	0.295772	+	2	10				8	8	6.6	6.6	1.6	132.79	0	37.026	459300000	-1.21111	-1.19144	-1.16285	-0.659883	-0.638483	-0.635476	-0.89204	-0.965036	-1.063
Q15545	Q15545	TAF7	Transcription initiation factor TFIID subunit 7	3.18024	0.543746	0.29566	+	5	6				5	5	16.3	16.3	16.3	40.259	0	12.907	546310000	-2.92908	-3.11441	-3.02726	-2.48128	-2.51141	-2.44683	-2.62361	-2.71671	-2.75897
O00566	O00566	MPHOSPH10	U3 small nucleolar ribonucleoprotein protein MPP10	4.99065	0.543456	0.295344	+	10	24				10	10	15.7	15.7	15.7	78.863	0	20.024	1753200000	0.671125	0.624224	0.668699	1.19538	1.22092	1.17811	1.40608	1.38127	1.393
Q7KZ85;Q7KZ85-3;Q7KZ85-2	Q7KZ85	SUPT6H	Transcription elongation factor SPT6	5.07061	0.543228	0.295097	+	28	47				28	28	21.8	21.8	21.8	199.07	0	210.04	4066000000	1.76122	1.71524	1.76936	2.29622	2.3035	2.27579	1.9712	1.95631	1.94617
Q9UI42-2;Q9UI42	Q9UI42-2;Q9UI42	CPA4	Carboxypeptidase A4	4.73908	0.543026	0.294877	+	15	25				15	15	48.7	48.7	48.7	43.57	0	49.601	4029100000	-0.174139	-0.112168	-0.10403	0.422932	0.405531	0.410278	1.55259	1.51255	1.55401
Q5IJ48;Q5IJ48-3;Q5IJ48-2	Q5IJ48;Q5IJ48-3;Q5IJ48-2	CRB2	Protein crumbs homolog 2	3.19054	-0.542519	0.294326	+	12	29				12	12	13.8	13.8	13.8	134.26	0	77.105	3174800000	0.401278	0.381462	0.246294	-0.250597	-0.153734	-0.194191	0.479528	0.50449	0.498443
Q9P2P1	Q9P2P1	NYNRIN	Protein NYNRIN	3.31063	-0.542468	0.294272	+	3	4				3	3	1.5	1.5	1.5	208.36	0	3.1002	155440000	-2.65078	-2.71708	-2.8198	-3.27345	-3.23979	-3.30183	-3.1162	-3.07012	-3.02916
O60232	O60232	SSSCA1	Sjoegren syndrome/scleroderma autoantigen 1	4.0262	0.542461	0.294264	+	9	36				9	9	73.9	73.9	73.9	21.474	0	323.31	3863300000	1.26346	1.15616	1.1737	1.7415	1.72445	1.75475	1.94068	1.87311	1.84027
P17677;P17677-2	P17677;P17677-2	GAP43	Neuromodulin	3.35211	-0.541362	0.293073	+	7	29				7	7	50.8	50.8	50.8	24.802	0	70.277	2754100000	1.59099	1.74787	1.72294	1.12889	1.13283	1.17601	0.504597	0.519896	0.439456
Q9NUQ3;Q9NUQ3-2	Q9NUQ3;Q9NUQ3-2	TXLNG	Gamma-taxilin	3.8324	0.541355	0.293065	+	24	70				25	24	48.7	48.1	48.1	60.585	0	100.01	7106100000	1.17694	1.10916	1.18769	1.64248	1.71379	1.74158	1.58585	1.55425	1.54153
Q13753-2;Q13753	Q13753-2;Q13753	LAMC2	Laminin subunit gamma-2	3.02163	0.540593	0.29224	+	7	11				7	7	7.4	7.4	7.4	121.6	0	33.303	6782700000	-0.689832	-0.747618	-0.758178	-0.258451	-0.240069	-0.0753288	-0.726084	-0.625354	-0.569487
P31153;P31153-2	P31153;P31153-2	MAT2A	S-adenosylmethionine synthase isoform type-2	5.41406	0.539939	0.291534	+	15	84				16	16	42	42	40.3	43.66	0	88.288	30263000000	2.16048	2.16789	2.20189	2.72416	2.72613	2.69979	2.2219	2.19421	2.22705
Q8WVX9	Q8WVX9	FAR1	Fatty acyl-CoA reductase 1	4.19464	0.539344	0.290892	+	6	10				6	6	12.4	12.4	12.4	59.356	0	15.453	670520000	-0.444258	-0.397539	-0.489905	0.12524	0.0894814	0.0716076	-0.279305	-0.309095	-0.329603
Q9BVI4	Q9BVI4	NOC4L	Nucleolar complex protein 4 homolog	3.46871	0.539282	0.290826	+	9	18				9	9	20.7	20.7	20.7	58.467	0	31.665	1441000000	-0.950111	-1.0936	-0.982037	-0.432532	-0.480973	-0.494397	-0.327376	-0.2927	-0.256995
Q12965	Q12965	MYO1E	Unconventional myosin-Ie	6.38373	0.539104	0.290634	+	28	96				33	33	34.8	34.8	29.4	127.06	0	199.39	12274000000	2.61033	2.60759	2.63179	3.16265	3.14808	3.15629	2.87517	2.89948	2.8631
Q9BPW8	Q9BPW8	NIPSNAP1	Protein NipSnap homolog 1	3.43208	-0.538994	0.290514	+	8	51				10	8	36.3	33.5	33.5	33.31	0	38.483	12503000000	1.93666	2.0398	2.09112	1.49974	1.45014	1.50072	1.34118	1.49461	1.49322
Q15397	Q15397	KIAA0020	Pumilio domain-containing protein KIAA0020	5.23322	0.538595	0.290085	+	11	25				11	11	18.8	18.8	18.8	73.584	0	30.986	2664000000	-0.101296	-0.0833578	-0.0458794	0.45463	0.460396	0.470226	0.42074	0.443781	0.426084
Q9H1Z9	Q9H1Z9	TSPAN10	Tetraspanin-10	3.61394	-0.537576	0.288988	+	10	69				10	10	33	33	33	36.498	0	153.92	35973000000	2.68577	2.63914	2.5652	2.0862	2.05184	2.13934	1.73287	1.72168	1.66209
P46527	P46527	CDKN1B	Cyclin-dependent kinase inhibitor 1B	3.38398	-0.5375	0.288906	+	3	3				3	3	23.2	23.2	23.2	22.073	0	9.4832	53026000	-2.6523	-2.69874	-2.60845	-3.16424	-3.27339	-3.13435	-3.14101	-3.25937	-3.26762
Q8NI36	Q8NI36	WDR36	WD repeat-containing protein 36	5.23312	0.537438	0.28884	+	11	22				11	11	14.4	14.4	14.4	105.32	0	105.95	1712700000	-0.0852957	-0.122865	-0.0735435	0.449818	0.427555	0.453238	0.551891	0.546591	0.534564
Q9H3G5	Q9H3G5	CPVL	Probable serine carboxypeptidase CPVL	3.86839	-0.53734	0.288734	+	17	66				17	17	37.2	37.2	37.2	54.163	0	111.25	17839000000	3.12088	3.20991	3.11119	2.6256	2.56998	2.63438	1.96094	1.99718	2.00313
P05198	P05198	EIF2S1	Eukaryotic translation initiation factor 2 subunit 1	4.60047	0.536392	0.287717	+	25	124				25	25	75.2	75.2	75.2	36.112	0	310.6	39267000000	3.07148	2.99451	3.05162	3.58731	3.56093	3.57855	3.7039	3.68719	3.70404
P61353	P61353	RPL27	60S ribosomal protein L27	2.96982	0.535812	0.287095	+	8	41				8	8	47.1	47.1	47.1	15.798	0	17.762	35206000000	0.86734	0.701912	0.848293	1.28925	1.41022	1.32551	1.67739	1.68178	1.71054
Q86WC4	Q86WC4	OSTM1	Osteopetrosis-associated transmembrane protein 1	2.84837	-0.535562	0.286827	+	5	27				5	5	15.9	15.9	15.9	37.256	0	29.212	4352200000	2.22349	2.13838	2.20561	1.56332	1.62249	1.77498	1.1418	1.17765	1.13715
O75821	O75821	EIF3G	Eukaryotic translation initiation factor 3 subunit G	3.50294	0.535416	0.286671	+	21	98				21	21	66.6	66.6	66.6	35.611	0	221.48	21805000000	2.81136	2.69688	2.7784	3.34555	3.23931	3.30802	3.54469	3.51137	3.49518
P05783;CON__H-INV:HIT000015463;CON__Q92764;CON__Q497I4;Q92764	P05783	KRT18	Keratin, type I cytoskeletal 18	6.04874	0.534812	0.286024	+	22	426				34	34	76.7	76.7	57.7	48.057	0	323.31	241500000000	4.83619	4.80881	4.81871	5.35941	5.34292	5.36581	5.27996	5.26149	5.23827
Q9UNQ2	Q9UNQ2	DIMT1	Probable dimethyladenosine transferase	6.09022	0.53465	0.28585	+	9	16				9	9	31.6	31.6	31.6	35.236	0	27.141	1455500000	-0.483134	-0.484974	-0.486969	0.0351353	0.0693111	0.044426	0.132172	0.149292	0.173532
Q6IE81-2;Q6IE81;Q6IE81-3	Q6IE81-2;Q6IE81;Q6IE81-3	JADE1	Protein Jade-1	2.57591	0.534441	0.285627	+	2	3				2	2	2.3	2.3	2.3	94.113	0	5.2907	50519000	-2.44205	-2.61974	-2.36193	-1.96889	-1.96244	-1.88906	-2.1378	-2.15526	-2.15569
P84022;P84022-2;P84022-3;P84022-4	P84022;P84022-2	SMAD3	Mothers against decapentaplegic homolog 3	3.66199	0.534421	0.285606	+	5	10				13	5	25.4	9.6	9.6	48.08	0	9.8457	955510000	-0.165172	-0.256408	-0.274522	0.31719	0.335831	0.254141	0.478481	0.406239	0.407165
Q08J23;Q08J23-2;Q08J23-3	Q08J23;Q08J23-2;Q08J23-3	NSUN2	tRNA (cytosine(34)-C(5))-methyltransferase	5.23155	0.534389	0.285572	+	32	83				32	32	49.2	49.2	49.2	86.47	0	323.31	10985000000	2.46602	2.42582	2.4335	2.98392	2.9536	2.99099	2.96976	2.99842	2.94229
Q01469;A8MUU1	Q01469	FABP5	Fatty acid-binding protein, epidermal	4.88056	0.533996	0.285152	+	14	117				14	14	70.4	70.4	70.4	15.164	0	213.09	33965000000	2.68278	2.62576	2.63486	3.18852	3.16108	3.19579	3.30201	3.28959	3.29776
Q9UBG0	Q9UBG0	MRC2	C-type mannose receptor 2	5.30109	-0.533804	0.284947	+	6	10				6	6	4.4	4.4	4.4	166.67	0	20.282	496310000	0.398256	0.36412	0.368643	-0.152922	-0.179415	-0.138056	-0.102503	-0.151133	-0.217282
P09603-3;P09603-2;P09603	P09603-3;P09603-2;P09603	CSF1	Macrophage colony-stimulating factor 1;Processed macrophage colony-stimulating factor 1	3.48122	-0.533469	0.284589	+	3	7				3	3	9	9	9	29.215	0	5.1866	355570000	-1.26833	-1.13895	-1.24465	-1.74949	-1.79322	-1.70962	-2.38061	-2.34005	-2.28639
Q11206-7;Q11206-3;Q11206-6;Q11206-5;Q11206-2;Q11206;Q11206-4	Q11206-7;Q11206-3;Q11206-6;Q11206-5;Q11206-2;Q11206;Q11206-4	ST3GAL4	CMP-N-acetylneuraminate-beta-galactosamide-alpha-2,3-sialyltransferase 4	4.06282	-0.532934	0.284018	+	5	12				5	5	19.8	19.8	19.8	36.157	0	30.779	971890000	0.588552	0.476261	0.517513	-0.00246239	-0.0136471	-0.000364304	-0.0977859	-0.0997515	-0.0814991
O43734-5;O43734-2;O43734	O43734-5;O43734-2;O43734	TRAF3IP2	Adapter protein CIKS	3.23644	0.532925	0.284009	+	2	4				2	2	5.9	5.9	5.9	63.456	0	21.6	147460000	-1.74634	-1.65424	-1.73287	-1.23406	-1.08827	-1.21235	-1.42474	-1.4267	-1.37589
Q9BQ61	Q9BQ61	C19orf43	Uncharacterized protein C19orf43	3.60563	0.532267	0.283308	+	8	32				8	8	47.7	47.7	47.7	18.419	0	23.784	6111400000	0.356465	0.266545	0.401665	0.847116	0.86937	0.904989	0.915941	0.838556	0.858401
O14737;O14737-2	O14737;O14737-2	PDCD5	Programmed cell death protein 5	4.35292	0.5319	0.282917	+	10	67				10	10	64.8	64.8	64.8	14.285	0	45.877	16026000000	1.74993	1.70851	1.78656	2.25049	2.28323	2.30697	2.45549	2.29195	2.30173
P55042	P55042	RRAD	GTP-binding protein RAD	3.32215	0.531654	0.282656	+	4	11				5	5	28.2	28.2	25.3	33.245	0	29.397	606200000	-0.243776	-0.379551	-0.406248	0.187752	0.174871	0.202763	-0.295387	-0.257298	-0.331762
Q9Y6V7;Q9Y6V7-2	Q9Y6V7	DDX49	Probable ATP-dependent RNA helicase DDX49	4.5742	0.531479	0.282469	+	5	8				5	5	15.5	15.5	15.5	54.226	0	23.537	426130000	-1.74866	-1.72136	-1.74621	-1.20885	-1.16686	-1.24608	-1.3987	-1.35306	-1.43694
Q9UM13	Q9UM13	ANAPC10	Anaphase-promoting complex subunit 10	2.64233	0.531475	0.282465	+	2	3				2	2	11.4	11.4	11.4	21.252	0	3.1857	77405000	-4.05196	-4.11011	-3.88918	-3.52387	-3.52515	-3.40781	-3.56135	-3.40068	-3.56918
P48539	P48539	PCP4	Purkinje cell protein 4	2.0106	-0.530502	0.281433	+	7	26				7	7	59.7	59.7	59.7	6.7913	0	34.359	1863400000	1.4365	1.35476	1.42538	0.66909	0.903891	1.05215	0.309254	0.273378	0.18373
Q8N9T8	Q8N9T8	KRI1	Protein KRI1 homolog	4.48838	0.529784	0.280671	+	8	16				8	8	16.9	16.9	16.9	82.597	0	99.637	1083500000	0.135427	0.0603065	0.0866156	0.649786	0.615301	0.606615	0.707914	0.755186	0.659614
Q9UKK6;Q9NPJ8-4	Q9UKK6	NXT1	NTF2-related export protein 1	3.62174	0.52962	0.280498	+	2	5				4	4	22.1	22.1	11.4	15.847	0	10.133	619880000	-2.37961	-2.34416	-2.36899	-1.85565	-1.89313	-1.75512	-2.07374	-1.97408	-2.0625
P54105	P54105	CLNS1A	Methylosome subunit pICln	3.16632	0.529547	0.28042	+	6	25				6	6	44.3	44.3	44.3	26.215	0	152.56	3291600000	0.506588	0.356527	0.345243	0.894857	0.962524	0.939617	1.0362	1.0924	1.06342
O95455	O95455	TGDS	dTDP-D-glucose 4,6-dehydratase	3.09363	-0.528416	0.279224	+	4	6				4	4	10.6	10.6	10.6	40.213	0	5.6993	165500000	-0.842781	-0.96553	-0.878189	-1.42894	-1.49943	-1.34338	-1.68886	-1.68985	-1.48073
O94782	O94782	USP1	Ubiquitin carboxyl-terminal hydrolase 1	4.79191	0.528263	0.279062	+	2	2				2	2	2.4	2.4	2.4	88.206	0.0011562	2.2177	43847000	-2.89762	-2.94611	-2.97016	-2.41427	-2.40734	-2.4075	-2.4832	-2.72653	-2.53927
Q12913;Q12913-2	Q12913;Q12913-2	PTPRJ	Receptor-type tyrosine-protein phosphatase eta	2.98738	0.527461	0.278215	+	5	7				5	5	4.9	4.9	4.9	145.94	0	18.512	278700000	-1.56817	-1.50085	-1.68518	-1.06886	-1.0002	-1.10276	-0.770282	-0.810197	-0.803521
O60353-2;O60353	O60353-2;O60353	FZD6	Frizzled-6	3.35684	-0.526166	0.276851	+	4	4				4	4	6.7	6.7	6.7	75.579	0	9.2259	472540000	-1.01795	-1.11849	-1.07966	-1.53268	-1.59187	-1.67005	-0.9969	-0.992786	-1.13679
Q8NDD1-3;Q8NDD1-2;Q8NDD1;Q8NDD1-4	Q8NDD1-3;Q8NDD1-2;Q8NDD1	C1orf131	Uncharacterized protein C1orf131	3.63995	0.52547	0.276119	+	2	3				3	3	8.9	8.9	6.5	32.482	0	4.1962	103060000	-2.01748	-2.10191	-2.09672	-1.48506	-1.56509	-1.58956	-1.22849	-1.30179	-1.35842
P04818;P04818-2	P04818;P04818-2	TYMS	Thymidylate synthase	2.2945	0.52546	0.276108	+	3	11				3	3	13.1	13.1	13.1	35.716	0	77.07	400840000	-1.34174	-1.2318	-1.50535	-0.741907	-0.916697	-0.843904	0.219938	0.21065	0.191686
P49247	P49247	RPIA	Ribose-5-phosphate isomerase	4.57244	0.525394	0.276039	+	8	15				8	8	31.5	31.5	31.5	33.269	0	14.337	1195200000	-0.410398	-0.364982	-0.432072	0.124224	0.0980072	0.1465	-0.0962029	-0.00134754	-0.0958767
Q9C0C4	Q9C0C4	SEMA4C	Semaphorin-4C	2.88049	-0.525377	0.276021	+	3	3				3	3	3.8	3.8	3.8	92.622	0	3.4507	49449000	-2.81373	-2.633	-2.78765	-3.20737	-3.3216	-3.28155	-3.33943	-3.34491	-3.23631
Q9Y5A9;Q9Y5A9-2	Q9Y5A9;Q9Y5A9-2	YTHDF2	YTH domain-containing family protein 2	3.92601	0.525089	0.275718	+	15	67				19	19	30.6	30.6	26.3	62.333	0	145	11483000000	1.40458	1.28873	1.32946	1.88471	1.85259	1.86073	1.99903	2.02629	1.98385
P51788-4;P51788-5;P51788-3;P51788	P51788-4;P51788-5;P51788-3;P51788	CLCN2	Chloride channel protein 2	2.87794	-0.525064	0.275692	+	2	3				2	2	2.8	2.8	2.8	93.582	0	11.983	64348000	-2.62109	-2.55343	-2.43809	-2.99448	-3.0669	-3.12641	-3.43838	-3.6297	-3.36912
Q9NUN5-3;Q9NUN5;Q9NUN5-2;Q9NUN5-4	Q9NUN5-3;Q9NUN5;Q9NUN5-2;Q9NUN5-4	LMBRD1	Probable lysosomal cobalamin transporter	5.73656	-0.524272	0.274861	+	4	21				4	4	11.3	11.3	11.3	53.435	0	116.75	6876200000	1.73501	1.75972	1.75289	1.24454	1.21751	1.21275	0.725676	0.727171	0.641568
P55199	P55199	ELL	RNA polymerase II elongation factor ELL	2.76579	0.524223	0.27481	+	3	4				3	3	6	6	6	68.264	0	9.1389	66903000	-3.21025	-3.1462	-3.04335	-2.52449	-2.69944	-2.60321	-3.04677	-3.02229	-3.06865
Q9UNX4	Q9UNX4	WDR3	WD repeat-containing protein 3	5.32284	0.523575	0.274131	+	17	36				17	17	23.4	23.4	23.4	106.1	0	47.116	6018900000	0.756529	0.714834	0.729481	1.27658	1.24526	1.24974	1.3385	1.35464	1.3241
P19021-2;P19021-6;P19021;P19021-5;P19021-4;P19021-3	P19021-2;P19021-6;P19021;P19021-5;P19021-4;P19021-3	PAM	Peptidyl-glycine alpha-amidating monooxygenase;Peptidylglycine alpha-hydroxylating monooxygenase;Peptidyl-alpha-hydroxyglycine alpha-amidating lyase	1.96839	-0.523177	0.273714	+	7	8				7	7	8.1	8.1	8.1	96.257	0	10.075	298590000	-3.83013	-3.49363	-3.54587	-4.14626	-4.05923	-4.23368	-4.05777	-4.10969	-3.97947
Q9UHD1;Q9UHD1-2	Q9UHD1;Q9UHD1-2	CHORDC1	Cysteine and histidine-rich domain-containing protein 1	4.23843	0.522683	0.273198	+	14	58				14	14	55.1	55.1	55.1	37.489	0	128.49	13418000000	1.93703	1.85135	1.91899	2.4207	2.40469	2.45003	2.53493	2.52813	2.52853
P05156	P05156	CFI	Complement factor I;Complement factor I heavy chain;Complement factor I light chain	3.23784	-0.522658	0.273171	+	5	12				6	6	11.8	11.8	10.6	65.75	0	23.973	642840000	-0.152047	-0.140305	-0.259943	-0.779121	-0.664186	-0.67696	-0.666169	-0.714095	-0.68075
Q9NY61	Q9NY61	AATF	Protein AATF	4.07876	0.520991	0.271432	+	11	15				11	11	21.1	21.1	21.1	63.132	0	35.255	7205500000	-1.27304	-1.21251	-1.17118	-0.720995	-0.679278	-0.69348	-0.711939	-0.705056	-0.684654
Q96CS2	Q96CS2	HAUS1	HAUS augmin-like complex subunit 1	3.81914	0.520555	0.270977	+	3	6				3	3	10.8	10.8	10.8	31.863	0	10.888	187320000	-1.47626	-1.5562	-1.60341	-1.01973	-1.0247	-1.02977	-0.431905	-0.426365	-0.441987
Q8TF40-3;Q8TF40	Q8TF40-3;Q8TF40	FNIP1	Folliculin-interacting protein 1	1.87037	0.520067	0.27047	+	2	3				2	2	1.5	1.5	1.5	127.44	0	3.324	105360000	-2.23218	-2.48872	-2.65307	-1.95788	-1.91154	-1.94434	-1.89269	-1.87181	-2.05812
P28827;P28827-2	P28827;P28827-2	PTPRM	Receptor-type tyrosine-protein phosphatase mu	2.98154	-0.519933	0.27033	+	5	8				6	5	4.6	3.9	3.9	163.68	0	9.6001	168120000	-0.954606	-0.887299	-0.922642	-1.44866	-1.5379	-1.33778	-1.3543	-1.18903	-1.29438
Q9UJA5;Q9UJA5-2;Q9UJA5-3;Q9UJA5-4	Q9UJA5;Q9UJA5-2;Q9UJA5-3;Q9UJA5-4	TRMT6	tRNA (adenine(58)-N(1))-methyltransferase non-catalytic subunit TRM6	2.65192	0.519304	0.269676	+	7	19				7	7	13.1	13.1	13.1	55.799	0	28.318	1106900000	-0.798064	-0.661692	-0.607269	-0.0731144	-0.218427	-0.217573	0.141558	0.105848	0.193625
P49366;P49366-2;P49366-3	P49366;P49366-2;P49366-3	DHPS	Deoxyhypusine synthase	4.62219	0.519167	0.269534	+	6	14				6	6	19	19	19	40.97	0	24.714	755250000	-1.34457	-1.38457	-1.32444	-0.818452	-0.8154	-0.86223	-0.450213	-0.549101	-0.4723
Q9Y4F1;Q9Y4F1-2;Q9Y4F1-3	Q9Y4F1;Q9Y4F1-2	FARP1	FERM, RhoGEF and pleckstrin domain-containing protein 1	4.18644	-0.518539	0.268882	+	21	47				22	22	27.3	27.3	26.6	118.63	0	91.521	4398100000	2.00019	2.04915	2.10312	1.53072	1.53885	1.52728	1.33964	1.31915	1.34217
Q9NP78-2;Q9NP78;Q9NP78-6;Q9NP78-5;Q9NP78-7;Q9NP78-3	Q9NP78-2;Q9NP78;Q9NP78-6;Q9NP78-5;Q9NP78-7;Q9NP78-3	ABCB9	ATP-binding cassette sub-family B member 9	4.0428	-0.518535	0.268879	+	15	56				16	16	31.1	31.1	29.9	79.77	0	205.24	7140900000	2.67512	2.76806	2.67449	2.18159	2.17437	2.20611	1.7499	1.77472	1.74154
Q7LGC8	Q7LGC8	CHST3	Carbohydrate sulfotransferase 3	3.54043	0.518249	0.268582	+	3	6				3	3	8.1	8.1	8.1	54.705	0	4.0825	201410000	-2.97409	-2.90656	-2.95262	-2.4777	-2.45075	-2.35008	-2.56392	-2.75201	-2.63062
Q96HQ2-2;Q96HQ2	Q96HQ2-2;Q96HQ2	CDKN2AIPNL	CDKN2AIP N-terminal-like protein	2.13619	0.517689	0.268002	+	2	5				2	2	29.4	29.4	29.4	9.5086	0	47.223	436740000	-2.57313	-2.37282	-2.32225	-1.77879	-1.92171	-2.01462	-1.32398	-2.31959	-2.26571
Q9H6L2;Q9H6L2-2;Q9H6L2-3	Q9H6L2;Q9H6L2-2	TMEM231	Transmembrane protein 231	4.26375	-0.517562	0.26787	+	5	9				5	5	16.1	16.1	16.1	36.058	0	15.996	432490000	0.147569	0.150332	0.232811	-0.332893	-0.337136	-0.351943	-0.368718	-0.33602	-0.314964
Q9GZQ8;A6NCE7;Q9H492;Q9H492-2	Q9GZQ8;A6NCE7;Q9H492;Q9H492-2	MAP1LC3B;MAP1LC3B2;MAP1LC3A	Microtubule-associated proteins 1A/1B light chain 3B;Microtubule-associated proteins 1A/1B light chain 3 beta 2;Microtubule-associated proteins 1A/1B light chain 3A	3.80179	0.517498	0.267804	+	3	12				3	3	22.4	22.4	22.4	14.688	0	10.703	3510000000	-0.450476	-0.380314	-0.501396	0.0659332	0.0558815	0.0984936	0.102112	0.127306	0.0816765
P14373;P14373-2	P14373;P14373-2	TRIM27	Zinc finger protein RFP	3.94324	0.517438	0.267742	+	3	4				3	3	7.8	7.8	7.8	58.489	0	8.4322	102670000	-2.95809	-2.92018	-2.98811	-2.44206	-2.38721	-2.4848	-2.54041	-2.59927	-2.56825
O75044;P0DMP2;P0DJJ0	O75044;P0DMP2;P0DJJ0	SRGAP2;SRGAP2B;SRGAP2C	SLIT-ROBO Rho GTPase-activating protein 2;SLIT-ROBO Rho GTPase-activating protein 2B;SLIT-ROBO Rho GTPase-activating protein 2C	6.52975	0.517367	0.267669	+	11	21				16	11	15	12.1	12.1	120.88	0	35.459	1829300000	-0.492061	-0.492617	-0.484926	0.0344925	0.0351028	0.0129032	0.251934	0.283377	0.221686
Q9UK23;Q9UK23-3;Q9UK23-2	Q9UK23;Q9UK23-3;Q9UK23-2	NAGPA	N-acetylglucosamine-1-phosphodiester alpha-N-acetylglucosaminidase	4.22827	-0.517244	0.267541	+	4	6				4	4	8.2	8.2	8.2	56.072	0	23.148	582380000	-1.28166	-1.24438	-1.28666	-1.75784	-1.7669	-1.83968	-1.82157	-1.87908	-1.83746
P84157-3	P84157-3	MXRA7	Matrix-remodeling-associated protein 7	3.0091	-0.516759	0.26704	+	3	39				8	8	34.5	34.5	12.4	18.207	0	176.43	5181200000	2.534	2.61212	2.73094	2.08158	2.13971	2.1055	1.78026	1.62755	1.60091
P10644;P10644-2;REV__P30040	P10644;P10644-2	PRKAR1A	cAMP-dependent protein kinase type I-alpha regulatory subunit;cAMP-dependent protein kinase type I-alpha regulatory subunit, N-terminally processed	5.69613	0.516737	0.267017	+	14	58				16	16	43.8	43.8	39.6	42.981	0	176.94	12941000000	1.86902	1.8819	1.84059	2.38516	2.37983	2.37674	2.44812	2.43794	2.44231
O00488	O00488	ZNF593	Zinc finger protein 593	2.81913	0.516619	0.266895	+	2	3				2	2	25.4	25.4	25.4	15.199	0	5.2151	121890000	-3.23574	-3.02783	-3.07839	-2.64469	-2.57552	-2.5719	-2.96867	-2.87738	-3.10713
Q04721;Q7Z3S9-2	Q04721	NOTCH2	Neurogenic locus notch homolog protein 2;Notch 2 extracellular truncation;Notch 2 intracellular domain	5.73723	-0.515225	0.265457	+	28	70				33	33	19.3	19.3	17	265.4	0	221.1	5813700000	2.38181	2.40372	2.37284	1.85547	1.88177	1.87545	2.05373	2.05563	2.04476
Q13162	Q13162	PRDX4	Peroxiredoxin-4	4.0111	-0.514945	0.265168	+	9	90				13	9	56.1	49.1	49.1	30.54	0	98.467	41814000000	3.73672	3.82236	3.79362	3.25935	3.23853	3.30998	2.89465	2.94532	2.89698
P58546	P58546	MTPN	Myotrophin	1.25444	0.513693	0.26388		4	19				4	4	41.5	41.5	41.5	12.895	0	75.6	3655100000	1.05856	1.03559	1.26031	1.28591	1.72866	1.88097	0.702871	0.457983	0.403798
Q9P2C4	Q9P2C4	TMEM181	Transmembrane protein 181	3.12032	-0.51365	0.263837	+	2	4				2	2	2.6	2.6	2.6	69.324	0	3.2592	251860000	-2.48606	-2.39545	-2.49509	-3.03793	-2.99454	-2.88507	-2.93638	-2.68811	-2.80579
Q9Y4K4	Q9Y4K4	MAP4K5	Mitogen-activated protein kinase kinase kinase kinase 5	3.62716	0.513623	0.263809	+	10	23				11	11	15.5	15.5	14.7	95.039	0	52.326	2401100000	-0.384598	-0.33142	-0.428909	0.0780621	0.136448	0.181433	0.0883121	0.127154	0.131114
O75167-5;O75167-2;O75167;O75167-4	O75167-5;O75167-2;O75167;O75167-4	PHACTR2	Phosphatase and actin regulator 2	5.89854	0.513331	0.263508	+	6	15				6	6	13	13	13	61.457	0	14.251	845030000	-0.150646	-0.170131	-0.14566	0.343235	0.371145	0.359175	0.0752392	0	-9.53674e-05
Q6UX71;Q6UX71-2;Q6UX71-3	Q6UX71;Q6UX71-2	PLXDC2	Plexin domain-containing protein 2	4.15244	-0.512901	0.263068	+	5	12				5	5	10	10	10	59.582	0	23.089	1043100000	-1.52478	-1.53695	-1.57602	-2.10276	-2.01298	-2.06071	-1.14165	-1.24268	-1.25725
Q9NW13;Q9NW13-2	Q9NW13;Q9NW13-2	RBM28	RNA-binding protein 28	5.00673	0.512792	0.262956	+	25	67				25	25	34.5	34.5	34.5	85.737	0	105.95	6655100000	1.72334	1.705	1.76059	2.22644	2.24586	2.25499	2.36013	2.36091	2.36462
Q9P270	Q9P270	SLAIN2	SLAIN motif-containing protein 2	4.12676	0.512054	0.2622	+	10	13				10	10	19.3	19.3	19.3	62.543	0	77.057	1010200000	0.657663	0.646519	0.629572	1.19659	1.0991	1.17422	1.05324	1.02508	1.00533
Q6H8Q1-6;Q6H8Q1-8;Q6H8Q1-3;Q6H8Q1-7;Q6H8Q1-2;Q6H8Q1-5;Q6H8Q1;Q6H8Q1-9;Q6H8Q1-4;O94929	Q6H8Q1-6;Q6H8Q1-8;Q6H8Q1-3;Q6H8Q1-7;Q6H8Q1-2;Q6H8Q1-5;Q6H8Q1;Q6H8Q1-9	ABLIM2	Actin-binding LIM protein 2	2.32307	-0.511348	0.261477	+	3	4				3	3	5.1	5.1	5.1	51.698	0.0031289	1.8146	559320000	-1.89937	-2.16339	-2.14275	-2.60062	-2.51987	-2.61907	-1.18064	-1.23418	-1.29385
Q9HB40;Q9HB40-2	Q9HB40;Q9HB40-2	SCPEP1	Retinoid-inducible serine carboxypeptidase	3.90952	-0.510722	0.260837	+	12	71				12	12	31	31	31	50.83	0	115.06	23931000000	3.87839	3.92793	3.85001	3.36952	3.33234	3.42232	2.83156	2.94028	2.87624
Q9NVC6;Q9NVC6-2	Q9NVC6	MED17	Mediator of RNA polymerase II transcription subunit 17	4.76306	0.51056	0.260671	+	8	13				8	8	15.1	15.1	15.1	72.889	0	27.861	679480000	-1.80306	-1.75736	-1.81217	-1.28221	-1.30099	-1.25771	-1.39017	-1.31398	-1.38957
O00115-2;O00115	O00115-2;O00115	DNASE2	Deoxyribonuclease-2-alpha	3.38761	-0.510335	0.260441	+	7	44				7	7	29.8	29.8	29.8	33.615	0	59.499	21260000000	2.0379	2.09863	2.06718	1.5103	1.51764	1.64476	1.00499	1.15028	1.08573
P49746;P49746-2	P49746;P49746-2	THBS3	Thrombospondin-3	3.89149	-0.509765	0.25986	+	4	6				4	4	4.5	4.5	4.5	104.2	0	8.4824	484420000	-0.831612	-0.920271	-0.943531	-1.41367	-1.39317	-1.41787	-1.21492	-1.11617	-1.14552
Q9NX55-3;Q9NX55	Q9NX55-3;Q9NX55	HYPK	Huntingtin-interacting protein K	2.5278	0.509641	0.259734	+	2	3				2	2	22.4	22.4	22.4	9.6192	0	3.4283	176840000	-1.91335	-2.09521	-1.94885	-1.58162	-1.39074	-1.45613	-1.36782	-1.16374	-1.05144
Q8WU90;Q8WU90-2	Q8WU90	ZC3H15	Zinc finger CCCH domain-containing protein 15	3.82839	0.509399	0.259488	+	14	37				14	14	33.8	33.8	33.8	48.602	0	57.72	10001000000	0.877037	0.765314	0.797144	1.34569	1.29606	1.32594	1.54197	1.55668	1.5708
O95084;O95084-2	O95084;O95084-2	PRSS23	Serine protease 23	4.71499	-0.508492	0.258564	+	10	38				10	10	33.9	33.9	33.9	43.001	0	107.46	4278500000	1.88541	1.8921	1.92452	1.38602	1.36473	1.42581	2.02407	2.13403	2.15215
P05387;P05386-2	P05387	RPLP2	60S acidic ribosomal protein P2	2.10768	0.508185	0.258252	+	6	95				7	7	75.7	75.7	60.9	11.665	0	205.05	86213000000	2.92515	2.68759	2.89818	3.20548	3.428	3.40198	3.46907	3.36182	3.36223
P07951	P07951	TPM2	Tropomyosin beta chain	1.77855	0.50764	0.257699	+	3	78				31	21	73.6	51.4	6.7	32.85	0	76.181	20053000000	2.23389	2.02876	2.36578	2.68383	2.87369	2.59383	2.65651	2.78241	2.7708
P62487	P62487	POLR2G	DNA-directed RNA polymerase II subunit RPB7	3.28893	0.506786	0.256832	+	4	8				4	4	32.6	32.6	32.6	19.294	0	22.383	511940000	-0.03442	-0.086586	-0.201379	0.407473	0.398914	0.391586	0.385593	0.413359	0.348987
Q96GQ7	Q96GQ7	DDX27	Probable ATP-dependent RNA helicase DDX27	4.03978	0.506488	0.25653	+	26	59				26	26	35.2	35.2	35.2	89.834	0	110.22	4589100000	1.66503	1.59484	1.59337	2.13427	2.15511	2.08333	2.37138	2.38638	2.35178
Q8NG11-2;Q8NG11;Q8NG11-3	Q8NG11-2;Q8NG11;Q8NG11-3	TSPAN14	Tetraspanin-14	3.49845	-0.506469	0.256511	+	3	3				3	3	14.6	14.6	14.6	28.876	0	9.9342	232350000	-0.40128	-0.432807	-0.498436	-0.939722	-1.01258	-0.899631	-0.857472	-0.791847	-0.807814
P18859;P18859-2	P18859;P18859-2	ATP5J	ATP synthase-coupling factor 6, mitochondrial	1.36697	-0.505452	0.255482		6	23				6	6	54.6	54.6	54.6	12.587	0	44.801	3553800000	1.81763	1.84016	2.12699	1.14127	1.54658	1.58057	0.856894	0.958435	0.919057
Q96E22	Q96E22	NUS1	Dehydrodolichyl diphosphate syntase complex subunit NUS1	2.70196	0.505366	0.255395	+	2	2				2	2	5.1	5.1	5.1	33.224	0.0086999	1.3167	59715000	-3.33753	-3.50041	-3.3205	-2.80786	-2.9486	-2.88588	-2.81403	-2.79171	-2.84202
Q9H9H4	Q9H9H4	VPS37B	Vacuolar protein sorting-associated protein 37B	4.11332	0.505211	0.255238	+	7	24				7	7	41.1	41.1	41.1	31.307	0	105.3	2152300000	0.710583	0.692299	0.632868	1.16596	1.16293	1.2225	1.1376	1.17131	1.16401
O43854-2;O43854	O43854-2;O43854	EDIL3	EGF-like repeat and discoidin I-like domain-containing protein 3	3.47285	-0.505125	0.255151	+	5	8				5	5	11.5	11.5	11.5	52.747	0	8.5337	490500000	-0.340864	-0.380932	-0.431259	-0.818727	-0.933471	-0.916232	-0.932352	-0.88648	-0.869692
Q13510;Q13510-2;Q13510-3	Q13510;Q13510-2;Q13510-3	ASAH1	Acid ceramidase;Acid ceramidase subunit alpha;Acid ceramidase subunit beta	4.01016	-0.50488	0.254903	+	27	395				27	27	52.2	52.2	52.2	44.659	0	323.31	452920000000	6.07075	6.1392	6.11312	5.57805	5.5768	5.65359	4.92229	4.91361	4.89273
O75911;O75911-2	O75911;O75911-2	DHRS3	Short-chain dehydrogenase/reductase 3	4.93081	-0.50477	0.254793	+	6	32				6	6	23.5	23.5	23.5	33.548	0	58.453	6387100000	2.10909	2.15346	2.12466	1.6422	1.63342	1.59728	1.59642	1.59551	1.60146
Q0VF96;Q0VF96-2	Q0VF96;Q0VF96-2	CGNL1	Cingulin-like protein 1	5.13206	-0.504663	0.254685	+	58	169				59	59	45.5	45.5	45	149.08	0	323.31	23027000000	3.67503	3.65264	3.68123	3.17232	3.18546	3.13714	4.17234	4.11774	4.13137
Q9BX10-4;Q9BX10;Q9BX10-2	Q9BX10-4;Q9BX10;Q9BX10-2	GTPBP2	GTP-binding protein 2	1.82184	0.503997	0.254013	+	2	3				2	2	3.7	3.7	3.7	64.888	0	4.7782	27938000	-5.90776	-5.65859	-5.48968	-5.14933	-5.17039	-5.22432	-4.72993	-5.09298	-5.16374
Q9BX67;Q9BX67-2	Q9BX67;Q9BX67-2	JAM3	Junctional adhesion molecule C	4.39753	-0.502864	0.252872	+	8	29				8	8	27.4	27.4	27.4	35.02	0	74.847	4554200000	1.37944	1.448	1.41721	0.941519	0.909309	0.885231	1.14784	1.11859	1.12255
O95625	O95625	ZBTB11	Zinc finger and BTB domain-containing protein 11	3.99506	0.502818	0.252826	+	6	12				6	6	6.4	6.4	6.4	119.38	0	50.807	299850000	-1.59114	-1.6147	-1.52566	-1.09378	-1.09194	-1.03733	-1.43693	-1.42677	-1.54935
O43903;O43903-2	O43903	GAS2	Growth arrest-specific protein 2	2.97447	-0.50263	0.252637	+	4	5				4	4	12.5	12.5	12.5	34.945	0	8.4154	115710000	-2.54011	-2.70173	-2.5373	-3.09019	-3.0577	-3.13914	-3.74322	-3.64888	-3.92924
Q9NY99-2;Q9NY99	Q9NY99-2;Q9NY99	SNTG2	Gamma-2-syntrophin	2.33274	0.501935	0.251939	+	2	10	+			2	2	5.3	5.3	5.3	46.841	1	-2	5592200000	-1.02289	-0.974998	-1.20572	-0.665477	-0.485944	-0.54639	-0.95892	-0.924598	-0.72059
Q9NYH9	Q9NYH9	UTP6	U3 small nucleolar RNA-associated protein 6 homolog	4.24018	0.501589	0.251592	+	15	32				15	15	24.6	24.6	24.6	70.193	0	65.239	2458000000	-0.116917	-0.0755959	-0.137754	0.426933	0.394249	0.353319	0.558468	0.532726	0.517858
Q8TD16;Q8TD16-2;Q96G01-4;Q96G01-3;Q96G01	Q8TD16;Q8TD16-2	BICD2	Protein bicaudal D homolog 2	5.44165	0.501493	0.251495	+	21	45				21	21	31.7	31.7	31.7	93.532	0	88.932	4068500000	1.5477	1.53239	1.50262	2.02012	2.03221	2.03486	2.03615	2.01402	2.00954
Q8NC44	Q8NC44	FAM134A	Protein FAM134A	0.769708	0.501109	0.251111		3	5				3	3	9.6	9.6	9.6	57.829	0	57.161	869440000	-2.39725	-3.32926	-3.24577	-2.49988	-2.42443	-2.54465	-2.60448	-2.6307	-2.58776
Q86X95;Q86X95-2	Q86X95;Q86X95-2	CIR1	Corepressor interacting with RBPJ 1	2.8312	0.500909	0.25091	+	3	2				3	3	10	10	10	52.313	0.00013371	2.9583	42237000	-4.86305	-4.9287	-4.72662	-4.295	-4.38036	-4.34029	-4.14157	-4.3734	-4.67802
O60462-2;O60462-3;O60462;O60462-4;O60462-5;O60462-6	O60462-2;O60462-3;O60462;O60462-4;O60462-5;O60462-6	NRP2	Neuropilin-2	3.90554	0.500822	0.250823	+	17	39				17	17	23.8	23.8	23.8	102.24	0	66.083	2453400000	0.800085	0.728584	0.683464	1.23919	1.23338	1.24203	1.34726	1.36246	1.35705
Q16585;Q16585-2	Q16585;Q16585-2	SGCB	Beta-sarcoglycan	4.82817	-0.500754	0.250755	+	8	15				8	8	30.2	30.2	30.2	34.776	0	26.074	1096600000	0.22484	0.259656	0.264202	-0.227512	-0.280512	-0.245541	-0.599644	-0.57038	-0.618141
Q9H981;Q9H981-2;Q9H981-3	Q9H981;Q9H981-2	ACTR8	Actin-related protein 8	3.78278	0.500551	0.250552	+	8	10				8	8	16.3	16.3	16.3	70.483	0	10.331	466260000	-1.7666	-1.80995	-1.84757	-1.36275	-1.27099	-1.28872	-1.26291	-1.25648	-1.24799
Q13625;Q13625-3;Q13625-2	Q13625;Q13625-3;Q13625-2	TP53BP2	Apoptosis-stimulating of p53 protein 2	6.93996	0.500004	0.250004	+	20	48				21	21	20	20	19.3	125.61	0	255.78	3368900000	0.874945	0.874319	0.879051	1.36485	1.38322	1.38025	1.15192	1.154	1.16081
Q9UQ13-2;Q9UQ13	Q9UQ13-2;Q9UQ13	SHOC2	Leucine-rich repeat protein SHOC-2	4.02957	0.499267	0.249268	+	3	3				3	3	4.9	4.9	4.9	59.743	0	5.0987	299040000	-1.99776	-1.9699	-1.98279	-1.51653	-1.51292	-1.4232	-1.37372	-1.36371	-1.44991
A3KN83-3;A3KN83-2;A3KN83;A3KN83-4;Q9Y2G9-3;Q9Y2G9	A3KN83-3;A3KN83-2;A3KN83;A3KN83-4	SBNO1	Protein strawberry notch homolog 1	4.84543	0.498942	0.248943	+	10	17				10	10	10.4	10.4	10.4	154.06	0	80.192	691140000	-0.28389	-0.290639	-0.281404	0.217501	0.24522	0.178173	0.054327	0.0494909	0.0241909
O60841	O60841	EIF5B	Eukaryotic translation initiation factor 5B	5.02861	0.498669	0.24867	+	46	118				46	46	34.4	34.4	34.4	138.83	0	275.96	20827000000	2.36421	2.31119	2.3505	2.84123	2.82699	2.85369	3.11139	3.10396	3.11423
Q15583-4;Q15583-2;Q15583-3;Q15583;Q9GZN2	Q15583-4;Q15583-2;Q15583-3;Q15583	TGIF1	Homeobox protein TGIF1	2.1759	0.498658	0.24866	+	3	5				3	3	11.1	11.1	11.1	27.715	0	3.3578	101570000	-5.27381	-4.94762	-5.08602	-4.59134	-4.57797	-4.64217	-4.4846	-4.64537	-4.58146
Q9UKX7-2;Q9UKX7	Q9UKX7-2;Q9UKX7	NUP50	Nuclear pore complex protein Nup50	4.54496	0.49856	0.248562	+	15	41				15	15	48.6	48.6	48.6	46.862	0	173.54	3325600000	1.2505	1.24403	1.2124	1.70195	1.72933	1.77134	1.97183	1.96901	1.96113
P63241;P63241-2;Q6IS14	P63241;P63241-2;Q6IS14	EIF5A;EIF5AL1	Eukaryotic translation initiation factor 5A-1;Eukaryotic translation initiation factor 5A-1-like	3.85621	0.498454	0.248456	+	8	122				15	15	88.3	88.3	58.4	16.832	0	309.5	89121000000	2.85419	2.74479	2.81608	3.30158	3.28069	3.32815	3.74563	3.7143	3.72353
Q8WWT9-3;Q8WWT9-6;Q8WWT9;Q8WWT9-5	Q8WWT9-3;Q8WWT9-6;Q8WWT9;Q8WWT9-5	SLC13A3	Solute carrier family 13 member 3	3.99949	-0.498244	0.248247	+	2	3				2	2	5.4	5.4	5.4	57.765	0	12.2	181720000	-2.55266	-2.62031	-2.63237	-3.09406	-3.0682	-3.13781	-3.16578	-3.2629	-3.34464
Q96AG4	Q96AG4	LRRC59	Leucine-rich repeat-containing protein 59	4.2544	0.498065	0.248068	+	17	78				17	17	56.4	56.4	56.4	34.93	0	121.07	18845000000	1.95711	1.90997	1.98873	2.47391	2.4551	2.421	2.60773	2.56767	2.57605
Q15283-2;Q15283	Q15283-2;Q15283	RASA2	Ras GTPase-activating protein 2	2.97392	0.498015	0.248019	+	9	12				9	9	12.2	12.2	12.2	96.526	0	15.435	549120000	-1.7172	-1.84715	-1.84814	-1.33023	-1.22892	-1.35929	-1.52802	-1.45756	-1.48499
P02792	P02792	FTL	Ferritin light chain	3.97734	-0.497969	0.247973	+	12	56				12	12	62.3	62.3	62.3	20.019	0	65.703	49927000000	3.39523	3.38146	3.43857	2.92208	2.85375	2.94551	2.44537	2.50448	2.488
Q99543;Q99543-2	Q99543;Q99543-2	DNAJC2	DnaJ homolog subfamily C member 2;DnaJ homolog subfamily C member 2, N-terminally processed	4.62163	0.497645	0.24765	+	16	26				16	16	28.7	28.7	28.7	71.996	0	70.24	1098200000	0.191828	0.207784	0.14204	0.683832	0.692492	0.658262	0.862331	0.884798	0.890014
Q8IW41-2;Q8IW41	Q8IW41-2;Q8IW41	MAPKAPK5	MAP kinase-activated protein kinase 5	1.8844	0.495539	0.245559	+	2	3				2	2	4.9	4.9	4.9	54.035	0.0033687	1.7584	474700000	-2.32038	-2.48541	-2.56505	-2.1202	-1.8039	-1.96012	-1.72966	-1.75361	-1.7358
Q7L8J4-2;Q7L8J4	Q7L8J4-2;Q7L8J4	SH3BP5L	SH3 domain-binding protein 5-like	3.93524	0.49549	0.24551	+	4	8				4	4	10	10	10	40.5	0	7.486	315670000	-0.419039	-0.428967	-0.329168	0.0851192	0.116867	0.107309	-0.130742	-0.0836353	-0.165416
Q6NT16	Q6NT16	SLC18B1	MFS-type transporter SLC18B1	2.50479	-0.49548	0.2455	+	2	4				2	2	6.8	6.8	6.8	48.868	0	8.089	128340000	-2.073	-1.87536	-1.96882	-2.42298	-2.40722	-2.57342	-2.93442	-2.83309	-2.95331
Q9UIQ6-3;Q9UIQ6-2;Q9UIQ6	Q9UIQ6-3;Q9UIQ6-2;Q9UIQ6	LNPEP	Leucyl-cystinyl aminopeptidase;Leucyl-cystinyl aminopeptidase, pregnancy serum form	4.85069	-0.494662	0.24469	+	17	42				17	17	20.1	20.1	20.1	115.06	0	87.719	3530800000	1.71218	1.74812	1.72745	1.21902	1.26735	1.2174	1.21181	1.19433	1.20399
Q4VCS5;Q4VCS5-2	Q4VCS5;Q4VCS5-2	AMOT	Angiomotin	2.72879	-0.493947	0.243984	+	3	3				4	3	4.9	4.1	4.1	118.08	0	6.0664	101240000	-3.92391	-4.14363	-3.98696	-4.51176	-4.54254	-4.48204	-4.10344	-3.98885	-3.93612
P19388	P19388	POLR2E	DNA-directed RNA polymerases I, II, and III subunit RPABC1	3.18958	0.493779	0.243818	+	6	18				6	6	40	40	40	24.551	0	158.67	4256300000	0.441999	0.477707	0.574352	0.974691	0.945997	1.05471	1.05264	1.06322	1.08483
Q96BR1;Q96BR1-2	Q96BR1;Q96BR1-2	SGK3	Serine/threonine-protein kinase Sgk3	4.38061	-0.493579	0.24362	+	3	4				3	3	9.3	9.3	9.3	57.107	0	12.497	413130000	-0.00335884	-0.0860233	-0.0658884	-0.535995	-0.554317	-0.545695	-1.0515	-1.0541	-1.0409
Q8IWA5-3	Q8IWA5-3	SLC44A2	Choline transporter-like protein 2	4.94503	-0.492062	0.242125	+	2	23				12	12	16.3	16.3	1.4	79.845	0	18.108	3353600000	0.98724	1.00418	1.03407	0.492682	0.524027	0.532595	0.296789	0.372736	0.298965
Q96Q05-3;Q96Q05;Q96Q05-2	Q96Q05-3;Q96Q05;Q96Q05-2	TRAPPC9	Trafficking protein particle complex subunit 9	3.64772	-0.491159	0.241237	+	14	26				14	14	12.8	12.8	12.8	127.61	0	30.543	22193000000	-0.710331	-0.606304	-0.62203	-1.14401	-1.09736	-1.17077	-0.942115	-0.980472	-0.961669
Q9Y6H1;Q5T1J5	Q9Y6H1;Q5T1J5	CHCHD2;CHCHD2P9	Coiled-coil-helix-coiled-coil-helix domain-containing protein 2;Putative coiled-coil-helix-coiled-coil-helix domain-containing protein CHCHD2P9, mitochondrial	4.01132	-0.490934	0.241016	+	2	14				2	2	15.2	15.2	15.2	15.512	0	19.43	6220900000	0.635811	0.737289	0.69301	0.206312	0.175888	0.211109	0.646595	0.631226	0.730298
P12081;P12081-4;P12081-2;P12081-3	P12081;P12081-4;P12081-2;P12081-3	HARS	Histidine--tRNA ligase, cytoplasmic	4.82977	0.490107	0.240204	+	20	110				27	27	51.7	51.7	40.3	57.41	0	168.73	26976000000	2.31848	2.27183	2.27572	2.78236	2.75559	2.7984	2.996	3.01787	3.01407
P20042	P20042	EIF2S2	Eukaryotic translation initiation factor 2 subunit 2	4.39653	0.490038	0.240137	+	21	87				21	21	55.3	55.3	55.3	38.388	0	306.35	20950000000	2.64623	2.5666	2.59731	3.07518	3.10666	3.09841	3.25847	3.25391	3.26648
Q86TW2-3;Q86TW2-2;Q86TW2	Q86TW2-3;Q86TW2-2;Q86TW2	ADCK1	Uncharacterized aarF domain-containing protein kinase 1	3.68362	-0.489819	0.239922	+	6	7				6	6	13.6	13.6	13.6	51.999	0	26.165	493120000	0.278173	0.251984	0.156424	-0.25297	-0.252328	-0.277577	0.657454	0.600525	0.570897
P17936;P17936-2	P17936;P17936-2	IGFBP3	Insulin-like growth factor-binding protein 3	3.84333	0.489799	0.239903	+	7	18				7	7	31.3	31.3	31.3	31.674	0	25.977	1199600000	-1.08548	-1.06335	-1.15513	-0.592031	-0.652857	-0.589667	-0.627798	-0.534051	-0.553755
Q9NRX5	Q9NRX5	SERINC1	Serine incorporator 1	4.34151	-0.489796	0.2399	+	4	40				4	4	10.6	10.6	10.6	50.494	0	218.91	5598400000	2.00284	2.06819	2.0136	1.55839	1.55021	1.50665	1.25655	1.24335	1.21687
Q5TAX3;Q5TAX3-2	Q5TAX3;Q5TAX3-2	ZCCHC11	Terminal uridylyltransferase 4	2.52307	-0.489319	0.239433	+	12	17				12	12	7.1	7.1	7.1	185.16	0	19.574	332770000	-0.186096	-0.390566	-0.428397	-0.826632	-0.841836	-0.804546	-0.488263	-0.523933	-0.473955
Q71RS6-2;Q71RS6	Q71RS6-2;Q71RS6	SLC24A5	Sodium/potassium/calcium exchanger 5	2.92686	-0.489188	0.239304	+	2	5				2	2	7.5	7.5	7.5	48.016	0	12.082	137480000	-1.33282	-1.27379	-1.43533	-1.81394	-1.90706	-1.78851	-2.28834	-2.23354	-2.21059
Q9H8U3	Q9H8U3	ZFAND3	AN1-type zinc finger protein 3	3.63023	0.489178	0.239295	+	2	2				2	2	12.3	12.3	12.3	25.184	0	7.1219	75902000	-3.46499	-3.45719	-3.38189	-2.96415	-2.98325	-2.88913	-3.01252	-3.13287	-2.99217
P01011;P01011-2	P01011	SERPINA3	Alpha-1-antichymotrypsin;Alpha-1-antichymotrypsin His-Pro-less	3.01688	-0.48916	0.239277	+	5	10				5	5	14.9	14.9	14.9	47.65	0	23.642	926870000	-0.476695	-0.597064	-0.641142	-1.11547	-1.03277	-1.03415	-1.67166	-1.5739	-1.695
Q9BWT3-2;Q9BWT3	Q9BWT3-2;Q9BWT3	PAPOLG	Poly(A) polymerase gamma	4.41012	0.488981	0.239103	+	6	7				6	6	8.7	8.7	8.7	80.126	0	12.957	126660000	-3.08334	-3.1403	-3.1617	-2.63907	-2.62548	-2.65385	-2.81616	-2.7614	-2.84697
P46821	P46821	MAP1B	Microtubule-associated protein 1B;MAP1B heavy chain;MAP1 light chain LC1	3.5711	0.488169	0.238309	+	117	485				118	118	56	56	55.6	270.63	0	323.31	145520000000	5.16048	5.03666	5.06206	5.59847	5.57624	5.549	6.12511	6.08972	6.08319
P00450;CON__ENSEMBL:ENSBTAP00000031900	P00450	CP	Ceruloplasmin	4.02644	-0.488082	0.238224	+	11	28				11	11	14.8	14.8	14.8	122.2	0	99.707	2481500000	2.21493	2.12858	2.13409	1.67018	1.69461	1.64856	1.39822	1.37513	1.35863
Q96AT1	Q96AT1	KIAA1143	Uncharacterized protein KIAA1143	1.80323	0.487807	0.237956	+	5	6				5	5	43.5	43.5	43.5	17.465	0	8.7673	492050000	-1.5505	-1.88596	-1.60428	-1.28977	-1.21	-1.07755	-0.870719	-1.09041	-1.18738
Q9BTE7	Q9BTE7	DCUN1D5	DCN1-like protein 5	4.18599	0.487416	0.237574	+	5	9				6	6	27	27	24.1	27.508	0	20.753	568270000	-1.57772	-1.59981	-1.52612	-1.04685	-1.08742	-1.10713	-1.09581	-1.12035	-1.17349
O14925;Q5SRD1	O14925;Q5SRD1	TIMM23;TIMM23B	Mitochondrial import inner membrane translocase subunit Tim23;Putative mitochondrial import inner membrane translocase subunit Tim23B	5.324	0.48621	0.2364	+	4	19				4	4	26.8	26.8	26.8	21.943	0	19.018	3253200000	0.428383	0.398323	0.384543	0.877138	0.898926	0.893816	0.866623	0.901014	0.889499
Q9C026;Q9C026-4;Q9C026-5	Q9C026;Q9C026-4;Q9C026-5	TRIM9	E3 ubiquitin-protein ligase TRIM9	2.96661	0.486032	0.236227	+	2	2				2	2	2.1	2.1	2.1	79.176	0.0076428	1.3746	3645100000	-3.29618	-3.46408	-3.42691	-2.88498	-2.88063	-2.96347	-2.54736	-2.6443	-2.72086
Q9NV88-3;Q9NV88;Q9NV88-2	Q9NV88-3;Q9NV88;Q9NV88-2	INTS9	Integrator complex subunit 9	2.40667	0.485823	0.236024	+	5	5				5	5	7.4	7.4	7.4	71.136	0	7.6385	226590000	-2.43741	-2.55392	-2.53366	-1.88012	-2.06738	-2.12002	-1.97685	-2.15869	-2.18575
Q9NZN3;Q9NZN3-2	Q9NZN3	EHD3	EH domain-containing protein 3	4.88503	-0.485389	0.235603	+	11	27				23	11	59.4	34.8	34.8	60.886	0	62.879	1521000000	1.10942	1.1461	1.15631	0.633907	0.674892	0.646866	0.231855	0.218825	0.211118
O75940	O75940	SMNDC1	Survival of motor neuron-related-splicing factor 30	3.91643	0.484712	0.234946	+	8	24				8	8	47.1	47.1	47.1	26.711	0	104.27	2321600000	0.082593	-0.00683022	0.0637693	0.515039	0.567551	0.511078	0.634066	0.610176	0.582696
Q9H0A0;Q9H0A0-2	Q9H0A0;Q9H0A0-2	NAT10	N-acetyltransferase 10	4.07282	0.484669	0.234904	+	34	94				34	34	37.9	37.9	37.9	115.73	0	323.31	15756000000	2.35588	2.27073	2.34838	2.8278	2.81508	2.78613	2.90091	2.91202	2.93127
Q9NZC9	Q9NZC9	SMARCAL1	SWI/SNF-related matrix-associated actin-dependent regulator of chromatin subfamily A-like protein 1	2.64399	-0.484222	0.234471	+	2	2				2	2	2.4	2.4	2.4	105.94	0	4.4112	41696000	-2.83438	-2.91999	-2.8525	-3.45156	-3.23097	-3.377	-3.31911	-3.44123	-3.43756
Q8WU10;Q8WU10-2	Q8WU10;Q8WU10-2	PYROXD1	Pyridine nucleotide-disulfide oxidoreductase domain-containing protein 1	3.40559	0.484092	0.234345	+	3	7				3	3	7	7	7	55.792	0	26.918	238180000	-0.80386	-0.757783	-0.685282	-0.244736	-0.319336	-0.230577	-0.293143	-0.258088	-0.308423
P19438;P19438-2;P19438-5;P19438-4	P19438;P19438-2	TNFRSF1A	Tumor necrosis factor receptor superfamily member 1A;Tumor necrosis factor receptor superfamily member 1A, membrane form;Tumor necrosis factor-binding protein 1	2.17593	-0.483873	0.234133	+	3	3				3	3	4.4	4.4	4.4	50.494	0	5.6194	60046000	-2.91729	-2.67986	-2.87276	-3.42426	-3.23827	-3.25899	-3.63195	-3.64964	-3.64224
Q9UQ80;Q9UQ80-2	Q9UQ80;Q9UQ80-2	PA2G4	Proliferation-associated protein 2G4	4.50101	0.483657	0.233924	+	23	189				23	23	66.2	66.2	66.2	43.786	0	323.31	65157000000	3.70714	3.64366	3.65874	4.14868	4.13346	4.17837	4.3922	4.41071	4.4072
Q5T6F2;Q5T6F2-2	Q5T6F2	UBAP2	Ubiquitin-associated protein 2	5.57961	0.483425	0.233699	+	16	40				16	16	21.6	21.6	21.6	117.11	0	135.83	2620000000	1.3268	1.33751	1.34464	1.80827	1.80857	1.84239	1.91583	1.89338	1.88595
Q9Y2G0;Q9Y2G0-3;Q9Y2G0-2	Q9Y2G0;Q9Y2G0-3;Q9Y2G0-2	EFR3B	Protein EFR3 homolog B	4.6893	-0.483423	0.233697	+	14	26				14	14	20.1	20.1	20.1	92.486	0	75.863	2213200000	0.966652	1.03163	0.990328	0.498335	0.52803	0.511976	0.273695	0.279463	0.318351
P49770	P49770	EIF2B2	Translation initiation factor eIF-2B subunit beta	2.3753	0.482982	0.233272	+	10	21				10	10	31.3	31.3	31.3	38.989	0	61.023	5379800000	1.42352	1.18458	1.34702	1.79265	1.73232	1.87908	1.71538	1.75416	1.73611
O43852;O43852-3;O43852-6;O43852-10;O43852-5;O43852-15;O43852-9;O43852-13;O43852-14;O43852-11;O43852-12	O43852;O43852-3;O43852-6;O43852-10;O43852-5;O43852-15;O43852-9	CALU	Calumenin	1.81127	0.48293	0.233221	+	4	132				22	22	63.8	63.8	13.7	37.106	0	323.31	75139000000	3.63918	3.36577	3.69826	4.1372	4.0817	3.9331	4.04624	4.0913	4.07857
P78371;P78371-2	P78371;P78371-2	CCT2	T-complex protein 1 subunit beta	5.15743	0.482884	0.233177	+	33	341				33	33	72.9	72.9	72.9	57.488	0	323.31	155540000000	4.39909	4.3485	4.35742	4.84898	4.85712	4.84756	4.9227	4.91096	4.90169
O14950;P19105	O14950;P19105	MYL12B;MYL12A	Myosin regulatory light chain 12B;Myosin regulatory light chain 12A	3.49435	0.482738	0.233036	+	5	151				12	12	88.4	88.4	46.5	19.779	0	323.31	90479000000	3.45257	3.34311	3.4671	3.87454	3.91585	3.9206	4.06809	3.93852	3.92348
P33992	P33992	MCM5	DNA replication licensing factor MCM5	4.21224	0.482701	0.233	+	27	57				27	27	38.1	38.1	38.1	82.285	0	87.118	8382200000	0.314649	0.366289	0.276638	0.81212	0.809261	0.784296	2.19638	2.1432	2.17461
Q92968	Q92968	PEX13	Peroxisomal membrane protein PEX13	3.23888	0.48233	0.232643	+	2	3				2	2	5.5	5.5	5.5	44.129	0	4.2054	176730000	-1.80376	-1.8078	-1.82413	-1.37636	-1.37909	-1.23326	-1.30801	-1.17394	-1.30848
P14406	P14406	COX7A2	Cytochrome c oxidase subunit 7A2, mitochondrial	2.83603	-0.481887	0.232215	+	2	4				2	2	27.7	27.7	27.7	9.3959	0	10.285	4819900000	-3.14583	-3.00653	-3.00851	-3.58911	-3.56278	-3.45464	-3.56076	-3.65296	-3.6114
Q6PJW8-2;Q6PJW8;Q6PJW8-3	Q6PJW8-2;Q6PJW8	CNST	Consortin	2.24761	0.481767	0.2321	+	6	9				6	6	15.9	15.9	15.9	67.54	0	18.844	226540000	-2.37816	-2.62258	-2.40233	-2.0046	-1.90317	-2.04999	-2.22488	-2.37814	-2.33428
Q0ZGT2-4;Q0ZGT2;Q0ZGT2-3	Q0ZGT2-4;Q0ZGT2;Q0ZGT2-3	NEXN	Nexilin	3.86534	0.481759	0.232092	+	2	45				23	23	35	35	5.7	72.731	0	82.876	3946900000	1.23353	1.14066	1.20719	1.70237	1.68544	1.63885	1.7724	1.74983	1.72677
Q9UKR5	Q9UKR5	C14orf1	Probable ergosterol biosynthetic protein 28	3.17406	-0.481496	0.231839	+	2	6				2	2	17.1	17.1	17.1	15.864	0	3.7236	1461700000	-3.02477	-3.19693	-3.09252	-3.59718	-3.58288	-3.57865	-3.44197	-3.40629	-3.40292
P46782	P46782	RPS5	40S ribosomal protein S5;40S ribosomal protein S5, N-terminally processed	4.63226	0.481073	0.231432	+	12	72				12	12	52.9	52.9	52.9	22.876	0	184.16	111800000000	2.75155	2.70902	2.72515	3.24383	3.18619	3.19892	3.38545	3.45872	3.44106
Q96AC1;Q96AC1-3;Q96AC1-2	Q96AC1;Q96AC1-3;Q96AC1-2	FERMT2	Fermitin family homolog 2	6.68231	0.480962	0.231325	+	29	144				31	31	49.9	49.9	47.4	77.86	0	323.31	35633000000	3.65757	3.65461	3.67166	4.13828	4.1501	4.13834	3.97743	3.99283	3.97769
O43306-2;O43306;O95622-2;O95622	O43306-2;O43306;O95622-2;O95622	ADCY6;ADCY5	Adenylate cyclase type 6;Adenylate cyclase type 5	2.95872	-0.480406	0.23079	+	2	3				2	2	2.4	2.4	2.4	124.86	0	5.6226	41614000	-3.05704	-3.03617	-2.99538	-3.57024	-3.55791	-3.40165	-3.64097	-3.71184	-3.60477
O14907	O14907	TAX1BP3	Tax1-binding protein 3	4.45779	0.480331	0.230718	+	3	18				3	3	53.2	53.2	53.2	13.735	0	79.843	4204200000	0.462999	0.428562	0.484462	0.93664	0.910486	0.969891	1.07194	1.09767	1.05759
Q9Y2H6-2;Q9Y2H6	Q9Y2H6-2;Q9Y2H6	FNDC3A	Fibronectin type-III domain-containing protein 3A	5.05504	0.480202	0.230594	+	33	83				33	33	39.9	39.9	39.9	125.82	0	239.16	6888700000	2.38401	2.38972	2.36479	2.88701	2.85665	2.83547	2.84097	2.82901	2.83426
Q9Y3Y4-2;Q9Y3Y4	Q9Y3Y4-2;Q9Y3Y4	PYGO1	Pygopus homolog 1	2.23091	0.480157	0.230551	+	2	3				2	2	4.5	4.5	4.5	45.317	0	5.2385	101860000	-1.58278	-1.88008	-1.80262	-1.29393	-1.25615	-1.27494	-1.09748	-1.1996	-1.25731
O00505	O00505	KPNA3	Importin subunit alpha-4	3.89158	0.479937	0.230339	+	6	13				12	6	30.9	22.3	22.3	57.81	0	135.98	4141600000	-0.487792	-0.554481	-0.591224	-0.0497398	-0.05375	-0.0901966	0.295031	0.231739	0.265908
Q16543	Q16543	CDC37	Hsp90 co-chaperone Cdc37;Hsp90 co-chaperone Cdc37, N-terminally processed	4.1836	0.479502	0.229922	+	22	113				23	23	52.1	52.1	50.3	44.468	0	175.21	43637000000	2.97575	2.8945	2.9396	3.41189	3.39305	3.44342	3.65128	3.68234	3.6909
Q9UJF2-2;Q9UJF2	Q9UJF2-2;Q9UJF2	RASAL2	Ras GTPase-activating protein nGAP	3.54044	0.479054	0.229493	+	19	37				22	22	20.7	20.7	18	143.9	0	107.53	2061600000	0.811111	0.910267	0.931503	1.39468	1.34348	1.35189	1.2277	1.22076	1.23228
Q99848	Q99848	EBNA1BP2	Probable rRNA-processing protein EBP2	4.42223	0.478832	0.22928	+	10	34				10	10	34	34	34	34.852	0	33.908	3662900000	0.795168	0.774681	0.784643	1.21775	1.27914	1.2941	1.20612	1.34871	1.31588
Q13951;Q13951-2	Q13951;Q13951-2	CBFB	Core-binding factor subunit beta	3.32732	0.477951	0.228438	+	3	9				3	3	19.8	19.8	19.8	21.508	0	32.967	638450000	-1.66798	-1.6333	-1.67269	-1.26624	-1.12219	-1.15168	-0.866403	-0.909902	-0.935985
Q92896;Q92896-3;Q92896-2	Q92896;Q92896-3;Q92896-2	GLG1	Golgi apparatus protein 1	6.21816	-0.477523	0.228028	+	50	152				50	50	42.9	42.9	42.9	134.55	0	323.31	28555000000	3.68135	3.68835	3.66502	3.21045	3.19762	3.19408	3.49136	3.47933	3.50335
Q96T58	Q96T58	SPEN	Msx2-interacting protein	4.01688	0.477505	0.228011	+	15	21				15	15	4.2	4.2	4.2	402.24	0	35.15	2473200000	0.00778008	-0.0133553	-0.057086	0.415287	0.457279	0.497288	0.173225	0.186376	0.168916
P62273;P62273-2	P62273;P62273-2	RPS29	40S ribosomal protein S29	3.04592	0.476767	0.227307	+	3	10				3	3	46.4	46.4	46.4	6.6767	0	3.334	9393300000	-0.235582	-0.40784	-0.32515	0.115614	0.186562	0.159554	0.332346	0.300358	0.338954
Q6NYC1-2;Q6NYC1;Q6NYC1-3	Q6NYC1-2;Q6NYC1;Q6NYC1-3	JMJD6	Bifunctional arginine demethylase and lysyl-hydroxylase JMJD6	4.46272	0.47638	0.226938	+	4	5				4	4	12.9	12.9	12.9	43.109	0	10.264	367650000	-1.22693	-1.24359	-1.1669	-0.738405	-0.738624	-0.731248	-0.838306	-0.817545	-0.877425
Q9UDY8-2;Q9UDY8	Q9UDY8-2;Q9UDY8	MALT1	Mucosa-associated lymphoid tissue lymphoma translocation protein 1	3.10116	0.475694	0.226285	+	7	13				7	7	13.9	13.9	13.9	91.08	0	47.968	588980000	-0.639152	-0.537517	-0.714489	-0.137461	-0.163521	-0.163094	0.147064	0.0683126	0.0517597
Q9Y3F4;Q9Y3F4-2	Q9Y3F4;Q9Y3F4-2	STRAP	Serine-threonine kinase receptor-associated protein	4.63072	0.475623	0.226218	+	16	86				16	16	54.3	54.3	54.3	38.438	0	173.62	26232000000	2.61413	2.55766	2.59201	3.05612	3.04495	3.08959	3.3272	3.34037	3.35589
P26447	P26447	S100A4	Protein S100-A4	2.27712	0.475581	0.226177	+	3	7				3	3	16.8	16.8	16.8	11.728	0	5.8718	4631200000	-1.31174	-1.57589	-1.39808	-0.986705	-0.993852	-0.878404	-0.411718	-0.462019	-0.424759
O75312	O75312	ZPR1	Zinc finger protein ZPR1	3.69038	0.475036	0.225659	+	12	21				12	12	34.2	34.2	34.2	50.925	0	40.68	1673300000	0.192983	0.169953	0.126466	0.576162	0.670044	0.668304	0.591587	0.538853	0.55845
P35579;P35579-2;REV__Q9UKV3-5	P35579;P35579-2	MYH9	Myosin-9	3.92862	0.474763	0.2254	+	143	1881				176	176	68.7	68.7	57.5	226.53	0	323.31	1153900000000	7.08866	6.98922	6.9991	7.50659	7.49388	7.5008	7.72767	7.69624	7.69732
Q99758	Q99758	ABCA3	ATP-binding cassette sub-family A member 3	4.52718	-0.474625	0.225269	+	11	19				11	11	7.8	7.8	7.8	191.36	0	62.932	1075400000	0.74482	0.781197	0.732443	0.31064	0.271091	0.252853	0.213905	0.189876	0.213485
Q9HAY6	Q9HAY6	BCO1	Beta,beta-carotene 15,15-monooxygenase	3.94856	-0.474511	0.225161	+	16	39				16	16	31.6	31.6	31.6	62.636	0	107.98	3114900000	1.13407	1.14534	1.06031	0.671268	0.616022	0.628891	-0.147449	-0.119512	-0.144943
P61081	P61081	UBE2M	NEDD8-conjugating enzyme Ubc12	2.96207	0.474134	0.224803	+	10	36				10	10	48.1	48.1	48.1	20.9	0	82.752	16092000000	0.978752	0.79306	0.890114	1.3954	1.34999	1.33894	1.39063	1.34903	1.31952
Q9NZ09-2;Q9NZ09;Q9NZ09-4;Q9NZ09-3	Q9NZ09-2;Q9NZ09;Q9NZ09-4;Q9NZ09-3	UBAP1	Ubiquitin-associated protein 1	4.7878	0.473985	0.224662	+	8	14				8	8	18.8	18.8	18.8	48.246	0	21.706	753290000	-0.181568	-0.241076	-0.224535	0.251051	0.250261	0.273462	0.222477	0.186979	0.240783
Q96MF7	Q96MF7	NSMCE2	E3 SUMO-protein ligase NSE2	2.72414	0.473916	0.224596	+	6	10				6	6	20.2	20.2	20.2	27.932	0	9.4393	680870000	-1.28662	-1.46402	-1.25831	-0.8436	-0.872803	-0.870795	-0.954571	-0.982317	-0.918977
P43487	P43487	RANBP1	Ran-specific GTPase-activating protein	1.74186	0.473915	0.224595	+	2	6				13	2	79.1	6	6	23.31	0.00078186	2.4745	159880000	-2.9887	-3.03839	-2.7949	-2.66027	-2.34677	-2.39322	-2.41079	-2.56052	-2.7595
P26992	P26992	CNTFR	Ciliary neurotrophic factor receptor subunit alpha	3.39749	-0.473822	0.224508	+	2	2				2	2	6.5	6.5	6.5	40.633	0	11.51	78389000	-1.6627	-1.55382	-1.6949	-2.10567	-2.12662	-2.10061	-2.33063	-2.3889	-2.37911
Q8IY37	Q8IY37	DHX37	Probable ATP-dependent RNA helicase DHX37	6.88266	0.473166	0.223886	+	13	23				13	13	15.1	15.1	15.1	129.54	0	53.59	2001300000	0.849928	0.855288	0.857914	1.32875	1.33597	1.3179	1.23427	1.27631	1.27074
Q6P1J9	Q6P1J9	CDC73	Parafibromin	4.24366	0.473046	0.223773	+	20	46				20	20	36.3	36.3	36.3	60.576	0	38.029	5387500000	0.854883	0.904654	0.905262	1.33041	1.35354	1.39999	1.19602	1.2525	1.25484
Q9UBK8-2;Q9UBK8	Q9UBK8-2;Q9UBK8	MTRR	Methionine synthase reductase	3.06295	0.472818	0.223557	+	5	7				5	5	8	8	8	77.673	0	20.562	266970000	-0.662293	-0.818598	-0.680395	-0.282778	-0.242288	-0.217766	-0.364478	-0.38054	-0.446074
P42677	P42677	RPS27	40S ribosomal protein S27	3.87941	0.472781	0.223522	+	3	50				5	5	40.5	40.5	15.5	9.461	0	23.984	25086000000	2.13635	2.06732	2.12888	2.6211	2.5915	2.5383	2.65872	2.62336	2.63409
Q9NV06;Q9NV06-2	Q9NV06	DCAF13	DDB1- and CUL4-associated factor 13	4.98566	0.472448	0.223207	+	11	19				11	11	27.4	27.4	27.4	51.402	0	42.11	1314200000	0.933657	0.924845	0.91715	1.36721	1.42379	1.402	1.37764	1.36791	1.36984
O00567	O00567	NOP56	Nucleolar protein 56	4.84206	0.472399	0.223161	+	27	122				27	27	57.1	57.1	57.1	66.049	0	323.31	41942000000	3.23928	3.18758	3.24685	3.69717	3.69817	3.69557	3.57814	3.59294	3.57144
Q05707-2;Q05707;Q05707-3	Q05707-2;Q05707;Q05707-3	COL14A1	Collagen alpha-1(XIV) chain	3.71426	-0.47237	0.223134	+	4	6				4	4	2.2	2.2	2.2	191.9	0	3.051	99307000	-1.24157	-1.24955	-1.19443	-1.69199	-1.75941	-1.65127	-1.90534	-1.84578	-1.90856
Q96JE9;Q96JE9-2;Q96JE9-3	Q96JE9;Q96JE9-2;Q96JE9-3	MAP6	Microtubule-associated protein 6	3.21718	-0.472249	0.223019	+	4	4				4	4	6.4	6.4	6.4	86.504	0	8.1773	180790000	-3.27831	-3.42489	-3.30801	-3.8105	-3.77784	-3.83961	-4.25357	-4.46135	-4.38154
P53985;P53985-2	P53985	SLC16A1	Monocarboxylate transporter 1	4.89689	-0.472179	0.222953	+	11	30				11	11	19.8	19.8	19.8	53.944	0	108.97	6353200000	1.52436	1.49513	1.54692	1.05843	1.0615	1.02994	0.958349	0.96929	0.895022
P52298;P52298-3;P52298-2;A6PVI3	P52298;P52298-3;P52298-2	NCBP2	Nuclear cap-binding protein subunit 2	3.07551	0.472091	0.22287	+	7	24				7	7	41	41	41	18.001	0	36.592	2685500000	-0.174592	-0.216075	-0.0683136	0.309101	0.372612	0.275579	0.553013	0.507975	0.438138
P26232-2;P26232-5;P26232;P26232-3;P26232-4;P26232-6	P26232-2;P26232-5;P26232;P26232-3;P26232-4;P26232-6	CTNNA2	Catenin alpha-2	2.48182	-0.471981	0.222766	+	2	3				10	2	13.3	3.1	3.1	100.45	0	123.55	167390000	-0.111609	-0.149414	0.0383329	-0.450957	-0.575914	-0.611762	-0.0232525	-0.173349	-0.178283
P36269;P36269-3;P36269-2	P36269;P36269-3;P36269-2	GGT5	Gamma-glutamyltransferase 5;Gamma-glutamyltransferase 5 heavy chain;Gamma-glutamyltransferase 5 light chain	3.57759	-0.471698	0.222499	+	2	2				2	2	3.2	3.2	3.2	62.26	0	3.1437	28011000	-2.27873	-2.26995	-2.33657	-2.81406	-2.78246	-2.70383	-3.3123	-3.32363	-3.31185
Q9BWW4-2;Q9BWW4-3;Q9BWW4	Q9BWW4-2;Q9BWW4-3;Q9BWW4	SSBP3	Single-stranded DNA-binding protein 3	3.15398	-0.471469	0.222283	+	3	6				4	4	9.1	9.1	6.4	37.697	0	7.9417	505670000	-2.49814	-2.56078	-2.59392	-3.10163	-2.96263	-3.00299	-3.16764	-3.06401	-3.2303
P61513;A6NKH3	P61513	RPL37A	60S ribosomal protein L37a	1.93882	0.471013	0.221854	+	5	33				5	5	51.1	51.1	51.1	10.275	0	82.945	8606400000	0.963921	0.727945	0.971092	1.24096	1.48487	1.35017	2.01875	2.04747	1.86103
Q8IZ07	Q8IZ07	ANKRD13A	Ankyrin repeat domain-containing protein 13A	4.59028	0.470696	0.221555	+	11	22				11	11	24.6	24.6	24.6	67.618	0	51.62	1223300000	-0.25359	-0.190607	-0.197701	0.258339	0.26981	0.242043	0.271824	0.318906	0.302951
Q9HD15	Q9HD15	SRA1	Steroid receptor RNA activator 1	2.81441	0.470566	0.221433	+	9	20				9	9	40.7	40.7	40.7	25.673	0	29.659	2172400000	-1.54321	-1.44367	-1.55592	-0.975658	-1.14067	-1.01477	-0.900266	-0.860536	-0.859229
Q6NYC8;Q6NYC8-2;Q6NYC8-3;Q6NYC8-4	Q6NYC8;Q6NYC8-2	PPP1R18	Phostensin	3.4931	0.470528	0.221397	+	14	25				14	14	30.3	30.3	30.3	67.942	0	56.607	2798300000	-0.184531	-0.235081	-0.320035	0.221191	0.24231	0.208437	0.767578	0.762985	0.822175
Q15054;Q15054-2;Q15054-3	Q15054;Q15054-2;Q15054-3	POLD3	DNA polymerase delta subunit 3	4.12998	0.469363	0.220301	+	11	22				11	11	26.2	26.2	26.2	51.4	0	61.165	3142600000	-0.654372	-0.649155	-0.724619	-0.226946	-0.212887	-0.180225	0.525856	0.536219	0.513604
P13929-3;P13929-2;P13929	P13929-3;P13929-2;P13929	ENO3	Beta-enolase	3.05949	-0.469017	0.219977	+	3	5				9	4	27.4	10.2	7.9	42.248	0	6.7756	315600000	-2.10669	-2.12585	-2.05738	-2.63357	-2.59154	-2.47186	-3.21288	-3.10039	-3.2342
Q14938-6;Q14938-5;Q14938-3;Q14938-4;Q14938;Q14938-2	Q14938-6;Q14938-5;Q14938-3;Q14938-4;Q14938;Q14938-2	NFIX	Nuclear factor 1 X-type	4.48329	-0.468795	0.219769	+	9	31				12	12	34.6	34.6	27.5	47.91	0	39.289	4104900000	1.52087	1.48359	1.54735	1.02809	1.07341	1.04393	0.918228	0.93992	0.923589
Q9NVU7;Q9NVU7-2	Q9NVU7;Q9NVU7-2	SDAD1	Protein SDA1 homolog	4.30207	0.468361	0.219362	+	12	28				12	12	18	18	18	79.87	0	19.853	2037800000	0.600517	0.528797	0.581724	1.05943	1.04286	1.01383	1.0101	0.97867	0.994002
Q8NB14;Q8NB14-2	Q8NB14;Q8NB14-2	USP38	Ubiquitin carboxyl-terminal hydrolase 38	4.86522	0.468239	0.219248	+	3	5				3	3	2.8	2.8	2.8	116.54	0	14.12	197750000	-0.589242	-0.581433	-0.633398	-0.116386	-0.142721	-0.140249	-0.582118	-0.525041	-0.537569
Q9C0H2-2;Q9C0H2;Q9C0H2-4;Q9C0H2-3	Q9C0H2-2;Q9C0H2;Q9C0H2-4;Q9C0H2-3	TTYH3	Protein tweety homolog 3	2.64331	-0.467854	0.218887	+	6	18				6	6	13.6	13.6	13.6	54.139	0	31.138	5475900000	-0.563033	-0.403438	-0.584455	-1.0567	-0.951722	-0.946069	-1.38087	-1.38624	-1.37843
Q96S59;Q96S59-2;Q96S59-3	Q96S59;Q96S59-2;Q96S59-3	RANBP9	Ran-binding protein 9	4.2949	0.467758	0.218797	+	7	12				8	8	14.7	14.7	12.3	77.846	0	20.513	1089900000	-1.72192	-1.80253	-1.77794	-1.3164	-1.28804	-1.29467	-1.47809	-1.48516	-1.5474
Q9H2V7-3;Q9H2V7-2;Q9H2V7;Q9H2V7-4;Q9H2V7-5	Q9H2V7-3;Q9H2V7-2;Q9H2V7;Q9H2V7-4;Q9H2V7-5	SPNS1	Protein spinster homolog 1	3.73815	-0.467653	0.218699	+	8	27				8	8	27.5	27.5	27.5	49.012	0	55.455	7109600000	1.51426	1.62277	1.56536	1.12659	1.07215	1.10069	0.567652	0.690376	0.619605
Q8N8S7-3;Q8N8S7-2;Q8N8S7	Q8N8S7-3;Q8N8S7-2;Q8N8S7	ENAH	Protein enabled homolog	5.23801	0.467616	0.218665	+	12	40				12	12	30.2	30.2	30.2	60.348	0	144.7	4548100000	1.21375	1.24132	1.20127	1.7036	1.67572	1.67988	2.09887	2.10037	2.07416
P23588-2;P23588	P23588-2;P23588	EIF4B	Eukaryotic translation initiation factor 4B	4.69425	0.467585	0.218636	+	28	115				28	28	46.5	46.5	46.5	64.805	0	223.01	29531000000	2.45618	2.39057	2.42945	2.89879	2.89996	2.8802	2.9485	2.93507	2.9328
Q6ZRP7	Q6ZRP7	QSOX2	Sulfhydryl oxidase 2	5.23334	0.467365	0.21843	+	10	18				10	10	17.3	17.3	17.3	77.528	0	17.367	1454000000	-0.68383	-0.700743	-0.70831	-0.245844	-0.240069	-0.204876	-0.0954781	-0.0761948	-0.0797586
Q9H4P4-2;Q9H4P4	Q9H4P4-2;Q9H4P4	RNF41	E3 ubiquitin-protein ligase NRDP1	1.42419	0.467319	0.218387		2	3				2	2	11.8	11.8	11.8	27.965	0	43.53	161140000	-3.64485	-3.64082	-3.34772	-3.27905	-3.07794	-2.87444	-3.03081	-2.86715	-2.75344
Q9H3F6;Q9H3F6-2	Q9H3F6;Q9H3F6-2	KCTD10	BTB/POZ domain-containing adapter for CUL3-mediated RhoA degradation protein 3	3.5505	0.467166	0.218244	+	3	6				4	4	13.1	13.1	10.9	35.432	0	18.584	449230000	-0.787036	-0.886369	-0.911504	-0.387168	-0.383372	-0.412869	-0.552721	-0.533772	-0.490778
P31146	P31146	CORO1A	Coronin-1A	4.30776	0.466934	0.218028	+	4	12				5	4	10.8	9.3	9.3	51.026	0	30.788	777020000	-1.94889	-1.9745	-1.98016	-1.48768	-1.46903	-1.54604	-0.530131	-0.595796	-0.577933
O95793;O95793-2;O95793-3	O95793;O95793-2;O95793-3	STAU1	Double-stranded RNA-binding protein Staufen homolog 1	5.48856	0.466836	0.217936	+	21	74				24	24	41.2	41.2	37.3	63.182	0	134	14312000000	1.86918	1.86414	1.83847	2.33096	2.33391	2.30742	2.48975	2.47758	2.46995
Q17RY0-2;Q17RY0;Q17RY0-3;Q8NE35-2;Q8NE35	Q17RY0-2;Q17RY0	CPEB4	Cytoplasmic polyadenylation element-binding protein 4	3.87261	0.466353	0.217485	+	5	11				6	6	11	11	9.6	78.313	0	27.397	284810000	-1.30946	-1.35791	-1.25029	-0.853021	-0.823194	-0.842395	-1.23438	-1.28266	-1.28511
P63167	P63167	DYNLL1	Dynein light chain 1, cytoplasmic	3.59574	0.466341	0.217474	+	4	83				6	6	64	64	39.3	10.366	0	182.74	16869000000	2.44769	2.34825	2.34539	2.81153	2.86122	2.86761	3.11177	3.02004	3.04198
Q3B726	Q3B726	TWISTNB	DNA-directed RNA polymerase I subunit RPA43	3.61211	0.465977	0.217134	+	4	5				4	4	15.4	15.4	15.4	37.432	0	11.872	174870000	-2.18342	-2.07013	-2.1057	-1.6227	-1.68218	-1.65644	-1.66428	-1.57218	-1.67598
P02511	P02511	CRYAB	Alpha-crystallin B chain	3.36834	0.465964	0.217122	+	14	240				14	14	64.6	64.6	64.6	20.159	0	323.31	238760000000	3.34093	3.23344	3.23851	3.77858	3.68998	3.74221	3.33433	3.34189	3.30376
Q01105;Q01105-3;Q01105-4;P0DME0	Q01105;Q01105-3;Q01105-4	SET	Protein SET	2.96514	0.465909	0.217071	+	2	49				11	11	48.6	48.6	14.8	33.488	0	127.42	35810000000	2.29395	2.14345	2.31729	2.7033	2.73488	2.71424	2.9201	2.93086	2.92076
Q99571;Q99571-2;Q99571-3	Q99571;Q99571-2;Q99571-3	P2RX4	P2X purinoceptor 4	5.77047	-0.465769	0.216941	+	10	30				10	10	33	33	33	43.369	0	46.014	3927700000	1.17846	1.18445	1.18491	0.736254	0.699989	0.714268	0.314735	0.364792	0.361976
P47813;O14602	P47813;O14602	EIF1AX;EIF1AY	Eukaryotic translation initiation factor 1A, X-chromosomal;Eukaryotic translation initiation factor 1A, Y-chromosomal	4.78788	0.465742	0.216916	+	10	100				10	10	50	50	50	16.46	0	33.447	40296000000	2.79736	2.74841	2.779	3.2187	3.24139	3.26191	3.30913	3.30322	3.30721
Q07020;Q07020-2	Q07020;Q07020-2	RPL18	60S ribosomal protein L18	3.14929	0.465681	0.216859	+	7	58				7	7	33	33	33	21.634	0	66.67	41020000000	1.46981	1.35367	1.48006	1.8559	1.95297	1.8917	2.31894	2.28694	2.3279
Q02318	Q02318	CYP27A1	Sterol 26-hydroxylase, mitochondrial	4.38762	-0.465591	0.216775	+	14	46				14	14	34.3	34.3	34.3	60.234	0	68.907	12711000000	2.04494	2.01942	2.09965	1.59085	1.59381	1.58258	1.00458	1.05384	1.01539
Q4L180-5;Q4L180-3;Q4L180-7;Q4L180-2;Q4L180;Q4L180-6	Q4L180-5;Q4L180-3;Q4L180-7;Q4L180-2;Q4L180;Q4L180-6	FILIP1L	Filamin A-interacting protein 1-like	3.06629	0.465235	0.216444	+	8	9				8	8	9.6	9.6	9.6	99.924	0	15.087	236020000	-0.78877	-0.790597	-0.691312	-0.261938	-0.241714	-0.371321	-0.28518	-0.301146	-0.318111
P52735-3;P52735-2;P52735	P52735-3;P52735-2;P52735	VAV2	Guanine nucleotide exchange factor VAV2	3.27065	0.465147	0.216362	+	9	17				9	9	13.3	13.3	13.3	97.031	0	25.422	1013300000	-0.663019	-0.790597	-0.712564	-0.238304	-0.222183	-0.310252	-0.201173	-0.242551	-0.18369
Q6WKZ4;Q6WKZ4-3;Q6WKZ4-2;Q6WKZ4-1;Q6WKZ4-5	Q6WKZ4;Q6WKZ4-3;Q6WKZ4-2	RAB11FIP1	Rab11 family-interacting protein 1	5.17186	0.465114	0.216331	+	28	65				29	29	28.9	28.9	28	137.17	0	122.95	6287400000	1.82656	1.79169	1.79709	2.25706	2.26239	2.29122	2.14408	2.12712	2.081
P48681	P48681	NES	Nestin	2.98552	0.46495	0.216178	+	35	62				35	35	27.3	27.3	27.3	177.44	0	250.11	3773800000	1.61974	1.62259	1.48142	2.06974	2.06573	1.98313	2.08372	2.13001	2.11553
Q9UF11-4;Q9UF11-2;Q9UF11-3;Q9UF11	Q9UF11-4;Q9UF11-2;Q9UF11-3;Q9UF11	PLEKHB1	Pleckstrin homology domain-containing family B member 1	3.74195	-0.464845	0.216081	+	6	11				6	6	38.6	38.6	38.6	21.254	0	16.02	1604300000	-0.954218	-0.889988	-0.859599	-1.3291	-1.36827	-1.40097	-1.81251	-1.63826	-1.76995
Q96Q06;Q96Q06-2	Q96Q06;Q96Q06-2	PLIN4	Perilipin-4	5.02856	-0.464588	0.215842	+	27	52				27	27	32.3	32.3	32.3	134.43	0	158.94	10896000000	2.20762	2.16845	2.17771	1.69752	1.73498	1.72752	0.998312	0.949635	0.937102
O43826;O43826-2	O43826;O43826-2	SLC37A4	Glucose-6-phosphate translocase	1.92436	-0.464493	0.215754	+	2	3				2	2	5.6	5.6	5.6	46.36	0.0001331	2.8659	293720000	-2.94938	-2.90044	-2.6735	-3.41738	-3.1973	-3.30212	-3.53699	-3.40527	-3.55675
Q8TEY7-2;Q8TEY7;Q8TEY7-3	Q8TEY7-2;Q8TEY7;Q8TEY7-3	USP33	Ubiquitin carboxyl-terminal hydrolase 33	3.79627	0.464349	0.21562	+	8	10				8	8	6.6	6.6	6.6	103.28	0	14.469	382190000	-0.366073	-0.455836	-0.462467	0.0576	0.0130596	0.0380116	-0.017374	-0.0276232	0.0230875
P49674	P49674	CSNK1E	Casein kinase I isoform epsilon	2.61492	0.46389	0.215194	+	2	3				5	2	13.5	6.5	6.5	47.315	0	9.0383	154220000	-2.10509	-2.21394	-2.31443	-1.72305	-1.80947	-1.70926	-2.14197	-2.11659	-2.18088
Q9NXH9-2;Q9NXH9	Q9NXH9-2;Q9NXH9	TRMT1	tRNA (guanine(26)-N(2))-dimethyltransferase	5.11569	0.463769	0.215082	+	18	45				18	18	35.7	35.7	35.7	69.305	0	96.143	3101300000	0.559988	0.598021	0.586378	1.04766	1.06266	1.02537	1.12371	1.15523	1.1327
Q9BWU0	Q9BWU0	SLC4A1AP	Kanadaptin	4.25911	0.463765	0.215078	+	9	20				9	9	12.9	12.9	12.9	88.813	0	46.079	1404700000	0.184301	0.105372	0.160089	0.59796	0.609133	0.633966	0.652102	0.660852	0.598231
P33993;P33993-3;P33993-2	P33993;P33993-3;P33993-2	MCM7	DNA replication licensing factor MCM7	4.1892	0.463698	0.215016	+	21	57				21	21	38.9	38.9	38.9	81.307	0	102.04	9044600000	1.01083	1.03545	0.96451	1.4342	1.48858	1.47911	2.83609	2.79011	2.83229
P18077	P18077	RPL35A	60S ribosomal protein L35a	3.4142	0.463575	0.214902	+	9	57				10	10	54.5	54.5	40.9	12.538	0	16.41	54557000000	1.43989	1.34038	1.45298	1.86297	1.9181	1.8429	2.10667	2.03283	2.09915
Q9P2E3;Q9P2E3-2	Q9P2E3	ZNFX1	NFX1-type zinc finger-containing protein 1	4.18009	0.463516	0.214847	+	12	19				12	12	7.8	7.8	7.8	220.22	0	33.179	750200000	0.00806522	0.00954819	-0.0428705	0.417883	0.488972	0.458435	0.382868	0.411541	0.339086
O00519	O00519	FAAH	Fatty-acid amide hydrolase 1	4.71534	-0.463235	0.214587	+	9	15				9	9	21.2	21.2	21.2	63.065	0	56.983	1290300000	0.707373	0.757404	0.74489	0.295897	0.252024	0.272041	-0.183602	-0.128621	-0.16221
Q6UWU2;Q6UWU2-2	Q6UWU2;Q6UWU2-2	GLB1L	Beta-galactosidase-1-like protein	3.92747	-0.463166	0.214523	+	5	8				6	5	12.1	10.2	10.2	74.157	0	11.778	11262000000	0.195564	0.112856	0.105102	-0.303068	-0.332791	-0.340117	-0.394889	-0.39475	-0.402619
Q9C0F0;Q9C0F0-2	Q9C0F0;Q9C0F0-2	ASXL3	Putative Polycomb group protein ASXL3	2.83738	-0.463132	0.214491	+	2	2	+			2	2	0.9	0.9	0.9	241.92	1	-2	336180000	-3.49113	-3.62457	-3.56864	-4.1129	-3.99531	-3.96552	-4.45616	-4.43923	-4.23322
P17096;P17096-3	P17096;P17096-3	HMGA1	High mobility group protein HMG-I/HMG-Y	1.94189	0.463017	0.214385	+	3	34				10	10	62.6	62.6	23.4	11.676	0	59.122	13538000000	-0.0151644	-0.0175619	0.0138235	0.248749	0.55397	0.56743	0.253401	0.482262	0.437169
Q6IQ23;Q6IQ23-2;Q6IQ23-3	Q6IQ23;Q6IQ23-2;Q6IQ23-3	PLEKHA7	Pleckstrin homology domain-containing family A member 7	6.73776	-0.462754	0.214141	+	26	51				26	26	27.7	27.7	27.7	127.13	0	124.41	4286300000	2.00648	2.00119	2.01847	1.54675	1.55134	1.53978	1.24506	1.24915	1.21985
P40967-4;P40967-5;P40967;P40967-2;P40967-3	P40967-4;P40967-5;P40967;P40967-2;P40967-3	PMEL	Melanocyte protein PMEL;M-alpha;M-beta	3.1959	-0.462627	0.214024	+	11	416				11	11	24.1	24.1	24.1	66.035	0	323.31	405220000000	4.59064	4.72374	4.71507	4.22875	4.17268	4.24013	3.77163	3.79201	3.71632
Q12849;Q12849-5	Q12849;Q12849-5	GRSF1	G-rich sequence factor 1	5.01096	0.462142	0.213576	+	11	39				11	11	27.9	27.9	27.9	53.126	0	87.982	3544100000	1.30433	1.2941	1.26587	1.73115	1.74753	1.77204	2.04275	2.03236	2.0151
O95816;O95816-2	O95816;O95816-2	BAG2	BAG family molecular chaperone regulator 2	4.16892	0.46192	0.21337	+	9	32				9	9	44.5	44.5	44.5	23.772	0	68.624	4013300000	0.635553	0.615007	0.556309	1.07267	1.08074	1.03922	1.41697	1.3542	1.38298
Q9NVF7	Q9NVF7	FBXO28	F-box only protein 28	1.97149	0.461794	0.213254	+	2	3				2	2	6.2	6.2	6.2	41.149	0	4.0067	49594000	-4.14865	-4.38329	-4.13104	-3.79522	-3.63851	-3.84386	-3.90537	-3.87582	-3.92315
Q9Y696	Q9Y696	CLIC4	Chloride intracellular channel protein 4	4.47089	0.461297	0.212795	+	16	132				16	16	64.8	64.8	64.8	28.772	0	323.31	35350000000	3.85174	3.79749	3.83318	4.2648	4.28241	4.31909	4.22408	4.22017	4.20485
P35221;P35221-2;P35221-3	P35221;P35221-2;P35221-3	CTNNA1	Catenin alpha-1	5.57835	-0.461195	0.212701	+	36	233				45	45	57.4	57.4	48.7	100.07	0	323.31	61621000000	4.70445	4.71399	4.69648	4.26525	4.23429	4.23179	4.50669	4.51457	4.51198
Q9Y2L9-2;Q9Y2L9;Q9Y2L9-3	Q9Y2L9-2;Q9Y2L9;Q9Y2L9-3	LRCH1	Leucine-rich repeat and calponin homology domain-containing protein 1	4.43158	0.460775	0.212314	+	2	4				2	2	3.7	3.7	3.7	77.224	0	7.12	106020000	-2.30811	-2.34388	-2.38699	-1.88031	-1.88429	-1.89205	-1.65927	-1.72642	-1.75756
Q8TDD1;Q8TDD1-2	Q8TDD1;Q8TDD1-2	DDX54	ATP-dependent RNA helicase DDX54	3.26274	0.460538	0.212095	+	15	26				15	15	16.6	16.6	16.6	98.594	0	37.025	2553900000	0.682428	0.602112	0.675226	1.08603	1.18864	1.06671	1.35644	1.31507	1.30028
Q14D04-2;Q14D04;Q14D04-4;Q14D04-3	Q14D04-2;Q14D04;Q14D04-4;Q14D04-3	VEPH1	Ventricular zone-expressed PH domain-containing protein homolog 1	1.9757	-0.460484	0.212045	+	2	2				2	2	2.7	2.7	2.7	89.683	0	10.786	95173000	-4.4819	-4.16482	-4.44403	-4.85692	-4.79359	-4.82169	-4.87134	-4.66994	-4.94157
Q9Y4C1	Q9Y4C1	KDM3A	Lysine-specific demethylase 3A	3.33863	-0.460172	0.211758	+	5	6				5	5	3.5	3.5	3.5	147.34	0	7.8823	243070000	-2.28459	-2.20928	-2.20197	-2.70475	-2.62657	-2.74503	-2.39654	-2.57721	-2.48673
Q9P2R6;Q9P2R6-2	Q9P2R6;Q9P2R6-2	RERE	Arginine-glutamic acid dipeptide repeats protein	1.40213	0.459106	0.210778		3	4				3	3	1.8	1.8	1.8	172.42	0	5.1865	134800000	-3.68811	-3.71792	-3.7549	-3.55919	-3.15865	-3.06578	-3.60078	-3.54048	-3.81274
P19338;REV__P19338	P19338	NCL	Nucleolin	4.71534	0.458735	0.210437	+	56	470				56	56	51.1	51.1	51.1	76.613	0	323.31	415650000000	5.47682	5.43128	5.47973	5.93549	5.89847	5.93007	5.95128	5.9744	5.95051
Q5T200;Q5T200-2	Q5T200;Q5T200-2	ZC3H13	Zinc finger CCCH domain-containing protein 13	3.69875	0.458587	0.210302	+	11	17				11	11	6.8	6.8	6.8	196.63	0	23.939	755300000	-0.567361	-0.667758	-0.670772	-0.165497	-0.169793	-0.194839	-0.139094	-0.124269	-0.16745
Q14141-2;Q14141-4;Q14141;Q14141-3	Q14141-2;Q14141-4;Q14141	2020-09-06	Septin-6	3.33781	-0.458483	0.210207	+	5	7				14	5	35.4	17.8	17.8	48.872	0	18.61	521500000	0.553164	0.473347	0.619576	0.0899448	0.0723801	0.108311	0.248028	0.271944	0.178071
Q8IWY9-1;Q8IWY9	Q8IWY9-1;Q8IWY9	CDAN1	Codanin-1	0.577672	0.458037	0.209798		5	12				5	5	5.5	5.5	5.5	133.99	0	11.18	143090000	-7.52031	-6.79005	-6.90258	-7.10778	-6.55531	-6.17574	-6.46976	-6.49831	-6.36533
Q13772;Q13772-3;Q13772-4	Q13772;Q13772-3;Q13772-4	NCOA4	Nuclear receptor coactivator 4	2.14272	0.457465	0.209274	+	3	4				3	3	5	5	5	69.725	0	5.7276	103330000	-2.55239	-2.40585	-2.28463	-1.86761	-2.02614	-1.97672	-2.06692	-2.14988	-2.195
P62888	P62888	RPL30	60S ribosomal protein L30	4.07272	0.457005	0.208854	+	8	100				8	8	67	67	67	12.784	0	54.827	56522000000	2.49261	2.40541	2.48239	2.92101	2.92513	2.90528	3.07015	3.06502	3.0828
Q96CG8-3;Q96CG8-2;Q96CG8	Q96CG8-3;Q96CG8-2;Q96CG8	CTHRC1	Collagen triple helix repeat-containing protein 1	3.12223	-0.456961	0.208814	+	2	3				2	2	8.7	8.7	8.7	24.77	0.001658	2.09	53594000	-2.02016	-2.04168	-2.10597	-2.46732	-2.47448	-2.59689	-2.2056	-2.29523	-2.19282
P53611	P53611	RABGGTB	Geranylgeranyl transferase type-2 subunit beta	4.1988	0.456887	0.208745	+	8	13				8	8	26	26	26	36.924	0	21.169	2398200000	-0.4892	-0.575303	-0.517965	-0.0752296	-0.0791655	-0.0574131	-0.120202	-0.107078	-0.0728951
Q8WUH1;Q8WUH1-2	Q8WUH1;Q8WUH1-2	CHURC1	Protein Churchill	1.09187	0.456699	0.208574		2	4				2	2	22.3	22.3	22.3	16.111	0	6.5492	409000000	-4.25218	-4.70672	-4.63734	-4.23472	-4.18811	-3.8033	-3.39353	-3.60115	-3.55196
Q13405	Q13405	MRPL49	39S ribosomal protein L49, mitochondrial	3.27266	-0.456422	0.208321	+	5	21				5	5	34.9	34.9	34.9	19.198	0	12.996	3430200000	0.273175	0.269004	0.322372	-0.0971336	-0.241374	-0.166208	-0.0725765	-0.0385122	-0.0360479
Q8N9A8;Q8N9A8-2	Q8N9A8;Q8N9A8-2	CNEP1R1	Nuclear envelope phosphatase-regulatory subunit 1	2.70782	-0.456422	0.208321	+	2	3				2	2	20	20	20	14.267	0	4.266	174880000	-3.11223	-2.98818	-2.90955	-3.458	-3.50024	-3.42099	-3.46485	-3.66896	-3.58409
Q96C92-4;Q96C92-3;Q96C92-2;Q96C92	Q96C92-4;Q96C92-3;Q96C92-2;Q96C92	SDCCAG3	Serologically defined colon cancer antigen 3	3.38913	0.456125	0.20805	+	3	4				3	3	10.2	10.2	10.2	40.058	0	5.0008	154800000	-1.98931	-2.09164	-2.1219	-1.6041	-1.6358	-1.59457	-1.7007	-1.72315	-1.85513
Q9UI36-2;Q9UI36;Q9UI36-4;Q9UI36-3	Q9UI36-2;Q9UI36;Q9UI36-4;Q9UI36-3	DACH1	Dachshund homolog 1	3.957	-0.455992	0.207929	+	3	5				3	3	4.4	4.4	4.4	73.143	0	7.9808	243480000	-1.92365	-1.98431	-1.97666	-2.37151	-2.43466	-2.44643	-2.1937	-2.18834	-2.19566
P62750;REV__Q969S3	P62750	RPL23A	60S ribosomal protein L23a	2.19275	0.455032	0.207054	+	14	61				14	14	56.4	56.4	56.4	17.695	0	40.408	28486000000	1.61216	1.59484	1.71214	1.94724	2.21794	2.11907	2.5407	2.64563	2.68763
Q13459-2;Q13459	Q13459-2;Q13459	MYO9B	Unconventional myosin-IXb	4.93763	0.454942	0.206972	+	35	53				35	35	19.1	19.1	19.1	229.14	0	140.94	5877600000	0.867371	0.843443	0.838343	1.2857	1.33299	1.29529	1.48333	1.46474	1.47231
Q8NI60-3;Q8NI60;Q8NI60-4;Q8NI60-2	Q8NI60-3;Q8NI60	ADCK3	Atypical kinase ADCK3, mitochondrial	4.10553	-0.454884	0.206919	+	5	8				5	5	10.3	10.3	10.3	66.626	0	40.039	245100000	-0.267641	-0.243092	-0.196137	-0.721623	-0.689963	-0.659934	-0.758757	-0.674408	-0.702703
Q05682	Q05682	CALD1	Caldesmon	1.91177	0.454764	0.20681	+	2	3				46	2	44.8	2	2	93.23	0.0033699	1.766	93796000	-2.2539	-2.46303	-2.56117	-2.06595	-1.96373	-1.88413	-2.6827	-2.30525	-2.51671
P08238;Q58FF7	P08238	HSP90AB1	Heat shock protein HSP 90-beta	5.04418	0.454687	0.20674	+	30	945				59	57	69.5	67.8	42.5	83.263	0	323.31	766960000000	5.95513	5.90568	5.9488	6.39287	6.38425	6.39656	6.57676	6.56859	6.56898
Q2TAL5;Q2TAL5-2	Q2TAL5;Q2TAL5-2	SMTNL2	Smoothelin-like protein 2	1.75415	-0.454635	0.206693	+	2	2				2	2	3.5	3.5	3.5	50.196	0.0010311	2.2585	61135000	-3.26679	-2.99783	-2.88259	-3.55352	-3.4905	-3.46708	-3.5067	-3.37954	-3.43086
Q9Y3A2;Q9Y3A2-2	Q9Y3A2;Q9Y3A2-2	UTP11L	Probable U3 small nucleolar RNA-associated protein 11	3.26283	0.453977	0.206095	+	8	14				8	8	28.9	28.9	28.9	30.446	0	17.884	1406600000	-0.873661	-0.90424	-0.935079	-0.406006	-0.411913	-0.533129	-0.149523	-0.293845	-0.220613
O95602	O95602	POLR1A	DNA-directed RNA polymerase I subunit RPA1	4.95225	0.453811	0.205944	+	20	37				20	20	16.7	16.7	16.7	194.81	0	120.17	2669100000	1.37148	1.42166	1.3787	1.84688	1.83289	1.85351	1.83453	1.82168	1.83159
O95817	O95817	BAG3	BAG family molecular chaperone regulator 3	3.24952	0.453775	0.205912	+	16	53				16	16	36.5	36.5	36.5	61.594	0	74.606	5283700000	1.12463	0.980175	1.09857	1.52411	1.50447	1.53613	1.74291	1.62041	1.62631
Q05469;Q05469-2;REV__Q07912-2;REV__Q07912;REV__Q07912-3	Q05469;Q05469-2	LIPE	Hormone-sensitive lipase	4.90643	-0.453257	0.205442	+	29	73				29	29	35.9	35.9	35.9	116.6	0	250.09	11138000000	2.43973	2.46474	2.48153	2.028	2.01215	1.98609	1.74046	1.74451	1.70339
Q9H4K7;Q9H4K7-2	Q9H4K7	MTG2	Mitochondrial ribosome-associated GTPase 2	1.61435	-0.451725	0.204055	+	3	5				3	3	7.6	7.6	7.6	43.955	0	3.8507	7058200000	-0.532265	-0.45117	-0.436185	-1.10057	-0.990118	-0.684109	-1.20512	-0.976408	-1.09804
P98179	P98179	RBM3	RNA-binding protein 3	3.94423	0.451541	0.203889	+	2	20				2	2	14	14	14	17.17	0	5.2914	5516800000	-0.219031	-0.229569	-0.287932	0.164013	0.227636	0.22644	0.349098	0.257202	0.296966
Q9H307;Q9H307-2	Q9H307;Q9H307-2	PNN	Pinin	4.75028	0.45136	0.203726	+	23	72				23	23	29	29	29	81.613	0	66.041	12173000000	2.06598	2.00683	2.05005	2.50152	2.49529	2.48012	2.25832	2.26525	2.24371
O75554;O75554-2	O75554;O75554-2	WBP4	WW domain-binding protein 4	3.1469	0.450868	0.203282	+	5	6				5	5	18.4	18.4	18.4	42.506	0	11.7	318880000	-0.936765	-0.866984	-0.934836	-0.521771	-0.483472	-0.380739	-0.471947	-0.438612	-0.40467
Q9H900-2;Q9H900	Q9H900-2;Q9H900	ZWILCH	Protein zwilch homolog	2.25949	0.450372	0.202835	+	5	7				5	5	8.2	8.2	8.2	54.224	0	4.2239	295850000	-1.23406	-1.25401	-1.13493	-0.882165	-0.763527	-0.626192	-0.471263	-0.359325	-0.367217
Q92974-3;Q92974-2;Q92974	Q92974-3;Q92974-2;Q92974	ARHGEF2	Rho guanine nucleotide exchange factor 2	3.37214	0.450132	0.202619	+	21	42				21	21	25.5	25.5	25.5	108.24	0	72.29	4333300000	0.988411	0.884159	0.982517	1.36122	1.44649	1.39777	1.59764	1.59287	1.60538
Q75N03;Q75N03-2	Q75N03;Q75N03-2	CBLL1	E3 ubiquitin-protein ligase Hakai	2.32874	0.450103	0.202593	+	2	3				2	2	6.3	6.3	6.3	54.519	0	3.6934	63841000	-2.8173	-2.61565	-2.76293	-2.36694	-2.28842	-2.1902	-2.36485	-2.30511	-2.26629
Q9BQE4	Q9BQE4	VIMP	Selenoprotein S	3.68296	0.449862	0.202375	+	3	7				3	3	21.2	21.2	21.2	21.163	0	13.422	428540000	-0.827127	-0.715159	-0.754213	-0.29516	-0.316006	-0.33575	-0.940456	-0.975002	-0.940599
P41567;O60739	P41567;O60739	EIF1;EIF1B	Eukaryotic translation initiation factor 1;Eukaryotic translation initiation factor 1b	3.76245	0.449401	0.201961	+	8	43				8	8	65.5	65.5	65.5	12.732	0	180.51	8767300000	1.93868	2.02231	2.02042	2.41931	2.4306	2.4797	2.08251	2.0858	2.01752
Q8N357	Q8N357	SLC35F6	Solute carrier family 35 member F6	3.85272	-0.449241	0.201817	+	3	18				3	3	7.5	7.5	7.5	40.214	0	17.015	6263200000	0.671541	0.700159	0.603344	0.196367	0.195961	0.234993	-0.234816	-0.331169	-0.31945
O43688;O43688-2;O43688-3	O43688;O43688-2;O43688-3	PPAP2C	Lipid phosphate phosphohydrolase 2	2.58931	-0.448143	0.200832	+	2	6				2	2	6.9	6.9	6.9	32.573	0	4.7631	496800000	-1.66379	-1.54443	-1.74717	-2.15991	-2.0521	-2.0878	-1.91407	-1.93087	-1.89812
O14981;O14981-2	O14981	BTAF1	TATA-binding protein-associated factor 172	3.6503	0.44814	0.200829	+	12	20				12	12	7.4	7.4	7.4	206.89	0	31.396	696430000	-0.33963	-0.413707	-0.335237	0.119431	0.0988121	0.0376034	0.333015	0.23284	0.246623
Q96IZ0	Q96IZ0	PAWR	PRKC apoptosis WT1 regulator protein	2.86455	0.448136	0.200826	+	9	42				9	9	35.6	35.6	35.6	36.567	0	240.92	7546800000	1.79476	1.70483	1.878	2.28914	2.19892	2.23393	2.35499	2.31252	2.3132
Q96RK4;Q96RK4-2;Q96RK4-3	Q96RK4;Q96RK4-2;Q96RK4-3	BBS4	Bardet-Biedl syndrome 4 protein	2.41708	-0.448018	0.20072	+	3	5				3	3	11.8	11.8	11.8	58.281	0	32.852	235720000	-1.28886	-1.13754	-1.15548	-1.68417	-1.52908	-1.71268	-1.76109	-1.6593	-1.74017
O43312-4;O43312;O43312-5;O43312-2	O43312-4;O43312;O43312-5	MTSS1	Metastasis suppressor protein 1	3.42003	-0.44798	0.200686	+	4	6				6	4	7.7	5.5	5.5	79.143	0	7.6127	201900000	-0.555975	-0.468417	-0.446346	-0.89271	-0.958359	-0.963609	-1.44682	-1.28688	-1.46629
Q9BV68-2;Q9BV68	Q9BV68-2;Q9BV68	RNF126	E3 ubiquitin-protein ligase RNF126	2.81395	0.447915	0.200628	+	4	5				4	4	17.4	17.4	17.4	33.861	0	5.9124	161180000	-2.11263	-1.9253	-1.98467	-1.568	-1.58622	-1.52464	-1.72571	-1.65705	-1.75668
P42696;P42696-2	P42696;P42696-2	RBM34	RNA-binding protein 34	4.01671	0.447783	0.200509	+	10	14				10	10	27	27	27	48.564	0	60.647	765540000	-1.27283	-1.25327	-1.22257	-0.75635	-0.808615	-0.840364	-0.508037	-0.547452	-0.574946
Q15022	Q15022	SUZ12	Polycomb protein SUZ12	4.04068	0.446717	0.199556	+	7	10				7	7	10	10	10	83.054	0	26.347	390300000	-1.85191	-1.7878	-1.82245	-1.38384	-1.40459	-1.33358	-1.05641	-1.06057	-1.04095
Q6RFH5-2;Q6RFH5	Q6RFH5-2;Q6RFH5	WDR74	WD repeat-containing protein 74	3.61759	0.446658	0.199504	+	6	13				6	6	23.5	23.5	23.5	40.207	0	15.401	694870000	-0.0395393	0.00465679	-0.0180292	0.438356	0.481998	0.366709	0.202929	0.162448	0.162133
O15446;O15446-2;Q9HD64-4;Q9HD64	O15446;O15446-2	CD3EAP	DNA-directed RNA polymerase I subunit RPA34	2.25665	0.446402	0.199275	+	6	11				6	6	16.1	16.1	16.1	54.985	0	12.743	398100000	-1.77953	-1.79031	-1.69172	-1.41243	-1.16009	-1.34984	-0.847968	-0.751985	-0.831848
Q8WU67	Q8WU67	ABHD3	Phospholipase ABHD3	1.94404	-0.446178	0.199075	+	3	3				3	3	10	10	10	46.008	0	8.1169	149360000	-1.49214	-1.72625	-1.82784	-2.11509	-2.11051	-2.15917	-0.606764	-0.697857	-0.575906
P63098	P63098	PPP3R1	Calcineurin subunit B type 1	1.74268	-0.446133	0.199035	+	3	5				3	3	22.4	22.4	22.4	19.3	0	6.6245	886070000	-2.44225	-2.45865	-2.12965	-2.87592	-2.75265	-2.74038	-2.78455	-2.71843	-2.6717
Q9Y2X9-2;Q9Y2X9;Q147U1-3;A6NJL1	Q9Y2X9-2;Q9Y2X9	ZNF281	Zinc finger protein 281	2.4358	0.44539	0.198373	+	3	5				4	4	6.9	6.9	5.8	93.231	0	11.55	215620000	-2.2031	-2.05834	-2.30062	-1.74902	-1.77195	-1.70491	-1.98277	-2.05131	-2.04734
Q8NE62	Q8NE62	CHDH	Choline dehydrogenase, mitochondrial	3.85611	-0.444907	0.197942	+	20	64				20	20	43.6	43.6	43.6	65.358	0	110.13	10173000000	2.06014	2.10475	2.16609	1.67121	1.65525	1.6698	1.29006	1.25538	1.2426
Q8IWE4	Q8IWE4	DCUN1D3	DCN1-like protein 3	3.35454	0.443707	0.196876	+	3	5				3	3	13.8	13.8	13.8	34.291	0	5.4024	163580000	-2.43182	-2.57492	-2.49257	-2.05101	-2.05219	-2.06498	-1.99821	-1.92241	-1.9839
Q96KQ4	Q96KQ4	PPP1R13B	Apoptosis-stimulating of p53 protein 1	3.86609	-0.443652	0.196827	+	13	26				14	13	13.5	12.8	12.8	119.56	0	52.714	1442300000	0.790815	0.72472	0.686876	0.279575	0.29701	0.29487	0.529564	0.45578	0.545831
P34741	P34741	SDC2	Syndecan-2	2.2608	-0.443541	0.196729	+	4	12				4	4	16.4	16.4	16.4	22.16	0	7.735	2798400000	0.718657	0.4417	0.585238	0.13376	0.115564	0.165646	0.416542	0.0899696	0.102704
Q8N5A5-3;Q8N5A5-2;Q8N5A5;Q8N5A5-4	Q8N5A5-3;Q8N5A5-2;Q8N5A5	ZGPAT	Zinc finger CCCH-type with G patch domain-containing protein	5.15447	0.443274	0.196491	+	8	11				8	8	20.9	20.9	20.9	54.604	0	27.362	389510000	-1.81886	-1.86637	-1.8573	-1.40543	-1.40225	-1.40503	-1.35472	-1.32076	-1.34764
P14923	P14923	JUP	Junction plakoglobin	3.71917	-0.443251	0.196472	+	21	77				25	21	40.4	34	34	81.744	0	197.37	8825300000	2.48341	2.45163	2.43427	2.07341	1.98992	1.97622	2.88575	2.83512	2.86807
O75907	O75907	DGAT1	Diacylglycerol O-acyltransferase 1	3.07299	-0.443051	0.196294	+	2	5				2	2	4.7	4.7	4.7	55.278	0	6.2293	288220000	-1.15326	-1.19386	-1.07178	-1.51762	-1.6306	-1.59983	-1.58683	-1.60067	-1.66921
Q9Y2P4	Q9Y2P4	SLC27A6	Long-chain fatty acid transport protein 6	3.67052	-0.442488	0.195796	+	7	14				7	7	12.3	12.3	12.3	70.111	0	10.769	984800000	0.116346	0.0449572	0.046278	-0.417853	-0.330567	-0.371463	-1.01644	-0.93035	-0.98607
P46976-2;P46976;P46976-3	P46976-2;P46976	GYG1	Glycogenin-1	2.06093	-0.442024	0.195385	+	8	27				8	8	25.2	25.2	25.2	37.478	0	55.888	5945000000	1.24337	1.43277	1.53471	0.900343	0.963205	1.02123	1.26453	1.25975	1.23147
Q9HCN3	Q9HCN3	TMEM8A	Transmembrane protein 8A	4.06854	-0.441265	0.194715	+	4	8				4	4	6.2	6.2	6.2	84.76	0	20.904	240750000	-0.969411	-0.89923	-0.962563	-1.36359	-1.37593	-1.41548	-1.50322	-1.52956	-1.52088
Q9NWR8	Q9NWR8	CCDC109B	Calcium uniporter regulatory subunit MCUb, mitochondrial	2.32837	-0.441037	0.194513	+	3	5				3	3	8.9	8.9	8.9	39.082	0	7.0261	304790000	-1.76036	-2.02204	-1.90674	-2.36721	-2.31137	-2.33367	-2.14888	-2.25595	-2.18477
Q58EX2-2;Q58EX2-3;Q58EX2;Q58EX2-4	Q58EX2-2;Q58EX2-3;Q58EX2;Q58EX2-4	SDK2	Protein sidekick-2	3.3892	-0.440976	0.19446	+	3	3				3	3	1.7	1.7	1.7	211.18	0.00026515	2.8127	31085000	-2.12797	-2.0104	-2.06546	-2.49655	-2.55215	-2.47806	-2.51551	-2.36463	-2.45762
P26639;P26639-2	P26639;P26639-2	TARS	Threonine--tRNA ligase, cytoplasmic	4.68169	0.440667	0.194187	+	32	156				34	34	51.2	51.2	47.9	83.434	0	323.31	39441000000	3.75815	3.73964	3.75343	4.19122	4.1594	4.22261	4.49068	4.51938	4.52406
O43707;O43707-2;O43707-3	O43707;O43707-2;O43707-3	ACTN4	Alpha-actinin-4	3.86522	0.440638	0.194162	+	43	1084				63	63	69.5	69.5	48.2	104.85	0	323.31	587620000000	6.02149	5.91765	5.96691	6.42213	6.40384	6.402	6.71656	6.69542	6.71138
Q96PQ0	Q96PQ0	SORCS2	VPS10 domain-containing receptor SorCS2	3.5349	-0.440622	0.194147	+	10	22				10	10	8.3	8.3	8.3	128.15	0	20.355	1442100000	0.886112	0.98963	0.904499	0.517221	0.451008	0.490147	0.294697	0.323067	0.271134
Q86TP1;Q86TP1-2;Q86TP1-5;Q86TP1-4;Q86TP1-3;Q86TP1-6;Q86TP1-7	Q86TP1;Q86TP1-2;Q86TP1-5;Q86TP1-4;Q86TP1-3	PRUNE	Protein prune homolog	4.37618	-0.440585	0.194116	+	7	21				7	7	17.7	17.7	17.7	50.199	0	19.811	3209700000	0.273459	0.246555	0.204028	-0.214087	-0.204643	-0.178984	0.503784	0.502415	0.535388
Q96FX7	Q96FX7	TRMT61A	tRNA (adenine(58)-N(1))-methyltransferase catalytic subunit TRMT61A	1.67832	0.440248	0.193818	+	4	7				4	4	23.9	23.9	23.9	31.381	0	10.513	646270000	-4.40376	-4.52779	-4.46566	-3.79821	-4.13139	-4.14686	-4.05056	-3.8403	-4.08466
O15226;O15226-2	O15226;O15226-2	NKRF	NF-kappa-B-repressing factor	3.5293	0.440085	0.193675	+	15	24				15	15	23.6	23.6	23.6	77.672	0	29.411	1057600000	-0.00445175	-0.12896	-0.0471563	0.366133	0.392317	0.381237	0.410461	0.371248	0.42221
Q86WQ0;Q86WQ0-2	Q86WQ0;Q86WQ0-2	NR2C2AP	Nuclear receptor 2C2-associated protein	4.63474	0.440008	0.193607	+	3	6				3	3	36	36	36	15.876	0	20.054	633200000	-2.15722	-2.11673	-2.09103	-1.68245	-1.68722	-1.67529	-1.32166	-1.3478	-1.42281
P25398	P25398	RPS12	40S ribosomal protein S12	6.16619	0.439924	0.193533	+	9	168				9	9	77.3	77.3	77.3	14.515	0	139.96	88044000000	3.27553	3.26931	3.24905	3.70224	3.70616	3.70527	3.80523	3.83864	3.79977
Q9Y2L1;Q9Y2L1-2	Q9Y2L1;Q9Y2L1-2	DIS3	Exosome complex exonuclease RRP44	5.10374	0.439895	0.193508	+	20	52				20	20	27.3	27.3	27.3	109	0	203.05	4732200000	1.36214	1.37018	1.36732	1.83342	1.8032	1.7827	1.88961	1.85855	1.80896
Q9BQC6	Q9BQC6	MRPL57	Ribosomal protein 63, mitochondrial	3.75746	-0.439737	0.193369	+	2	8				2	2	19.6	19.6	19.6	12.266	0	9.3001	5066400000	-2.18538	-2.09152	-2.09442	-2.56903	-2.57855	-2.54295	-2.49092	-2.3713	-2.33645
Q6P4A8	Q6P4A8	PLBD1	Phospholipase B-like 1;Phospholipase B-like 1 chain A;Phospholipase B-like 1 chain B;Phospholipase B-like 1 chain C	3.80731	-0.439159	0.19286	+	16	68				16	16	31.5	31.5	31.5	63.254	0	94.362	13188000000	2.80201	2.74212	2.819	2.38187	2.35505	2.30874	1.86148	1.83075	1.81562
Q9UPQ9-1;Q9UPQ9	Q9UPQ9-1;Q9UPQ9	TNRC6B	Trinucleotide repeat-containing gene 6B protein	2.39822	0.439084	0.192795	+	2	4				2	2	2	2	2	182.81	0	25.097	76583000	-3.4345	-3.56631	-3.40498	-3.09864	-3.06816	-2.92173	-2.51881	-2.51135	-2.61169
Q92604	Q92604	LPGAT1	Acyl-CoA:lysophosphatidylglycerol acyltransferase 1	2.30129	-0.438363	0.192162	+	5	7				5	5	12.7	12.7	12.7	43.089	0	8.9642	406280000	-1.5749	-1.38786	-1.3219	-1.84068	-1.90532	-1.85375	-2.32146	-2.3532	-2.3128
Q8TDB4	Q8TDB4	MGARP	Protein MGARP	2.06175	0.438063	0.191899	+	5	6				5	5	37.5	37.5	37.5	25.389	0	24.479	362160000	-2.61385	-2.45719	-2.4025	-2.04643	-1.94261	-2.17032	-2.4189	-2.49032	-2.48553
Q8IXU6;Q8IXU6-3;Q8IXU6-2	Q8IXU6;Q8IXU6-3;Q8IXU6-2	SLC35F2	Solute carrier family 35 member F2	1.90243	0.437322	0.19125	+	2	3				2	2	13.6	13.6	13.6	41.211	0	20.825	190570000	-2.20389	-1.88358	-2.1564	-1.60831	-1.65807	-1.66552	-1.55628	-1.60359	-1.68907
Q7Z422-2;Q7Z422-4;Q7Z422-3;Q7Z422-5;Q7Z422	Q7Z422-2;Q7Z422-4;Q7Z422-3;Q7Z422-5;Q7Z422	SZRD1	SUZ domain-containing protein 1	2.82758	0.437233	0.191172	+	2	3				2	2	15.2	15.2	15.2	14.604	0	7.2653	508110000	-1.60756	-1.56023	-1.50544	-1.1653	-1.17168	-1.02456	-1.11465	-1.12005	-1.15012
Q86X29-6;Q86X29-5;Q86X29-4;Q86X29;Q86X29-2;Q86X29-3	Q86X29-6;Q86X29-5;Q86X29-4;Q86X29;Q86X29-2;Q86X29-3	LSR	Lipolysis-stimulated lipoprotein receptor	3.04463	-0.436522	0.190552	+	10	22				10	10	25.4	25.4	25.4	54.498	0	58.63	2888600000	0.642147	0.78467	0.680916	0.229105	0.313755	0.255306	-0.114003	-0.13368	-0.163252
Q86TG7-2;Q86TG7	Q86TG7-2;Q86TG7	PEG10	Retrotransposon-derived protein PEG10	3.78834	0.436117	0.190198	+	2	4				2	2	6.8	6.8	6.8	36.965	0	7.3647	477470000	-1.93896	-2.01683	-2.00731	-1.5574	-1.58324	-1.5141	-1.48406	-1.45078	-1.46497
Q9NZB8-2;Q9NZB8;Q9NZB8-7;Q9NZB8-8;Q9NZB8-5;Q9NZB8-4;Q9NZB8-3;Q9NZB8-6	Q9NZB8-2;Q9NZB8;Q9NZB8-7;Q9NZB8-8;Q9NZB8-5	MOCS1	Molybdenum cofactor biosynthesis protein 1;Cyclic pyranopterin monophosphate synthase;Cyclic pyranopterin monophosphate synthase accessory protein	4.57567	-0.43555	0.189704	+	10	18				10	10	17.6	17.6	17.6	68.256	0	42.503	1626400000	-0.119344	-0.109394	-0.0845976	-0.569798	-0.510273	-0.539916	-0.747807	-0.694204	-0.759459
P06454-2;P06454	P06454-2;P06454	PTMA	Prothymosin alpha;Prothymosin alpha, N-terminally processed;Thymosin alpha-1	1.36144	0.435349	0.189529		5	68				5	5	35.5	35.5	35.5	12.074	0	132.73	21966000000	2.21999	1.83029	2.22487	2.39178	2.55028	2.63914	2.78221	2.96992	2.95812
P17643	P17643	TYRP1	5,6-dihydroxyindole-2-carboxylic acid oxidase	4.11527	-0.435298	0.189485	+	27	263				27	27	50.3	50.3	50.3	60.724	0	323.31	201210000000	5.43626	5.36567	5.38357	4.98676	4.93348	4.95937	4.36063	4.40267	4.34837
O00461	O00461	GOLIM4	Golgi integral membrane protein 4	3.92637	-0.435265	0.189456	+	18	34				18	18	20.5	20.5	20.5	81.879	0	57.95	2817400000	0.741426	0.651844	0.683128	0.253668	0.280577	0.236359	0.426428	0.399355	0.426385
Q9H223	Q9H223	EHD4	EH domain-containing protein 4	4.64574	0.434617	0.188892	+	21	79				25	24	59.7	58.4	53.4	61.174	0	178.42	11358000000	2.63371	2.57333	2.59364	3.04548	3.03835	3.02069	2.90624	2.90793	2.86487
Q9BY79-2;Q9BY79	Q9BY79-2;Q9BY79	MFRP	Membrane frizzled-related protein	1.3645	-0.434592	0.18887		2	2				2	2	5.4	5.4	5.4	48.918	0.0016548	2.0682	121810000	-4.75271	-5.18881	-5.00833	-5.5399	-5.27186	-5.44187	-5.68265	-5.8934	-5.73963
O14867	O14867	BACH1	Transcription regulator protein BACH1	2.47393	0.434483	0.188775	+	5	8				5	5	7.5	7.5	7.5	81.957	0	9.1332	110350000	-2.00431	-2.08226	-1.93629	-1.51792	-1.51759	-1.6839	-1.6933	-1.84687	-1.75764
Q96TA2-3;Q96TA2-2;Q96TA2	Q96TA2-3;Q96TA2-2;Q96TA2	YME1L1	ATP-dependent zinc metalloprotease YME1L1	5.07874	0.434346	0.188656	+	14	28				14	14	23.1	23.1	23.1	75.981	0	132.73	4477900000	0.975313	0.950378	0.985786	1.38682	1.42362	1.40407	1.64245	1.67568	1.68977
P40227;P40227-2	P40227;P40227-2	CCT6A	T-complex protein 1 subunit zeta	3.68457	0.43432	0.188634	+	25	189				32	32	58.8	58.8	49.2	58.024	0	323.31	115000000000	3.86658	3.76759	3.82069	4.28778	4.23253	4.23752	4.40759	4.39994	4.39943
Q00013-2;Q00013-3;Q00013	Q00013-2;Q00013-3;Q00013	MPP1	55 kDa erythrocyte membrane protein	1.15445	0.433979	0.188338		3	5				3	3	7.1	7.1	7.1	49.074	0	6.1726	196300000	-1.47538	-2.01751	-1.83314	-1.2685	-1.26037	-1.49522	-0.657096	-0.911969	-0.911198
O43504	O43504	LAMTOR5	Ragulator complex protein LAMTOR5	2.32255	-0.433665	0.188066	+	3	6				3	3	59.3	59.3	59.3	9.6138	0	12.62	222450000	-1.36253	-1.36243	-1.21829	-1.75019	-1.64413	-1.84992	-1.72096	-1.77943	-1.85194
Q9C040;Q9C040-2	Q9C040;Q9C040-2	TRIM2	Tripartite motif-containing protein 2	3.96328	-0.433488	0.187912	+	8	18				10	10	15.5	15.5	13.2	81.529	0	30.946	816580000	-0.584762	-0.548014	-0.49593	-0.953244	-0.99438	-0.981544	-0.902339	-0.916219	-0.893637
Q8WZ42-5;Q8WZ42-11;Q8WZ42-4;Q8WZ42-7;Q8WZ42-2;Q8WZ42;Q8WZ42-8;Q8WZ42-13;Q8WZ42-12;Q8WZ42-3;Q8WZ42-10;Q8WZ42-9;Q8WZ42-6	Q8WZ42-5;Q8WZ42-11;Q8WZ42-4;Q8WZ42-7;Q8WZ42-2;Q8WZ42;Q8WZ42-8;Q8WZ42-13;Q8WZ42-12;Q8WZ42-3;Q8WZ42-10;Q8WZ42-9	TTN	Titin	3.73379	-0.433348	0.18779	+	8	9				9	8	0.2	0.2	0.2	3653	0	4.8261	906360000	-1.23042	-1.31712	-1.2222	-1.71353	-1.67751	-1.67874	-1.42308	-1.36328	-1.38844
Q13308;Q13308-6;Q13308-4;Q13308-2;Q13308-3;Q13308-5	Q13308;Q13308-6;Q13308-4;Q13308-2;Q13308-3;Q13308-5	PTK7	Inactive tyrosine-protein kinase 7	4.76697	-0.432868	0.187375	+	27	75				27	27	34.4	34.4	34.4	118.39	0	155.33	7991900000	2.53741	2.57586	2.52179	2.1225	2.11698	2.09698	2.56199	2.5748	2.5636
P62917	P62917	RPL8	60S ribosomal protein L8	4.49194	0.432634	0.187172	+	11	101				11	11	45.1	45.1	45.1	28.024	0	216.67	49944000000	2.67978	2.61564	2.64888	3.09964	3.06752	3.07504	3.31608	3.34233	3.27907
P17010-2;P17010;P17010-3;P08048-2;P08048-3;P08048	P17010-2;P17010;P17010-3;P08048-2;P08048-3;P08048	ZFX;ZFY	Zinc finger X-chromosomal protein;Zinc finger Y-chromosomal protein	4.29514	-0.432424	0.18699	+	5	8				5	5	8.7	8.7	8.7	66.065	0	6.5206	345230000	-0.820022	-0.838488	-0.768351	-1.22391	-1.2599	-1.24033	-0.977421	-1.03099	-1.05589
Q1ED39	Q1ED39	KNOP1	Lysine-rich nucleolar protein 1	2.85514	0.432406	0.186975	+	4	6				4	4	8.7	8.7	8.7	51.588	0	8.0067	115740000	-2.2064	-2.17054	-2.31573	-1.73344	-1.84195	-1.82005	-1.76927	-1.87554	-1.78483
Q9P2X3;Q9P2X3-2	Q9P2X3;Q9P2X3-2	IMPACT	Protein IMPACT	3.88953	-0.432294	0.186878	+	5	12				5	5	23.8	23.8	23.8	36.476	0	141.97	872880000	0.768969	0.779001	0.700815	0.284563	0.338802	0.328539	0.0325031	0.0593414	0.111273
Q8WUD4	Q8WUD4	CCDC12	Coiled-coil domain-containing protein 12	3.88861	0.432147	0.186751	+	9	15				9	9	42.8	42.8	42.8	19.181	0	22.52	1427500000	-0.0101585	-0.0623541	-0.0167131	0.363306	0.448147	0.395761	0.296438	0.168088	0.136548
Q96IG2;Q96IG2-2	Q96IG2;Q96IG2-2	FBXL20	F-box/LRR-repeat protein 20	5.4922	-0.432111	0.18672	+	7	19				9	9	21.6	21.6	17.4	48.423	0	33.783	2429000000	0.488651	0.483891	0.486093	0.073904	0.033638	0.0547581	-0.00932312	0.0161877	-0.0213804
P09471-2;P09471	P09471-2;P09471	GNAO1	Guanine nucleotide-binding protein G(o) subunit alpha	2.80799	-0.432056	0.186672	+	6	9				7	6	21.5	18.9	18.9	40.086	0	22.364	871270000	-0.151474	0.037466	-0.0299273	-0.487362	-0.458524	-0.494217	-0.886937	-0.837749	-0.915285
O95232;O95232-2	O95232	LUC7L3	Luc7-like protein 3	4.70958	0.431694	0.18636	+	20	64				21	21	39.4	39.4	37.7	51.466	0	286.6	11448000000	1.86588	1.81323	1.86369	2.27152	2.27413	2.29223	2.21664	2.22194	2.19314
Q8WZA9	Q8WZA9	IRGQ	Immunity-related GTPase family Q protein	4.3216	0.431655	0.186326	+	14	34				14	14	34	34	34	62.717	0	109.42	5270500000	0.862253	0.812258	0.801062	1.27772	1.26064	1.23218	1.0843	1.11466	1.06604
Q8WUF5	Q8WUF5	PPP1R13L	RelA-associated inhibitor	4.4288	0.431458	0.186156	+	12	21				12	12	19.1	19.1	19.1	89.09	0	73.546	961090000	-0.770945	-0.734965	-0.743131	-0.282251	-0.327433	-0.344984	-0.143879	-0.148387	-0.128923
O60281-2;O60281	O60281-2;O60281	ZNF292	Zinc finger protein 292	3.55305	-0.431439	0.18614	+	5	5				5	5	2.2	2.2	2.2	288.28	0	10.303	136870000	-1.14995	-1.08783	-1.08867	-1.57547	-1.48137	-1.56393	-1.25931	-1.24822	-1.35372
P06748;P06748-3	P06748;P06748-3	NPM1	Nucleophosmin	3.62413	0.431365	0.186076	+	6	399				19	19	57.1	57.1	12.2	32.575	0	323.31	325850000000	5.18875	5.10512	5.20956	5.61782	5.57337	5.60634	5.71828	5.68658	5.65244
Q14137;Q14137-2	Q14137;Q14137-2	BOP1	Ribosome biogenesis protein BOP1	4.49784	0.431196	0.18593	+	14	36				14	14	23.5	23.5	23.5	83.629	0	56.709	3833000000	0.788809	0.830875	0.833029	1.27786	1.24031	1.22813	1.23086	1.25123	1.22903
Q96BH1	Q96BH1	RNF25	E3 ubiquitin-protein ligase RNF25	3.01351	0.430957	0.185724	+	5	6				5	5	12.9	12.9	12.9	51.218	0	10.141	502910000	-2.31238	-2.18038	-2.30624	-1.82752	-1.7969	-1.8817	-1.96766	-1.97657	-1.93375
Q6UW63	Q6UW63	KDELC1	KDEL motif-containing protein 1	4.34631	0.430654	0.185463	+	18	41				18	18	40.2	40.2	40.2	58.042	0	91.599	4274000000	1.20171	1.21726	1.15261	1.62988	1.63535	1.59831	1.55546	1.57876	1.58581
Q9Y3T9	Q9Y3T9	NOC2L	Nucleolar complex protein 2 homolog	4.14732	0.430492	0.185323	+	17	39				17	17	23.5	23.5	23.5	84.918	0	141.91	4794700000	1.39871	1.3302	1.40025	1.78573	1.81605	1.81885	2.01423	2.01014	1.98987
O15021-2;O15021-3;O15021-1;O15021	O15021-2;O15021-3;O15021-1;O15021	MAST4	Microtubule-associated serine/threonine-protein kinase 4	2.30222	0.430213	0.185083	+	2	4				3	2	1.2	0.9	0.9	264.76	0	4.118	561920000	-1.74193	-1.85997	-1.70645	-1.41123	-1.21753	-1.38895	-1.66102	-1.7451	-1.78048
P49736	P49736	MCM2	DNA replication licensing factor MCM2	4.38602	0.430073	0.184963	+	27	79				27	27	36.3	36.3	36.3	101.89	0	139.34	7587900000	1.25975	1.30137	1.23535	1.71324	1.67593	1.69751	2.66994	2.64971	2.65294
Q9Y2D8-2;Q9Y2D8-3;Q9Y2D8	Q9Y2D8-2;Q9Y2D8-3;Q9Y2D8	SSX2IP	Afadin- and alpha-actinin-binding protein	2.98007	-0.429953	0.18486	+	5	7				5	5	6.8	6.8	6.8	65.493	0	4.0029	322200000	-1.49788	-1.50949	-1.44376	-1.9361	-1.82464	-1.98025	-1.97604	-2.02723	-1.97225
Q9ULQ0;Q9ULQ0-2	Q9ULQ0;Q9ULQ0-2	STRIP2	Striatin-interacting protein 2	3.88178	-0.429932	0.184842	+	15	36				16	16	29.3	29.3	28.3	95.358	0	128.12	3996600000	1.28115	1.24827	1.19339	0.835999	0.784346	0.812674	0.680855	0.769033	0.754529
Q9NUA8;Q9NUA8-2	Q9NUA8	ZBTB40	Zinc finger and BTB domain-containing protein 40	3.90853	0.429821	0.184746	+	4	7				4	4	3.2	3.2	3.2	138.12	0	8.3976	318010000	-1.60495	-1.65407	-1.65511	-1.23569	-1.22861	-1.16035	-0.876746	-0.828343	-0.792534
Q96IF1	Q96IF1	AJUBA	LIM domain-containing protein ajuba	4.31366	0.429718	0.184658	+	5	13				5	5	10	10	10	56.933	0	16.152	700900000	-0.802859	-0.865763	-0.847395	-0.420031	-0.382134	-0.424697	-0.0260544	-0.0943985	-0.0973549
Q8WWM7;Q8WWM7-6;Q8WWM7-8;Q8WWM7-5;Q8WWM7-4;Q8WWM7-9;Q8WWM7-2;Q8WWM7-3;Q8WWM7-7	Q8WWM7;Q8WWM7-6;Q8WWM7-8;Q8WWM7-5;Q8WWM7-4;Q8WWM7-9;Q8WWM7-2;Q8WWM7-3;Q8WWM7-7	ATXN2L	Ataxin-2-like protein	3.90993	0.429648	0.184597	+	31	107				34	34	28.9	28.9	27.4	113.37	0	195.35	10918000000	2.62435	2.5436	2.63005	3.02823	3.04377	3.01494	3.1622	3.12182	3.11225
Q6PII5-2;Q6PII5	Q6PII5-2;Q6PII5	HAGHL	Hydroxyacylglutathione hydrolase-like protein	4.04129	-0.429416	0.184398	+	2	2				2	2	6	6	6	31.233	0.0016613	2.113	65499000	-1.84335	-1.88864	-1.82234	-2.24375	-2.29849	-2.30034	-2.17696	-2.28594	-2.1685
Q13347	Q13347	EIF3I	Eukaryotic translation initiation factor 3 subunit I	4.58406	0.429096	0.184124	+	17	89				17	17	60.6	60.6	60.6	36.501	0	115.11	23528000000	2.35963	2.30125	2.32472	2.77572	2.74146	2.7557	2.95753	2.91239	2.87556
P62081	P62081	RPS7	40S ribosomal protein S7	3.2169	0.429078	0.184108	+	12	101				12	12	46.9	46.9	46.9	22.127	0	69.924	75349000000	1.90362	1.87773	1.83687	2.22496	2.32667	2.35382	2.27549	2.24301	2.22745
P0CW22;P08708	P0CW22;P08708	RPS17L;RPS17	40S ribosomal protein S17-like;40S ribosomal protein S17	4.8468	0.428919	0.183971	+	11	102				11	11	60	60	60	15.55	0	323.31	39737000000	3.76374	3.75854	3.78502	4.21492	4.16851	4.21062	4.28503	4.28079	4.25466
P30740;P30740-2	P30740;P30740-2	SERPINB1	Leukocyte elastase inhibitor	2.96863	-0.428909	0.183963	+	5	6				5	5	13.5	13.5	13.5	42.741	0	6.8254	224670000	-2.01981	-1.97725	-1.9352	-2.48894	-2.39369	-2.33635	-3.01184	-2.8618	-2.99511
O75438;O75438-2	O75438;O75438-2	NDUFB1	NADH dehydrogenase [ubiquinone] 1 beta subcomplex subunit 1	3.40569	-0.428307	0.183447	+	2	9				2	2	32.8	32.8	32.8	6.9611	0	5.2136	1069300000	-0.214132	-0.210442	-0.189034	-0.629975	-0.700512	-0.568043	-0.797179	-0.691981	-0.761317
Q8NEY1-7;Q8NEY1-4;Q8NEY1-2;Q8NEY1-3;Q8NEY1;Q8NEY1-6;Q8NEY1-5	Q8NEY1-7;Q8NEY1-4;Q8NEY1-2;Q8NEY1-3;Q8NEY1;Q8NEY1-6;Q8NEY1-5	NAV1	Neuron navigator 1	4.66758	0.427999	0.183183	+	13	17				13	13	8.2	8.2	8.2	195.04	0	36.888	1050300000	-0.0810118	-0.123077	-0.100116	0.353983	0.319288	0.30652	0.34721	0.393358	0.360232
Q9H2J4	Q9H2J4	PDCL3	Phosducin-like protein 3	4.78327	0.427989	0.183175	+	9	18				9	9	44.4	44.4	44.4	27.614	0	89.028	2675400000	0.457809	0.477003	0.48183	0.870899	0.904364	0.925346	0.97382	1.01123	1.02457
Q5VZF2-3;Q5VZF2-2;Q5VZF2	Q5VZF2-3;Q5VZF2-2;Q5VZF2	MBNL2	Muscleblind-like protein 2	1.57255	0.427879	0.18308	+	2	3				6	2	14.4	4.7	4.7	39.356	0.0001339	2.983	415930000	-4.65909	-4.95246	-4.60534	-4.33762	-4.40504	-4.19059	-4.07115	-4.06767	-4.09922
Q8IWB1	Q8IWB1	ITPRIP	Inositol 1,4,5-trisphosphate receptor-interacting protein	4.34936	0.427733	0.182955	+	10	18				10	10	18.3	18.3	18.3	62.059	0	23.879	1441100000	0.00558186	0.0770311	0.0504179	0.455641	0.482727	0.477861	-0.123243	-0.0853844	-0.179173
Q9Y5M8	Q9Y5M8	SRPRB	Signal recognition particle receptor subunit beta	4.32867	0.427503	0.182759	+	11	54				11	11	45	45	45	29.702	0	179.52	12714000000	1.69766	1.62422	1.67181	2.10549	2.08037	2.09034	2.05833	2.01858	1.99866
Q5TC82-2;Q5TC82	Q5TC82-2;Q5TC82	RC3H1	Roquin-1	1.88096	0.427469	0.18273	+	2	6				3	3	2	2	1.2	124.84	0	6.6127	208580000	-1.80136	-1.54182	-1.83892	-1.3551	-1.3157	-1.22888	-1.62513	-1.53202	-1.55082
O00257;O00257-3	O00257	CBX4	E3 SUMO-protein ligase CBX4	2.69759	-0.427372	0.182647	+	3	5				3	3	6.1	6.1	6.1	61.367	0.0016523	2.0497	134720000	-2.54084	-2.664	-2.55464	-2.94989	-2.99067	-3.10103	-2.83756	-2.85355	-2.79424
P46060	P46060	RANGAP1	Ran GTPase-activating protein 1	4.41982	0.427129	0.182439	+	24	98				24	24	44	44	44	63.541	0	243.74	20972000000	2.44516	2.3795	2.42337	2.85853	2.84511	2.82578	3.26351	3.21322	3.22327
Q2TB10	Q2TB10	ZNF800	Zinc finger protein 800	3.28769	0.426962	0.182297	+	13	21				13	13	21.8	21.8	21.8	75.235	0	50.423	894940000	0.189466	0.105268	0.223362	0.578716	0.64484	0.575426	0.262068	0.26198	0.241893
Q8TBZ6	Q8TBZ6	TRMT10A	tRNA methyltransferase 10 homolog A	1.83202	0.425881	0.181375	+	4	5				4	4	15.9	15.9	15.9	39.718	0	15.076	192970000	-4.30709	-4.22842	-4.33001	-3.76443	-4.06048	-3.76296	-3.9255	-4.03305	-4.08143
P62906	P62906	RPL10A	60S ribosomal protein L10a	4.2689	0.425819	0.181322	+	13	89				13	13	47.9	47.9	47.9	24.831	0	143.01	63533000000	2.57303	2.50426	2.52956	2.9682	2.93801	2.9781	3.14273	3.12907	3.12968
Q13112	Q13112	CHAF1B	Chromatin assembly factor 1 subunit B	3.35649	0.425486	0.181039	+	3	4				3	3	5.7	5.7	5.7	61.492	0	5.8235	176080000	-3.06072	-2.93061	-3.02814	-2.59737	-2.57092	-2.57472	-1.75837	-1.84727	-1.73882
Q9P0V3;Q9P0V3-2	Q9P0V3;Q9P0V3-2	SH3BP4	SH3 domain-binding protein 4	4.04273	0.425454	0.181011	+	11	15				11	11	12.8	12.8	12.8	107.49	0	23.695	1923900000	-0.538125	-0.463518	-0.48497	-0.066206	-0.0975494	-0.0464973	-0.105264	-0.0990744	-0.113156
Q8TD57;Q8TD57-3;Q8TD57-2	Q8TD57;Q8TD57-3	DNAH3	Dynein heavy chain 3, axonemal	3.16604	0.425191	0.180787	+	4	13				4	4	0.9	0.9	0.9	470.77	0.0068201	1.4219	12360000000	-0.288121	-0.380932	-0.255885	0.143909	0.138477	0.0682468	0.274342	0.262462	0.288772
Q92990;Q92990-2	Q92990;Q92990-2	GLMN	Glomulin	3.7089	0.424984	0.180611	+	9	20				9	9	19.5	19.5	19.5	68.207	0	34.136	1126500000	0.0503597	0.00490761	0.00960827	0.442442	0.398544	0.49884	0.738178	0.769436	0.768594
Q7Z6L1;Q7Z6L1-2;Q7Z6L1-4;Q7Z6L1-3	Q7Z6L1;Q7Z6L1-2;Q7Z6L1-4;Q7Z6L1-3	TECPR1	Tectonin beta-propeller repeat-containing protein 1	3.064	-0.424455	0.180162	+	3	5				3	3	2.6	2.6	2.6	129.69	0	6.6274	667380000	-1.50943	-1.36985	-1.40025	-1.87528	-1.86913	-1.80848	-2.28673	-2.2978	-2.26927
P60228	P60228	EIF3E	Eukaryotic translation initiation factor 3 subunit E	5.37315	0.424368	0.180088	+	21	125				21	21	57.3	57.3	57.3	52.22	0	275.85	28550000000	3.45644	3.43904	3.45387	3.89483	3.85702	3.87061	3.91433	3.94064	3.92475
P05388;P05388-2;Q8NHW5	P05388;P05388-2;Q8NHW5	RPLP0;RPLP0P6	60S acidic ribosomal protein P0;60S acidic ribosomal protein P0-like	5.21402	0.424313	0.180041	+	16	137				16	16	56.2	56.2	56.2	34.273	0	275.85	93401000000	3.73863	3.70502	3.71149	4.14506	4.12652	4.1565	4.3357	4.34674	4.33933
P15170-2;P15170-3;P15170	P15170-2;P15170-3;P15170	GSPT1	Eukaryotic peptide chain release factor GTP-binding subunit ERF3A	6.22192	0.424058	0.179825	+	12	96				25	25	42.3	42.3	21.9	68.6	0	86.234	34145000000	2.32731	2.32335	2.31945	2.75175	2.73338	2.75716	2.89409	2.89995	2.9129
Q7Z478	Q7Z478	DHX29	ATP-dependent RNA helicase DHX29	4.5173	0.424003	0.179779	+	40	102				41	41	31.3	31.3	30.8	155.23	0	237.8	14787000000	2.45016	2.44426	2.39405	2.85478	2.83639	2.86931	2.92268	2.91166	2.92123
Q9BXJ0	Q9BXJ0	C1QTNF5	Complement C1q tumor necrosis factor-related protein 5	4.39533	-0.423609	0.179445	+	6	68				6	6	28.8	28.8	28.8	25.298	0	50.911	27409000000	1.92069	1.94289	1.99192	1.51837	1.53535	1.53095	1.14506	1.19469	1.20503
Q14344;Q14344-2	Q14344;Q14344-2	GNA13	Guanine nucleotide-binding protein subunit alpha-13	5.53456	-0.423135	0.179043	+	16	69				17	17	45.1	45.1	43	44.049	0	184.89	18730000000	2.96807	2.98586	2.95502	2.55013	2.53348	2.55594	2.12172	2.17253	2.14639
O75787-2;O75787	O75787-2;O75787	ATP6AP2	Renin receptor	3.98639	-0.423076	0.178993	+	11	25				11	11	45.9	45.9	45.9	35.612	0	84.083	3436800000	1.44664	1.46033	1.47299	1.07629	1.04757	0.98687	1.07916	1.06978	1.07953
Q9H8K7	Q9H8K7	C10orf88	Uncharacterized protein C10orf88	2.39484	0.422981	0.178913	+	2	3				2	2	6.1	6.1	6.1	49.248	0	4.5275	60473000	-4.08828	-3.96553	-4.19181	-3.66119	-3.70651	-3.60898	-3.48451	-3.33785	-3.44643
Q12983	Q12983	BNIP3	BCL2/adenovirus E1B 19 kDa protein-interacting protein 3	2.37166	-0.422817	0.178774	+	4	8				4	4	20.1	20.1	20.1	21.541	0	14.144	464760000	-2.01598	-1.91137	-1.77707	-2.28419	-2.35454	-2.33414	-1.94255	-2.11087	-2.02232
P60604-2;P60604	P60604-2;P60604	UBE2G2	Ubiquitin-conjugating enzyme E2 G2	3.77297	0.422416	0.178435	+	3	8				3	3	23.4	23.4	23.4	15.614	0	5.8165	1787100000	-1.16858	-1.18253	-1.09279	-0.738203	-0.698324	-0.740137	-0.587792	-0.664611	-0.638302
Q14152;Q14152-2	Q14152;Q14152-2	EIF3A	Eukaryotic translation initiation factor 3 subunit A	4.50254	0.42238	0.178405	+	63	257				63	63	38.8	38.8	38.8	166.57	0	323.31	94228000000	4.34875	4.29358	4.34825	4.7673	4.73705	4.75337	4.86326	4.87356	4.86722
Q8IUI8-2;Q8IUI8	Q8IUI8-2;Q8IUI8	CRLF3	Cytokine receptor-like factor 3	3.4299	0.422347	0.178377	+	6	11				6	6	13.2	13.2	13.2	49.35	0	13.822	432010000	-1.02645	-1.01649	-0.967515	-0.551654	-0.544137	-0.647625	-0.524827	-0.566343	-0.554595
Q16643;Q16643-3;Q16643-2	Q16643;Q16643-3;Q16643-2	DBN1	Drebrin	2.97567	0.422309	0.178345	+	26	119				26	26	53.8	53.8	53.8	71.428	0	323.31	32521000000	2.78218	2.64897	2.6243	3.1217	3.0922	3.10847	3.61256	3.58981	3.58885
Q9BQS7-4;Q9BQS7-2;Q9BQS7;Q9BQS7-3	Q9BQS7-4;Q9BQS7-2;Q9BQS7;Q9BQS7-3	HEPH	Hephaestin	2.06992	-0.421988	0.178073	+	2	3				2	2	1.9	1.9	1.9	100.62	0.0018985	1.9906	281730000	-2.70372	-2.65563	-2.74224	-2.97066	-3.1368	-3.26009	-3.30891	-3.54576	-3.41793
Q9NUQ2	Q9NUQ2	AGPAT5	1-acyl-sn-glycerol-3-phosphate acyltransferase epsilon	5.16564	0.42183	0.177941	+	9	32				9	9	28.3	28.3	28.3	42.072	0	76.669	4122600000	1.4831	1.45881	1.49566	1.91677	1.88727	1.89902	1.78743	1.77279	1.77683
Q96NB3	Q96NB3	ZNF830	Zinc finger protein 830	3.36755	0.421617	0.177761	+	3	3				3	3	11.6	11.6	11.6	41.998	0	8.6132	125300000	-2.34358	-2.41101	-2.27989	-1.91668	-1.94405	-1.9089	-2.0224	-2.03127	-2.00403
Q9Y2Q0-3	Q9Y2Q0-3	ATP8A1	Phospholipid-transporting ATPase IA	6.01496	-0.421477	0.177643	+	2	109				37	37	33.7	33.7	3.9	129.72	0	290.15	14561000000	3.32049	3.32109	3.32437	2.91666	2.8962	2.88867	2.45294	2.46444	2.44411
Q9Y4C2-2;Q9Y4C2	Q9Y4C2-2;Q9Y4C2	TCAF1	TRPM8 channel-associated factor 1	3.3103	0.421217	0.177424	+	10	18				10	10	13.9	13.9	13.9	101.89	0	26.59	940210000	0.00286579	-0.0467491	-0.124454	0.390259	0.37159	0.333466	0.450953	0.484661	0.465819
O60331-4;O60331;O60331-2;O60331-3;O14986-3;O14986;O14986-2	O60331-4;O60331;O60331-2;O60331-3	PIP5K1C	Phosphatidylinositol 4-phosphate 5-kinase type-1 gamma	3.90815	-0.421072	0.177301	+	6	10				7	6	10.5	9.4	9.4	70.213	0	16.278	393060000	-1.95222	-1.87772	-1.89915	-2.36658	-2.31708	-2.30864	-1.82856	-1.85739	-1.8959
Q4KMQ1;Q4KMQ1-2;Q4KMQ1-4;Q4KMQ1-3	Q4KMQ1;Q4KMQ1-2;Q4KMQ1-4;Q4KMQ1-3	TPRN	Taperin	4.07	-0.420948	0.177197	+	18	53				18	18	35.6	35.6	35.6	75.555	0	176.1	4642200000	1.83703	1.77596	1.75712	1.36135	1.38837	1.35753	1.21828	1.22017	1.19912
Q00653;Q00653-3	Q00653;Q00653-3	NFKB2	Nuclear factor NF-kappa-B p100 subunit;Nuclear factor NF-kappa-B p52 subunit	5.44386	0.420658	0.176953	+	2	31				15	15	20	20	2.9	96.748	0	111.03	2742900000	1.05042	1.04509	1.02432	1.4434	1.46956	1.46884	1.34604	1.31462	1.32629
O75845	O75845	SC5D	Lathosterol oxidase	2.36716	0.420504	0.176824	+	4	9				4	4	12.4	12.4	12.4	35.3	0	6.1605	705730000	-1.84613	-1.93969	-1.89325	-1.59831	-1.44851	-1.37073	-1.67632	-1.47871	-1.59451
Q96HY7	Q96HY7	DHTKD1	Probable 2-oxoglutarate dehydrogenase E1 component DHKTD1, mitochondrial	3.70103	-0.420436	0.176767	+	11	23				11	11	17.2	17.2	17.2	103.08	0	55.608	2627600000	1.27049	1.17248	1.22859	0.822933	0.773405	0.813921	0.509052	0.543407	0.527865
Q15059;Q15059-2	Q15059;Q15059-2	BRD3	Bromodomain-containing protein 3	5.06797	-0.420413	0.176747	+	10	19				13	11	22.6	19.6	18.3	79.541	0	36.852	1837900000	0.939665	0.89782	0.9104	0.510183	0.484495	0.491968	0.607866	0.608627	0.538232
Q9BPX5	Q9BPX5	ARPC5L	Actin-related protein 2/3 complex subunit 5-like protein	3.90504	0.420378	0.176717	+	5	14				6	5	62.7	57.5	57.5	16.941	0	122.87	2680800000	-0.487188	-0.396767	-0.457495	-0.0317764	-0.0418339	-0.00670624	-0.0915966	0.0351238	-0.0673876
Q13671;Q13671-2	Q13671;Q13671-2	RIN1	Ras and Rab interactor 1	1.32839	0.420099	0.176483		4	5				4	4	5.1	5.1	5.1	84.098	0	3.0981	95660000	-3.48392	-3.26796	-3.32539	-2.70679	-2.94208	-3.1681	-2.34518	-2.76006	-2.75832
P29762	P29762	CRABP1	Cellular retinoic acid-binding protein 1	3.08081	0.419424	0.175916	+	4	7				5	4	29.9	24.8	24.8	15.565	0	21.766	984690000	-0.579224	-0.708299	-0.702209	-0.229422	-0.219378	-0.28266	-0.745082	-0.770581	-0.741806
P28072	P28072	PSMB6	Proteasome subunit beta type-6	3.18529	-0.419279	0.175795	+	11	60				11	11	59	59	59	25.357	0	266.89	20581000000	2.28345	2.40182	2.32901	1.89084	1.89347	1.97213	2.09016	2.29167	2.28935
Q53EP0;Q53EP0-2	Q53EP0;Q53EP0-2	FNDC3B	Fibronectin type III domain-containing protein 3B	4.51448	0.419087	0.175634	+	12	25				12	12	15.1	15.1	15.1	132.89	0	84.551	1106100000	0.473406	0.459034	0.453185	0.900993	0.899044	0.84285	0.926472	0.864176	0.853395
P56182	P56182	RRP1	Ribosomal RNA processing protein 1 homolog A	5.80209	0.418866	0.175449	+	14	40				14	14	27.5	27.5	27.5	52.839	0	48.079	4166100000	0.462084	0.43993	0.459172	0.867105	0.885479	0.8652	0.92712	0.898125	0.920444
Q8NDF8;Q8NDF8-5;Q8NDF8-3;Q8NDF8-2;Q8NDF8-4;Q5XG87-2;Q5XG87	Q8NDF8;Q8NDF8-5;Q8NDF8-3;Q8NDF8-2	PAPD5	Non-canonical poly(A) RNA polymerase PAPD5	2.68234	0.418847	0.175433	+	5	11				5	5	8.7	8.7	8.7	63.266	0	8.4931	205920000	-1.61915	-1.49376	-1.50194	-1.12832	-1.04111	-1.18887	-0.971039	-0.99739	-1.02363
Q9Y4K1;Q9Y4K1-2	Q9Y4K1	AIM1	Absent in melanoma 1 protein	4.02501	-0.418321	0.174992	+	12	20				12	12	10.1	10.1	10.1	188.67	0	93.095	930620000	0.571787	0.612032	0.637461	0.223789	0.180962	0.161566	-0.274747	-0.300231	-0.424055
Q8TCY9-3;Q8TCY9-4;Q8TCY9-2;Q8TCY9	Q8TCY9-3;Q8TCY9-4;Q8TCY9-2;Q8TCY9	URGCP	Up-regulator of cell proliferation	2.60048	0.418315	0.174988	+	4	4				4	4	5.1	5.1	5.1	96.665	0	6.9074	83995000	-2.92991	-2.85382	-3.05825	-2.55715	-2.49924	-2.53064	-2.67757	-2.45458	-2.48219
Q9HCE6-3;Q9HCE6-2;Q9HCE6;Q9HCE6-4;Q9HCE6-5	Q9HCE6-3;Q9HCE6-2;Q9HCE6;Q9HCE6-4;Q9HCE6-5	ARHGEF10L	Rho guanine nucleotide exchange factor 10-like protein	4.99704	-0.418235	0.174921	+	8	13				8	8	8.5	8.5	8.5	135.18	0	30.682	782730000	-0.318269	-0.281411	-0.293363	-0.707438	-0.736745	-0.703567	-0.923863	-0.917205	-0.948493
P35613-2;P35613;P35613-4;P35613-3	P35613-2;P35613;P35613-4;P35613-3	BSG	Basigin	4.53663	-0.418209	0.174899	+	15	94				15	15	57.6	57.6	57.6	29.221	0	191.38	32544000000	3.18298	3.17047	3.21237	2.76814	2.74512	2.79792	2.57857	2.62354	2.56509
Q3KQZ1-3;Q3KQZ1-2;Q3KQZ1-4;Q3KQZ1	Q3KQZ1-3;Q3KQZ1-2;Q3KQZ1-4;Q3KQZ1	SLC25A35	Solute carrier family 25 member 35	2.91425	-0.418124	0.174827	+	2	4				2	2	7	7	7	30.749	0	5.2768	608070000	-0.674142	-0.830568	-0.757051	-1.18865	-1.12484	-1.20264	-0.788702	-0.766927	-0.762328
Q15262-2;Q15262-3;Q15262;Q15262-4	Q15262-2;Q15262-3;Q15262;Q15262-4	PTPRK	Receptor-type tyrosine-protein phosphatase kappa	5.65829	-0.417899	0.17464	+	13	23				14	14	11.2	11.2	10.5	162.17	0	29.456	1112800000	0.225945	0.246414	0.2264	-0.169895	-0.195738	-0.189306	0.14044	0.138391	0.115307
Q8TB40;Q8TB40-2	Q8TB40;Q8TB40-2	ABHD4	Abhydrolase domain-containing protein 4	2.53944	-0.41761	0.174399	+	6	9				6	6	23.1	23.1	23.1	38.794	0	32.411	479810000	-0.542253	-0.562666	-0.717354	-1.00422	-1.08916	-0.981726	-1.2473	-1.23483	-1.256
Q9BW85	Q9BW85	CCDC94	Coiled-coil domain-containing protein 94	3.23747	0.41723	0.174081	+	7	11				8	7	26	23.8	23.8	37.085	0	12.467	825720000	-1.68015	-1.74935	-1.63074	-1.22172	-1.28713	-1.29971	-1.26874	-1.38797	-1.30996
Q9P1Z0	Q9P1Z0	ZBTB4	Zinc finger and BTB domain-containing protein 4	2.81544	-0.417195	0.174051	+	2	3				2	2	2.2	2.2	2.2	105.11	0	13.086	65786000	-2.18721	-2.30872	-2.16263	-2.59099	-2.693	-2.62616	-2.57307	-2.4019	-2.56204
P19086	P19086	GNAZ	Guanine nucleotide-binding protein G(z) subunit alpha	3.74487	-0.417084	0.173959	+	11	39				12	11	43.1	40.8	40.8	40.923	0	54.735	5073900000	1.86485	1.89503	1.91631	1.52193	1.47577	1.42723	1.0404	1.09549	1.02281
Q5VT79;Q5T2P8;P13928;P13928-2;Q5T2P8-2;Q5VT79-2	Q5VT79;Q5T2P8;P13928;P13928-2;Q5T2P8-2;Q5VT79-2	ANXA8L2;ANXA8L1;ANXA8	Annexin A8-like protein 2;Annexin A8-like protein 1;Annexin A8	3.64253	0.417065	0.173943	+	4	7				4	4	11.6	11.6	11.6	36.865	0	6.9022	441870000	-0.218497	-0.156618	-0.116249	0.236757	0.24091	0.282164	0.111086	0.208605	0.179545
O60701;O60701-2;O60701-3	O60701;O60701-2;O60701-3	UGDH	UDP-glucose 6-dehydrogenase	4.74717	0.41683	0.173747	+	23	70				23	23	67.8	67.8	67.8	55.023	0	266.19	17425000000	1.88145	1.92011	1.87472	2.32599	2.30971	2.29107	2.32137	2.41187	2.38585
Q92993-2;Q92993-4;Q92993;Q92993-3	Q92993-2;Q92993-4;Q92993;Q92993-3	KAT5	Histone acetyltransferase KAT5	3.29676	0.416703	0.173641	+	3	3				3	3	9.3	9.3	9.3	53.076	0	10.374	297400000	-3.76268	-3.69879	-3.62449	-3.26628	-3.27913	-3.29045	-3.50625	-3.52945	-3.47669
Q92879-2;Q92879-3;Q92879;Q92879-6;Q92879-4;Q92879-5	Q92879-2;Q92879-3;Q92879;Q92879-6;Q92879-4;Q92879-5	CELF1	CUGBP Elav-like family member 1	5.8424	0.416328	0.173329	+	12	45				15	15	30.7	30.7	27.2	51.545	0	66.957	7424600000	1.24531	1.26928	1.26916	1.67561	1.6864	1.67072	1.4809	1.45424	1.44857
P61803	P61803	DAD1	Dolichyl-diphosphooligosaccharide--protein glycosyltransferase subunit DAD1	3.25524	-0.416141	0.173173	+	4	16				4	4	35.4	35.4	35.4	12.497	0	13.256	4496200000	-0.397346	-0.418216	-0.48768	-0.796679	-0.850093	-0.904892	-0.650175	-0.831326	-0.748921
Q14331;Q9BZ01	Q14331;Q9BZ01	FRG1;FRG1B	Protein FRG1;Protein FRG1B	4.32766	0.416084	0.173126	+	5	9				6	6	22.5	22.5	19.8	29.172	0	17.239	632610000	-0.109812	-0.153789	-0.158523	0.294203	0.244045	0.28788	0.326439	0.288834	0.319766
P62280	P62280	RPS11	40S ribosomal protein S11	3.96539	0.415009	0.172233	+	9	83				9	9	43	43	43	18.431	0	45.628	81378000000	2.40257	2.31102	2.36436	2.76271	2.78348	2.77679	2.89611	2.90422	2.88856
P51965;P51965-3;P51965-2	P51965;P51965-3;P51965-2	UBE2E1	Ubiquitin-conjugating enzyme E2 E1	3.4215	0.414691	0.171968	+	4	21				6	6	34.7	34.7	24.9	21.404	0	121.38	2549200000	0.566414	0.511503	0.537205	0.956238	0.892754	1.0102	1.10643	1.13421	1.09469
Q9NZM1-6;Q9NZM1-3;Q9NZM1;Q9NZM1-2;Q9NZM1-5;Q9NZM1-7;Q9NZM1-8;Q9NZM1-4;O75923-15;O75923-3;O75923-9;O75923;O75923-14;O75923-6;O75923-12;O75923-5;O75923-11;O75923-4;O75923-10;O75923-2;O75923-8;O75923-7;O75923-13;REV__P24752	Q9NZM1-6;Q9NZM1-3;Q9NZM1;Q9NZM1-2;Q9NZM1-5	MYOF	Myoferlin	4.45418	0.414546	0.171848	+	86	267				86	86	48.9	48.9	48.9	233.47	0	323.31	46240000000	3.83043	3.77406	3.77298	4.19991	4.19877	4.22242	4.8445	4.83794	4.854
Q9BXJ9;Q9BXJ9-4	Q9BXJ9;Q9BXJ9-4	NAA15	N-alpha-acetyltransferase 15, NatA auxiliary subunit	6.2927	0.414377	0.171708	+	34	125				39	39	46.2	46.2	41.7	101.27	0	264.79	21434000000	2.80587	2.78785	2.79485	3.21731	3.20139	3.21301	3.46078	3.46581	3.49328
Q9NWW5-2;Q9NWW5	Q9NWW5-2;Q9NWW5	CLN6	Ceroid-lipofuscinosis neuronal protein 6	2.25574	-0.414347	0.171683	+	2	2				2	2	5.2	5.2	5.2	39.483	0	3.9204	106490000	-1.57285	-1.71484	-1.47163	-1.94362	-2.03553	-2.02322	-1.89422	-2.03228	-1.85228
Q7Z7F0-3;Q7Z7F0-2;Q7Z7F0;Q7Z7F0-4	Q7Z7F0-3;Q7Z7F0-2;Q7Z7F0;Q7Z7F0-4	KIAA0907	UPF0469 protein KIAA0907	2.41569	0.414266	0.171616	+	2	3				2	2	5.5	5.5	5.5	40.282	0.00013356	2.931	256090000	-1.16691	-1.30672	-1.27303	-0.7316	-0.916656	-0.855599	-1.0419	-1.02231	-1.0049
Q8IWU5;Q8IWU5-2	Q8IWU5;Q8IWU5-2	SULF2	Extracellular sulfatase Sulf-2	4.40153	-0.414257	0.171609	+	4	5				4	4	3.7	3.7	3.7	100.45	0	8.4528	117990000	-1.87887	-1.84735	-1.82582	-2.29104	-2.2413	-2.26248	-1.53712	-1.6166	-1.52492
Q13492-3;Q13492-2;Q13492-5;Q13492;Q13492-4	Q13492-3;Q13492-2;Q13492-5;Q13492;Q13492-4	PICALM	Phosphatidylinositol-binding clathrin assembly protein	5.75647	0.413832	0.171257	+	13	34				13	13	25.4	25.4	25.4	66.392	0	44.384	7017700000	1.30816	1.29033	1.32161	1.72493	1.72252	1.71416	1.68419	1.7044	1.73818
Q8N4J0	Q8N4J0	C9orf41	UPF0586 protein C9orf41	3.32828	0.413828	0.171254	+	2	4				2	2	3.7	3.7	3.7	47.185	0	3.1473	235810000	-2.88698	-2.79633	-2.7769	-2.43858	-2.41121	-2.36893	-2.41638	-2.43255	-2.41071
Q9Y3E5	Q9Y3E5	PTRH2	Peptidyl-tRNA hydrolase 2, mitochondrial	4.43195	0.413342	0.170851	+	6	21				6	6	40.2	40.2	40.2	19.193	0	47.236	6950400000	0.54772	0.490326	0.555964	0.947191	0.943703	0.94314	0.796154	0.776068	0.821771
P85299-3;P85299;P85299-5;P85299-2;P85299-4	P85299-3;P85299;P85299-5;P85299-2;P85299-4	PRR5	Proline-rich protein 5	1.52598	-0.413232	0.170761	+	4	5				4	4	11.6	11.6	11.6	41.55	0	4.5235	651580000	-4.88035	-4.80136	-4.9292	-5.41209	-5.04508	-5.39343	-5.58686	-5.33644	-5.58112
P54289-4;P54289-5;P54289;P54289-3;P54289-2	P54289-4;P54289-5;P54289;P54289-3;P54289-2	CACNA2D1	Voltage-dependent calcium channel subunit alpha-2/delta-1;Voltage-dependent calcium channel subunit alpha-2-1;Voltage-dependent calcium channel subunit delta-1	3.74562	-0.41254	0.17019	+	3	6				3	3	3.9	3.9	3.9	121.89	0	19.172	95701000	-1.41617	-1.34686	-1.40327	-1.79133	-1.76871	-1.84387	-1.53444	-1.50282	-1.46524
P53609;P53609-2	P53609;P53609-2	PGGT1B	Geranylgeranyl transferase type-1 subunit beta	2.69356	0.412508	0.170163	+	2	3				2	2	4.5	4.5	4.5	42.368	0	3.1631	170140000	-3.89687	-3.90751	-3.82036	-3.4416	-3.38677	-3.55885	-3.37812	-3.55669	-3.26509
P78540	P78540	ARG2	Arginase-2, mitochondrial	2.35301	0.412024	0.169763	+	7	10				7	7	26.8	26.8	26.8	38.577	0	23.209	758370000	-1.88479	-1.9733	-1.74877	-1.40897	-1.45443	-1.50738	-1.56344	-1.51251	-1.55887
Q9H444;P59074	Q9H444	CHMP4B	Charged multivesicular body protein 4b	4.06707	0.411458	0.169297	+	10	57				11	11	44.6	44.6	41.5	24.95	0	75.646	19706000000	1.4757	1.44984	1.44356	1.82225	1.9004	1.88082	1.98498	1.90422	1.894
Q02543	Q02543	RPL18A	60S ribosomal protein L18a	4.56991	0.411355	0.169213	+	7	72				7	7	34.7	34.7	34.7	20.762	0	97.986	59832000000	2.28557	2.2263	2.26679	2.68413	2.65844	2.67015	2.91267	2.8695	2.90027
O00462	O00462	MANBA	Beta-mannosidase	4.87597	-0.411265	0.169139	+	26	109				27	26	32.7	31.9	31.9	100.89	0	199.88	19379000000	3.65886	3.66002	3.69917	3.27369	3.24433	3.26623	2.80859	2.85479	2.80293
P34931	P34931	HSPA1L	Heat shock 70 kDa protein 1-like	1.53266	-0.41119	0.169077	+	2	2				21	2	31.2	3.4	3.4	70.374	0.0021438	1.939	8941300000	-3.21567	-3.16061	-3.41225	-3.61598	-3.86413	-3.54199	-3.88257	-3.78281	-3.67072
P81877-2;P81877-4;P81877-5;P81877-3;P81877	P81877-2;P81877-4;P81877-5;P81877-3;P81877	SSBP2	Single-stranded DNA-binding protein 2	3.14909	-0.411054	0.168965	+	2	4				3	2	11.1	7.7	7.7	31.478	0.00013408	3.0175	32166000	-2.68267	-2.7332	-2.71126	-3.12624	-3.18807	-3.04597	-3.27451	-3.3868	-3.3954
Q9BT23	Q9BT23	LIMD2	LIM domain-containing protein 2	3.14833	0.411023	0.16894	+	2	3				3	2	25.2	19.7	19.7	14.07	0.0025135	1.8732	84421000	-2.24069	-2.27427	-2.26815	-1.78702	-1.93077	-1.83224	-1.13378	-1.14227	-1.12027
Q5MY95;Q5MY95-2	Q5MY95;Q5MY95-2	ENTPD8	Ectonucleoside triphosphate diphosphohydrolase 8	3.44511	-0.410907	0.168845	+	3	6				3	3	6.3	6.3	6.3	53.903	0	4.6319	1090800000	-2.78739	-2.77014	-2.8312	-3.25111	-3.14542	-3.22494	-3.94858	-4.13676	-4.09465
P04183	P04183	TK1	Thymidine kinase, cytosolic	2.08808	0.410903	0.168841	+	2	4				2	2	11.5	11.5	11.5	25.468	0	12.309	115280000	-3.43686	-3.27719	-3.4874	-2.97787	-3.091	-2.89987	-0.403537	-0.503557	-0.478898
Q9NVV5-3;Q9NVV5-2;Q9NVV5-6;Q9NVV5-5;Q9NVV5-4;Q9NVV5	Q9NVV5-3;Q9NVV5-2;Q9NVV5-6;Q9NVV5-5;Q9NVV5-4;Q9NVV5	AIG1	Androgen-induced gene 1 protein	3.7024	-0.410636	0.168622	+	2	2				2	2	10.2	10.2	10.2	21.714	0.0075307	1.3867	180690000	-2.25021	-2.27819	-2.21985	-2.71313	-2.63464	-2.63238	-2.79151	-2.89217	-2.79844
P42766	P42766	RPL35	60S ribosomal protein L35	2.85497	0.410419	0.168444	+	6	52				6	6	33.3	33.3	33.3	14.551	0	27.832	36975000000	1.30931	1.20253	1.29807	1.65276	1.75827	1.63013	1.9611	1.90848	1.90365
O60294	O60294	LCMT2	tRNA wybutosine-synthesizing protein 4	2.31579	0.410342	0.16838	+	5	6				5	5	7.7	7.7	7.7	75.601	0	9.0408	165040000	-2.61161	-2.67587	-2.78108	-2.36891	-2.18468	-2.28395	-1.98864	-1.99333	-2.09942
Q96RN5-3;Q96RN5-2;Q96RN5	Q96RN5-3;Q96RN5-2;Q96RN5	MED15	Mediator of RNA polymerase II transcription subunit 15	2.62968	0.410193	0.168259	+	4	5				4	4	9.3	9.3	9.3	75.926	0	6.8141	227600000	-2.37796	-2.32837	-2.48712	-2.04449	-1.91845	-1.99993	-1.83185	-1.65056	-1.71717
Q8IUR7-8;Q8IUR7-2;Q8IUR7;Q8IUR7-3;Q8IUR7-7;Q8IUR7-6	Q8IUR7-8;Q8IUR7-2;Q8IUR7;Q8IUR7-3;Q8IUR7-7;Q8IUR7-6	ARMC8	Armadillo repeat-containing protein 8	3.96053	0.409971	0.168076	+	11	20				11	11	19.6	19.6	19.6	67.9	0	42.681	1380900000	0.0194845	-0.0341396	-0.0273714	0.366804	0.436901	0.384182	0.410616	0.364344	0.42839
P13497;P13497-5;P13497-2;P13497-6;P13497-4;P13497-3;O43897;Q9Y6L7	P13497;P13497-5;P13497-2;P13497-6;P13497-4	BMP1	Bone morphogenetic protein 1	4.26977	-0.40899	0.167273	+	8	12				8	8	8.4	8.4	8.4	111.25	0	12.953	585960000	-0.401242	-0.418589	-0.402974	-0.845124	-0.830873	-0.773778	-0.488263	-0.447584	-0.467181
Q96DB2-2;Q96DB2	Q96DB2-2;Q96DB2	HDAC11	Histone deacetylase 11	2.85164	-0.408937	0.167229	+	2	3				2	2	10.1	10.1	10.1	33.124	0	4.1183	84469000	-2.02295	-2.13686	-2.10175	-2.4533	-2.57512	-2.45994	-2.71474	-2.50317	-2.56345
Q9NVN8	Q9NVN8	GNL3L	Guanine nucleotide-binding protein-like 3-like protein	3.67865	0.408546	0.16691	+	10	16				10	10	20.6	20.6	20.6	65.572	0	21.917	699810000	-0.777321	-0.708253	-0.79644	-0.37775	-0.31997	-0.358655	-0.698098	-0.68728	-0.74736
P39019	P39019	RPS19	40S ribosomal protein S19	4.75277	0.408428	0.166814	+	13	143				13	13	60	60	60	16.06	0	93.71	70747000000	2.44732	2.43034	2.48153	2.87669	2.85066	2.85712	3.02032	3.033	3.05988
Q15390-2;Q15390	Q15390-2;Q15390	MTFR1	Mitochondrial fission regulator 1	3.26881	-0.408183	0.166614	+	3	5				3	3	11	11	11	33.2	0	6.0029	219690000	-1.73752	-1.71842	-1.71121	-2.20713	-2.10984	-2.07473	-2.10905	-2.03476	-2.07631
Q15464;Q15464-2	Q15464;Q15464-2	SHB	SH2 domain-containing adapter protein B	3.86914	0.408142	0.16658	+	7	13				7	7	20.8	20.8	20.8	55.042	0	82.175	374620000	-1.99799	-2.07342	-2.07131	-1.61711	-1.66443	-1.63675	-1.36226	-1.32979	-1.3112
Q14562	Q14562	DHX8	ATP-dependent RNA helicase DHX8	4.35524	0.407882	0.166368	+	7	11				8	7	8.7	8	8	139.31	0	17.529	315630000	-1.61756	-1.67934	-1.63823	-1.21592	-1.25399	-1.24158	-1.448	-1.48508	-1.44815
Q9NUG6	Q9NUG6	PDRG1	p53 and DNA damage-regulated protein 1	4.96767	0.407817	0.166314	+	4	7				4	4	33.8	33.8	33.8	15.511	0	71.221	520760000	-0.466831	-0.451934	-0.468246	-0.0541763	-0.0789785	-0.030407	-0.0405293	-0.0282402	0.0100756
Q9NVX2;Q9NVX2-2	Q9NVX2	NLE1	Notchless protein homolog 1	4.31654	0.407542	0.166091	+	9	17				9	9	27.4	27.4	27.4	53.32	0	79.096	1656200000	-0.0929527	-0.0807266	-0.0279856	0.351271	0.322824	0.346867	0.394268	0.425817	0.436694
Q92615	Q92615	LARP4B	La-related protein 4B	5.49948	0.407169	0.165787	+	14	32				15	15	22.2	22.2	21.3	80.551	0	86.33	3078100000	1.02865	1.00752	1.02187	1.42642	1.41089	1.44225	1.62089	1.65618	1.6403
O75094;O75094-4;O75094-2;O75094-3	O75094;O75094-4;O75094-2;O75094-3	SLIT3	Slit homolog 3 protein	3.1234	-0.407145	0.165767	+	32	75				32	32	25.6	25.6	25.6	167.71	0	228.93	10143000000	2.45	2.59235	2.48511	2.08432	2.10368	2.11802	2.46427	2.48315	2.46097
Q9BYC5;Q9BYC5-2;Q9BYC5-3;Q9BYC5-4	Q9BYC5;Q9BYC5-2;Q9BYC5-3	FUT8	Alpha-(1,6)-fucosyltransferase	5.4537	-0.407096	0.165727	+	19	39				19	19	34.1	34.1	34.1	66.515	0	38.656	7577600000	1.81568	1.79757	1.83216	1.40525	1.41818	1.40069	1.04489	1.06545	1.0775
Q9Y262;Q9Y262-2	Q9Y262;Q9Y262-2	EIF3L	Eukaryotic translation initiation factor 3 subunit L	5.11629	0.407075	0.16571	+	26	110				26	26	52	52	52	66.726	0	213.96	41290000000	3.09959	3.08842	3.09947	3.52864	3.48499	3.49507	3.57989	3.55577	3.59079
Q8IY81	Q8IY81	FTSJ3	pre-rRNA processing protein FTSJ3	3.8573	0.406886	0.165557	+	19	42				19	19	27.2	27.2	27.2	96.557	0	159.37	4620400000	1.60067	1.56466	1.57816	1.99261	2.0314	1.94014	2.358	2.342	2.34424
Q9BPX3	Q9BPX3	NCAPG	Condensin complex subunit 3	2.55317	0.406672	0.165382	+	12	19				12	12	17.7	17.7	17.7	114.33	0	146.68	1089100000	-0.655637	-0.66869	-0.627409	-0.177067	-0.189327	-0.365327	0.809471	0.725342	0.748296
P82094;P82094-2	P82094;P82094-2	TMF1	TATA element modulatory factor	4.4824	0.406645	0.165361	+	31	52				31	31	31.2	31.2	31.2	122.84	0	155.11	4088400000	1.28527	1.21726	1.25528	1.6559	1.6619	1.65994	1.75679	1.72833	1.72735
P62841	P62841	RPS15	40S ribosomal protein S15	4.62732	0.406595	0.16532	+	6	60				6	6	46.9	46.9	46.9	17.04	0	223.35	24280000000	2.33415	2.28639	2.34514	2.7243	2.72963	2.73154	2.83104	2.84586	2.8377
Q13685	Q13685	AAMP	Angio-associated migratory cell protein	3.7928	0.406495	0.165238	+	9	26				9	9	24.9	24.9	24.9	46.75	0	75.008	2694600000	0.847809	0.919806	0.891857	1.31043	1.25158	1.31695	0.95167	1.00713	1.04459
O75962-4;O75962;O75962-5;O75962-2;O75962-3	O75962-4;O75962;O75962-5;O75962-2	TRIO	Triple functional domain protein	4.2649	0.40634	0.165112	+	10	20				12	12	3.8	3.8	3.3	341.59	0	22.762	1144700000	-0.501977	-0.523919	-0.511804	-0.11511	-0.0653734	-0.138195	0.187269	0.0842228	0.119439
P12268	P12268	IMPDH2	Inosine-5-monophosphate dehydrogenase 2	3.78588	0.406221	0.165016	+	20	87				22	22	45.9	45.9	43	55.804	0	290.02	31725000000	2.70573	2.60874	2.62826	3.05368	3.05424	3.05347	3.25026	3.2378	3.23641
Q15369;Q15369-2	Q15369;Q15369-2	TCEB1	Transcription elongation factor B polypeptide 1	1.23145	0.405979	0.164819		4	18				4	4	47.3	47.3	47.3	12.473	0	29.4	1982700000	0.496113	0.230839	0.305099	0.505552	0.780622	0.963812	1.17241	0.829176	0.879811
Q8N8R3;Q8N8R3-3	Q8N8R3;Q8N8R3-3	SLC25A29	Mitochondrial basic amino acids transporter	2.71237	-0.405465	0.164402	+	5	5				5	5	23.4	23.4	23.4	32.062	0	9.2228	211630000	-1.98125	-1.99151	-2.10188	-2.50793	-2.37055	-2.41255	-2.28173	-2.2549	-2.23082
P35637-2;P35637	P35637-2;P35637	FUS	RNA-binding protein FUS	4.70042	0.405406	0.164354	+	9	97				11	11	15.4	15.4	15.4	53.354	0	77.609	50832000000	3.04893	3.06932	3.05307	3.44413	3.44858	3.49482	3.49685	3.55514	3.53726
Q9Y343-2;Q9Y343	Q9Y343-2;Q9Y343	SNX24	Sorting nexin-24	1.8836	0.405282	0.164253	+	2	2				2	2	15.7	15.7	15.7	18.603	0.0055249	1.5142	55255000	-3.9508	-4.03911	-4.21913	-3.63743	-3.58882	-3.76694	-3.52919	-3.5432	-3.6682
A2VDF0-2;A2VDF0	A2VDF0-2;A2VDF0	FUOM	Fucose mutarotase	3.27338	-0.405258	0.164234	+	2	3				2	2	23.1	23.1	23.1	14.604	0	26.721	232820000	-1.3084	-1.30865	-1.39691	-1.73258	-1.79445	-1.7027	-1.78924	-1.80505	-1.80344
Q96I36	Q96I36	COX14	Cytochrome c oxidase assembly protein COX14	4.67556	-0.405101	0.164107	+	2	8				2	2	26.3	26.3	26.3	6.5996	0.00013364	2.9444	823260000	-0.412649	-0.392397	-0.392737	-0.83054	-0.774516	-0.808031	-0.707803	-0.723463	-0.766623
Q15437	Q15437	SEC23B	Protein transport protein Sec23B	5.79159	0.404766	0.163836	+	15	35				17	15	27.6	24.3	24.3	86.478	0	97.3	3109400000	0.988426	0.999163	0.985018	1.40191	1.3794	1.40559	1.20576	1.22759	1.24974
P43490	P43490	NAMPT	Nicotinamide phosphoribosyltransferase	4.14816	0.404402	0.163541	+	21	101				21	21	50.1	50.1	50.1	55.52	0	323.31	30700000000	3.26349	3.24498	3.30409	3.67659	3.64643	3.70275	3.63252	3.68309	3.64318
Q9UJX3;Q9UJX3-2	Q9UJX3;Q9UJX3-2	ANAPC7	Anaphase-promoting complex subunit 7	5.57649	0.40379	0.163046	+	15	33				15	15	28.2	28.2	28.2	66.855	0	36.58	2742700000	0.876835	0.901487	0.888693	1.27808	1.29678	1.30353	1.32076	1.30486	1.31856
Q9Y2R2-6;Q9Y2R2-2;Q9Y2R2-3;Q9Y2R2-4;Q9Y2R2;Q9Y2R2-5	Q9Y2R2-6;Q9Y2R2-2;Q9Y2R2-3;Q9Y2R2-4;Q9Y2R2;Q9Y2R2-5	PTPN22	Tyrosine-protein phosphatase non-receptor type 22	2.55702	-0.403671	0.16295	+	2	1	+			3	3	4	4	2.8	75.487	1	-2	11736000	-2.68149	-2.74134	-2.80821	-3.24355	-3.08037	-3.11813	-3.46245	-3.26541	-3.32102
Q5HYK7-3;Q5HYK7-2;Q5HYK7	Q5HYK7-3;Q5HYK7-2;Q5HYK7	SH3D19	SH3 domain-containing protein 19	3.85923	0.403493	0.162806	+	3	3				3	3	4.7	4.7	4.7	80.13	0	6.1877	105600000	-3.98504	-4.00154	-4.00976	-3.54151	-3.62963	-3.61472	-3.40839	-3.36117	-3.53393
Q8TDN6	Q8TDN6	BRIX1	Ribosome biogenesis protein BRX1 homolog	3.80791	0.403402	0.162733	+	8	13				8	8	20.1	20.1	20.1	41.401	0	14.057	1798500000	-0.45932	-0.519309	-0.473257	-0.0996933	-0.0353689	-0.106617	0.10775	0.0453663	0.0575228
Q6ZS17-4;Q6ZS17-2;Q6ZS17;Q6ZS17-3	Q6ZS17-4;Q6ZS17-2;Q6ZS17;Q6ZS17-3	FAM65A	Protein FAM65A	3.75426	0.403081	0.162474	+	8	9				8	8	6.7	6.7	6.7	134.2	0	15.491	508550000	-1.60958	-1.70752	-1.67118	-1.24191	-1.26775	-1.26938	-1.26968	-1.27659	-1.29549
Q14534	Q14534	SQLE	Squalene monooxygenase	4.45048	0.40304	0.162441	+	14	42				14	14	32.2	32.2	32.2	63.922	0	59.789	8167600000	0.975285	0.917013	0.919079	1.34576	1.34617	1.32857	2.00283	1.98389	2.02046
Q8IWC1-2;Q8IWC1-3;Q8IWC1-4;Q8IWC1	Q8IWC1-2;Q8IWC1-3;Q8IWC1-4;Q8IWC1	MAP7D3	MAP7 domain-containing protein 3	6.12625	0.402913	0.162339	+	13	16				14	14	17.5	17.5	16.6	93.784	0	21.398	571850000	-0.486264	-0.505049	-0.500992	-0.0858364	-0.103089	-0.0946407	0.123857	0.102958	0.113015
Q9UHR4	Q9UHR4	BAIAP2L1	Brain-specific angiogenesis inhibitor 1-associated protein 2-like protein 1	4.66274	0.402879	0.162312	+	6	11				6	6	12.5	12.5	12.5	56.882	0	20.677	419490000	-1.76992	-1.77972	-1.76215	-1.38185	-1.38721	-1.33409	-1.04827	-0.982697	-0.938862
P49281-5;P49281-2;P49281-3;P49281;P49281-4	P49281-5;P49281-2;P49281-3;P49281;P49281-4	SLC11A2	Natural resistance-associated macrophage protein 2	3.43823	-0.402843	0.162283	+	4	8				4	4	8.1	8.1	8.1	61.048	0	25.484	514040000	-0.0468378	0.0425997	0.0239639	-0.359186	-0.44007	-0.389548	-0.610149	-0.546849	-0.581247
P06280	P06280	GLA	Alpha-galactosidase A	3.38791	-0.402686	0.162156	+	10	23				10	10	28.9	28.9	28.9	48.766	0	72.185	2015200000	1.68568	1.62938	1.58431	1.21902	1.198	1.27428	1.01397	1.03155	1.0255
Q9H4M3;Q9H4M3-2	Q9H4M3;Q9H4M3-2	FBXO44	F-box only protein 44	2.33288	-0.402588	0.162077	+	4	9				4	4	24.3	24.3	24.3	29.746	0	46.385	994750000	-0.222406	-0.206987	-0.247654	-0.596347	-0.761353	-0.52711	-0.932822	-0.669807	-0.805395
Q8IV08	Q8IV08	PLD3	Phospholipase D3	4.19984	-0.402583	0.162073	+	15	75				15	15	39.6	39.6	39.6	54.705	0	173.4	45365000000	1.74386	1.8191	1.79691	1.37257	1.39082	1.38873	0.972248	0.964085	0.991006
Q96D46	Q96D46	NMD3	60S ribosomal export protein NMD3	3.55398	0.402452	0.161968	+	9	19				9	9	23.3	23.3	23.3	57.603	0	33.56	2049800000	0.227856	0.124765	0.13475	0.550961	0.56822	0.575548	0.56418	0.535061	0.509406
P62277	P62277	RPS13	40S ribosomal protein S13	2.75107	0.402348	0.161884	+	10	55				10	10	55.6	55.6	55.6	17.222	0	33.078	34828000000	0.832687	0.806473	0.743092	1.10774	1.21189	1.26966	1.25026	1.27495	1.31406
P30622-2;P30622-1;P30622;REV__Q9HAU5-2;REV__Q9HAU5	P30622-2;P30622-1;P30622	CLIP1	CAP-Gly domain-containing linker protein 1	4.25072	0.402039	0.161635	+	54	124				59	59	44.2	44.2	40.3	156.78	0	323.31	9918900000	2.83003	2.76527	2.82904	3.21587	3.21715	3.19743	3.34082	3.28751	3.28326
Q03111	Q03111	MLLT1	Protein ENL	2.2659	0.401821	0.16146	+	5	8				5	5	8.9	8.9	8.9	62.055	0	11.246	385110000	-1.12671	-1.37368	-1.30166	-0.870937	-0.858997	-0.866656	-0.847747	-0.85391	-0.90101
Q9BQ75-2;Q9BQ75	Q9BQ75-2;Q9BQ75	CMSS1	Protein CMSS1	2.94322	0.401249	0.161001	+	6	8				6	6	23.4	23.4	23.4	29.964	0	5.8616	350800000	-0.947454	-1.09074	-1.02231	-0.569901	-0.649562	-0.637295	-0.306073	-0.295195	-0.278902
Q86U38;Q86U38-2	Q86U38;Q86U38-2	NOP9	Nucleolar protein 9	4.19825	0.401182	0.160947	+	6	16				6	6	11.6	11.6	11.6	69.437	0	23.677	799150000	-0.301383	-0.371109	-0.315607	0.0805225	0.0805702	0.0543537	0.184793	0.19613	0.185742
P08962-2;P08962;P08962-3	P08962-2;P08962;P08962-3	CD63	CD63 antigen	4.18788	-0.401107	0.160886	+	9	235				9	9	37.7	37.7	37.7	23.43	0	86.488	180140000000	4.32791	4.27333	4.30084	3.93254	3.88988	3.87635	3.44882	3.40524	3.41601
P62829	P62829	RPL23	60S ribosomal protein L23	4.08186	0.400799	0.16064	+	13	110				13	13	80	80	80	14.865	0	218.65	60125000000	2.80583	2.77351	2.83558	3.2211	3.17217	3.22404	3.40856	3.4035	3.36337
P36578	P36578	RPL4	60S ribosomal protein L4	3.68864	0.400794	0.160636	+	23	151				23	23	46.8	46.8	46.8	47.697	0	138.23	108360000000	3.21536	3.17768	3.27464	3.64203	3.62886	3.59917	3.94629	3.90117	3.92715
Q96RS6;Q96RS6-3;Q96RS6-2	Q96RS6;Q96RS6-3;Q96RS6-2	NUDCD1	NudC domain-containing protein 1	5.32802	0.400723	0.160579	+	17	42				17	17	39.5	39.5	39.5	66.755	0	83.152	7342200000	1.06488	1.04672	1.03513	1.43413	1.46213	1.45264	1.58043	1.59114	1.61047
Q9UBU8-2;Q9UBU8;Q9UBU8-3	Q9UBU8-2;Q9UBU8;Q9UBU8-3	MORF4L1	Mortality factor 4-like protein 1	3.95526	0.400595	0.160476	+	8	30				10	10	36.5	36.5	32.5	37.23	0	38.561	2041600000	0.558764	0.524668	0.556351	0.995089	0.927305	0.919172	0.804771	0.827921	0.755658
Q92979	Q92979	EMG1	Ribosomal RNA small subunit methyltransferase NEP1	2.93989	0.40058	0.160465	+	8	18				8	8	41.4	41.4	41.4	26.72	0	63.339	2332900000	-0.414904	-0.396252	-0.268168	0.0126591	0.0573254	0.052433	0.21488	0.220596	0.203414
Q9H1A7;Q9GZM3;P52435;Q9GZM3-2	Q9H1A7;Q9GZM3;P52435;Q9GZM3-2	POLR2J3;POLR2J2;POLR2J	DNA-directed RNA polymerase II subunit RPB11-b2;DNA-directed RNA polymerase II subunit RPB11-b1;DNA-directed RNA polymerase II subunit RPB11-a	3.14283	0.400067	0.160054	+	4	16				4	4	37.4	37.4	37.4	13.092	0	10.494	860200000	0.322697	0.272223	0.39582	0.754545	0.75219	0.684206	0.704638	0.620928	0.555112
Q32NC0;Q32NC0-2	Q32NC0;Q32NC0-2	C18orf21	UPF0711 protein C18orf21	3.3017	0.399762	0.15981	+	4	10				4	4	18.6	18.6	18.6	24.826	0	12.807	292900000	-2.30769	-2.25228	-2.22818	-1.92356	-1.84227	-1.82302	-1.78874	-1.8089	-1.87257
P27105;P27105-2;Q8TAV4-2;Q8TAV4	P27105	STOM	Erythrocyte band 7 integral membrane protein	3.33033	-0.399446	0.159557	+	16	149				16	16	55.6	55.6	55.6	31.73	0	241.62	39596000000	3.51549	3.63858	3.54635	3.16594	3.15228	3.18385	2.77303	2.79622	2.77561
Q9H0S4-2;Q9H0S4	Q9H0S4-2;Q9H0S4	DDX47	Probable ATP-dependent RNA helicase DDX47	3.82707	0.399244	0.159396	+	8	26				8	8	25.1	25.1	25.1	45.169	0	38.323	2651500000	1.11155	1.02148	1.08839	1.48354	1.45546	1.48016	1.59866	1.6319	1.64587
P22102;P22102-2	P22102;P22102-2	GART	Trifunctional purine biosynthetic protein adenosine-3;Phosphoribosylamine--glycine ligase;Phosphoribosylformylglycinamidine cyclo-ligase;Phosphoribosylglycinamide formyltransferase	3.99199	0.39913	0.159305	+	38	139				38	38	42.4	42.4	42.4	107.77	0	323.31	39582000000	3.15341	3.07155	3.14003	3.52803	3.5118	3.52254	3.84307	3.85028	3.84236
P62851	P62851	RPS25	40S ribosomal protein S25	2.6051	0.398998	0.159199	+	9	51				9	9	47.2	47.2	47.2	13.742	0	16.723	33602000000	1.44221	1.32252	1.50452	1.78945	1.871	1.80579	2.11315	2.14588	2.17799
Q6NUS6-5;Q6NUS6;Q6NUS6-2;Q6NUS6-4;Q6NUS6-3	Q6NUS6-5;Q6NUS6;Q6NUS6-2;Q6NUS6-4;Q6NUS6-3	TCTN3	Tectonic-3	2.38708	-0.398583	0.158868	+	4	5				4	4	9.6	9.6	9.6	50.257	0	6.994	215070000	-3.53115	-3.42303	-3.41726	-3.9674	-3.78675	-3.81303	-3.79365	-3.89754	-3.94311
P60866;P60866-2	P60866;P60866-2	RPS20	40S ribosomal protein S20	3.78762	0.398205	0.158568	+	5	54				5	5	36.1	36.1	36.1	13.373	0	43.993	55009000000	1.63589	1.54499	1.61631	2.01494	1.98925	1.98761	2.18923	2.1561	2.13069
P50458	P50458	LHX2	LIM/homeobox protein Lhx2	3.30037	-0.398152	0.158525	+	2	4				2	2	5.4	5.4	5.4	44.373	0	7.5499	99802000	-0.333365	-0.273692	-0.335958	-0.775024	-0.663696	-0.698751	-0.631105	-0.608653	-0.582925
Q9Y312	Q9Y312	AAR2	Protein AAR2 homolog	3.32738	0.398134	0.158511	+	7	19				7	7	21.9	21.9	21.9	43.472	0	51.052	1376800000	0.45689	0.409048	0.354996	0.848656	0.765501	0.80118	0.534113	0.552023	0.50907
P12814-3;P12814-2;P12814-4	P12814-3;P12814-2;P12814-4	ACTN1	Alpha-actinin-1	4.57153	0.397905	0.158329	+	2	439				61	42	71.6	53.8	3	105.57	0	323.31	168000000000	5.00903	4.95311	4.99702	5.39752	5.38136	5.37399	5.53671	5.54281	5.53243
Q96G46;Q96G46-2;Q96G46-3	Q96G46;Q96G46-2	DUS3L	tRNA-dihydrouridine(47) synthase [NAD(P)(+)]-like	5.52186	0.397703	0.158168	+	6	13				6	6	13.1	13.1	13.1	72.593	0	28.031	623800000	-0.874713	-0.858351	-0.853284	-0.454657	-0.457462	-0.481118	-0.549107	-0.509377	-0.570017
Q9NV35	Q9NV35	NUDT15	Probable 8-oxo-dGTP diphosphatase NUDT15	2.44706	0.397655	0.158129	+	4	5				4	4	42.1	42.1	42.1	18.609	0	13.446	575420000	-3.01079	-3.09295	-2.91736	-2.68	-2.60773	-2.54039	-2.19652	-2.07301	-2.07109
P25205;P25205-2	P25205;P25205-2	MCM3	DNA replication licensing factor MCM3	4.20947	0.3976	0.158085	+	28	59				28	28	43.7	43.7	43.7	90.98	0	279.57	7141900000	1.46939	1.54135	1.51087	1.91723	1.90943	1.88775	3.39947	3.3449	3.33241
Q16576;Q16576-2	Q16576;Q16576-2	RBBP7	Histone-binding protein RBBP7	3.49262	0.397558	0.158053	+	7	86				14	14	40.7	40.7	28.2	47.82	0	176.97	31816000000	2.10836	2.00578	2.01274	2.45637	2.42334	2.43986	2.80627	2.74807	2.77272
P56557	P56557	TMEM50B	Transmembrane protein 50B	1.99989	-0.397335	0.157875	+	3	5				3	3	19.6	19.6	19.6	17.936	0	26.354	672180000	-1.57858	-1.55014	-1.53528	-1.98115	-2.08311	-1.79174	-2.07764	-2.1781	-2.2459
Q9Y6K8-3;Q9Y6K8;Q9Y6K8-2	Q9Y6K8-3;Q9Y6K8	AK5	Adenylate kinase isoenzyme 5	2.31347	0.39696	0.157577	+	5	8				6	5	14	12.3	12.3	60.314	0	17.579	542670000	-0.755224	-0.622766	-0.84278	-0.343363	-0.394071	-0.292457	-0.00979805	0.0185242	-0.00820255
P12429	P12429	ANXA3	Annexin A3	2.71219	0.396955	0.157574	+	20	83				20	20	51.7	51.7	51.7	36.375	0	282.18	46057000000	2.47873	2.29455	2.34627	2.76852	2.76732	2.77458	3.49916	3.47375	3.51464
O75970-5;O75970-3;O75970-2;O75970	O75970-5;O75970-3;O75970-2;O75970	MPDZ	Multiple PDZ domain protein	5.6616	-0.396952	0.157571	+	38	82				38	38	25.2	25.2	25.2	214.8	0	323.31	5917400000	2.64724	2.65381	2.64341	2.26966	2.24045	2.2435	2.2782	2.2952	2.27434
Q86XL3;Q86XL3-2;Q86XL3-3	Q86XL3;Q86XL3-2	ANKLE2	Ankyrin repeat and LEM domain-containing protein 2	4.78686	0.396945	0.157566	+	12	24				12	12	15.7	15.7	15.7	104.11	0	43.673	1241700000	-0.20059	-0.16787	-0.199921	0.21253	0.18458	0.225346	0.182495	0.145145	0.169488
Q14684;Q14684-2	Q14684;Q14684-2	RRP1B	Ribosomal RNA processing protein 1 homolog B	4.63128	0.396845	0.157486	+	22	46				22	22	31.5	31.5	31.5	84.427	0	120.86	4157600000	1.09231	1.05843	1.05317	1.45204	1.49031	1.4521	1.64568	1.64383	1.60326
Q9HBA0-4;Q9HBA0-5;Q9HBA0;Q9HBA0-6;Q9HBA0-2;Q9HBA0-3	Q9HBA0-4;Q9HBA0-5;Q9HBA0;Q9HBA0-6;Q9HBA0-2;Q9HBA0-3	TRPV4	Transient receptor potential cation channel subfamily V member 4	1.93991	-0.396559	0.157259	+	4	6				4	4	4.7	4.7	4.7	92.903	0	7.0615	95434000	-2.43333	-2.21952	-2.48524	-2.84149	-2.71065	-2.77562	-3.15186	-3.23918	-3.21887
P18621;P18621-3;P18621-2	P18621;P18621-3;P18621-2	RPL17	60S ribosomal protein L17	3.69666	0.396525	0.157232	+	9	93				9	9	51.1	51.1	51.1	21.397	0	70.48	65614000000	2.70384	2.68863	2.78573	3.13004	3.12275	3.11499	3.39281	3.3767	3.38695
Q8N806	Q8N806	UBR7	Putative E3 ubiquitin-protein ligase UBR7	3.30657	0.396385	0.157121	+	9	18				9	9	21.4	21.4	21.4	47.998	0	27.804	1143600000	-1.09973	-1.07242	-1.19559	-0.721252	-0.714324	-0.743011	-0.140271	-0.23525	-0.228638
Q8NB46	Q8NB46	ANKRD52	Serine/threonine-protein phosphatase 6 regulatory ankyrin repeat subunit C	2.77371	0.39636	0.157102	+	4	5				5	4	4.7	3.8	3.8	115.08	0	5.9006	327490000	-2.47296	-2.62253	-2.61959	-2.13901	-2.20103	-2.18595	-2.3231	-2.39533	-2.2921
Q9P0U4;Q9P0U4-2	Q9P0U4;Q9P0U4-2	CXXC1	CXXC-type zinc finger protein 1	4.04791	0.396354	0.157097	+	6	9				7	6	12.3	11.3	11.3	75.711	0	12.31	288890000	-2.35085	-2.3877	-2.37388	-1.97549	-1.93524	-2.01263	-2.18919	-2.27366	-2.28499
O15327;O15327-2	O15327	INPP4B	Type II inositol 3,4-bisphosphate 4-phosphatase	3.95224	0.395958	0.156783	+	8	12				8	8	10.2	10.2	10.2	104.74	0	32.69	640990000	-1.02581	-1.00299	-0.948358	-0.595326	-0.575223	-0.618734	-0.476888	-0.440812	-0.442862
P15880	P15880	RPS2	40S ribosomal protein S2	4.13445	0.395872	0.156715	+	14	150				14	14	49.8	49.8	49.8	31.324	0	179.87	156820000000	3.27242	3.21437	3.27566	3.67469	3.63348	3.6419	3.78546	3.7744	3.80358
P18084	P18084	ITGB5	Integrin beta-5	3.07009	-0.395815	0.156669	+	23	67				23	23	39	39	39	88.053	0	156.22	5821300000	2.43878	2.5018	2.39	2.00042	2.03959	2.10312	2.59567	2.57669	2.59105
P62266	P62266	RPS23	40S ribosomal protein S23	5.17332	0.395777	0.15664	+	7	81				7	7	46.2	46.2	46.2	15.807	0	44.721	36569000000	1.53746	1.53046	1.57124	1.94562	1.94422	1.93666	2.1295	2.15437	2.13433
P39023	P39023	RPL3	60S ribosomal protein L3	5.01974	0.395439	0.156372	+	25	208				26	26	48.6	48.6	46.9	46.108	0	323.31	136460000000	3.90704	3.90882	3.914	4.28769	4.29563	4.33286	4.52537	4.52464	4.49664
O43396	O43396	TXNL1	Thioredoxin-like protein 1	6.02908	0.395405	0.156345	+	12	92				12	12	49.1	49.1	49.1	32.251	0	187.2	18442000000	2.76831	2.76025	2.75383	3.16459	3.14306	3.16096	3.25683	3.24059	3.25029
P55769	P55769	NHP2L1	NHP2-like protein 1;NHP2-like protein 1, N-terminally processed	2.83814	0.395307	0.156268	+	6	24				6	6	47.7	47.7	47.7	14.173	0	18.689	6388100000	0.348469	0.223131	0.343719	0.743723	0.713924	0.643593	0.723188	0.580069	0.618237
O43157-2;O43157;O43157-3	O43157-2;O43157	PLXNB1	Plexin-B1	4.3347	-0.394883	0.155933	+	15	25				16	15	11.2	10.9	10.9	214.41	0	75.262	1749900000	1.01353	1.07828	1.01818	0.641148	0.644699	0.639492	0.5707	0.60261	0.556668
O95563	O95563	MPC2	Mitochondrial pyruvate carrier 2	2.38882	-0.394761	0.155836	+	2	6				2	2	19.7	19.7	19.7	14.279	0	5.8032	469990000	-1.91378	-1.69517	-1.8266	-2.17611	-2.24516	-2.19857	-2.21521	-2.16769	-2.16742
P13637;P13637-2;P13637-3;Q13733	P13637;P13637-2;P13637-3	ATP1A3	Sodium/potassium-transporting ATPase subunit alpha-3	3.83011	-0.394314	0.155483	+	21	84				39	23	45.3	26.1	23.3	111.75	0	201.6	9330900000	2.89316	2.97116	2.92752	2.56935	2.52245	2.51709	1.71663	1.73999	1.67775
Q5T2D3	Q5T2D3	OTUD3	OTU domain-containing protein 3	2.76273	0.394241	0.155426	+	2	6				2	2	7	7	7	45.124	0	12.454	74445000	-1.62781	-1.73878	-1.74887	-1.27746	-1.27259	-1.38269	-1.46214	-1.50157	-1.60028
Q92526;Q92526-2;Q92526-3	Q92526;Q92526-2;Q92526-3	CCT6B	T-complex protein 1 subunit zeta-2	3.05864	-0.3942	0.155394	+	3	4				10	3	19.2	4.9	4.9	57.821	0	5.4688	99142000	-2.60751	-2.50104	-2.56599	-3.01493	-2.91425	-2.92797	-3.28601	-3.22724	-3.15979
Q96EY4	Q96EY4	TMA16	Translation machinery-associated protein 16	2.01071	0.394025	0.155256	+	6	9				6	6	20.7	20.7	20.7	23.864	0	8.6163	694680000	-1.04882	-1.16076	-1.29084	-0.862313	-0.759334	-0.696706	-0.894904	-0.817981	-0.755589
Q8NE01;Q8NE01-2;Q8NE01-3	Q8NE01;Q8NE01-2;Q8NE01-3	CNNM3	Metal transporter CNNM3	4.27173	-0.393861	0.155127	+	9	18				10	10	14.7	14.7	13.6	76.118	0	21.51	2005200000	1.29419	1.28358	1.32123	0.914843	0.870216	0.932356	0.568623	0.59296	0.566686
Q6PID6	Q6PID6	TTC33	Tetratricopeptide repeat protein 33	2.31859	-0.393543	0.154876	+	3	5				3	3	17.6	17.6	17.6	29.411	0	29.521	321300000	-1.4083	-1.5834	-1.37511	-1.81509	-1.89946	-1.83289	-1.67317	-1.58458	-1.52966
O95210	O95210	STBD1	Starch-binding domain-containing protein 1	2.94673	0.393496	0.154839	+	3	5				3	3	6.4	6.4	6.4	39.007	0.00065505	2.5786	530190000	-1.29919	-1.40669	-1.44929	-1.01108	-1.0021	-0.961507	-0.976651	-0.935653	-0.906319
Q9HB20	Q9HB20	PLEKHA3	Pleckstrin homology domain-containing family A member 3	3.28924	-0.393335	0.154712	+	2	5				3	2	11	8.7	8.7	33.861	0	4.1179	767500000	-0.41017	-0.387896	-0.477754	-0.865845	-0.818824	-0.771155	-0.803696	-0.698839	-0.79398
Q6V1X1-6;Q6V1X1-4;Q6V1X1-2;Q6V1X1-5;Q6V1X1-3;Q6V1X1	Q6V1X1-6;Q6V1X1-4;Q6V1X1-2;Q6V1X1-5;Q6V1X1-3;Q6V1X1	DPP8	Dipeptidyl peptidase 8	3.51295	-0.393301	0.154685	+	3	7				3	3	4.7	4.7	4.7	83.397	0	6.7784	256350000	-1.8982	-1.88596	-1.91772	-2.27796	-2.24757	-2.35624	-2.08225	-2.0324	-2.17462
P02787;CON__Q2HJF0	P02787	TF	Serotransferrin	3.52565	-0.393234	0.154633	+	42	186				43	43	58.6	58.6	57.6	77.063	0	323.31	52653000000	4.21689	4.22883	4.22868	3.87431	3.76625	3.85414	4.01122	4.02929	4.0042
Q9UHI6;Q9UHI6-2	Q9UHI6	DDX20	Probable ATP-dependent RNA helicase DDX20	3.73933	0.393147	0.154564	+	12	24				12	12	19.2	19.2	19.2	92.239	0	49.603	2195400000	0.508726	0.515064	0.4935	0.950512	0.851122	0.895096	1.20879	1.20713	1.23532
Q5T9A4;Q5T9A4-3;Q5T9A4-2	Q5T9A4;Q5T9A4-3	ATAD3B	ATPase family AAA domain-containing protein 3B	2.76947	0.393142	0.154561	+	3	5				25	4	37.3	7.7	6.5	72.572	0	18.078	388870000	-2.29257	-2.34317	-2.27358	-1.96659	-1.94925	-1.81406	-1.60705	-1.59833	-1.60637
O14494;O14494-2	O14494;O14494-2	PPAP2A	Lipid phosphate phosphohydrolase 1	2.03457	-0.393061	0.154497	+	2	5				2	2	6.7	6.7	6.7	32.156	0	7.5139	291970000	-0.797416	-0.914521	-0.900215	-1.14153	-1.25009	-1.39971	-1.313	-1.47809	-1.49269
Q14157;Q14157-5;Q14157-3	Q14157;Q14157-5;Q14157-3	UBAP2L	Ubiquitin-associated protein 2-like	4.38466	0.393009	0.154456	+	3	120				24	24	33.4	33.4	2.9	114.53	0	323.31	25293000000	3.04445	3.03218	3.0411	3.45411	3.39256	3.45008	3.65977	3.68253	3.65368
Q9NU22;REV__P21359-3;REV__P21359-5;REV__P21359-4;REV__P21359-2;REV__P21359-6;REV__P21359	Q9NU22	MDN1	Midasin	4.56416	0.392833	0.154318	+	44	66				44	44	9.1	9.1	9.1	632.81	0	119.88	3529300000	1.40587	1.43401	1.45922	1.83065	1.83975	1.8072	1.92804	1.95957	1.94102
Q14493;Q14493-2	Q14493;Q14493-2	SLBP	Histone RNA hairpin-binding protein	1.25654	0.392717	0.154227		2	4				2	2	7	7	7	31.285	0.0016577	2.0861	59788000	-5.68982	-5.64819	-5.70154	-5.5787	-5.13807	-5.14463	-5.60686	-5.53811	-5.59615
Q9BSA4;Q9BSA4-2	Q9BSA4	TTYH2	Protein tweety homolog 2	3.47245	-0.392553	0.154098	+	9	19				9	9	12	12	12	58.772	0	13.791	4112500000	0.628761	0.595528	0.559067	0.157068	0.195499	0.25313	-0.129189	-0.0642424	-0.0340691
Q6PIJ6-3;Q6PIJ6-2;Q6PIJ6	Q6PIJ6-3;Q6PIJ6-2;Q6PIJ6	FBXO38	F-box only protein 38	1.83787	0.392543	0.15409	+	2	2				2	2	1.8	1.8	1.8	107.7	0.00052452	2.5923	51478000	-2.9145	-3.02788	-3.04605	-2.51327	-2.52253	-2.775	-2.65745	-2.74903	-2.59005
P53701	P53701	HCCS	Cytochrome c-type heme lyase	3.53442	0.392533	0.154082	+	10	25				10	10	45.9	45.9	45.9	30.601	0	82.999	2864900000	0.176862	0.147713	0.13131	0.506529	0.522383	0.604572	0.520706	0.536465	0.504289
P61221	P61221	ABCE1	ATP-binding cassette sub-family E member 1	4.58843	0.392377	0.153959	+	29	101				29	29	51.8	51.8	51.8	67.314	0	182.84	28304000000	2.81926	2.78332	2.80405	3.19347	3.16989	3.2204	3.38488	3.4048	3.39726
A1IGU5	A1IGU5	ARHGEF37	Rho guanine nucleotide exchange factor 37	4.06462	-0.392233	0.153847	+	10	19				10	10	16.1	16.1	16.1	76.277	0	71.473	2471000000	0.939888	0.955759	0.973307	0.608339	0.546778	0.537138	0.0817413	0.122034	0.0585995
P46777	P46777	RPL5	60S ribosomal protein L5	4.04145	0.392213	0.153831	+	19	260				19	19	60.9	60.9	60.9	34.362	0	244.37	121830000000	4.04469	3.99197	4.06168	4.39928	4.43621	4.43949	4.59014	4.5865	4.60888
O43505	O43505	B4GAT1	Beta-1,4-glucuronyltransferase 1	2.87676	-0.3922	0.153821	+	8	16				8	8	22.4	22.4	22.4	47.119	0	60.226	1746000000	1.161	1.22217	1.26982	0.849617	0.751665	0.875101	0.905443	0.975595	0.922961
Q8WTT2	Q8WTT2	NOC3L	Nucleolar complex protein 3 homolog	4.16245	0.392117	0.153756	+	17	31				17	17	21.5	21.5	21.5	92.547	0	81.48	2673700000	0.441473	0.372236	0.439407	0.815472	0.80497	0.809027	0.95018	1.0337	0.974355
P48643;P48643-2	P48643;P48643-2	CCT5	T-complex protein 1 subunit epsilon	5.10577	0.392085	0.15373	+	38	342				38	38	71.3	71.3	71.3	59.67	0	323.31	152960000000	4.64173	4.59849	4.62733	5.02115	5.00785	5.01481	5.1411	5.1461	5.1283
Q9NXD2;Q9NXD2-2;Q9NXD2-3	Q9NXD2;Q9NXD2-2	MTMR10	Myotubularin-related protein 10	3.707	0.392006	0.153668	+	10	15				10	10	16	16	16	88.272	0	36.604	955300000	-0.583343	-0.663637	-0.59237	-0.220997	-0.193715	-0.248621	-0.03479	-0.0304575	-0.00971413
Q9BT67;Q9BT67-2	Q9BT67	NDFIP1	NEDD4 family-interacting protein 1	2.1475	-0.391839	0.153538	+	3	5				3	3	24	24	24	24.899	0	41.143	419700000	-3.39843	-3.17127	-3.3772	-3.6541	-3.7392	-3.72911	-3.87251	-3.76951	-3.92351
Q68EM7;Q68EM7-6;Q68EM7-5;Q68EM7-4;Q68EM7-3;Q68EM7-7	Q68EM7;Q68EM7-6;Q68EM7-5;Q68EM7-4	ARHGAP17	Rho GTPase-activating protein 17	3.74281	0.391787	0.153497	+	2	37				13	13	21.9	21.9	4.5	95.436	0	153.39	6257300000	1.05525	0.986532	1.06172	1.45102	1.39443	1.43341	1.22489	1.28987	1.22577
P22087	P22087	FBL	rRNA 2-O-methyltransferase fibrillarin	3.94803	0.391685	0.153417	+	14	88				15	15	42.7	42.7	39.3	33.784	0	145.83	27238000000	2.74438	2.66504	2.73643	3.11005	3.09502	3.11583	3.09134	3.09713	3.11613
Q02750;Q02750-2	Q02750;Q02750-2	MAP2K1	Dual specificity mitogen-activated protein kinase kinase 1	3.09421	0.391588	0.153341	+	7	33				12	7	30.8	17.6	17.6	43.439	0	36.27	7711400000	1.31255	1.19352	1.30412	1.68954	1.67108	1.62433	1.65778	1.6455	1.63278
Q8TAM6;Q8TAM6-2	Q8TAM6;Q8TAM6-2	ERMN	Ermin	2.29756	-0.391398	0.153192	+	7	16				7	7	34.2	34.2	34.2	32.783	0	26.334	1264400000	-0.15141	-0.376538	-0.333878	-0.685454	-0.695246	-0.65532	-1.28653	-1.22889	-1.22763
Q5R372-7;Q5R372-8;Q5R372-6;Q5R372-5;B7ZAP0	Q5R372-7;Q5R372-8;Q5R372-6;Q5R372-5;B7ZAP0	RABGAP1L	Rab GTPase-activating protein 1-like;Rab GTPase-activating protein 1-like, isoform 10	3.89307	-0.391092	0.152953	+	11	23				15	13	44.7	37.4	31.6	41.544	0	34.309	1595600000	1.335	1.36986	1.28304	0.955166	0.924517	0.93494	0.501551	0.50189	0.498324
Q14019	Q14019	COTL1	Coactosin-like protein	4.80054	0.390799	0.152724	+	14	111				14	14	71.8	71.8	71.8	15.945	0	96.832	65759000000	2.37834	2.33081	2.33845	2.73605	2.73275	2.7512	3.06856	3.08308	3.13265
Q68CQ7;Q68CQ7-2	Q68CQ7	GLT8D1	Glycosyltransferase 8 domain-containing protein 1	3.59144	-0.390558	0.152536	+	9	16				9	9	31.3	31.3	31.3	41.935	0	31.978	1326900000	0.333411	0.339766	0.254	-0.0497036	-0.0935621	-0.101233	0.292231	0.287731	0.33867
O94953;O94953-2	O94953	KDM4B	Lysine-specific demethylase 4B	2.96204	-0.390548	0.152528	+	6	12				6	6	7	7	7	121.9	0	19.349	419520000	-0.694744	-0.676882	-0.555457	-1.06349	-1.01369	-1.02155	-1.08534	-1.12196	-1.09825
Q9H0L4	Q9H0L4	CSTF2T	Cleavage stimulation factor subunit 2 tau variant	5.14023	0.390232	0.152281	+	6	27				13	13	29.1	29.1	14.4	64.436	0	44.746	2990100000	0.676125	0.698904	0.660477	1.07801	1.05599	1.0722	1.01662	1.01518	0.958243
Q96EH3	Q96EH3	MALSU1	Mitochondrial assembly of ribosomal large subunit protein 1	2.3023	0.389887	0.152012	+	2	4				2	2	12	12	12	26.17	0	3.125	193650000	-1.25746	-1.3679	-1.27157	-1.00989	-0.916113	-0.801262	-0.96581	-1.07064	-1.14057
Q13797	Q13797	ITGA9	Integrin alpha-9	2.08574	-0.389537	0.151739	+	2	1	+			2	2	1.9	1.9	1.9	114.49	1	-2	70963000	-3.34302	-3.21837	-3.17929	-3.51269	-3.71789	-3.67871	-4.32137	-4.03426	-4.30121
Q9H2C0	Q9H2C0	GAN	Gigaxonin	2.64647	0.389455	0.151675	+	3	5				3	3	6.9	6.9	6.9	67.638	0	13.629	195040000	-1.92834	-1.92711	-1.83473	-1.45587	-1.60055	-1.46538	-1.7558	-1.75351	-1.87493
Q8TCT8	Q8TCT8	SPPL2A	Signal peptide peptidase-like 2A	3.11163	-0.389327	0.151576	+	5	17				5	5	13.5	13.5	13.5	58.143	0	31.112	2281600000	0.144173	0.227217	0.263515	-0.196112	-0.1315	-0.205465	-0.443768	-0.512473	-0.57193
Q86SQ0-2;Q86SQ0-3;Q86SQ0	Q86SQ0-2;Q86SQ0-3;Q86SQ0	PHLDB2	Pleckstrin homology-like domain family B member 2	3.5512	0.389202	0.151479	+	2	3				2	2	1.7	1.7	1.7	136.88	0	3.1322	45005000	-3.01551	-3.01595	-2.96408	-2.60863	-2.56176	-2.65754	-2.09519	-2.12184	-2.09463
Q76FK4-2;Q76FK4-4;Q76FK4	Q76FK4-2;Q76FK4-4;Q76FK4	NOL8	Nucleolar protein 8	5.54942	0.389144	0.151433	+	13	24				13	13	11.6	11.6	11.6	123.93	0	33.653	888130000	0.0700541	0.085268	0.0976524	0.465963	0.468336	0.486107	0.664345	0.601721	0.581038
Q9BZF9-2;Q9BZF9	Q9BZF9-2;Q9BZF9	UACA	Uveal autoantigen with coiled-coil domains and ankyrin repeats	4.771	-0.389116	0.151411	+	37	59				37	37	25.1	25.1	25.1	161.51	0	95.876	5755300000	2.11354	2.1131	2.09758	1.72078	1.74417	1.69192	1.92701	1.85817	1.87825
Q5SW79;Q96L14	Q5SW79	CEP170	Centrosomal protein of 170 kDa	4.25482	0.389041	0.151353	+	2	104				45	45	33.4	33.4	1.7	175.29	0	160.17	10238000000	2.50312	2.46342	2.42892	2.85379	2.8502	2.85859	2.89191	2.88823	2.88966
Q9Y679-2;Q9Y679;Q9Y679-3	Q9Y679-2;Q9Y679;Q9Y679-3	AUP1	Ancient ubiquitous protein 1	3.55984	0.388918	0.151257	+	9	18				9	9	23.9	23.9	23.9	45.786	0	36.726	2499600000	0.206267	0.210032	0.182729	0.557096	0.557621	0.651064	0.676874	0.664656	0.634858
Q9BTX7	Q9BTX7	TTPAL	Alpha-tocopherol transfer protein-like	3.0343	0.388698	0.151086	+	4	5				4	4	12.3	12.3	12.3	38.515	0	9.5658	297720000	-1.86889	-1.74973	-1.77057	-1.45273	-1.36798	-1.40237	-1.52583	-1.56818	-1.58503
Q8N128;Q8N128-2	Q8N128;Q8N128-2	FAM177A1	Protein FAM177A1	3.4084	0.388586	0.150999	+	3	7				3	3	15	15	15	23.757	0	4.4422	302910000	-0.777123	-0.888488	-0.858104	-0.476667	-0.437675	-0.443616	-0.742741	-0.766318	-0.859099
Q9GZU8	Q9GZU8	FAM192A	Protein FAM192A	1.8006	0.38845	0.150894	+	6	9				6	6	26.4	26.4	26.4	28.912	0	57.917	840790000	-1.02797	-1.14963	-1.05666	-0.850738	-0.675887	-0.542284	-0.0500317	-0.191918	-0.287492
Q9HAV7	Q9HAV7	GRPEL1	GrpE protein homolog 1, mitochondrial	4.02438	0.388212	0.150709	+	15	78				15	15	62.2	62.2	62.2	24.279	0	138.42	24158000000	2.19333	2.1556	2.23218	2.60227	2.56528	2.57818	2.55979	2.49153	2.50822
Q9BPZ3	Q9BPZ3	PAIP2	Polyadenylate-binding protein-interacting protein 2	2.05132	0.388095	0.150618	+	3	4				3	3	22.8	22.8	22.8	14.984	0	3.3535	233430000	-2.16286	-2.39254	-2.31775	-1.89113	-1.83083	-1.9869	-1.65693	-1.23878	-1.19189
P32754-2;P32754	P32754-2;P32754	HPD	4-hydroxyphenylpyruvate dioxygenase	1.84699	0.388089	0.150613	+	3	4				3	3	8.2	8.2	8.2	40.497	0	4.0275	121520000	-1.77246	-1.97934	-2.06918	-1.6153	-1.52851	-1.5129	-2.03136	-2.0795	-2.02339
P62847-2;P62847-3;P62847;P62847-4	P62847-2;P62847-3;P62847;P62847-4	RPS24	40S ribosomal protein S24	1.64923	0.388044	0.150578	+	6	45				6	6	40.8	40.8	40.8	15.069	0	47.569	23160000000	1.67727	1.54891	1.6464	1.87289	2.20635	1.95747	2.57891	2.55846	2.63455
Q9BSK2	Q9BSK2	SLC25A33	Solute carrier family 25 member 33	2.94039	0.387927	0.150488	+	2	4				3	3	9	9	6.9	35.375	0	7.6683	822300000	-4.03038	-4.09247	-3.96361	-3.61214	-3.69734	-3.6132	-3.77189	-3.98062	-3.78621
P17987	P17987	TCP1	T-complex protein 1 subunit alpha	3.50275	0.387583	0.15022	+	34	252				34	34	72.5	72.5	72.5	60.343	0	323.31	105380000000	4.55411	4.48359	4.5092	4.93418	4.85102	4.92446	5.04965	5.05556	5.00102
O94992	O94992	HEXIM1	Protein HEXIM1	3.5475	0.387579	0.150217	+	4	6				4	4	15	15	15	40.623	0	48.356	307520000	-1.70874	-1.70161	-1.62809	-1.31891	-1.3035	-1.2533	-1.52998	-1.40345	-1.46814
Q7L5Y9;Q7L5Y9-3;Q7L5Y9-2;Q7L5Y9-5;Q7L5Y9-4	Q7L5Y9;Q7L5Y9-3;Q7L5Y9-2;Q7L5Y9-5;Q7L5Y9-4	MAEA	Macrophage erythroblast attacher	3.92356	0.387404	0.150082	+	7	12				7	7	16.4	16.4	16.4	45.287	0	24.328	521160000	-1.45432	-1.46525	-1.52849	-1.10697	-1.10765	-1.07123	-1.26419	-1.16812	-1.22696
Q5TGY3	Q5TGY3	AHDC1	AT-hook DNA-binding motif-containing protein 1	2.86721	-0.387044	0.149803	+	4	5				4	4	2.7	2.7	2.7	168.35	0	7.9902	231050000	-1.25835	-1.31781	-1.16996	-1.64355	-1.59267	-1.67104	-1.15881	-1.23315	-1.19064
Q99622	Q99622	C12orf57	Protein C10	0.556303	0.386933	0.149717		2	5				2	2	17.5	17.5	17.5	13.178	0	3.8337	154080000	-2.20958	-1.91526	-1.95597	-1.0637	-1.82511	-2.03119	-0.403021	-1.89822	-1.98806
P50991;P50991-2	P50991;P50991-2	CCT4	T-complex protein 1 subunit delta	4.1905	0.386691	0.14953	+	32	205				32	32	68.6	68.6	68.6	57.924	0	323.31	111940000000	3.78116	3.73585	3.74355	4.16875	4.10896	4.1429	4.29355	4.28658	4.28385
P13995-2;P13995	P13995-2;P13995	MTHFD2	Bifunctional methylenetetrahydrofolate dehydrogenase/cyclohydrolase, mitochondrial;NAD-dependent methylenetetrahydrofolate dehydrogenase;Methenyltetrahydrofolate cyclohydrolase	2.96302	0.386393	0.149299	+	4	10				4	4	26.2	26.2	26.2	26.849	0	14.627	1379700000	-0.999197	-0.86444	-0.974166	-0.580897	-0.577792	-0.519936	-0.565168	-0.559883	-0.551691
Q96EQ0	Q96EQ0	SGTB	Small glutamine-rich tetratricopeptide repeat-containing protein beta	3.79964	0.386034	0.149023	+	3	6				3	3	12.5	12.5	12.5	33.429	0	14.291	301130000	-0.757549	-0.836042	-0.804393	-0.383005	-0.418893	-0.437984	-0.481186	-0.536921	-0.569098
P62854;Q5JNZ5	P62854;Q5JNZ5	RPS26;RPS26P11	40S ribosomal protein S26;Putative 40S ribosomal protein S26-like 1	2.61568	0.386012	0.149006	+	2	22				2	2	20.9	20.9	20.9	13.015	0	22.863	10534000000	0.521627	0.50754	0.660175	0.891592	0.983006	0.972782	0.915178	1.17607	1.13129
Q99496;Q99496-2	Q99496;Q99496-2	RNF2	E3 ubiquitin-protein ligase RING2	3.55003	0.385913	0.148929	+	3	6				4	3	14.3	10.1	10.1	37.655	0	14.096	495370000	-1.36519	-1.40255	-1.42184	-1.06515	-0.991874	-0.974811	-0.842687	-0.864084	-0.788574
Q9P206-2;Q9P206;Q9P206-3;Q9P206-4	Q9P206-2;Q9P206;Q9P206-3	KIAA1522	Uncharacterized protein KIAA1522	3.43056	-0.385852	0.148881	+	6	8				6	6	5.9	5.9	5.9	113.06	0	14.87	397440000	-1.08779	-1.09313	-1.17354	-1.53449	-1.5133	-1.46422	-1.08858	-1.02125	-1.19129
Q13488;Q13488-2;A6NHQ4	Q13488	TCIRG1	V-type proton ATPase 116 kDa subunit a isoform 3	2.9888	-0.385796	0.148838	+	12	23				13	12	18.2	17.1	17.1	92.967	0	25.844	1867800000	0.620335	0.490088	0.537073	0.176252	0.197292	0.116564	0.0451908	0.0451269	0.0262527
P57076	P57076	C21orf59	UPF0769 protein C21orf59	3.44453	0.385515	0.148622	+	6	14				6	6	33.4	33.4	33.4	33.224	0	44.867	813340000	0.120231	0.0587521	0.0134153	0.423449	0.450394	0.475101	0.413103	0.383358	0.397693
A7MCY6;A7MCY6-2	A7MCY6;A7MCY6-2	TBKBP1	TANK-binding kinase 1-binding protein 1	3.68633	-0.385051	0.148265	+	2	3				2	2	3.1	3.1	3.1	67.701	0	4.3505	28403000	-2.26213	-2.26175	-2.34283	-2.66312	-2.65968	-2.69908	-2.93316	-2.8855	-3.01327
Q9BQ15;Q96AH0-3;Q96AH0	Q9BQ15;Q96AH0-3;Q96AH0	NABP2;NABP1	SOSS complex subunit B1;SOSS complex subunit B2	1.83258	0.385004	0.148228	+	3	4				3	3	20.9	20.9	20.9	22.338	0	3.0801	60645000	-2.65748	-2.90872	-2.82213	-2.34635	-2.36065	-2.52632	-2.1407	-2.32399	-2.30724
Q5THK1-4;Q5THK1;Q5THK1-3;Q5THK1-2;Q9BWN1	Q5THK1-4;Q5THK1;Q5THK1-3;Q5THK1-2	PRR14L	Protein PRR14L	2.5487	0.384825	0.14809	+	5	7				5	5	2.6	2.6	2.6	236.88	0	8.1786	99624000	-2.21038	-2.19399	-2.20578	-1.90119	-1.84934	-1.70514	-2.13853	-2.04971	-2.17021
Q9Y5K6	Q9Y5K6	CD2AP	CD2-associated protein	4.77491	0.384809	0.148078	+	25	50				25	25	39.6	39.6	39.6	71.45	0	82.765	6464700000	1.71968	1.69675	1.75007	2.11156	2.10065	2.10873	2.12912	2.14997	2.12687
Q7LBC6;Q7LBC6-2;Q7LBC6-3	Q7LBC6;Q7LBC6-2	KDM3B	Lysine-specific demethylase 3B	5.48708	-0.384624	0.147936	+	31	69				31	31	24.9	24.9	24.9	191.58	0	177.14	11385000000	2.35145	2.35858	2.35763	1.99161	1.96264	1.95954	2.13447	2.10696	2.11007
Q99633	Q99633	PRPF18	Pre-mRNA-splicing factor 18	2.71451	0.38458	0.147902	+	4	5				4	4	16.7	16.7	16.7	39.859	0	14.002	397670000	-2.06637	-2.15441	-1.98844	-1.65786	-1.73054	-1.66709	-1.15089	-1.23386	-1.31345
P62424	P62424	RPL7A	60S ribosomal protein L7a	4.528	0.384518	0.147854	+	18	180				18	18	51.1	51.1	51.1	29.995	0	276.71	91145000000	3.64779	3.60759	3.61183	4.01468	4.0245	3.98158	4.24862	4.17324	4.22692
Q9UBK9	Q9UBK9	UXT	Protein UXT	3.59885	0.384315	0.147698	+	3	5				3	3	21	21	21	18.246	0	7.98	225590000	-2.5913	-2.67752	-2.67897	-2.24244	-2.27041	-2.28199	-2.24034	-2.18621	-2.25009
Q93063;Q93063-2;Q93063-3	Q93063;Q93063-2;Q93063-3	EXT2	Exostosin-2	5.28091	0.383962	0.147427	+	10	16				10	10	14.3	14.3	14.3	82.254	0	32.127	4618700000	-0.460267	-0.429681	-0.460503	-0.0577602	-0.063549	-0.0772552	-0.199425	-0.18053	-0.153484
Q03135;P56539	Q03135	CAV1	Caveolin-1	2.83076	0.383704	0.147228	+	3	27				8	8	51.7	51.7	19.1	20.471	0	26.193	7792800000	-0.136328	-0.251379	-0.11333	0.174135	0.216045	0.259893	1.4491	1.38327	1.42461
Q9H814	Q9H814	PHAX	Phosphorylated adapter RNA export protein	2.63096	0.383662	0.147197	+	6	11				6	6	19	19	19	44.402	0	13.897	917570000	-1.3576	-1.47097	-1.34709	-0.931603	-1.03209	-1.06097	-0.727683	-0.860236	-0.809568
Q9C0B7	Q9C0B7	TANGO6	Transport and Golgi organization protein 6 homolog	3.84369	0.383563	0.147121	+	6	9				6	6	6.1	6.1	6.1	120.75	0	19.858	250660000	-1.85046	-1.85663	-1.89125	-1.53013	-1.4622	-1.45532	-1.06865	-1.05994	-1.01123
Q9P266	Q9P266	KIAA1462	Junctional protein associated with coronary artery disease	4.85354	-0.383497	0.14707	+	11	25				11	11	9.1	9.1	9.1	148.35	0	32.518	1412200000	1.38396	1.36521	1.36498	0.97751	1.01494	0.971197	0.593496	0.528214	0.542953
Q8N488;Q8IY57-4;Q8IY57;Q8IY57-5	Q8N488	RYBP	RING1 and YY1-binding protein	2.75436	0.383466	0.147046	+	4	8				4	4	25.4	25.4	25.4	24.821	0	22.468	685210000	-1.33131	-1.35391	-1.40176	-1.00763	-1.04256	-0.886391	-1.15523	-1.12388	-1.19451
Q3MHD2;Q3MHD2-2	Q3MHD2;Q3MHD2-2	LSM12	Protein LSM12 homolog	4.03768	0.383013	0.146699	+	6	25				6	6	33.8	33.8	33.8	21.701	0	24.241	2264600000	0.399366	0.386856	0.406075	0.801722	0.805981	0.733635	0.866961	0.823469	0.830514
O94776;O94776-2	O94776;O94776-2	MTA2	Metastasis-associated protein MTA2	3.01938	0.38276	0.146505	+	15	48				19	19	29.5	29.5	24.3	75.022	0	178.49	8741400000	1.09379	1.01141	1.14144	1.48348	1.49047	1.42097	1.51554	1.48108	1.48088
P36969-2;P36969	P36969-2;P36969	GPX4	Phospholipid hydroperoxide glutathione peroxidase, mitochondrial	3.31442	-0.382726	0.146479	+	13	102				13	13	65.9	65.9	65.9	19.525	0	146.48	43382000000	3.20087	3.2113	3.31525	2.85929	2.85149	2.86846	2.32761	2.37704	2.36323
Q9NYV4-2;Q9NYV4;Q9NYV4-3	Q9NYV4-2;Q9NYV4;Q9NYV4-3	CDK12	Cyclin-dependent kinase 12	1.31161	0.382524	0.146324		4	6				6	5	6.1	5.5	5	163.23	0	29.09	255820000	-2.86602	-3.08198	-2.62849	-2.475	-2.40968	-2.54423	-2.20588	-2.36109	-2.2865
P17342-2;P17342	P17342-2;P17342	NPR3	Atrial natriuretic peptide receptor 3	2.33024	0.38246	0.146276	+	2	2				2	2	4.6	4.6	4.6	59.766	0	7.6273	41384000	-3.43115	-3.22377	-3.26967	-2.94896	-2.87912	-2.94914	-2.40893	-2.44078	-2.31874
Q15287-3;Q15287-2;Q15287	Q15287-3;Q15287-2;Q15287	RNPS1	RNA-binding protein with serine-rich domain 1	3.78117	0.382313	0.146163	+	5	21				5	5	20.5	20.5	20.5	30.354	0	28.03	4791000000	-0.0853863	0.00685501	-0.0631695	0.33378	0.330713	0.340744	0.288986	0.25227	0.194648
Q05682-5;Q05682-4	Q05682-5;Q05682-4	CALD1	Caldesmon	3.46414	0.382281	0.146139	+	2	395				46	46	66.2	66.2	2.4	61.212	0	323.31	181310000000	4.93324	4.83145	4.91635	5.29697	5.27524	5.25567	5.2844	5.24795	5.2346
P13796;P13796-2	P13796	LCP1	Plastin-2	3.95947	0.382184	0.146065	+	12	19				19	12	34.1	24.1	24.1	70.288	0	44.066	1126000000	-0.273488	-0.265544	-0.316673	0.13496	0.085741	0.0701466	0.329224	0.261613	0.299701
Q10471;Q10471-2	Q10471	GALNT2	Polypeptide N-acetylgalactosaminyltransferase 2;Polypeptide N-acetylgalactosaminyltransferase 2 soluble form	5.13111	0.382116	0.146012	+	21	64				22	22	42.9	42.9	41.2	64.732	0	202.14	9047900000	1.76131	1.76909	1.76115	2.16916	2.12637	2.14236	2.69311	2.72134	2.70963
Q9UK58;Q9UK58-4;Q9UK58-5	Q9UK58;Q9UK58-4	CCNL1	Cyclin-L1	3.43485	0.382099	0.145999	+	4	4				5	5	9.1	9.1	7.4	59.633	0	4.5553	149740000	-2.7256	-2.7171	-2.69406	-2.3367	-2.38363	-2.27013	-2.40566	-2.43353	-2.40249
O15160-2;O15160	O15160-2;O15160	POLR1C	DNA-directed RNA polymerases I and III subunit RPAC1	4.07452	0.382045	0.145958	+	8	20				8	8	33.6	33.6	33.6	38.646	0	63.999	4336000000	0.00660992	0.0765276	0.0172424	0.417753	0.398947	0.429815	0.43194	0.419746	0.465716
Q9BY76;Q9BY76-3;Q9BY76-2	Q9BY76;Q9BY76-3;Q9BY76-2	ANGPTL4	Angiopoietin-related protein 4	3.0417	-0.381849	0.145809	+	3	3				3	3	9.4	9.4	9.4	45.214	0	9.9976	141450000	-0.876607	-0.778378	-0.893778	-1.25839	-1.25246	-1.18346	-1.32362	-1.22092	-1.29947
Q9NXX6;Q9NXX6-2	Q9NXX6;Q9NXX6-2	NSMCE4A	Non-structural maintenance of chromosomes element 4 homolog A	3.91977	0.38167	0.145672	+	3	6				3	3	7.5	7.5	7.5	44.301	0	10.372	163640000	-3.37464	-3.29618	-3.34147	-2.95486	-2.97706	-2.93537	-2.95447	-2.82902	-2.84113
P51946	P51946	CCNH	Cyclin-H	3.56375	0.381501	0.145543	+	4	7				4	4	14.2	14.2	14.2	37.643	0	14.039	318400000	-2.91926	-2.9172	-2.98058	-2.56954	-2.51141	-2.59159	-2.62843	-2.55956	-2.57221
Q96RS0	Q96RS0	TGS1	Trimethylguanosine synthase	3.50609	0.381495	0.145538	+	12	18				12	12	16.8	16.8	16.8	96.619	0	22.736	413030000	-0.132896	-0.199817	-0.243256	0.202206	0.17952	0.18679	0.32847	0.324736	0.326018
O15050	O15050	TRANK1	TPR and ankyrin repeat-containing protein 1	3.1627	0.381405	0.14547	+	2	6				2	2	0.5	0.5	0.5	336.22	0.0037313	1.7154	871310000	-2.48281	-2.54605	-2.43697	-2.08589	-2.07909	-2.15664	-1.88819	-1.89464	-2.00672
Q04206;Q04206-2;Q04206-3;Q04206-4	Q04206;Q04206-2;Q04206-3;Q04206-4	RELA	Transcription factor p65	3.13238	0.381396	0.145463	+	14	34				15	15	36.3	36.3	31.2	60.218	0	137.22	5284400000	0.864649	0.762238	0.748652	1.20706	1.14436	1.1683	1.20933	1.12831	1.12867
P48651;P48651-2;P48651-3	P48651;P48651-2	PTDSS1	Phosphatidylserine synthase 1	4.10771	0.381282	0.145376	+	5	15				5	5	11.6	11.6	11.6	55.527	0	8.4851	2606500000	0.0276098	-0.0111027	0.0491009	0.38695	0.389706	0.432798	0.440826	0.467123	0.440862
Q96B26	Q96B26	EXOSC8	Exosome complex component RRP43	5.33484	0.381239	0.145343	+	9	22				9	9	47.8	47.8	47.8	30.039	0	177.76	2584500000	0.931988	0.923256	0.922413	1.32018	1.2855	1.3157	1.64804	1.67981	1.68866
Q09666;Q09666-2	Q09666	AHNAK	Neuroblast differentiation-associated protein AHNAK	3.75066	0.381145	0.145271	+	315	1609				318	318	73.2	73.2	73	629.09	0	323.31	492270000000	6.61319	6.53991	6.52334	6.93679	6.93056	6.95252	7.56697	7.50935	7.51873
P07197;P07197-2	P07197;P07197-2	NEFM	Neurofilament medium polypeptide	1.91962	0.380962	0.145132	+	9	15				10	9	10.8	9.8	9.8	102.47	0	24.168	383500000	0.102309	-0.155933	-0.156612	0.300688	0.293501	0.338461	-0.311931	-0.296613	-0.250569
Q9UHQ1-4;Q9UHQ1-3;Q9UHQ1;Q9UHQ1-2	Q9UHQ1-4;Q9UHQ1-3;Q9UHQ1;Q9UHQ1-2	NARF	Nuclear prelamin A recognition factor	2.27237	-0.380938	0.145113	+	3	6				5	3	11.1	8.3	8.3	44.68	0	5.9613	246660000	-1.43644	-1.58616	-1.35024	-1.85096	-1.82574	-1.83896	-1.55514	-1.51943	-1.48066
P42771;P42771-2;P42771-4;P42771-3	P42771;P42771-2;P42771-4	CDKN2A	Cyclin-dependent kinase inhibitor 2A	2.89873	0.38089	0.145077	+	3	11				5	5	48.1	48.1	26.3	16.532	0	21.492	752790000	-1.84871	-1.80341	-1.77783	-1.46335	-1.47879	-1.34515	-1.21875	-1.16269	-1.2402
Q96RU3-3;Q96RU3-5;Q96RU3-2;Q96RU3;Q96RU3-4	Q96RU3-3;Q96RU3-5;Q96RU3-2;Q96RU3;Q96RU3-4	FNBP1	Formin-binding protein 1	4.72954	0.380738	0.144961	+	16	28				16	16	30.2	30.2	30.2	68.882	0	51.73	2401700000	0.336617	0.335544	0.317494	0.718254	0.68207	0.731544	0.566542	0.562227	0.568728
Q5TA45-2;Q5TA45-4;Q5TA45-3;Q5TA45;Q5TA45-5	Q5TA45-2;Q5TA45-4;Q5TA45-3;Q5TA45;Q5TA45-5	CPSF3L	Integrator complex subunit 11	1.59004	0.380282	0.144614	+	4	5				4	4	8.2	8.2	8.2	56.012	0	3.8131	445850000	-4.04702	-4.38925	-4.27218	-3.85647	-3.77888	-3.93227	-3.83667	-3.9142	-3.94616
Q13480-2;Q13480	Q13480-2;Q13480	GAB1	GRB2-associated-binding protein 1	4.43198	-0.379912	0.144333	+	12	24				13	13	21.1	21.1	20.2	80.004	0	46.968	1608800000	1.39948	1.4113	1.39326	0.985931	1.03178	1.04659	0.623564	0.58477	0.571073
Q9H0H0	Q9H0H0	INTS2	Integrator complex subunit 2	2.4665	0.379802	0.14425	+	4	7				4	4	4.4	4.4	4.4	134.32	0	14.544	166960000	-2.65748	-2.82098	-2.65753	-2.31913	-2.29209	-2.38536	-2.6945	-2.619	-2.52245
Q9UJ41-2;Q9UJ41-4;Q9UJ41-3;Q9UJ41	Q9UJ41-2;Q9UJ41-4;Q9UJ41-3;Q9UJ41	RABGEF1	Rab5 GDP/GTP exchange factor	4.0767	0.379714	0.144182	+	18	35				18	18	43.4	43.4	43.4	56.89	0	133.91	2487900000	1.27536	1.3312	1.33764	1.71736	1.67462	1.69136	1.33891	1.3556	1.29728
Q9BRP1	Q9BRP1	PDCD2L	Programmed cell death protein 2-like	3.85322	0.379541	0.144051	+	5	7				5	5	17.6	17.6	17.6	39.416	0	7.5849	374780000	-1.37758	-1.4136	-1.41963	-1.05256	-0.978235	-1.04139	-0.869516	-0.879583	-0.89191
O00754;O00754-2	O00754;O00754-2	MAN2B1	Lysosomal alpha-mannosidase;Lysosomal alpha-mannosidase A peptide;Lysosomal alpha-mannosidase B peptide;Lysosomal alpha-mannosidase C peptide;Lysosomal alpha-mannosidase D peptide;Lysosomal alpha-mannosidase E peptide	4.51037	-0.379386	0.143933	+	30	199				30	30	38.7	38.7	38.7	113.74	0	323.31	83000000000	4.39801	4.45331	4.43203	4.06037	4.03235	4.05248	3.60192	3.63281	3.58996
Q15029;Q15029-2;Q15029-3	Q15029;Q15029-2;Q15029-3	EFTUD2	116 kDa U5 small nuclear ribonucleoprotein component	4.35348	0.378869	0.143542	+	43	151				43	43	57.1	57.1	57.1	109.43	0	323.31	36701000000	3.7047	3.64853	3.65358	4.06472	4.04016	4.03853	3.96879	4.03978	4.0129
P15954	P15954	COX7C	Cytochrome c oxidase subunit 7C, mitochondrial	3.43883	-0.378679	0.143398	+	2	18				2	2	28.6	28.6	28.6	7.2454	0	5.4628	11523000000	0.0430574	0.095891	0.108253	-0.309904	-0.243621	-0.335311	-0.179871	-0.284069	-0.245472
Q8WWM9	Q8WWM9	CYGB	Cytoglobin	3.92829	-0.378661	0.143384	+	7	18				7	7	43.2	43.2	43.2	21.404	0	13.482	2073400000	-0.722394	-0.770019	-0.695415	-1.08189	-1.12094	-1.12098	-1.4664	-1.46688	-1.4729
Q14257;Q14257-2	Q14257;Q14257-2	RCN2	Reticulocalbin-2	1.88368	0.37806	0.142929	+	16	57				16	16	50.5	50.5	50.5	36.876	0	323.31	16572000000	3.29828	2.99163	3.13676	3.50814	3.52386	3.52885	3.40755	3.62873	3.58373
P30048-2;P30048	P30048-2;P30048	PRDX3	Thioredoxin-dependent peroxide reductase, mitochondrial	3.39679	-0.378033	0.142909	+	12	265				12	12	47.5	47.5	47.5	25.838	0	253.31	237860000000	4.93746	5.04624	4.98715	4.59492	4.60061	4.64122	4.12564	4.16016	4.13477
Q99961;Q99961-2;Q99961-3	Q99961;Q99961-2;Q99961-3	SH3GL1	Endophilin-A2	3.70545	0.377343	0.142388	+	12	68				19	19	53.3	53.3	42.4	41.489	0	194.73	13572000000	2.26799	2.18113	2.24019	2.59415	2.59355	2.63364	2.57791	2.62429	2.62673
B7ZBB8	B7ZBB8	PPP1R3G	Protein phosphatase 1 regulatory subunit 3G	2.96057	-0.377268	0.142331	+	2	2				2	2	12.8	12.8	12.8	38.018	0	8.3111	39236000	-2.95095	-3.00617	-3.10058	-3.38238	-3.41641	-3.39072	-3.66653	-3.63943	-3.78312
Q5MIZ7-3;Q5MIZ7-2;Q5MIZ7;Q5MIZ7-5;Q5MIZ7-4	Q5MIZ7-3;Q5MIZ7-2;Q5MIZ7	SMEK2	Serine/threonine-protein phosphatase 4 regulatory subunit 3B	2.75299	0.377138	0.142233	+	2	3				8	2	10.5	3.1	3.1	87.376	0	8.3388	115480000	-2.23744	-2.1679	-2.20458	-1.83653	-1.74054	-1.90144	-1.72796	-1.9395	-1.85331
P49207	P49207	RPL34	60S ribosomal protein L34	1.85028	0.376969	0.142106	+	4	32				4	4	28.2	28.2	28.2	13.293	0	7.5589	24399000000	0.799541	0.606153	0.796013	1.063	1.23797	1.03164	1.65321	1.68015	1.6956
P09619;P09619-2;P16234-3;P16234	P09619	PDGFRB	Platelet-derived growth factor receptor beta	3.20023	-0.376717	0.141915	+	20	49				20	20	19.6	19.6	19.6	123.97	0	57.21	26939000000	1.0657	0.990192	0.936201	0.620335	0.63776	0.603851	0.490574	0.464455	0.494452
Q9NSU2-2;Q9NSU2-3;Q9NSU2	Q9NSU2-2;Q9NSU2-3;Q9NSU2	TREX1	Three-prime repair exonuclease 1	2.64798	-0.376149	0.141488	+	2	3				2	2	5.9	5.9	5.9	32.276	0	6.5167	89088000	-3.75055	-3.6807	-3.69872	-4.01414	-4.18197	-4.06231	-3.86593	-3.74085	-3.67949
Q9NWB6;Q9NWB6-3;Q9NWB6-2	Q9NWB6;Q9NWB6-3;Q9NWB6-2	ARGLU1	Arginine and glutamate-rich protein 1	4.47031	0.37612	0.141466	+	14	27				14	14	32.6	32.6	32.6	33.216	0	15.183	6373800000	0.789639	0.77313	0.813169	1.14025	1.18747	1.17657	1.06567	1.06322	1.06022
Q12788	Q12788	TBL3	Transducin beta-like protein 3	3.61474	0.375985	0.141365	+	15	30				15	15	25.7	25.7	25.7	89.034	0	112.52	3584400000	0.484661	0.387901	0.417185	0.805098	0.823435	0.789169	1.00376	1	1.02492
P30260;P30260-2	P30260;P30260-2	CDC27	Cell division cycle protein 27 homolog	3.91284	0.375888	0.141292	+	17	32				17	17	20.9	20.9	20.9	91.866	0	121.08	1863700000	0.90081	0.86858	0.830427	1.21708	1.26992	1.24048	1.25982	1.27518	1.23441
P83881	P83881	RPL36A	60S ribosomal protein L36a	1.95871	0.37584	0.141256	+	2	17				5	5	26.4	26.4	9.4	12.441	0	7.6791	3723100000	0.00260735	-0.112531	0.120995	0.287546	0.45932	0.391726	0.5187	0.619551	0.692994
P56159-2;P56159	P56159-2;P56159	GFRA1	GDNF family receptor alpha-1	1.28887	0.375598	0.141074		8	21				8	8	15.4	15.4	15.4	50.838	0	25.014	5400900000	-0.344866	-0.111836	-0.411469	-0.116405	0.20886	0.166166	1.2746	1.28344	1.30704
Q9NQC3-3	Q9NQC3-3	RTN4	Reticulon-4	2.50142	-0.375426	0.140945	+	2	3				7	2	35.2	5	5	22.395	0.0044543	1.6498	340660000	-0.964926	-0.77833	-0.818361	-1.21178	-1.2627	-1.21341	-1.82266	-1.84786	-1.88546
Q7RTP6;Q7RTP6-2;Q7RTP6-4;Q7RTP6-3;Q7RTP6-5	Q7RTP6;Q7RTP6-2;Q7RTP6-4;Q7RTP6-3;Q7RTP6-5	MICAL3	Protein-methionine sulfoxide oxidase MICAL3	4.27718	0.37536	0.140895	+	25	44				26	26	14.8	14.8	14.8	224.29	0	158.78	1921400000	1.38692	1.33264	1.39133	1.76192	1.73763	1.73742	2.03625	2.04053	2.01463
Q86X19	Q86X19	TMEM17	Transmembrane protein 17	2.63751	-0.375342	0.140882	+	2	3				2	2	8.1	8.1	8.1	23.046	0	3.1268	147780000	-3.22629	-3.27667	-3.10824	-3.62111	-3.56573	-3.55038	-3.57763	-3.84859	-3.69556
P12004	P12004	PCNA	Proliferating cell nuclear antigen	4.63815	0.375245	0.140809	+	13	119				13	13	70.1	70.1	70.1	28.768	0	285.34	34783000000	2.52924	2.54005	2.5011	2.89869	2.87802	2.91941	4.16101	4.10284	4.10819
P67870	P67870	CSNK2B	Casein kinase II subunit beta	3.76217	0.375224	0.140793	+	8	54				8	8	45.1	45.1	45.1	24.942	0	99.971	9004300000	2.3321	2.28398	2.32623	2.71412	2.6429	2.71098	2.81915	2.80214	2.79947
Q96A49	Q96A49	SYAP1	Synapse-associated protein 1	3.65393	0.374812	0.140484	+	17	52				17	17	45.2	45.2	45.2	39.933	0	270.43	11631000000	2.03692	1.94543	1.97855	2.3838	2.34047	2.36106	2.46847	2.4426	2.46404
Q6IC98;Q6IC98-2	Q6IC98	GRAMD4	GRAM domain-containing protein 4	5.01888	-0.374489	0.140242	+	18	36				18	18	27.5	27.5	27.5	66.407	0	62.12	2984100000	1.63939	1.62087	1.66432	1.27464	1.26708	1.25939	1.10729	1.1825	1.08044
Q15599-2;Q15599;Q15599-3	Q15599-2;Q15599;Q15599-3	SLC9A3R2	Na(+)/H(+) exchange regulatory cofactor NHE-RF2	3.61933	0.374427	0.140196	+	9	13				9	9	29.8	29.8	29.8	36.153	0	34.249	1150200000	-2.25321	-2.30017	-2.22883	-1.91374	-1.84362	-1.90158	-1.78094	-1.89392	-1.77248
O76041-2	O76041-2	NEBL	Nebulette	2.98562	0.374342	0.140132	+	6	12				11	10	41.1	37.4	18.5	31.196	0	22.91	725250000	-0.666839	-0.613123	-0.532754	-0.204174	-0.215937	-0.269578	-0.554984	-0.580213	-0.537257
P27338;P27338-2	P27338;P27338-2	MAOB	Amine oxidase [flavin-containing] B	5.0012	-0.374338	0.140129	+	15	44				17	17	37.7	37.7	35.4	58.762	0	179.74	7971700000	1.79806	1.81386	1.83091	1.45716	1.42412	1.43854	0.988192	1.01382	1.03112
P55884;P55884-2	P55884;P55884-2	EIF3B	Eukaryotic translation initiation factor 3 subunit B	6.39299	0.374225	0.140044	+	35	189				35	35	48.9	48.9	48.9	92.48	0	316.59	45792000000	3.89088	3.87951	3.88849	4.26669	4.25074	4.26412	4.32743	4.33602	4.34614
Q9NZ63	Q9NZ63	C9orf78	Uncharacterized protein C9orf78	3.48824	0.3742	0.140026	+	9	15				9	9	27.3	27.3	27.3	33.688	0	35.511	888190000	-1.15863	-1.20509	-1.1509	-0.748528	-0.844609	-0.798874	-0.988309	-0.961338	-0.999166
P07355;P07355-2;A6NMY6	P07355;P07355-2;A6NMY6	ANXA2;ANXA2P2	Annexin A2;Putative annexin A2-like protein	3.23613	0.374187	0.140016	+	35	611				35	35	77	77	77	38.604	0	323.31	695050000000	5.09386	4.9982	4.98234	5.37432	5.39806	5.42458	5.88968	5.89016	5.88907
P54259	P54259	ATN1	Atrophin-1	3.46837	0.373917	0.139814	+	3	5				3	3	2.9	2.9	2.9	125.41	0	12.121	231100000	-3.50317	-3.46069	-3.44386	-3.07973	-3.05705	-3.14919	-3.03237	-2.90181	-3.03726
P27448-3;P27448-4;P27448-2;P27448;P27448-6;P27448-7;P27448-8;Q96L34-2	P27448-3;P27448-4;P27448-2;P27448;P27448-6;P27448-7;P27448-8	MARK3	MAP/microtubule affinity-regulating kinase 3	3.18723	0.373506	0.139507	+	8	22				17	11	26.6	18.5	14.7	81.498	0	92.801	1453000000	-0.0380363	0.0316029	0.0945673	0.411646	0.391138	0.405869	0.139004	0.147332	0.134572
Q9Y6A5	Q9Y6A5	TACC3	Transforming acidic coiled-coil-containing protein 3	3.58657	-0.373486	0.139492	+	3	4				3	3	3.8	3.8	3.8	90.359	0	6.2176	131930000	-1.98647	-2.03377	-2.04988	-2.36141	-2.44256	-2.38661	-0.471319	-0.511924	-0.453664
P19623	P19623	SRM	Spermidine synthase	5.78247	0.373381	0.139414	+	13	88				13	13	66.9	66.9	66.9	33.824	0	80.398	20013000000	2.42405	2.43659	2.43544	2.80535	2.79234	2.81854	3.00711	2.98556	2.99226
Q01658	Q01658	DR1	Protein Dr1	3.90355	0.373297	0.139351	+	3	9				3	3	15.9	15.9	15.9	19.443	0	7.2526	1279200000	-2.03254	-2.08179	-2.09428	-1.68819	-1.67159	-1.72894	-1.79172	-1.89925	-1.83695
P63172	P63172	DYNLT1	Dynein light chain Tctex-type 1	3.04377	0.373258	0.139322	+	3	20				3	3	49.6	49.6	49.6	12.452	0	147.53	6533400000	1.56787	1.45728	1.53285	1.92195	1.83907	1.91675	2.2358	2.26885	2.30429
Q14442	Q14442	PIGH	Phosphatidylinositol N-acetylglucosaminyltransferase subunit H	3.35374	-0.372856	0.139021	+	2	3				2	2	10.6	10.6	10.6	21.08	0	4.6849	170280000	-0.633357	-0.749917	-0.700559	-1.08273	-1.05032	-1.06935	-1.05171	-1.1282	-1.06155
Q10589-2;Q10589	Q10589-2;Q10589	BST2	Bone marrow stromal antigen 2	2.37291	-0.372855	0.139021	+	2	3				2	2	13.7	13.7	13.7	18.394	0	4.6036	209950000	-3.93536	-3.97952	-4.12931	-4.36424	-4.36172	-4.4368	-5.04574	-5.17167	-5.30291
P32455	P32455	GBP1	Interferon-induced guanylate-binding protein 1	3.94681	0.372313	0.138617	+	15	73				22	22	29.2	29.2	20.1	67.93	0	60.606	11223000000	2.15444	2.10319	2.18539	2.51237	2.51579	2.53181	2.37138	2.30508	2.33911
O00478-2;O00478;O00481-4;O00481;O00481-2;O00481-3	O00478-2;O00478;O00481-4;O00481	BTN3A3;BTN3A1	Butyrophilin subfamily 3 member A3;Butyrophilin subfamily 3 member A1	4.23828	-0.372242	0.138564	+	2	7				5	5	11	11	3.6	59.687	0	16.451	437310000	-0.542796	-0.504137	-0.571108	-0.919297	-0.919075	-0.896394	-1.33768	-1.27539	-1.33549
Q15652-3;Q15652;Q15652-2	Q15652-3;Q15652;Q15652-2	JMJD1C	Probable JmjC domain-containing histone demethylation protein 2C	1.36274	0.372109	0.138465		5	7				5	5	2.2	2.2	2.2	263.15	0	6.7428	212340000	-1.40595	-1.49415	-1.07772	-0.983447	-0.942185	-0.935856	-1.40462	-1.40011	-1.39257
O15372	O15372	EIF3H	Eukaryotic translation initiation factor 3 subunit H	4.59812	0.371895	0.138306	+	19	114				19	19	58.2	58.2	58.2	39.93	0	196.35	29775000000	2.89289	2.87175	2.91155	3.2583	3.24591	3.28767	3.3308	3.32344	3.31897
Q92973-2;Q92973;Q92973-3	Q92973-2;Q92973;Q92973-3	TNPO1	Transportin-1	4.10476	0.371272	0.137843	+	15	107				21	21	29	29	23	101.31	0	323.31	25173000000	3.2047	3.16758	3.14363	3.5604	3.51604	3.55328	3.65223	3.70155	3.68322
Q05639	Q05639	EEF1A2	Elongation factor 1-alpha 2	2.6515	0.37127	0.137842	+	6	10				21	6	49	14.9	14.9	50.47	0	7.4897	1717500000	-0.513229	-0.661427	-0.494186	-0.185593	-0.173051	-0.196388	-0.417885	-0.448484	-0.418978
Q12872;Q12872-2	Q12872;Q12872-2	SFSWAP	Splicing factor, suppressor of white-apricot homolog	1.6742	0.370822	0.137509	+	7	9				7	7	7	7	7	104.82	0	12.462	591650000	-0.661568	-0.69775	-0.572617	-0.0964108	-0.415001	-0.308056	-0.372173	-0.438351	-0.451054
Q9P0M2;O43687-2;O43687	Q9P0M2;O43687-2;O43687	AKAP7	A-kinase anchor protein 7 isoform gamma;A-kinase anchor protein 7 isoforms alpha and beta	1.57134	-0.370647	0.137379	+	3	5				3	3	10.6	10.6	10.6	39.517	0	5.5386	95491000	-3.52321	-3.32067	-3.22926	-3.78415	-3.5989	-3.80203	-4.45391	-4.64248	-4.55168
Q15274	Q15274	QPRT	Nicotinate-nucleotide pyrophosphorylase [carboxylating]	3.45103	-0.370466	0.137245	+	8	63				8	8	32.3	32.3	32.3	30.845	0	112.88	54775000000	3.02182	2.9352	2.98353	2.64015	2.56867	2.62033	2.12606	2.1297	2.09892
P63244	P63244	GNB2L1	Guanine nucleotide-binding protein subunit beta-2-like 1;Guanine nucleotide-binding protein subunit beta-2-like 1, N-terminally processed	3.73923	0.370388	0.137187	+	19	202				19	19	76.3	76.3	76.3	35.076	0	323.31	104410000000	3.78613	3.74463	3.77971	4.18732	4.10409	4.13022	4.22253	4.23825	4.21541
Q9NX24	Q9NX24	NHP2	H/ACA ribonucleoprotein complex subunit 2	4.11475	0.370344	0.137154	+	7	29				7	7	79.7	79.7	79.7	17.201	0	73.819	6745400000	0.780085	0.745626	0.77103	1.11111	1.12171	1.17495	0.925064	0.942354	0.925347
Q9HC07-2;Q9HC07	Q9HC07-2;Q9HC07	TMEM165	Transmembrane protein 165	3.32611	0.370332	0.137146	+	4	16				4	4	17.6	17.6	17.6	28.432	0	72.571	2282100000	0.602938	0.558874	0.509828	0.9119	0.89786	0.972876	1.15016	1.15375	1.09826
P09651-2;P09651;P09651-3;Q32P51	P09651-2;P09651;P09651-3;Q32P51	HNRNPA1;HNRNPA1L2	Heterogeneous nuclear ribonucleoprotein A1;Heterogeneous nuclear ribonucleoprotein A1, N-terminally processed;Heterogeneous nuclear ribonucleoprotein A1-like 2	5.31122	0.370125	0.136992	+	24	246				25	25	66.2	66.2	66.2	34.196	0	323.31	158280000000	4.05104	4.06123	4.06506	4.42999	4.41099	4.44671	4.39474	4.42486	4.38101
P28799;P28799-3;P28799-2	P28799;P28799-3;P28799-2	GRN	Granulins;Acrogranin;Paragranulin;Granulin-1;Granulin-2;Granulin-3;Granulin-4;Granulin-5;Granulin-6;Granulin-7	1.73521	-0.370057	0.136942	+	16	124				16	16	39.3	39.3	39.3	63.544	0	244.62	42176000000	3.52361	3.22328	3.36057	2.91966	3.06042	3.01722	2.65817	2.90257	2.9293
Q9Y2H0-3;Q9Y2H0;Q9Y2H0-1	Q9Y2H0-3;Q9Y2H0;Q9Y2H0-1	DLGAP4	Disks large-associated protein 4	3.01239	0.369642	0.136635	+	10	25				11	11	23.4	23.4	21.6	49.478	0	185.54	1287300000	0.0285664	-0.0475283	0.0929928	0.370962	0.3965	0.415495	0.198904	0.200946	0.126142
Q13394	Q13394	MAB21L1	Protein mab-21-like 1	4.6906	-0.369343	0.136415	+	4	18				10	10	25.1	25.1	10.6	40.956	0	21.287	1932500000	0.891069	0.874517	0.908796	0.545748	0.517115	0.50349	0.668102	0.700312	0.72886
Q99439;Q99439-2	Q99439;Q99439-2	CNN2	Calponin-2	4.89878	0.369336	0.136409	+	14	76				16	14	62.1	56.3	56.3	33.697	0	65.071	30874000000	2.05629	2.01894	2.04291	2.39102	2.4157	2.41943	2.63108	2.6437	2.65775
P13747	P13747	HLA-E	HLA class I histocompatibility antigen, alpha chain E	2.63383	0.369141	0.136265	+	3	5				5	3	17	9.5	9.5	40.156	0	14.45	311900000	-1.59833	-1.49643	-1.68151	-1.22634	-1.2235	-1.21902	-1.92785	-1.96772	-1.92259
O94905;O94905-2;O94905-3	O94905	ERLIN2	Erlin-2	3.96664	-0.368459	0.135762	+	19	196				24	24	59	59	52.2	37.839	0	323.31	67986000000	4.6634	4.72733	4.66031	4.30181	4.30828	4.33558	3.97534	3.98421	3.98927
Q9NQ29-3;Q9NQ29;Q9NQ29-2	Q9NQ29-3;Q9NQ29;Q9NQ29-2	LUC7L	Putative RNA-binding protein Luc7-like 1	3.04276	0.368373	0.135699	+	8	18				12	8	34.7	24	24	41.928	0	69.68	1973800000	-0.543382	-0.504731	-0.631824	-0.157785	-0.197864	-0.21917	-0.223586	-0.186526	-0.168387
Q9BY44;Q9BY44-3;Q9BY44-4;Q9BY44-2	Q9BY44;Q9BY44-3;Q9BY44-4	EIF2A	Eukaryotic translation initiation factor 2A;Eukaryotic translation initiation factor 2A, N-terminally processed	4.62917	0.367959	0.135394	+	21	72				21	21	54	54	54	64.989	0	244.33	9941200000	2.52561	2.5055	2.47881	2.8883	2.85641	2.86908	2.96529	3.00805	3.01613
O14640-2;P54792-2;P54792;O14640	O14640-2;P54792-2;P54792;O14640	DVL1;DVL1P1	Segment polarity protein dishevelled homolog DVL-1;Putative segment polarity protein dishevelled homolog DVL1P1	4.05162	0.367892	0.135344	+	2	4				3	2	6.3	4.5	4.5	72.88	0	8.6566	114200000	-2.29356	-2.34034	-2.35752	-1.96118	-1.94125	-1.9853	-1.8577	-1.91606	-1.91223
Q9NUY8;Q9NUY8-2	Q9NUY8;Q9NUY8-2	TBC1D23	TBC1 domain family member 23	3.92205	0.367811	0.135285	+	11	20				11	11	23.2	23.2	23.2	78.321	0	159.74	1909500000	0.608421	0.54818	0.623964	0.978741	0.949432	0.955824	0.906759	0.863571	0.86221
Q15223;Q15223-3;Q15223-2	Q15223;Q15223-3;Q15223-2	PVRL1	Nectin-1	3.04126	-0.367756	0.135244	+	3	4				3	3	7.7	7.7	7.7	57.157	0	10.675	947880000	-1.1846	-1.1208	-1.16526	-1.56323	-1.45038	-1.56031	-1.40055	-1.53194	-1.58425
P29083	P29083	GTF2E1	General transcription factor IIE subunit 1	3.13816	0.367622	0.135146	+	6	10				6	6	16.6	16.6	16.6	49.452	0	38.605	1157600000	-1.18518	-1.30699	-1.29722	-0.890942	-0.89165	-0.903934	-0.628052	-0.782546	-0.691685
Q13683-7;Q13683-9;Q13683-3;Q13683;Q13683-13;Q13683-10	Q13683-7;Q13683-9;Q13683-3;Q13683;Q13683-13;Q13683-10	ITGA7	Integrin alpha-7;Integrin alpha-7 heavy chain;Integrin alpha-7 light chain;Integrin alpha-7 70 kDa form	3.44561	-0.367555	0.135097	+	16	29				16	16	18.4	18.4	18.4	124.31	0	114.02	1686500000	1.04459	1.085	0.993708	0.687172	0.698084	0.63538	0.548523	0.544462	0.516942
Q14694;Q14694-3;Q14694-2	Q14694;Q14694-3;Q14694-2	USP10	Ubiquitin carboxyl-terminal hydrolase 10	5.48443	0.367538	0.135085	+	19	50				19	19	30.3	30.3	30.3	87.133	0	93.353	6296500000	1.41182	1.40488	1.41281	1.76844	1.79673	1.76694	2.04315	2.01219	2.01345
Q2V2M9-2;Q2V2M9;Q2V2M9-3;Q2V2M9-4	Q2V2M9-2;Q2V2M9;Q2V2M9-3;Q2V2M9-4	FHOD3	FH1/FH2 domain-containing protein 3	1.538	-0.367096	0.134759	+	2	2				2	2	2	2	2	156.75	0.00090685	2.3673	38015000	-2.9979	-3.17889	-3.19881	-3.40466	-3.67153	-3.40069	-3.24979	-3.14301	-3.11626
P15918-2;P15918	P15918-2;P15918	RAG1	V(D)J recombination-activating protein 1;Endonuclease RAG1;E3 ubiquitin-protein ligase RAG1	1.73505	0.366978	0.134673	+	2	1	+			2	2	3.4	3.4	3.4	106.18	1	-2	99843000	-4.1834	-4.45193	-4.26698	-4.03663	-3.90553	-3.85922	-2.88802	-2.96706	-3.04982
O00303	O00303	EIF3F	Eukaryotic translation initiation factor 3 subunit F	4.25781	0.366933	0.13464	+	9	44				9	9	24.9	24.9	24.9	37.563	0	59.881	10719000000	1.22876	1.21774	1.18365	1.5568	1.56759	1.60655	1.6251	1.59697	1.64351
P49441	P49441	INPP1	Inositol polyphosphate 1-phosphatase	3.60191	0.366917	0.134628	+	6	12				6	6	19.3	19.3	19.3	43.998	0	109.12	1161600000	-0.146228	-0.090209	-0.126667	0.215353	0.227127	0.295168	-0.0803585	-0.0350428	-0.02005
O60927	O60927	PPP1R11	Protein phosphatase 1 regulatory subunit 11	2.04663	0.366836	0.134568	+	3	4				3	3	40.5	40.5	40.5	13.952	0	5.8833	372190000	-2.60599	-2.75185	-2.49275	-2.25686	-2.27821	-2.21502	-2.14879	-2.23781	-2.24285
Q9Y478	Q9Y478	PRKAB1	5-AMP-activated protein kinase subunit beta-1	2.68927	0.366303	0.134178	+	3	6				3	3	17	17	17	30.382	0	11.518	987050000	-1.47227	-1.56452	-1.54034	-1.24281	-1.09741	-1.13801	-1.37553	-1.35897	-1.38134
P38435;P38435-2	P38435;P38435-2	GGCX	Vitamin K-dependent gamma-carboxylase	4.37281	-0.36603	0.133978	+	10	25				10	10	13.3	13.3	13.3	87.56	0	34.576	2158900000	1.07281	1.09654	1.05378	0.680811	0.729193	0.715046	0.670042	0.715311	0.692786
Q08722-3;Q08722-4;Q08722;Q08722-2	Q08722-3;Q08722-4;Q08722;Q08722-2	CD47	Leukocyte surface antigen CD47	4.84017	-0.366013	0.133966	+	4	14				4	4	11.5	11.5	11.5	33.192	0	9.8253	3579200000	0.804689	0.826897	0.813873	0.451593	0.4256	0.470226	0.39131	0.388891	0.457334
Q8TEW8-5;Q8TEW8-6;Q8TEW8-3;Q8TEW8;Q8TEW8-2;Q8TEW8-4	Q8TEW8-5;Q8TEW8-6;Q8TEW8-3;Q8TEW8;Q8TEW8-2	PARD3B	Partitioning defective 3 homolog B	2.36387	-0.365998	0.133954	+	9	14				9	9	8.2	8.2	8.2	121.17	0	13.422	267720000	-0.588767	-0.610093	-0.483551	-0.847305	-0.916405	-1.01669	-1.11799	-1.17109	-1.16839
Q8WTV0-4;Q8WTV0-2;Q8WTV0-3;Q8WTV0-5;Q8WTV0	Q8WTV0-4;Q8WTV0-2;Q8WTV0-3;Q8WTV0-5;Q8WTV0	SCARB1	Scavenger receptor class B member 1	3.75955	-0.365565	0.133638	+	6	15				6	6	14.3	14.3	14.3	53.579	0	19.313	2974500000	0.288918	0.369169	0.353259	-0.0186577	-0.0512533	-0.0154381	0.0740299	0.0649252	0.0981445
Q8TEH3;Q8TEH3-6;Q8TEH3-7;Q8TEH3-3;Q8TEH3-2;Q8TEH3-4;Q8TEH3-5	Q8TEH3;Q8TEH3-6;Q8TEH3-7;Q8TEH3-3;Q8TEH3-2	DENND1A	DENN domain-containing protein 1A	3.97426	-0.365423	0.133534	+	7	8				7	7	9.2	9.2	9.2	110.58	0	18.904	353090000	-1.10213	-1.12311	-1.05455	-1.43966	-1.45395	-1.48245	-1.70411	-1.7451	-1.79903
P52788;P52788-2	P52788;P52788-2	SMS	Spermine synthase	2.84229	0.365409	0.133523	+	21	61				21	21	72.1	72.1	72.1	41.268	0	323.31	20816000000	3.60873	3.52925	3.47969	3.93899	3.84985	3.92506	4.40254	4.43786	4.40011
Q8N0T1	Q8N0T1	C8orf59	Uncharacterized protein C8orf59	2.64068	0.365405	0.133521	+	3	4				3	3	22	22	22	11.456	0	3.138	277520000	-2.22519	-2.35927	-2.38025	-1.98259	-1.91536	-1.97054	-1.9058	-1.64281	-1.58962
Q16186	Q16186	ADRM1	Proteasomal ubiquitin receptor ADRM1	3.32489	0.365386	0.133507	+	9	57				9	9	17.2	17.2	17.2	42.153	0	71.411	14324000000	1.89832	1.79765	1.83349	2.24286	2.20473	2.17803	2.31242	2.23052	2.27365
P49368;P49368-2	P49368;P49368-2	CCT3	T-complex protein 1 subunit gamma	4.65583	0.365277	0.133427	+	39	338				39	39	67	67	67	60.533	0	323.31	137640000000	4.48523	4.44256	4.45623	4.83776	4.80672	4.83538	4.92351	4.92053	4.92825
Q9P227;Q9P227-2	Q9P227;Q9P227-2	ARHGAP23	Rho GTPase-activating protein 23	3.29885	0.365259	0.133414	+	7	8				8	7	6.4	5.8	5.8	162.19	0	8.5166	320130000	-2.61887	-2.67158	-2.59662	-2.21572	-2.26403	-2.31155	-2.11759	-2.141	-2.19413
Q8NCN4	Q8NCN4	RNF169	E3 ubiquitin-protein ligase RNF169	2.96435	0.365237	0.133398	+	4	5				4	4	5.5	5.5	5.5	77.193	0	7.5676	154240000	-1.84995	-1.82868	-1.73329	-1.45934	-1.39027	-1.4666	-1.55774	-1.56224	-1.65045
P27635;Q96L21	P27635	RPL10	60S ribosomal protein L10	4.94647	0.365038	0.133253	+	13	108				13	13	54.2	54.2	54.2	24.604	0	323.31	50852000000	2.9605	2.93411	2.93575	3.32681	3.30835	3.29033	3.52244	3.51202	3.53753
Q53LP3	Q53LP3	SOWAHC	Ankyrin repeat domain-containing protein SOWAHC	2.93002	0.365028	0.133245	+	8	12				8	8	21	21	21	55.671	0	47.942	681310000	-1.63385	-1.52107	-1.53326	-1.20893	-1.23614	-1.14803	-1.5911	-1.58095	-1.49901
Q9Y586	Q9Y586	MAB21L2	Protein mab-21-like 2	3.1889	-0.364964	0.133199	+	3	4				9	3	23.4	8.9	8.9	40.923	0	11.639	175850000	-1.71089	-1.79185	-1.68182	-2.12942	-2.08283	-2.0672	-1.78547	-1.83084	-1.73508
Q96BM9	Q96BM9	ARL8A	ADP-ribosylation factor-like protein 8A	2.97485	-0.364842	0.13311	+	7	65				11	11	67.2	67.2	40.9	21.416	0	172.8	44982000000	2.98121	3.02592	3.10563	2.71538	2.66612	2.63673	2.18859	2.22982	2.16081
Q9UHV9	Q9UHV9	PFDN2	Prefoldin subunit 2	2.9577	0.364351	0.132751	+	9	49				9	9	59.7	59.7	59.7	16.648	0	58.955	11103000000	1.37569	1.2933	1.42065	1.73449	1.76212	1.68608	1.82928	1.7588	1.73975
Q7L4I2;Q7L4I2-2	Q7L4I2;Q7L4I2-2	RSRC2	Arginine/serine-rich coiled-coil protein 2	2.75136	0.363979	0.132481	+	7	13				7	7	19.8	19.8	19.8	50.559	0	41.511	430810000	-0.677578	-0.819682	-0.732975	-0.351916	-0.353861	-0.432521	-0.347925	-0.389914	-0.416047
Q9P212;Q9P212-2	Q9P212;Q9P212-2	PLCE1	1-phosphatidylinositol 4,5-bisphosphate phosphodiesterase epsilon-1	3.57798	-0.3639	0.132423	+	12	16				12	12	5.5	5.5	5.5	258.71	0	27.088	2501000000	0.481707	0.381378	0.447569	0.064045	0.0716248	0.0832844	0.319389	0.35216	0.320836
Q15056;Q15056-2	Q15056;Q15056-2	EIF4H	Eukaryotic translation initiation factor 4H	3.00806	0.363896	0.13242	+	8	48				8	8	44	44	44	27.385	0	72.943	26620000000	1.80102	1.67575	1.74743	2.12714	2.12596	2.06278	2.46873	2.37317	2.38014
P17661	P17661	DES	Desmin	2.03411	-0.363801	0.132351	+	21	50				27	21	56	49.4	49.4	53.535	0	110.7	5309100000	2.19277	2.37153	2.44822	1.94849	1.97066	2.00196	1.94912	2.01464	1.99621
Q96HS1;Q96HS1-2	Q96HS1;Q96HS1-2	PGAM5	Serine/threonine-protein phosphatase PGAM5, mitochondrial	3.93724	0.363667	0.132254	+	12	38				12	12	43.6	43.6	43.6	32.004	0	38.995	5326100000	1.04306	1.02547	1.08562	1.38383	1.43959	1.42172	1.60205	1.59996	1.59626
Q96RK0	Q96RK0	CIC	Protein capicua homolog	3.02634	-0.363424	0.132077	+	2	4				2	2	1.9	1.9	1.9	163.82	0	3.9199	12061000	-3.63634	-3.64823	-3.61938	-4.05776	-4.01614	-3.92031	-4.11943	-4.14204	-4.03789
P78310;P78310-2;P78310-6;P78310-7;P78310-5;P78310-4;P78310-3	P78310;P78310-2;P78310-6;P78310-7;P78310-5	CXADR	Coxsackievirus and adenovirus receptor	4.79554	-0.363164	0.131888	+	19	66				19	19	50.4	50.4	50.4	40.029	0	203.1	9171800000	2.81808	2.84697	2.84364	2.46471	2.4586	2.49589	2.75072	2.76217	2.79598
P63173	P63173	RPL38	60S ribosomal protein L38	3.16013	0.363163	0.131887	+	4	36				4	4	48.6	48.6	48.6	8.2178	0	45.939	6038300000	-0.0821342	-0.113045	0.0119371	0.30139	0.289494	0.315363	0.517551	0.504684	0.542102
O75934	O75934	BCAS2	Pre-mRNA-splicing factor SPF27	4.44437	0.363081	0.131828	+	13	37				13	13	65.8	65.8	65.8	26.131	0	202.91	4608000000	1.4522	1.40108	1.43362	1.81029	1.77541	1.79044	1.84389	1.78353	1.78882
Q9P2Q2	Q9P2Q2	FRMD4A	FERM domain-containing protein 4A	2.37951	-0.362976	0.131752	+	3	3				3	3	3.6	3.6	3.6	115.46	0	5.1393	66058000	-1.12847	-1.21582	-1.27825	-1.57294	-1.49339	-1.64514	-1.41402	-1.29881	-1.54114
Q8TDX7	Q8TDX7	NEK7	Serine/threonine-protein kinase Nek7	3.52158	-0.362666	0.131527	+	4	15				6	6	25.8	25.8	20.2	34.551	0	47.695	1226800000	0.459604	0.520878	0.560787	0.145336	0.138496	0.169437	0.215818	0.36413	0.413104
Q6PCE3	Q6PCE3	PGM2L1	Glucose 1,6-bisphosphate synthase	4.41289	0.36246	0.131378	+	10	19				10	10	19.1	19.1	19.1	70.441	0	28.98	1348800000	0.451071	0.412201	0.401497	0.804899	0.772112	0.775139	0.694258	0.697159	0.701715
Q9NY27;Q9NY27-2;Q9NY27-3	Q9NY27;Q9NY27-2;Q9NY27-3	PPP4R2	Serine/threonine-protein phosphatase 4 regulatory subunit 2	3.83116	0.362381	0.13132	+	11	25				11	11	34.3	34.3	34.3	46.898	0	44.866	2189700000	0.747452	0.683283	0.677588	1.08799	1.04426	1.06322	1.13685	1.08865	1.07501
Q9ULJ7-2;Q9ULJ7	Q9ULJ7-2;Q9ULJ7	ANKRD50	Ankyrin repeat domain-containing protein 50	2.48494	0.362378	0.131318	+	6	6				6	6	5	5	5	136.5	0	11.101	245560000	-3.15717	-3.28106	-3.23806	-2.90391	-2.77359	-2.91165	-2.92988	-2.87819	-2.97472
O75508	O75508	CLDN11	Claudin-11	1.82652	0.362209	0.131196	+	2	2				2	2	8.2	8.2	8.2	21.993	0.003616	1.7437	141450000	-3.13068	-3.10342	-3.27774	-2.85033	-2.67187	-2.90301	-2.31674	-2.33547	-2.35158
O60828-2;O60828;O60828-3;O60828-5;O60828-6;O60828-4;O60828-10;O60828-9;O60828-8;O60828-7	O60828-2;O60828;O60828-3;O60828-5;O60828-6;O60828-4	PQBP1	Polyglutamine-binding protein 1	4.17936	0.362144	0.131148	+	10	28				10	10	40.2	40.2	40.2	30.401	0	37.251	2956700000	0.204825	0.188135	0.229433	0.543489	0.602108	0.563229	0.362688	0.345055	0.307622
P49005	P49005	POLD2	DNA polymerase delta subunit 2	3.1732	0.362013	0.131053	+	7	12				7	7	20.7	20.7	20.7	51.289	0	23.286	856330000	-0.654598	-0.621134	-0.726612	-0.347941	-0.277163	-0.291203	0.203571	0.135315	0.125901
P62263	P62263	RPS14	40S ribosomal protein S14	2.77031	0.362006	0.131048	+	7	34				7	7	39.1	39.1	39.1	16.273	0	217.73	25467000000	0.147517	0.126966	0.187666	0.593489	0.516745	0.437935	0.667326	0.636789	0.654002
O75251-2;O75251	O75251-2;O75251	NDUFS7	NADH dehydrogenase [ubiquinone] iron-sulfur protein 7, mitochondrial	4.52913	-0.361989	0.131036	+	6	35				6	6	23.8	23.8	23.8	22.202	0	62.585	9188100000	1.2637	1.28278	1.23494	0.879496	0.902592	0.913361	0.645544	0.689678	0.648522
Q9NUB1-2;Q9NUB1;Q9NUB1-3;Q9NUB1-4	Q9NUB1-2;Q9NUB1;Q9NUB1-3;Q9NUB1-4	ACSS1	Acetyl-coenzyme A synthetase 2-like, mitochondrial	4.00093	-0.361841	0.130929	+	14	28				14	14	24.3	24.3	24.3	74.626	0	44.02	3289200000	1.7169	1.79636	1.75289	1.40086	1.39048	1.38929	0.911467	0.936907	0.878903
[truncated: 5,441 more rows]

## Sheet: 48 hr_MLR
Protein IDs	Majority protein IDs	Gene names	Protein names	P-Value (-Log10)	FC: 48Hr/MLR (Log2)	FC: 48Hr/MLR	Significant	Unique peptides	MS/MS count	Only identified by site	Reverse	Potential contaminant	Peptides	Razor + unique peptides	Sequence coverage [%]	Unique + razor sequence coverage [%]	Unique sequence coverage [%]	Mol. weight [kDa]	Q-value	Score	Intensity	MLR_01	MLR_02	MLR_03	12Hr_01	12Hr_02	12Hr_03	48Hr_01	48Hr_02	48Hr_03
[truncated: 7,082 more rows]

[truncated: 1 more sheets: 48 hr_12 hr]
