# Supplementary material for: Proteome Landscape of Epithelial-to-Mesenchymal Transition (EMT) of Retinal Pigment Epithelium Shares Commonalities With Malignancy-Associated EMT
Source: Mol Cell Proteomics. 2021 Aug 27;20:100131. doi: 10.1016/j.mcpro.2021.100131 (PMC8482521; doi:10.1016/j.mcpro.2021.100131)
Supplement: Supplemental Table S5 [file mmc5.xlsx]

## Sheet: 12 hr_MLR
PG.ProteinGroups	PG.ProteinAccessions	PG.Genes	PG.ProteinDescriptions	Significant	P-Value (-Log10)	FC: 12Hr/MLR(Log2)	FC: 12Hr/MLR	Evidence count_median	No. of Stripped peptides	PG.CellularComponent	PG.BiologicalProcess	PG.MolecularFunction	PG.Pvalue	PG.Qvalue	PG.MolecularWeight	MLR_01	MLR_02	MLR_03	12Hr_01	12Hr_02	12Hr_03	48Hr_01	48Hr_02	48Hr_03
A0PJW8	A0PJW8	DAPL1	Death-associated protein-like 1	+	6.01224	-5.04221	0.030349	2	2		cell differentiation,apoptotic signaling pathway,cellular response to amino acid starvation,negative regulation of autophagy	protein binding,death domain binding	0.000326275	4.22e-06	11880	15.7901	15.4962	15.678	10.7023	10.6197	10.5157	12.9883	13.038	11.5307
P49770	P49770	EIF2B2	Translation initiation factor eIF-2B subunit beta	+	5.90518	-3.57595	0.0838557	4	4	cytoplasm,cytosol,eukaryotic translation initiation factor 2B complex	ovarian follicle development,translational initiation,regulation of translational initiation,central nervous system development,response to heat,response to glucose,oligodendrocyte development,myelination,response to peptide hormone,T cell receptor signaling pathway	protein binding,ATP binding,GTP binding,translation initiation factor activity,guanyl-nucleotide exchange factor activity	4.02e-19	1.46e-20	38989.6	18.8945	18.7362	18.6811	15.1678	15.2764	15.1396	19.0006	19.1444	18.967
P31689	P31689	DNAJA1	DnaJ homolog subfamily A member 1	+	5.67357	0.992499	1.98963	20	14	nucleus,mitochondrion,cytosol,microtubule cytoskeleton,membrane,perinuclear region of cytoplasm,extracellular exosome,cytoplasmic side of endoplasmic reticulum membrane	protein folding,response to unfolded protein,response to heat,negative regulation of protein ubiquitination,positive regulation of ATPase activity,positive regulation of apoptotic process,negative regulation of apoptotic process,negative regulation of JUN kinase activity,regulation of protein transport,protein localization to mitochondrion,negative regulation of establishment of protein localizat…	G-protein coupled receptor binding,ATPase activator activity,protein binding,ATP binding,Hsp70 protein binding,Tat protein binding,ubiquitin protein ligase binding,metal ion binding,low-density lipoprotein particle receptor binding,unfolded protein binding,chaperone binding,C3HC4-type RING finger domain binding	3.06e-18	1.01e-19	44868.2	16.535	16.5116	16.5588	17.5473	17.5481	17.4876	17.6394	17.4731	17.5629
Q9NR30	Q9NR30	DDX21	Nucleolar RNA helicase 2	+	5.61325	2.52868	5.77044	24	22	nucleoplasm,nucleolus,mitochondrion,cytosol,membrane	osteoblast differentiation,positive regulation of myeloid dendritic cell cytokine production,rRNA processing,transcription from RNA polymerase II promoter,positive regulation of I-kappaB kinase/NF-kappaB signaling,response to exogenous dsRNA,innate immune response,positive regulation of gene expression, epigenetic,defense response to virus,Requires Ontology	RNA binding,RNA helicase activity,double-stranded RNA binding,protein binding,ATP binding,rRNA binding,snoRNA binding,miRNA binding,identical protein binding,7SK snRNA binding	1.39e-34	5.33e-35	87344.4	14.814	14.6595	14.7505	17.2747	17.3465	17.1889	17.4478	17.3628	17.3843
Q9BZE4	Q9BZE4	GTPBP4	Nucleolar GTP-binding protein 1	+	5.24651	1.41207	2.66119	21	20	nucleus,nucleoplasm,nucleolus,cytoplasm,cytosol,membrane,nuclear membrane,perinuclear region of cytoplasm	regulation of cyclin-dependent protein serine/threonine kinase activity,maturation of LSU-rRNA from tricistronic rRNA transcript (SSU-rRNA, 5.8S rRNA, LSU-rRNA),osteoblast differentiation,negative regulation of DNA replication,negative regulation of cell proliferation,negative regulation of cell-cell adhesion,negative regulation of cell migration,negative regulation of protein ubiquitination,nega…	RNA binding,GTPase activity,protein binding,GTP binding	3.36e-23	2.02e-24	73964.5	14.9887	14.9535	15.0504	16.4758	16.3644	16.3887	17.1027	17.0037	17.0219
P61587	P61587	RND3	Rho-related GTP-binding protein RhoE	+	5.09632	2.48549	5.60024	2	2	Golgi membrane,focal adhesion,cell projection,plasma membrane,cytoskeleton,vesicle,intracellular membrane-bounded organelle,cytoplasm,cell cortex,cytoplasmic vesicle	cell adhesion,small GTPase mediated signal transduction,establishment or maintenance of cell polarity,actin filament organization,regulation of actin cytoskeleton organization,regulation of cell shape,actin cytoskeleton organization,cell migration,cortical cytoskeleton organization	protein binding,GTPase activity,GTP binding,protein kinase binding	1.83e-06	2.66e-08	27368.2	11.9361	11.8745	12.1145	14.5323	14.4705	14.3788	14.2175	13.8954	14.0806
O60245;O60245-2	O60245;O60245-2	PCDH7	Protocadherin-7;Isoform B of Protocadherin-7	+	5.08453	-2.36693	0.193857	14	14	plasma membrane,platelet alpha granule membrane,integral component of plasma membrane	platelet degranulation,homophilic cell adhesion via plasma membrane adhesion molecules,cell adhesion	calcium ion binding	2.04e-26	2.05e-27	NaN	16.159	16.1341	16.1664	13.661	13.761	13.9367	15.9205	15.9154	15.7353
P17844	P17844	DDX5	Probable ATP-dependent RNA helicase DDX5	+	5.04574	1.13635	2.19824	26	20	nucleus,nucleoplasm,nucleolus,membrane,extracellular exosome,catalytic step 2 spliceosome,ribonucleoprotein complex,cytoplasm	negative regulation of transcription from RNA polymerase II promoter,alternative mRNA splicing, via spliceosome,regulation of alternative mRNA splicing, via spliceosome,mRNA splicing, via spliceosome,nuclear-transcribed mRNA catabolic process,epithelial to mesenchymal transition,regulation of transcription from RNA polymerase II promoter,mRNA transcription,BMP signaling pathway,intracellular estr…	RNA binding,RNA helicase activity,mRNA 3'-UTR binding,protein binding,calmodulin binding,ATP binding,enzyme binding,MH2 domain binding,pre-mRNA binding,ribonucleoprotein complex binding,SMAD binding,calcium-dependent protein binding,androgen receptor binding,R-SMAD binding,primary miRNA binding,promoter-specific chromatin binding	9.25e-39	7.81e-39	69148.1	18.3912	18.3623	18.3859	19.4928	19.592	19.4637	19.1613	19.018	19.04
P29317	P29317	EPHA2	Ephrin type-A receptor 2	+	5.0285	2.03035	4.08505	8	8	plasma membrane,integral component of plasma membrane,focal adhesion,cell surface,lamellipodium,leading edge membrane,lamellipodium membrane,ruffle membrane,occluding junction,receptor complex,neuron projection	skeletal system development,vasculogenesis,osteoblast differentiation,blood vessel endothelial cell proliferation involved in sprouting angiogenesis,inflammatory response,cell adhesion,intrinsic apoptotic signaling pathway in response to DNA damage,regulation of lamellipodium assembly,notochord formation,cell migration,negative regulation of angiogenesis,peptidyl-tyrosine phosphorylation,neural t…	virus receptor activity,transmembrane receptor protein tyrosine kinase activity,protein binding,ATP binding,cadherin binding,transmembrane-ephrin receptor activity	2.41e-13	5.24e-15	108266	13.3469	13.3403	13.2562	15.2969	15.4748	15.2627	15.9973	15.9511	15.9989
Q08431;Q08431-4	Q08431;Q08431-4	MFGE8	Lactadherin;Isoform 4 of Lactadherin	+	5.01188	-0.827868	0.563361	14	11	extracellular region,extracellular space,endoplasmic reticulum lumen,external side of plasma membrane,membrane,extrinsic component of plasma membrane,Requires Ontology,extracellular exosome,extracellular vesicle	angiogenesis,phagocytosis, recognition,phagocytosis, engulfment,cell adhesion,single fertilization,apoptotic cell clearance,post-translational protein modification,cellular protein metabolic process,positive regulation of phagocytosis	phosphatidylserine binding,integrin binding,extracellular matrix structural constituent,phosphatidylethanolamine binding	7.06e-17	2.03e-18	NaN	18.0911	18.1388	18.1107	17.2425	17.2816	17.3329	17.2318	17.3183	17.1502
Q99575	Q99575	POP1	Ribonucleases P/MRP protein subunit POP1	+	4.95708	0.982944	1.97649	8	8	ribonuclease MRP complex,extracellular space,nucleoplasm,nucleolar ribonuclease P complex,nucleolus,multimeric ribonuclease P complex	tRNA 5'-leader removal,tRNA catabolic process,RNA phosphodiester bond hydrolysis, endonucleolytic,tRNA processing	ribonuclease MRP activity,RNA binding,ribonuclease P activity,protein binding,ribonuclease P RNA binding	2.69e-06	3.89e-08	114709	13.7293	13.7469	13.7904	14.7395	14.7923	14.6835	15.0958	15.0414	14.9317
Q16222;Q16222-2;Q16222-3	Q16222;Q16222-2;Q16222-3	UAP1	UDP-N-acetylhexosamine pyrophosphorylase;Isoform AGX1 of UDP-N-acetylhexosamine pyrophosphorylase;Isoform 3 of UDP-N-acetylhexosamine pyrophosphorylase	+	4.91308	2.31625	4.98034	17	16	nucleoplasm,cytosol,plasma membrane	UDP-N-acetylglucosamine biosynthetic process	carbohydrate binding,identical protein binding,UDP-N-acetylgalactosamine diphosphorylase activity,UDP-N-acetylglucosamine diphosphorylase activity	7.76e-21	3.47e-22	NaN	14.7894	14.7371	14.9015	17.143	17.2426	16.9912	18.4111	18.4581	18.3966
Q96KQ4	Q96KQ4	PPP1R13B	Apoptosis-stimulating of p53 protein 1	+	4.89582	-0.936473	0.522509	2	2	nucleus,nucleoplasm,cytoplasm,mitochondrion,cytosol,plasma membrane,perinuclear region of cytoplasm	regulation of apoptotic process,negative regulation of cell cycle,intrinsic apoptotic signaling pathway by p53 class mediator,positive regulation of protein insertion into mitochondrial membrane involved in apoptotic signaling pathway,positive regulation of neuron death,regulation of signal transduction by p53 class mediator	protein binding,transcription factor binding,p53 binding	2.32e-07	3.53e-09	119565	14.8275	14.8124	14.8381	13.8648	13.8452	13.9587	14.5789	14.4752	14.6863
O60716;O60716-2;O60716-3;O60716-5	O60716;O60716-2;O60716-3;O60716-5	CTNND1	Catenin delta-1;Isoform 1AB of Catenin delta-1;Isoform 1AC of Catenin delta-1;Isoform 1A of Catenin delta-1	+	4.89519	-0.350185	0.784484	30	26	nucleus,cytoplasm,cytosol,plasma membrane,cell-cell junction,zonula adherens,catenin complex,lamellipodium,growth cone,midbody,dendritic spine,extracellular exosome,Requires Ontology,presynaptic active zone cytoplasmic component,glutamatergic synapse,adherens junction	brain development,Wnt signaling pathway,adherens junction organization,entry of bacterium into host cell,cell-cell adhesion mediated by cadherin,protein stabilization,negative regulation of canonical Wnt signaling pathway,regulation of postsynaptic specialization membrane neurotransmitter receptor levels,cell-cell adhesion,cell-cell junction assembly	receptor binding,protein binding,protein kinase binding,cadherin binding	4.36e-24	3e-25	NaN	17.7676	17.7562	17.7916	17.4073	17.4364	17.4212	17.606	17.5775	17.6055
P25391	P25391	LAMA1	Laminin subunit alpha-1	+	4.80692	4.21731	18.601	32	20	extracellular region,basement membrane,laminin-1 complex,laminin-3 complex,extracellular space,cell-cell junction,membrane,extracellular matrix,Requires Ontology	morphogenesis of an epithelial sheet,protein phosphorylation,cell adhesion,cell surface receptor signaling pathway,regulation of cell adhesion,extracellular matrix organization,regulation of cell migration,establishment of epithelial cell apical/basal polarity,regulation of embryonic development,epithelial tube branching involved in lung morphogenesis,branching involved in salivary gland morphoge…	receptor binding,extracellular matrix structural constituent,protein binding,protein C-terminus binding,glycosphingolipid binding	8.1e-26	7.37e-27	337084	15.7843	16.066	16.2252	20.2491	20.4306	20.0478	19.1188	19.0781	19.1913
Q9H6R4;Q9H6R4-4	Q9H6R4;Q9H6R4-4	NOL6	Nucleolar protein 6;Isoform 4 of Nucleolar protein 6	+	4.79634	1.1097	2.15801	9	11	condensed nuclear chromosome,nucleoplasm,nucleolus,mitochondrion,small-subunit processome,CURI complex,UTP-C complex	rRNA processing,tRNA export from nucleus	RNA binding	8.2e-11	1.51e-12	NaN	13.7971	13.8855	13.871	14.9649	15.0205	14.8972	15.7452	15.3198	15.4967
P11274;P11274-2	P11274;P11274-2	BCR	Breakpoint cluster region protein;Isoform 2 of Breakpoint cluster region protein	+	4.7939	-2.66305	0.157885	5	4	cytosol,plasma membrane,postsynaptic density,membrane,axon,macromolecular complex,dendritic spine,extracellular exosome,Requires Ontology,glutamatergic synapse	negative regulation of cellular extravasation,renal system process,protein phosphorylation,signal transduction,small GTPase mediated signal transduction,brain development,actin cytoskeleton organization,keratinocyte differentiation,regulation of Rho protein signal transduction,inner ear morphogenesis,regulation of vascular permeability,negative regulation of neutrophil degranulation,protein autop…	protein serine/threonine kinase activity,guanyl-nucleotide exchange factor activity,Rho guanyl-nucleotide exchange factor activity,GTPase activator activity,protein binding,ATP binding,kinase activity	1.34e-10	2.44e-12	NaN	16.4752	16.3758	16.2943	13.8738	13.5476	13.7347	16.8789	16.8282	16.8802
P10909;P10909-2;P10909-4;P10909-5;P10909-6	P10909;P10909-2;P10909-4;P10909-5;P10909-6	CLU	Clusterin;Isoform 2 of Clusterin;Isoform 4 of Clusterin;Isoform 5 of Clusterin;Isoform 6 of Clusterin	+	4.73514	-2.20486	0.216905	15	11	extracellular region,extracellular space,nucleus,cytoplasm,mitochondrion,mitochondrial inner membrane,Golgi apparatus,cytosol,cell surface,platelet alpha granule lumen,macromolecular complex,spherical high-density lipoprotein particle,chromaffin granule,intracellular membrane-bounded organelle,synapse,perinuclear region of cytoplasm,Requires Ontology,extracellular exosome,blood microparticle,neur…	cell morphogenesis,microglial cell activation,release of cytochrome c from mitochondria,immune complex clearance,platelet degranulation,lipid metabolic process,complement activation,complement activation, classical pathway,response to virus,positive regulation of gene expression,protein import,antimicrobial humoral response,regulation of complement activation,negative regulation of protein comple…	beta-amyloid binding,receptor binding,protein binding,ubiquitin protein ligase binding,macromolecular complex binding,tau protein binding,low-density lipoprotein particle receptor binding,unfolded protein binding,chaperone binding,misfolded protein binding,ATPase activity	1.21e-24	9.21e-26	NaN	19.1385	19.262	19.3265	16.9266	17.0072	17.1787	17.0792	16.9871	17.087
Q8WWI5;Q8WWI5-2;Q8WWI5-3	Q8WWI5;Q8WWI5-2;Q8WWI5-3	SLC44A1	Choline transporter-like protein 1;Isoform 2 of Choline transporter-like protein 1;Isoform 3 of Choline transporter-like protein 1	+	4.71356	-0.927034	0.525938	4	4	nucleoplasm,mitochondrion,mitochondrial outer membrane,cytosol,plasma membrane,membrane,integral component of membrane,extracellular exosome	phosphatidylcholine biosynthetic process,choline transport,choline catabolic process,transmembrane transport,Requires Ontology	choline transmembrane transporter activity,transmembrane transporter activity	6.39e-07	9.53e-09	NaN	14.3313	14.2492	14.2443	13.3506	13.3941	13.2989	12.8608	12.4081	12.5999
P58005	P58005	SESN3	Sestrin-3	+	4.71106	-4.21655	0.0537889	17	16	nucleus,cytoplasm,GATOR2 complex,TORC2 complex	response to insulin,cellular response to amino acid starvation,TORC2 signaling,cellular response to glucose starvation,glucose homeostasis,regulation of insulin receptor signaling pathway,regulation of protein kinase B signaling,oxidation-reduction process,regulation of response to reactive oxygen species,negative regulation of TORC1 signaling,positive regulation of macroautophagy,cellular respon…	protein binding,leucine binding,oxidoreductase activity, acting on peroxide as acceptor	2.6e-20	1.08e-21	57290.9	16.8044	16.9152	16.8953	12.5837	12.9896	12.3919	14.0006	13.9575	14.1586
P30520	P30520	ADSS2	Adenylosuccinate synthetase isozyme 2	+	4.68513	0.618584	1.53537	20	15	mitochondrion,cytosol,plasma membrane,extracellular exosome,cytoplasm	immune system process,AMP biosynthetic process,aspartate metabolic process,purine ribonucleoside monophosphate biosynthetic process,response to purine-containing compound,'de novo' AMP biosynthetic process,response to ammonium ion,cellular response to electrical stimulus,IMP metabolic process	magnesium ion binding,adenylosuccinate synthase activity,protein binding,GTP binding,phosphate ion binding	6.72e-27	7.24e-28	50097.4	16.8245	16.8777	16.9007	17.4582	17.5055	17.495	18.4375	18.3178	18.4594
P82987;P82987-2	P82987;P82987-2	ADAMTSL3	ADAMTS-like protein 3;Isoform 2 of ADAMTS-like protein 3	+	4.67953	-2.73478	0.150227	4	4	intracellular membrane-bounded organelle,extracellular matrix	proteolysis,extracellular matrix organization	protein binding,metalloendopeptidase activity	6.4e-07	9.55e-09	NaN	15.0692	15.2654	15.3868	12.4694	12.6482	12.3994	13.0225	12.8411	12.8473
Q16678	Q16678	CYP1B1	Cytochrome P450 1B1	+	4.6759	-1.48386	0.357532	3	3	mitochondrion,endoplasmic reticulum membrane,intracellular membrane-bounded organelle	angiogenesis,trabecular meshwork development,cellular aromatic compound metabolic process,xenobiotic metabolic process,nitric oxide biosynthetic process,cell adhesion,visual perception,steroid metabolic process,estrogen metabolic process,negative regulation of cell proliferation,intrinsic apoptotic signaling pathway in response to oxidative stress,toxin metabolic process,response to toxic substan…	monooxygenase activity,iron ion binding,oxidoreductase activity, acting on paired donors, with incorporation or reduction of molecular oxygen, reduced flavin or flavoprotein as one donor, and incorporation of one atom of oxygen,oxygen binding,heme binding,aromatase activity,estrogen 16-alpha-hydroxylase activity,Requires Ontology	2.11e-08	3.39e-10	60845.9	15.0041	14.8699	14.8854	13.4702	13.4975	13.3401	13.4301	13.6235	13.7424
Q92743	Q92743	HTRA1	Serine protease HTRA1	+	4.58546	-1.99722	0.250482	15	11	extracellular region,extracellular space,cytosol,plasma membrane,Requires Ontology,extracellular exosome	placenta development,proteolysis,extracellular matrix disassembly,negative regulation of transforming growth factor beta receptor signaling pathway,negative regulation of BMP signaling pathway,positive regulation of epithelial cell proliferation,negative regulation of defense response to virus,chorionic trophoblast cell differentiation,dentinogenesis	serine-type endopeptidase activity,protein binding,insulin-like growth factor binding,serine-type peptidase activity,identical protein binding	7.83e-25	6.1e-26	51286.9	19.0443	18.963	18.8857	16.8094	17.0574	17.0346	16.3395	16.4086	16.3106
Q12860;Q12860-2	Q12860;Q12860-2	CNTN1	Contactin-1;Isoform 2 of Contactin-1	+	4.56864	-2.01703	0.247066	21	24	membrane,membrane raft,extracellular exosome,anchored component of postsynaptic membrane,anchored component of presynaptic membrane	cell adhesion,Notch signaling pathway,positive regulation of gene expression,positive regulation of sodium ion transport,positive regulation of neuron projection development,cerebellum development,neuron projection development,positive regulation of peptidyl-tyrosine phosphorylation	protein binding,carbohydrate binding	2.73e-16	7.49e-18	NaN	17.9569	18.0514	17.9827	15.9226	15.863	16.1543	15.1237	15.2308	15.1912
P52292	P52292	KPNA2	Importin subunit alpha-1	+	4.56285	1.47847	2.78653	12	13	nucleoplasm,cytoplasm,cytosol,membrane,extrinsic component of postsynaptic specialization membrane,glutamatergic synapse,nucleus	regulation of DNA recombination,DNA metabolic process,NLS-bearing protein import into nucleus,modulation by virus of host process,entry of viral genome into host nucleus through nuclear pore complex via importin,postsynapse to nucleus signaling pathway,positive regulation of viral life cycle	RNA binding,protein binding,nuclear localization sequence binding,histone deacetylase binding,nuclear import signal receptor activity	1.22e-15	3.18e-17	57861.9	13.9533	14.0262	14.0312	15.4162	15.6095	15.4204	16.689	16.5628	16.6215
Q13501	Q13501	SQSTM1	Sequestosome-1	+	4.558	2.74738	6.71497	11	8	pre-autophagosomal structure,cytoplasmic mRNA processing body,nucleoplasm,cytoplasm,mitochondrion,late endosome,autophagosome,endoplasmic reticulum,cytosol,inclusion body,PML body,sarcomere,intracellular membrane-bounded organelle,amphisome,autolysosome,extracellular exosome,sperm midpiece,Lewy body,aggresome	negative regulation of transcription from RNA polymerase II promoter,mitophagy,macromitophagy,positive regulation of protein phosphorylation,immune system process,response to ischemia,protein phosphorylation,ubiquitin-dependent protein catabolic process,autophagy,apoptotic process,endosome organization,protein localization,regulation of mitochondrion organization,endosomal transport,macroautophag…	protein serine/threonine kinase activity,protein kinase C binding,protein binding,zinc ion binding,enzyme binding,protein kinase binding,receptor tyrosine kinase binding,ubiquitin protein ligase binding,ionotropic glutamate receptor binding,SH2 domain binding,identical protein binding,ubiquitin binding,macromolecular complex binding,K63-linked polyubiquitin binding	1.47e-17	4.54e-19	47687.2	12.2758	12.6071	12.6027	15.3505	15.2529	15.1244	15.5986	15.4632	15.6894
Q9BY67;Q9BY67-3;Q9BY67-4;Q9BY67-5	Q9BY67;Q9BY67-3;Q9BY67-4;Q9BY67-5	CADM1	Cell adhesion molecule 1;Isoform 3 of Cell adhesion molecule 1;Isoform 4 of Cell adhesion molecule 1;Isoform 5 of Cell adhesion molecule 1	+	4.54982	-1.46677	0.361792	6	7	plasma membrane,cell-cell junction,integral component of membrane,basolateral plasma membrane,synapse	apoptotic process,homophilic cell adhesion via plasma membrane adhesion molecules,heterophilic cell-cell adhesion via plasma membrane cell adhesion molecules,multicellular organism development,spermatogenesis,cell recognition,viral process,cell differentiation,adherens junction organization,susceptibility to natural killer cell mediated cytotoxicity,positive regulation of natural killer cell medi…	receptor binding,protein binding,PDZ domain binding,protein homodimerization activity	5.06e-14	1.16e-15	NaN	16.7965	16.699	16.741	15.4037	15.216	15.2166	15.2163	15.2256	15.0461
Q14118	Q14118	DAG1	Dystroglycan	+	4.4656	-2.17531	0.221394	6	6	extracellular region,basement membrane,extracellular space,nucleoplasm,cytoplasm,endoplasmic reticulum lumen,Golgi lumen,cytosol,cytoskeleton,plasma membrane,cell-cell junction,focal adhesion,external side of plasma membrane,dystrophin-associated glycoprotein complex,integral component of membrane,lamellipodium,filopodium,node of Ranvier,nuclear periphery,costamere,plasma membrane raft,postsynapt…	positive regulation of cell-matrix adhesion,morphogenesis of an epithelial sheet,membrane protein ectodomain proteolysis,aging,regulation of gastrulation,regulation of epithelial to mesenchymal transition,response to denervation involved in regulation of muscle adaptation,calcium-dependent cell-matrix adhesion,regulation of embryonic cell shape,modulation by virus of host morphology or physiology…	virus receptor activity,dystroglycan binding,actin binding,calcium ion binding,protein binding,structural constituent of muscle,tubulin binding,vinculin binding,SH2 domain binding,laminin-1 binding,alpha-actinin binding,laminin binding	2.4e-12	4.87e-14	97441.5	15.3952	15.4083	15.2861	13.1838	13.0177	13.3621	14.63	14.7064	14.5042
Q92765	Q92765	FRZB	Secreted frizzled-related protein 3	+	4.43012	-2.26086	0.208647	4	6	extracellular space,membrane,cytoplasm	skeletal system development,negative regulation of cell proliferation,negative regulation of cell development,neural crest cell differentiation,negative regulation of Wnt signaling pathway,negative regulation of cell growth,positive regulation of apoptotic process,positive regulation of fat cell differentiation,convergent extension involved in organogenesis,negative regulation of cartilage develo…	protein binding,Wnt-protein binding	6.55e-13	1.38e-14	36254	17.6723	17.6475	17.5409	15.2281	15.2813	15.5688	13.6408	14.3182	13.4213
P55010	P55010	EIF5	Eukaryotic translation initiation factor 5	+	4.40013	0.649929	1.56909	14	12	cytoplasm,cytosol,plasma membrane,nucleus	regulation of translational initiation,activation of GTPase activity,formation of cytoplasmic translation initiation complex,formation of translation preinitiation complex	RNA binding,protein binding,GTP binding,cadherin binding,GDP-dissociation inhibitor activity,eukaryotic initiation factor eIF2 binding,translation initiation factor activity	7.02e-23	4.05e-24	49222.7	17.121	17.1126	17.1421	17.7186	17.8292	17.7777	17.9392	17.9375	17.8552
Q01581	Q01581	HMGCS1	Hydroxymethylglutaryl-CoA synthase, cytoplasmic	+	4.36411	1.58567	3.00146	20	18	cytoplasm,cytosol	liver development,lipid metabolic process,cholesterol biosynthetic process,brain development,male gonad development,response to low light intensity stimulus,response to purine-containing compound,regulation of lipid metabolic process,response to vitamin E,response to drug,regulation of cholesterol biosynthetic process,response to tellurium ion,cellular response to follicle-stimulating hormone sti…	hydroxymethylglutaryl-CoA synthase activity,drug binding,isomerase activity,protein homodimerization activity,organic acid binding	6.04e-25	4.79e-26	57293.6	14.7394	14.7216	14.7667	16.4818	16.2042	16.2987	17.8245	17.8427	17.8477
P17643	P17643	TYRP1	5,6-dihydroxyindole-2-carboxylic acid oxidase	+	4.31758	-1.02789	0.490427	31	17	cytoplasm,endosome membrane,integral component of membrane,clathrin-coated endocytic vesicle membrane,melanosome membrane,melanosome,intracellular vesicle	melanin biosynthetic process,acetoacetic acid metabolic process,positive regulation of melanin biosynthetic process,oxidation-reduction process,melanocyte differentiation,melanosome organization,pigmentation	monophenol monooxygenase activity,protein binding,oxidoreductase activity,protein homodimerization activity,metal ion binding	1.49e-26	1.52e-27	60724.3	18.8198	18.9271	18.8356	17.8635	17.7469	17.8884	16.0746	15.8624	16.0698
Q96AQ6;Q96AQ6-2	Q96AQ6;Q96AQ6-2	PBXIP1	Pre-B-cell leukemia transcription factor-interacting protein 1;Isoform 2 of Pre-B-cell leukemia transcription factor-interacting protein 1	+	4.31427	-0.401025	0.75732	23	21	nucleus,cytosol,microtubule,membrane	multicellular organism development,cell differentiation,negative regulation of transcription, DNA-templated,regulation of Rho guanyl-nucleotide exchange factor activity	transcription corepressor activity,protein binding	1e-25	8.98e-27	NaN	18.0139	18.0613	18.0177	17.6564	17.6039	17.6296	16.9581	16.8042	16.7833
Q8N5W9	Q8N5W9	RFLNB	Refilin-B	+	4.30443	-1.40617	0.377312	4	4	cytoplasm,actin filament bundle	epithelial to mesenchymal transition,negative regulation of chondrocyte development,actin filament bundle organization,negative regulation of bone mineralization involved in bone maturation,skeletal system morphogenesis	filamin binding	5.37e-17	1.56e-18	22881.9	16.1965	16.0641	16.0548	14.5954	14.8046	14.6968	15.9381	16.1687	16.055
Q9NRX1	Q9NRX1	PNO1	RNA-binding protein PNO1	+	4.30423	1.18938	2.28054	5	5	nucleoplasm,nucleolus,cytosol		RNA binding,protein binding	5.27e-10	9.25e-12	27924.3	14.024	13.9644	13.8473	15.0706	15.2008	15.1324	15.6653	15.5886	15.6902
P51674;P51674-2;P51674-3	P51674;P51674-2;P51674-3	GPM6A	Neuronal membrane glycoprotein M6-a;Isoform 2 of Neuronal membrane glycoprotein M6-a;Isoform 3 of Neuronal membrane glycoprotein M6-a	+	4.29983	-1.6327	0.322484	6	5	plasma membrane,filopodium,neuron projection,neuronal cell body,dendritic spine,axonal growth cone,extracellular exosome,glutamatergic synapse,integral component of presynaptic active zone membrane,extracellular vesicle	neuron migration,neural retina development,synapse assembly,response to bacterium,neuron projection morphogenesis,stem cell differentiation,regulation of synapse organization,positive regulation of filopodium assembly,calcium ion transmembrane transport,neuron projection development	calcium channel activity,protein binding	9.88e-17	2.79e-18	NaN	17.6758	17.688	17.6535	15.9933	15.9166	16.2093	14.4487	14.4047	14.6463
O00622	O00622	CCN1	CCN family member 1	+	4.29807	3.78012	13.7382	12	11	endoplasmic reticulum lumen,Requires Ontology,extracellular matrix	osteoblast differentiation,positive regulation of protein phosphorylation,intussusceptive angiogenesis,atrioventricular valve morphogenesis,apoptotic process involved in heart morphogenesis,ventricular septum development,chemotaxis,positive regulation of phospholipase activity,positive regulation of cell-substrate adhesion,extracellular matrix organization,positive regulation of cell migration,po…	extracellular matrix structural constituent,protein binding,insulin-like growth factor binding,extracellular matrix binding,integrin binding,heparin binding	1.95e-25	1.67e-26	42026.6	13.9111	13.4628	13.4191	17.4586	17.5526	17.1221	17.7624	17.6021	17.9056
Q07954	Q07954	LRP1	Prolow-density lipoprotein receptor-related protein 1	+	4.27947	-0.995962	0.501402	80	71	nucleus,lysosomal membrane,early endosome,cytoskeleton,plasma membrane,integral component of plasma membrane,clathrin-coated pit,focal adhesion,membrane,basolateral plasma membrane,clathrin-coated vesicle,dendrite,endocytic vesicle membrane,insulin-responsive compartment,neuronal cell body,receptor complex,axonal growth cone,apical part of cell,plasma membrane protein complex,Requires Ontology	retinoid metabolic process,astrocyte activation involved in immune response,lipid metabolic process,receptor-mediated endocytosis,phagocytosis,lysosomal transport,positive regulation of cytosolic calcium ion concentration,protein kinase C-activating G-protein coupled receptor signaling pathway,aging,cell proliferation,regulation of extracellular matrix disassembly,positive regulation of cholester…	beta-amyloid binding,protease binding,RNA binding,low-density lipoprotein receptor activity,scavenger receptor activity,calcium ion binding,protein binding,coreceptor activity,alpha-2 macroglobulin receptor activity,apolipoprotein receptor activity,clathrin heavy chain binding,apolipoprotein binding,signaling receptor activity,cargo receptor activity,heparan sulfate proteoglycan binding,macromole…	5.66e-20	2.27e-21	504606	17.3022	17.2901	17.3913	16.3039	16.2735	16.4184	16.6998	16.913	16.7931
Q9P2B2	Q9P2B2	PTGFRN	Prostaglandin F2 receptor negative regulator	+	4.27418	-2.24516	0.21093	24	29	endoplasmic reticulum membrane,Golgi apparatus,cell surface,integral component of membrane	myoblast fusion involved in skeletal muscle regeneration,lipid particle organization	protein binding	1.47e-19	5.6e-21	98556.5	18.5387	18.6633	18.5496	16.5116	16.117	16.3876	15.4304	15.6382	15.4841
P36955	P36955	SERPINF1	Pigment epithelium-derived factor	+	4.26468	-2.43732	0.184626	16	13	extracellular region,basement membrane,extracellular space,melanosome,axon hillock,perinuclear region of cytoplasm,Requires Ontology,extracellular exosome	kidney development,aging,short-term memory,response to acidic pH,negative regulation of endothelial cell migration,negative regulation of gene expression,positive regulation of neuron projection development,negative regulation of angiogenesis,ovulation cycle,response to arsenic-containing substance,negative regulation of inflammatory response,positive regulation of neurogenesis,retina development…	protein binding,serine-type endopeptidase inhibitor activity	2.41e-21	1.14e-22	46312.2	19.2019	19.134	19.1611	16.5394	16.6607	16.9848	15.5748	15.7219	15.7405
Q6NZI2	Q6NZI2	CAVIN1	Caveolae-associated protein 1	+	4.23094	0.968907	1.95736	13	9	nucleus,nucleoplasm,cytoplasm,mitochondrion,endoplasmic reticulum,cytosol,plasma membrane,caveola,macromolecular complex,intracellular membrane-bounded organelle,membrane raft	transcription initiation from RNA polymerase I promoter,termination of RNA polymerase I transcription,rRNA transcription,protein secretion,positive regulation of cell motility	RNA binding,protein binding,rRNA primary transcript binding,identical protein binding	1.99e-22	1.08e-23	43476.1	15.9857	15.8661	15.9015	16.9042	16.948	16.8079	18.0469	18.0294	17.9229
P04156	P04156	PRNP	Major prion protein	+	4.20871	-1.39026	0.381497	4	3	cytoplasm,endoplasmic reticulum,Golgi apparatus,cytosol,plasma membrane,cell surface,postsynaptic density,inclusion body,extrinsic component of membrane,anchored component of external side of plasma membrane,nuclear membrane,terminal bouton,intracellular membrane-bounded organelle,membrane raft,extracellular exosome,postsynapse,dendrite,nucleus	negative regulation of protein phosphorylation,cellular copper ion homeostasis,response to oxidative stress,cell cycle arrest,learning or memory,long-term memory,negative regulation of endopeptidase activity,negative regulation of protein processing,protein destabilization,activation of protein kinase activity,negative regulation of interferon-gamma production,negative regulation of interleukin-1…	beta-amyloid binding,protease binding,copper ion binding,protein binding,lamin binding,glycosaminoglycan binding,microtubule binding,tubulin binding,aspartic-type endopeptidase inhibitor activity,type 5 metabotropic glutamate receptor binding,signaling receptor activity,identical protein binding,ATP-dependent protein binding,ion channel binding,macromolecular complex binding,chaperone binding,cup…	3.29e-18	1.08e-19	27661.2	17.2088	17.1285	17.2296	15.8888	15.6542	15.8531	15.6727	15.8076	15.6987
P55058;P55058-2;P55058-3	P55058;P55058-2;P55058-3	PLTP	Phospholipid transfer protein;Isoform 2 of Phospholipid transfer protein;Isoform 3 of Phospholipid transfer protein	+	4.19512	-2.84643	0.13904	5	7	extracellular region,extracellular space,nucleus,high-density lipoprotein particle	lipid metabolic process,lipid transport,vitamin E biosynthetic process,positive regulation of cholesterol efflux,phospholipid transport,sterol transport,flagellated sperm motility,high-density lipoprotein particle remodeling,ceramide transport,glycolipid transport,Requires Ontology	high-density lipoprotein particle binding,phosphatidylethanolamine binding,phosphatidylinositol transporter activity,diacylglycerol binding,low-density lipoprotein particle binding,phosphatidylcholine binding,very-low-density lipoprotein particle binding,phosphatidic acid binding,ceramide binding,Requires Ontology,phosphatidylglycerol binding,phosphatidylethanolamine transporter activity,phosphat…	8.04e-14	1.82e-15	NaN	16.2085	16.2345	16.2348	13.2011	13.232	13.7054	13.8768	13.3618	13.4804
Q13822;Q13822-3	Q13822;Q13822-3	ENPP2	Ectonucleotide pyrophosphatase/phosphodiesterase family member 2;Isoform 3 of Ectonucleotide pyrophosphatase/phosphodiesterase family member 2	+	4.18539	-1.37104	0.386614	13	12	extracellular space,plasma membrane	endocytosis,chemotaxis,immune response,phospholipid catabolic process,positive regulation of epithelial cell migration,sphingolipid catabolic process,regulation of cell migration,phosphatidylcholine catabolic process,regulation of angiogenesis,cell motility,positive regulation of peptidyl-tyrosine phosphorylation,nucleic acid phosphodiester bond hydrolysis,positive regulation of lamellipodium mor…	nucleic acid binding,nucleotide diphosphatase activity,lysophospholipase activity,scavenger receptor activity,calcium ion binding,transcription factor binding,zinc ion binding,hydrolase activity,polysaccharide binding,phosphodiesterase I activity,alkylglycerophosphoethanolamine phosphodiesterase activity	8.07e-13	1.69e-14	NaN	16.3094	16.3532	16.3083	14.8106	14.9686	15.0786	16.2698	15.7516	16.2117
O95373	O95373	IPO7	Importin-7	+	4.1783	0.735049	1.66445	23	23	nuclear pore,nucleoplasm,cytosol,membrane,nuclear envelope	signal transduction,viral process,innate immune response,negative regulation of cyclin-dependent protein serine/threonine kinase activity,protein import into nucleus	transporter activity,protein binding,Ran GTPase binding,GTPase regulator activity,histone binding,SMAD binding	4.01e-23	2.38e-24	119517	16.5864	16.6485	16.6941	17.3461	17.3521	17.436	17.8792	17.9458	17.8587
Q0VF96	Q0VF96	CGNL1	Cingulin-like protein 1	+	4.17363	-0.859336	0.551206	44	45	bicellular tight junction,myosin complex,macromolecular complex	actin filament organization,negative regulation of small GTPase mediated signal transduction,negative regulation of stress fiber assembly,Requires Ontology	motor activity,protein binding	2.16e-30	4.22e-31	149079	17.2568	17.168	17.1198	16.305	16.3802	16.2814	17.8259	17.8698	17.695
Q9P2X0;Q9P2X0-2	Q9P2X0;Q9P2X0-2	DPM3	Dolichol-phosphate mannosyltransferase subunit 3;Isoform 2 of Dolichol-phosphate mannosyltransferase subunit 3	+	4.16678	-1.40121	0.37861	2	2	endoplasmic reticulum,endoplasmic reticulum membrane,membrane,integral component of endoplasmic reticulum membrane,mannosyltransferase complex,dolichol-phosphate-mannose synthase complex	carbohydrate metabolic process,GPI anchor biosynthetic process,protein N-linked glycosylation via asparagine,protein C-linked glycosylation via 2'-alpha-mannosyl-L-tryptophan,regulation of protein stability,protein mannosylation,protein O-linked mannosylation,positive regulation of catalytic activity	protein binding,enzyme activator activity,dolichyl-phosphate beta-D-mannosyltransferase activity	3.23e-08	5.14e-10	NaN	15.2824	15.2937	15.26	13.8472	13.7544	14.0308	14.3702	14.3259	14.0117
Q9Y3B9	Q9Y3B9	RRP15	RRP15-like protein	+	4.16649	1.81973	3.53014	2	2	preribosome, large subunit precursor	maturation of 5.8S rRNA,maturation of LSU-rRNA		3.18e-11	6.02e-13	31484.2	12.9302	12.7216	12.8935	14.7246	14.778	14.5019	15.5321	15.3792	15.396
Q13247;Q13247-3	Q13247;Q13247-3	SRSF6	Serine/arginine-rich splicing factor 6;Isoform SRP55-3 of Serine/arginine-rich splicing factor 6	+	4.15718	0.280629	1.21472	7	6	nucleoplasm,nuclear speck,nucleus	alternative mRNA splicing, via spliceosome,regulation of alternative mRNA splicing, via spliceosome,mRNA splicing, via spliceosome,mRNA splice site selection,RNA export from nucleus,mRNA export from nucleus,regulation of keratinocyte proliferation,mRNA 3'-end processing,response to insulin,negative regulation of keratinocyte differentiation,negative regulation of mRNA splicing, via spliceosome,po…	RNA binding,protein binding,pre-mRNA binding,mRNA binding	2.58e-25	2.17e-26	NaN	19.6997	19.6462	19.6868	19.9626	19.9606	19.9514	19.6898	19.7294	19.6512
P61970	P61970	NUTF2	Nuclear transport factor 2	+	4.14138	-0.562429	0.677161	11	7	nuclear inner membrane,nuclear outer membrane,nucleoplasm,cytosol,nuclear membrane,extracellular exosome,nuclear pore central transport channel	protein import into nucleus,protein export from nucleus,positive regulation of protein import into nucleus,mRNA transport,protein localization to nuclear pore,negative regulation of vascular endothelial growth factor production,nucleocytoplasmic transport	protein binding,Ran GTPase binding,structural constituent of nuclear pore,identical protein binding,nuclear import signal receptor activity	1.91e-24	1.4e-25	14478.5	18.5405	18.5148	18.5956	17.9789	18.0319	17.9527	18.0392	17.719	17.972
Q14315	Q14315	FLNC	Filamin-C	+	4.13994	1.60144	3.03445	238	134	cytoplasm,cytosol,cytoskeleton,plasma membrane,focal adhesion,sarcoplasm,Z disc,sarcolemma,costamere	cell junction assembly,muscle fiber development	actin binding,protein binding,cytoskeletal protein binding,ankyrin binding	3.98e-33	1.23e-33	291022	19.2399	19.101	18.9486	20.7799	20.6849	20.629	21.3093	21.3979	21.2092
P02649	P02649	APOE	Apolipoprotein E	+	4.13384	-1.73981	0.299409	15	14	extracellular region,extracellular space,nucleus,cytoplasm,early endosome,endoplasmic reticulum,endoplasmic reticulum lumen,Golgi apparatus,plasma membrane,membrane,dendrite,clathrin-coated endocytic vesicle membrane,extracellular matrix,very-low-density lipoprotein particle,low-density lipoprotein particle,intermediate-density lipoprotein particle,high-density lipoprotein particle,discoidal high…	response to reactive oxygen species,retinoid metabolic process,negative regulation of endothelial cell proliferation,response to dietary excess,regulation of transcription from RNA polymerase II promoter,triglyceride metabolic process,cellular calcium ion homeostasis,receptor-mediated endocytosis,cytoskeleton organization,G-protein coupled receptor signaling pathway,nitric oxide mediated signal t…	beta-amyloid binding,receptor binding,structural molecule activity,lipid transporter activity,protein binding,phospholipid binding,heparin binding,lipid binding,antioxidant activity,identical protein binding,protein homodimerization activity,heparan sulfate proteoglycan binding,macromolecular complex binding,metal chelating activity,protein dimerization activity,tau protein binding,low-density li…	1.19e-26	1.23e-27	36154.1	18.8613	18.9536	18.8168	17.0683	17.0181	17.3259	17.3426	17.4346	17.34
Q16527	Q16527	CSRP2	Cysteine and glycine-rich protein 2	+	4.12297	-0.709251	0.611638	9	6	nucleus,focal adhesion,cytoplasm,Z disc	multicellular organism development,cell differentiation,muscle tissue development,actin cytoskeleton organization,sarcomere organization	molecular_function,protein binding,metal ion binding,structural constituent of muscle,actinin binding	1.64e-14	3.92e-16	20953.8	16.8541	16.8212	16.7541	16.1578	16.0905	16.0532	15.6193	15.2305	15.2385
O75369-8	O75369-8	FLNB	Isoform 8 of Filamin-B	+	4.09354	0.792027	1.7315	159	119				4.19e-49	2.09e-48	281635	19.4474	19.5037	19.4965	20.3451	20.2874	20.1912	20.8014	20.8625	20.8569
P40763;P40763-3	P40763;P40763-3	STAT3	Signal transducer and activator of transcription 3;Isoform 3 of Signal transducer and activator of transcription 3	+	4.08781	-0.572272	0.672557	37	27	nuclear chromatin,nucleus,nucleoplasm,transcription factor complex,cytoplasm,mitochondrial inner membrane,cytosol,plasma membrane,postsynaptic density,RNA polymerase II transcription factor complex,Requires Ontology,glutamatergic synapse	negative regulation of transcription from RNA polymerase II promoter,temperature homeostasis,eye photoreceptor cell differentiation,regulation of transcription, DNA-templated,regulation of transcription from RNA polymerase II promoter,protein import into nucleus,acute-phase response,inflammatory response,signal transduction,JAK-STAT cascade,nervous system development,aging,cell proliferation,nega…	transcription regulatory region sequence-specific DNA binding,RNA polymerase II core promoter proximal region sequence-specific DNA binding,RNA polymerase II transcription factor activity, sequence-specific DNA binding,RNA polymerase II repressing transcription factor binding,transcriptional activator activity, RNA polymerase II transcription regulatory region sequence-specific binding,DNA bindin…	3.35e-17	9.94e-19	NaN	17.739	17.7334	17.7138	17.1695	17.208	17.0919	16.9307	17.0636	16.9359
P35221	P35221	CTNNA1	Catenin alpha-1	+	4.07956	-0.697504	0.616638	58	39	acrosomal vesicle,cytosol,plasma membrane,cell-cell junction,zonula adherens,focal adhesion,intercalated disc,actin cytoskeleton,catenin complex,flotillin complex,lamellipodium,cell junction,intracellular membrane-bounded organelle	ovarian follicle development,cell adhesion,establishment or maintenance of cell polarity,negative regulation of neuroblast proliferation,aging,male gonad development,gap junction assembly,axon regeneration,adherens junction organization,cellular protein localization,odontogenesis of dentin-containing tooth,apical junction assembly,response to estrogen,positive regulation of smoothened signaling p…	RNA binding,structural molecule activity,protein binding,beta-catenin binding,vinculin binding,identical protein binding,gamma-catenin binding,cadherin binding,actin filament binding	1.97e-22	1.07e-23	100071	18.9678	18.955	18.946	18.1744	18.3078	18.2941	18.5154	18.4818	18.4109
Q9UL18	Q9UL18	AGO1	Protein argonaute-1	+	4.03045	0.777836	1.71456	9	8	cytoplasmic mRNA processing body,nucleus,nucleoplasm,cytoplasm,cytosol,polysome,RISC complex,RISC-loading complex,ribonucleoprotein complex	nuclear-transcribed mRNA catabolic process,Wnt signaling pathway, calcium modulating pathway,RNA secondary structure unwinding,miRNA metabolic process,positive regulation of gene expression,negative regulation of gene expression,negative regulation of angiogenesis,pre-miRNA processing,posttranscriptional gene silencing by RNA,production of miRNAs involved in gene silencing by miRNA,miRNA mediated…	RNA polymerase II core promoter proximal region sequence-specific DNA binding,RNA polymerase II core binding,core promoter sequence-specific DNA binding,RNA binding,double-stranded RNA binding,single-stranded RNA binding,protein binding,miRNA binding,endoribonuclease activity	1.95e-13	4.26e-15	97214.3	17.0161	16.9571	16.9525	17.7074	17.8424	17.7093	17.7795	17.9734	17.8652
P40126;P40126-2	P40126;P40126-2	DCT	L-dopachrome tautomerase;Isoform 2 of L-dopachrome tautomerase	+	4.00767	-0.954016	0.516194	27	18	cytosol,plasma membrane,integral component of membrane,melanosome membrane,melanosome,intracellular membrane-bounded organelle	melanin biosynthetic process from tyrosine,epidermis development,melanin biosynthetic process,cell development,oxidation-reduction process,developmental pigmentation,ventricular zone neuroblast division,positive regulation of neuroblast proliferation	dopachrome isomerase activity,copper ion binding,protein binding,oxidoreductase activity	3.81e-22	2e-23	NaN	19.5413	19.48	19.5132	18.6457	18.4469	18.5799	17.4519	17.4868	17.5184
P11047	P11047	LAMC1	Laminin subunit gamma-1	+	4.0023	2.86187	7.26959	67	45	extracellular region,basement membrane,laminin-1 complex,extracellular space,endoplasmic reticulum lumen,laminin-10 complex,laminin-11 complex,Requires Ontology,extracellular exosome	cell adhesion,endoderm development,cell migration,extracellular matrix disassembly,extracellular matrix organization,hemidesmosome assembly,substrate adhesion-dependent cell spreading,maintenance of blood-brain barrier,post-translational protein modification,cellular protein metabolic process,positive regulation of epithelial cell proliferation,macromolecular complex assembly,tissue development,a…	extracellular matrix structural constituent,extracellular matrix constituent conferring elasticity	5.87e-28	7.46e-29	177603	17.3237	17.7069	17.777	20.4284	20.6847	20.2802	19.6478	19.4566	19.655
P54709	P54709	ATP1B3	Sodium/potassium-transporting ATPase subunit beta-3	+	3.99472	0.321337	1.24949	6	6	plasma membrane,sodium:potassium-exchanging ATPase complex,caveola,sperm flagellum,melanosome,extracellular exosome	cellular sodium ion homeostasis,establishment or maintenance of transmembrane electrochemical gradient,cellular potassium ion homeostasis,positive regulation of ATPase activity,ion transmembrane transport,sodium ion transmembrane transport,sodium ion export from cell,protein stabilization,leukocyte migration,potassium ion transmembrane transport,protein localization to plasma membrane,membrane re…	ATPase activator activity,sodium:potassium-exchanging ATPase activity,protein binding,ATPase binding,cation-transporting ATPase activity	2.21e-21	1.05e-22	31512.6	16.237	16.2246	16.2196	16.5884	16.5317	16.5252	17.1848	17.1567	17.2666
P35613	P35613	BSG	Basigin	+	3.98067	-0.649989	0.637285	20	10	Golgi membrane,acrosomal membrane,mitochondrion,plasma membrane,integral component of plasma membrane,focal adhesion,membrane,sarcolemma,melanosome,intracellular membrane-bounded organelle,membrane raft,extracellular exosome,axon	pyruvate metabolic process,cell surface receptor signaling pathway,embryo implantation,extracellular matrix disassembly,extracellular matrix organization,odontogenesis of dentin-containing tooth,response to peptide hormone,response to mercury ion,decidualization,leukocyte migration,response to cAMP,protein localization to plasma membrane,homophilic cell adhesion via plasma membrane adhesion molec…	protein binding,mannose binding,cadherin binding,protein binding involved in cell-cell adhesion	4.37e-26	4.14e-27	42200.4	19.3609	19.459	19.4723	18.7958	18.7345	18.8119	18.7179	18.669	18.6437
Q96KM6	Q96KM6	ZNF512B	Zinc finger protein 512B	+	3.95494	-0.664817	0.630768	2	2	nucleus		DNA binding,protein binding,metal ion binding	0.000290233	3.77e-06	97264	12.5937	12.5718	12.5752	11.8431	11.9102	11.9931	11.2499	11.374	11.1648
P46939;P46939-2	P46939;P46939-2	UTRN	Utrophin;Isoform 2 of Utrophin	+	3.95131	-0.311586	0.805756	105	94	nucleoplasm,cytoplasm,cytoskeleton,plasma membrane,dystrophin-associated glycoprotein complex,membrane,filopodium,growth cone,cortical actin cytoskeleton,filopodium membrane,neuromuscular junction,macromolecular complex,sarcolemma,postsynaptic membrane,extracellular exosome,contractile ring	positive regulation of cell-matrix adhesion,muscle contraction,muscle organ development,neuromuscular junction development,response to denervation involved in regulation of muscle adaptation,regulation of sodium ion transmembrane transporter activity	actin binding,integrin binding,protein binding,zinc ion binding,vinculin binding,protein kinase binding,actin filament binding	2.27e-18	7.63e-20	NaN	17.7287	17.6755	17.7417	17.3962	17.4058	17.4091	17.2021	17.1153	17.1045
O76021	O76021	RSL1D1	Ribosomal L1 domain-containing protein 1	+	3.94183	0.513307	1.42732	19	14	nucleolus,membrane,90S preribosome	osteoblast differentiation,regulation of protein localization,regulation of apoptotic process,regulation of cellular senescence,maturation of LSU-rRNA	RNA binding,mRNA 3'-UTR binding,cadherin binding,mRNA 5'-UTR binding	2.82e-20	1.17e-21	54972.5	17.121	17.1037	17.1347	17.6944	17.6234	17.5815	18.6413	18.7053	18.6496
Q12788	Q12788	TBL3	Transducin beta-like protein 3	+	3.91581	0.685294	1.60803	13	12	nucleoplasm,nucleolus,small-subunit processome,90S preribosome	rRNA processing,endonucleolytic cleavage in 5'-ETS of tricistronic rRNA transcript (SSU-rRNA, 5.8S rRNA, LSU-rRNA),endonucleolytic cleavage to generate mature 5'-end of SSU-rRNA from (SSU-rRNA, 5.8S rRNA, LSU-rRNA)	RNA binding,protein binding,U3 snoRNA binding	3.11e-15	7.87e-17	89034.7	13.4933	13.5176	13.405	14.2112	14.1031	14.1574	15.4294	15.4561	15.4039
P31153	P31153	MAT2A	S-adenosylmethionine synthase isoform type-2	+	3.90713	0.72418	1.65196	15	11	cytosol,methionine adenosyltransferase complex	S-adenosylmethionine biosynthetic process,one-carbon metabolic process,methylation,protein hexamerization,protein heterooligomerization,cellular response to leukemia inhibitory factor	methionine adenosyltransferase activity,protein binding,ATP binding,identical protein binding,metal ion binding	3.21e-25	2.64e-26	43660.7	18.6267	18.5303	18.4642	19.2385	19.2695	19.2857	18.7828	18.66	18.8065
Q6PIU2;Q6PIU2-2	Q6PIU2;Q6PIU2-2	NCEH1	Neutral cholesterol ester hydrolase 1;Isoform 2 of Neutral cholesterol ester hydrolase 1	+	3.90532	1.31731	2.49202	16	12	endoplasmic reticulum membrane,membrane,integral component of membrane	lipid catabolic process,low-density lipoprotein particle clearance,ether lipid metabolic process	sterol esterase activity,hydrolase activity	1.74e-36	9.17e-37	NaN	15.5177	15.7668	15.6356	16.9406	17.0569	16.8745	17.4321	17.3987	17.3458
P16070;P16070-10;P16070-11;P16070-12;P16070-13;P16070-14;P16070-16;P16070-17;P16070-18;P16070-3;P16070-4;P16070-5;P16070-6;P16070-7;P16070-8	P16070;P16070-10;P16070-11;P16070-12;P16070-13;P16070-14;P16070-16;P16070-17;P16070-18;P16070-3;P16070-4;P16070-5;P16070-6;P16070-7;P16070-8	CD44	CD44 antigen;Isoform 10 of CD44 antigen;Isoform 11 of CD44 antigen;Isoform 12 of CD44 antigen;Isoform 13 of CD44 antigen;Isoform 14 of CD44 antigen;Isoform 16 of CD44 antigen;Isoform 17 of CD44 antigen;Isoform 18 of CD44 antigen;Isoform 3 of CD44 antigen;Isoform 4 of CD44 antigen;Isoform 5 of CD44 antigen;Isoform 6 of CD44 antigen;Isoform 7 of CD44 antigen;Isoform 8 of CD44 antigen	+	3.9036	1.33458	2.52203	8	5	Golgi apparatus,cytosol,plasma membrane,integral component of plasma membrane,microvillus,focal adhesion,cell surface,apical plasma membrane,secretory granule membrane,lamellipodium membrane,macrophage migration inhibitory factor receptor complex,cell projection,extracellular exosome,basolateral plasma membrane	cell adhesion,cell-matrix adhesion,cell migration,extracellular matrix disassembly,extracellular matrix organization,hyaluronan catabolic process,positive regulation of peptidyl-serine phosphorylation,positive regulation of heterotypic cell-cell adhesion,T cell activation,negative regulation of apoptotic process,negative regulation of cysteine-type endopeptidase activity involved in apoptotic pro…	protein binding,collagen binding,hyaluronic acid binding,cytokine receptor activity,transmembrane signaling receptor activity	8.72e-27	9.19e-28	NaN	15.8808	15.6481	15.6423	17.1495	17.0109	17.0146	18.7718	18.7114	18.7566
P16989	P16989	YBX3	Y-box-binding protein 3	+	3.89736	0.606208	1.52225	14	11	nucleus,cytoplasm,cytosol,bicellular tight junction,perinuclear region of cytoplasm	negative regulation of transcription from RNA polymerase II promoter,in utero embryonic development,spermatogenesis,male gonad development,fertilization,positive regulation of organ growth,negative regulation of skeletal muscle tissue development,negative regulation of necroptotic process,3'-UTR-mediated mRNA stabilization,cellular response to tumor necrosis factor,cellular hyperosmotic response,…	RNA polymerase II core promoter proximal region sequence-specific DNA binding,RNA polymerase II transcription factor activity, sequence-specific DNA binding,transcriptional repressor activity, RNA polymerase II transcription regulatory region sequence-specific binding,double-stranded DNA binding,RNA binding,mRNA 3'-UTR binding,protein binding,Rho GTPase binding,Requires Ontology,nucleic acid bind…	1.58e-32	4.39e-33	40089.9	17.584	17.7053	17.6223	18.2626	18.2658	18.2018	18.8639	18.8516	18.8724
O00767	O00767	SCD	Acyl-CoA desaturase	+	3.88534	-0.75298	0.593377	6	5	nucleolus,endoplasmic reticulum,endoplasmic reticulum membrane,membrane,integral component of membrane,integral component of endoplasmic reticulum membrane	unsaturated fatty acid biosynthetic process,regulation of cholesterol biosynthetic process,fatty-acyl-CoA biosynthetic process,oxidation-reduction process,Requires Ontology,monounsaturated fatty acid biosynthetic process,response to fatty acid	stearoyl-CoA 9-desaturase activity,iron ion binding,protein binding,oxidoreductase activity,palmitoyl-CoA 9-desaturase activity	4.4e-16	1.19e-17	41522.7	15.8527	15.7303	15.903	15.0835	15.0823	15.0613	18.153	18.1438	18.1814
P12830;P12830-2	P12830;P12830-2	CDH1	Cadherin-1;Isoform 2 of Cadherin-1	+	3.84546	-2.09569	0.233956	11	10	extracellular region,endosome,trans-Golgi network,plasma membrane,adherens junction,cytoplasmic side of plasma membrane,actin cytoskeleton,integral component of membrane,lateral plasma membrane,catenin complex,flotillin complex,lamellipodium,cell junction,apical junction complex,perinuclear region of cytoplasm,extracellular exosome,postsynapse,glutamatergic synapse,cortical actin cytoskeleton,cyt…	homophilic cell adhesion via plasma membrane adhesion molecules,response to toxic substance,regulation of gene expression,pituitary gland development,negative regulation of cell-cell adhesion,extracellular matrix organization,negative regulation of cell migration,neuron projection development,adherens junction organization,entry of bacterium into host cell,positive regulation of protein import in…	protein binding,beta-catenin binding,ankyrin binding,GTPase activating protein binding,identical protein binding,gamma-catenin binding,cadherin binding,cell adhesion molecule binding,calcium ion binding	2.85e-18	9.42e-20	NaN	16.7162	16.6487	16.3831	14.3307	14.4386	14.6916	14.2953	14.1764	14.6796
Q8N5J2;Q8N5J2-3	Q8N5J2;Q8N5J2-3	MINDY1	Ubiquitin carboxyl-terminal hydrolase MINDY-1;Isoform 3 of Ubiquitin carboxyl-terminal hydrolase MINDY-1	+	3.83801	-0.368897	0.774374	3	3	nucleoplasm,nuclear body,cytosol,cell periphery	biological_process,protein K48-linked deubiquitination	thiol-dependent ubiquitin-specific protease activity,protein binding,cysteine-type carboxypeptidase activity,K48-linked polyubiquitin binding,Lys48-specific deubiquitinase activity	1.66e-07	2.55e-09	NaN	14.8133	14.8597	14.8135	14.4179	14.4824	14.4794	13.004	13.3621	13.8812
Q2TB90	Q2TB90	HKDC1	Hexokinase HKDC1	+	3.83619	1.9902	3.97292	29	31	mitochondrion,mitochondrial membrane,cytosol	cellular glucose homeostasis,glycolytic process,hexose metabolic process,carbohydrate phosphorylation,glucose 6-phosphate metabolic process	glucokinase activity,ATP binding,glucose binding,fructokinase activity,mannokinase activity	1.2e-22	6.73e-24	102545	15.1295	15.0038	14.9358	16.8715	17.2707	16.8975	18.4723	18.5215	18.485
P52735;P52735-2;P52735-3	P52735;P52735-2;P52735-3	VAV2	Guanine nucleotide exchange factor VAV2;Isoform 2 of Guanine nucleotide exchange factor VAV2;Isoform 3 of Guanine nucleotide exchange factor VAV2	+	3.83171	0.467818	1.38302	5	4	cytosol,plasma membrane	angiogenesis,signal transduction,G-protein coupled receptor signaling pathway,small GTPase mediated signal transduction,regulation of cell size,cell migration,lamellipodium assembly,platelet activation,Fc-epsilon receptor signaling pathway,Fc-gamma receptor signaling pathway involved in phagocytosis,positive regulation of apoptotic process,regulation of GTPase activity,positive regulation of phos…	phosphotyrosine binding,guanyl-nucleotide exchange factor activity,epidermal growth factor receptor binding,protein binding,metal ion binding	1.64e-06	2.4e-08	NaN	12.9758	13.044	12.9961	13.4906	13.5074	13.4213	13.814	13.8758	13.8526
Q92598	Q92598	HSPH1	Heat shock protein 105 kDa	+	3.83025	1.11569	2.16698	47	36	extracellular region,nucleoplasm,cytoplasm,cytosol,microtubule,macromolecular complex,extracellular exosome,endocytic vesicle lumen,nucleus	receptor-mediated endocytosis,response to unfolded protein,positive regulation of MHC class I biosynthetic process,regulation of catalytic activity,chaperone mediated protein folding requiring cofactor,positive regulation of NK T cell activation,regulation of cellular response to heat	adenyl-nucleotide exchange factor activity,protein binding,ATP binding,alpha-tubulin binding	9.05e-26	8.18e-27	96864.9	17.6108	17.5107	17.534	18.6311	18.8086	18.5628	19.6428	19.5921	19.5802
Q6P1J9	Q6P1J9	CDC73	Parafibromin	+	3.82976	0.444671	1.361	13	13	nuclear chromosome, telomeric region,nucleus,nucleoplasm,cytosol,Cdc73/Paf1 complex	negative regulation of transcription from RNA polymerase II promoter,regulation of cell growth,endodermal cell fate commitment,transcription from RNA polymerase II promoter,transcription elongation from RNA polymerase II promoter,mRNA polyadenylation,cell cycle,negative regulation of cell proliferation,histone monoubiquitination,Wnt signaling pathway,protein ubiquitination,stem cell population ma…	RNA polymerase II core binding,protein binding	8.32e-12	1.63e-13	60576.6	15.5391	15.4622	15.4417	15.9301	15.942	15.9048	16.1062	16.1747	15.8174
Q9UQB8;Q9UQB8-2;Q9UQB8-3;Q9UQB8-4;Q9UQB8-5;Q9UQB8-6	Q9UQB8;Q9UQB8-2;Q9UQB8-3;Q9UQB8-4;Q9UQB8-5;Q9UQB8-6	BAIAP2	Brain-specific angiogenesis inhibitor 1-associated protein 2;Isoform 2 of Brain-specific angiogenesis inhibitor 1-associated protein 2;Isoform 3 of Brain-specific angiogenesis inhibitor 1-associated protein 2;Isoform 4 of Brain-specific angiogenesis inhibitor 1-associated protein 2;Isoform 5 of Brain-specific angiogenesis inhibitor 1-associated protein 2;Isoform 6 of Brain-specific angiogenesis i…	+	3.82839	0.503724	1.41787	15	15	ruffle,cytoplasm,rough endoplasmic reticulum,Golgi apparatus,cytosol,microtubule,plasma membrane,adherens junction,secretory granule,filopodium,neuronal cell body,dendritic shaft,neuron projection terminus,excitatory synapse,Requires Ontology,extracellular exosome,synaptic membrane,glutamatergic synapse,presynaptic cytosol,postsynaptic cytosol,actin cytoskeleton,nucleoplasm	plasma membrane organization,axonogenesis,brain development,insulin receptor signaling pathway,regulation of cell shape,response to bacterium,dendrite development,regulation of actin cytoskeleton organization,protein localization to synapse,Fc-gamma receptor signaling pathway involved in phagocytosis,vascular endothelial growth factor receptor signaling pathway,regulation of synaptic plasticity,a…	transcription cofactor binding,protein binding,protein C-terminus binding,cytoskeletal adaptor activity,PDZ domain binding,identical protein binding,proline-rich region binding,scaffold protein binding,cadherin binding involved in cell-cell adhesion	1.81e-22	9.9e-24	NaN	15.9905	15.9659	15.9862	16.456	16.5542	16.4435	16.8019	16.8375	16.6785
Q9BVI4	Q9BVI4	NOC4L	Nucleolar complex protein 4 homolog	+	3.80225	0.772501	1.70823	9	9	nucleoplasm,nucleolus,integral component of membrane,nuclear membrane,small-subunit processome,Noc4p-Nop14p complex	rRNA processing	RNA binding,protein binding	2.29e-11	4.36e-13	58467.8	14.3225	14.1768	14.2517	15.0747	15.0417	14.952	15.8132	15.7834	15.7167
P54727	P54727	RAD23B	UV excision repair protein RAD23 homolog B	+	3.79384	-0.35339	0.782743	20	11	proteasome complex,nucleus,nucleoplasm,cytosol,XPC complex	nucleotide-excision repair, DNA damage recognition,nucleotide-excision repair, DNA duplex unwinding,nucleotide-excision repair,nucleotide-excision repair, preincision complex assembly,protein folding,spermatogenesis,protein deubiquitination,regulation of proteasomal ubiquitin-dependent protein catabolic process,embryonic organ development,global genome nucleotide-excision repair,cellular response…	RNA polymerase II core promoter proximal region sequence-specific DNA binding,damaged DNA binding,single-stranded DNA binding,protein binding,polyubiquitin binding,ubiquitin binding,proteasome binding	1.92e-24	1.41e-25	43171.2	17.7222	17.6771	17.6892	17.3257	17.3861	17.3166	17.779	17.7552	17.7926
P29279	P29279	CCN2	CCN family member 2	+	3.79077	2.07664	4.21824	9	10	extracellular region,extracellular space,cis-Golgi network,cytosol,plasma membrane,cell cortex,perinuclear region of cytoplasm,Requires Ontology,extracellular matrix	cartilage condensation,ossification,angiogenesis,tissue homeostasis,transcription initiation from RNA polymerase II promoter,cell-matrix adhesion,integrin-mediated signaling pathway,aging,positive regulation of cell proliferation,fibroblast growth factor receptor signaling pathway,epidermis development,response to wounding,response to glucose,positive regulation of gene expression,negative regula…	fibronectin binding,protein binding,insulin-like growth factor binding,protein C-terminus binding,growth factor activity,heparin binding,integrin binding	9.79e-16	2.58e-17	38091.4	14.2226	14.334	13.9323	16.3916	16.2535	16.0738	15.0716	15.1264	15.4864
P35556	P35556	FBN2	Fibrillin-2	+	3.78475	-1.78506	0.290164	38	40	microfibril,extracellular region,Requires Ontology,extracellular matrix	extracellular matrix organization,embryonic limb morphogenesis,positive regulation of bone mineralization,sequestering of TGFbeta in extracellular matrix,camera-type eye development,positive regulation of osteoblast differentiation,embryonic eye morphogenesis,bone trabecula formation,anatomical structure morphogenesis	extracellular matrix structural constituent,calcium ion binding,protein binding,extracellular matrix constituent conferring elasticity	9.26e-29	1.39e-29	314775	17.4859	17.9288	17.7586	15.9746	15.9158	15.9277	16.1659	16.2954	16.1268
P30044;P30044-2	P30044;P30044-2	PRDX5	Peroxiredoxin-5, mitochondrial;Isoform Cytoplasmic+peroxisomal of Peroxiredoxin-5, mitochondrial	+	3.78043	-0.474022	0.719955	21	11	extracellular space,nucleus,cytoplasm,mitochondrion,mitochondrial matrix,peroxisome,peroxisomal matrix,cytosol,cytoplasmic vesicle,intracellular membrane-bounded organelle,perinuclear region of cytoplasm,extracellular exosome	apoptotic process,inflammatory response,response to oxidative stress,negative regulation of transcription from RNA polymerase III promoter,cellular response to oxidative stress,cellular response to reactive oxygen species,negative regulation of apoptotic process,negative regulation of cysteine-type endopeptidase activity involved in apoptotic process,oxidation-reduction process,cellular oxidant d…	RNA polymerase III regulatory region DNA binding,peroxidase activity,protein binding,thioredoxin peroxidase activity,cysteine-type endopeptidase inhibitor activity involved in apoptotic process	1.68e-22	9.17e-24	NaN	20.7265	20.7234	20.7659	20.2095	20.3199	20.2643	20.0301	19.8429	19.9845
Q8NEJ9;Q8NEJ9-2	Q8NEJ9;Q8NEJ9-2	NGDN	Neuroguidin;Isoform 2 of Neuroguidin	+	3.77127	1.08637	2.12339	5	4	chromosome, centromeric region,nucleoplasm,nucleolus,mitochondrion,filopodium,axon,dendrite,small-subunit processome	regulation of translation,maturation of SSU-rRNA from tricistronic rRNA transcript (SSU-rRNA, 5.8S rRNA, LSU-rRNA)	RNA binding,protein binding	2.32e-08	3.72e-10	NaN	12.3406	12.4225	12.4308	13.5108	13.5981	13.3441	14.7726	14.8	14.6883
P07942	P07942	LAMB1	Laminin subunit beta-1	+	3.74296	2.40472	5.29533	57	44	extracellular region,basement membrane,laminin-1 complex,laminin-2 complex,extracellular space,endoplasmic reticulum lumen,laminin-8 complex,laminin-10 complex,perinuclear region of cytoplasm,Requires Ontology,extracellular exosome,laminin complex	cell adhesion,neuronal-glial interaction involved in cerebral cortex radial glia guided migration,extracellular matrix organization,positive regulation of cell migration,neuron projection development,substrate adhesion-dependent cell spreading,endodermal cell differentiation,odontogenesis,post-translational protein modification,cellular protein metabolic process,positive regulation of epithelial …	structural molecule activity,extracellular matrix structural constituent,protein binding,integrin binding	2.68e-29	4.25e-30	198038	18.0905	18.4579	18.5105	20.8941	20.8646	20.5143	19.8543	19.7296	19.8502
P13693	P13693	TPT1	Translationally-controlled tumor protein	+	3.74072	1.10198	2.14649	12	9	spindle pole,extracellular space,nucleus,cytoplasm,multivesicular body,cytosol,cytoplasmic microtubule,extracellular exosome	calcium ion transport,cellular calcium ion homeostasis,response to virus,regulation of apoptotic process,negative regulation of apoptotic process,negative regulation of intrinsic apoptotic signaling pathway in response to DNA damage	RNA binding,calcium ion binding,protein binding	4.88e-24	3.34e-25	19595.3	15.9826	15.8032	16.0705	17.0744	17.0046	17.0833	17.3766	17.6029	17.2848
Q15392;Q15392-2	Q15392;Q15392-2	DHCR24	Delta(24)-sterol reductase;Isoform 2 of Delta(24)-sterol reductase	+	3.73617	-0.413424	0.750839	12	15	Golgi membrane,nucleus,endoplasmic reticulum,endoplasmic reticulum membrane,cytosol,cytoskeleton,membrane,integral component of membrane,cytoplasm	cholesterol biosynthetic process,apoptotic process,response to oxidative stress,cell cycle arrest,Ras protein signal transduction,protein localization,negative regulation of cell proliferation,response to hormone,tissue development,male genitalia development,plasminogen activation,cholesterol biosynthetic process via desmosterol,cholesterol biosynthetic process via lathosterol,amyloid precursor p…	delta24(24-1) sterol reductase activity,protein binding,oxidoreductase activity, acting on the CH-CH group of donors, NAD or NADP as acceptor,enzyme binding,peptide antigen binding,delta24-sterol reductase activity,FAD binding	8.1e-22	4.09e-23	NaN	17.0295	17.0694	17.1192	16.6933	16.6406	16.6441	18.9715	19.1129	19.2045
P35610	P35610	SOAT1	Sterol O-acyltransferase 1	+	3.73403	0.383954	1.30491	9	9	endoplasmic reticulum,endoplasmic reticulum membrane,membrane,integral component of membrane	cholesterol metabolic process,macrophage derived foam cell differentiation,cholesterol storage,cholesterol efflux,very-low-density lipoprotein particle assembly,low-density lipoprotein particle clearance,cholesterol esterification,cholesterol homeostasis,positive regulation of amyloid precursor protein biosynthetic process	fatty-acyl-CoA binding,sterol O-acyltransferase activity,protein binding,cholesterol binding,cholesterol O-acyltransferase activity,O-acyltransferase activity	1.16e-17	3.61e-19	64734.6	15.5048	15.4304	15.4711	15.816	15.8612	15.8811	16.6203	16.6057	16.6221
P00966	P00966	ASS1	Argininosuccinate synthase	+	3.72861	-0.371173	0.773154	20	16	nucleus,mitochondrial outer membrane,lysosome,endoplasmic reticulum,cytosol,perikaryon,extracellular exosome,cell body fiber,cytoplasm	urea cycle,citrulline metabolic process,argininosuccinate metabolic process,kidney development,liver development,arginine biosynthetic process,aspartate metabolic process,acute-phase response,midgut development,aging,response to nutrient,circadian rhythm,response to zinc ion,response to mycotoxin,response to estradiol,response to drug,positive regulation of nitric oxide biosynthetic process,respo…	RNA binding,argininosuccinate synthase activity,protein binding,ATP binding,toxic substance binding,amino acid binding,identical protein binding	5.07e-20	2.04e-21	46530.4	18.6371	18.6491	18.703	18.3305	18.2703	18.2749	17.5369	17.5867	17.5388
Q13253	Q13253	NOG	Noggin	+	3.7015	-2.23443	0.212505	2	2	extracellular region,extracellular space	negative regulation of transcription from RNA polymerase II promoter,skeletal system development,osteoblast differentiation,in utero embryonic development,endoderm formation,mesoderm formation,epithelial to mesenchymal transition,neural plate morphogenesis,neural tube closure,membranous septum morphogenesis,outflow tract morphogenesis,endocardial cushion morphogenesis,ventricular compact myocardi…	protein binding,cytokine binding,protein homodimerization activity	6.89e-14	1.56e-15	25773.9	14.6082	15.0177	14.6849	12.4458	12.3953	12.7665	11.5174	10.6163	12.0145
P46734	P46734	MAP2K3	Dual specificity mitogen-activated protein kinase kinase 3	+	3.69544	3.14443	8.84236	13	12	nucleoplasm,cytosol,membrane	activation of MAPK activity,inflammatory response,signal transduction,peptidyl-tyrosine phosphorylation,negative regulation of hippo signaling,cellular response to vascular endothelial growth factor stimulus,p38MAPK cascade,regulation of cytokine biosynthetic process,positive regulation of blood vessel endothelial cell migration,positive regulation of protein kinase activity,positive regulation o…	protein serine/threonine kinase activity,protein tyrosine kinase activity,protein binding,ATP binding,protein kinase binding,MAP kinase kinase activity	2.96e-26	2.9e-27	39318.4	13.2234	12.8039	12.4259	15.875	16.1084	15.9032	16.1606	16.0276	16.1223
Q7L1Q6;Q7L1Q6-3;Q7L1Q6-4	Q7L1Q6;Q7L1Q6-3;Q7L1Q6-4	BZW1	Basic leucine zipper and W2 domain-containing protein 1;Isoform 3 of Basic leucine zipper and W2 domain-containing protein 1;Isoform 4 of Basic leucine zipper and W2 domain-containing protein 1	+	3.69456	0.503949	1.41809	16	17	cytoplasm,membrane		RNA binding,cadherin binding	1.21e-28	1.76e-29	NaN	17.7714	17.7192	17.8051	18.2985	18.2099	18.2991	19.0658	19.0812	19.1277
Q6PI78	Q6PI78	TMEM65	Transmembrane protein 65	+	3.69147	-0.286692	0.819779	2	2	mitochondrial inner membrane,plasma membrane,intercalated disc,integral component of membrane	cardiac ventricle development,regulation of cardiac conduction	protein binding	4.18e-08	6.6e-10	25497.9	15.7614	15.8132	15.8162	15.4843	15.5202	15.5262	15.0256	14.9718	15.0934
P13639	P13639	EEF2	Elongation factor 2	+	3.68863	0.505292	1.41941	90	47	extracellular region,nucleus,cytoplasm,cytosol,plasma membrane,membrane,aggresome,secretory granule lumen,polysomal ribosome,membrane raft,synapse,extracellular exosome,ficolin-1-rich granule lumen,ribonucleoprotein complex	hematopoietic progenitor cell differentiation,response to ischemia,skeletal muscle contraction,translational elongation,aging,glial cell proliferation,response to estradiol,response to endoplasmic reticulum stress,skeletal muscle cell differentiation,response to drug,response to hydrogen peroxide,neutrophil degranulation,response to ethanol,positive regulation of translation,response to folic aci…	p53 binding,RNA binding,protein binding,GTP binding,5S rRNA binding,protein kinase binding,cadherin binding,actin filament binding,ribosome binding,GTPase activity,translation elongation factor activity	8.03e-32	2.02e-32	95338.1	20.2522	20.2801	20.2075	20.7386	20.703	20.8141	21.4489	21.3614	21.294
Q9NR45	Q9NR45	NANS	Sialic acid synthase	+	3.68801	0.219085	1.164	21	14	cytoplasm,cytosol,extracellular exosome	CMP-N-acetylneuraminate biosynthetic process,carbohydrate biosynthetic process,glycosylation	N-acylneuraminate cytidylyltransferase activity,N-acylneuraminate-9-phosphate synthase activity,N-acetylneuraminate synthase activity	1.02e-20	4.5e-22	40307.5	18.3364	18.3038	18.3518	18.5362	18.5674	18.5456	19.4475	19.373	19.3843
P35555	P35555	FBN1	Fibrillin-1	+	3.68622	-1.35476	0.390999	46	52	microfibril,extracellular region,basement membrane,extracellular space,endoplasmic reticulum lumen,extracellular matrix,Requires Ontology	skeletal system development,metanephros development,signal transduction,heart development,extracellular matrix organization,cell adhesion mediated by integrin,sequestering of BMP in extracellular matrix,sequestering of TGFbeta in extracellular matrix,camera-type eye development,post-translational protein modification,cellular protein metabolic process,negative regulation of osteoclast differentia…	integrin binding,hormone activity,extracellular matrix structural constituent,calcium ion binding,protein binding,heparin binding,extracellular matrix constituent conferring elasticity,identical protein binding,macromolecular complex binding	3.21e-18	1.06e-19	312298	17.6212	17.8324	17.5352	16.3147	16.2075	16.4023	16.1244	16.3083	16.2794
P49756	P49756	RBM25	RNA-binding protein 25	+	3.67537	0.330695	1.25762	20	15	cytoplasm,nuclear speck	regulation of alternative mRNA splicing, via spliceosome,mRNA processing,RNA splicing,regulation of apoptotic process	RNA binding,mRNA binding,protein binding	9.3e-21	4.12e-22	100185	15.6569	15.6952	15.6444	16.0037	16.0277	15.9572	16.0288	15.998	16.1438
Q02952	Q02952	AKAP12	A-kinase anchor protein 12	+	3.66307	1.21001	2.31339	50	44	cytoplasm,cytosol,cytoskeleton,plasma membrane,focal adhesion,cell cortex,neuronal cell body,Requires Ontology	protein targeting,G-protein coupled receptor signaling pathway,adenylate cyclase-inhibiting G-protein coupled receptor signaling pathway,regulation of protein kinase A signaling,positive regulation of protein kinase A signaling,response to lipopolysaccharide,hepatic stellate cell activation,positive regulation of tumor necrosis factor biosynthetic process,negative regulation of vascular permeabil…	protein binding,calmodulin binding,adenylate cyclase binding,protein kinase A binding	5.19e-27	5.66e-28	191482	15.4353	15.4558	15.6571	16.8108	16.7646	16.6027	17.2968	17.2277	17.133
Q8WUK0;Q8WUK0-2	Q8WUK0;Q8WUK0-2	PTPMT1	Phosphatidylglycerophosphatase and protein-tyrosine phosphatase 1;Isoform 2 of Phosphatidylglycerophosphatase and protein-tyrosine phosphatase 1		3.65838	-0.155744	0.897669	6	5	nucleus,mitochondrial inner membrane	cardiolipin biosynthetic process,peptidyl-tyrosine dephosphorylation,regulation of intrinsic apoptotic signaling pathway	protein tyrosine phosphatase activity,protein binding,protein tyrosine/serine/threonine phosphatase activity,phosphatidylglycerophosphatase activity,phosphatidylinositol-4,5-bisphosphate 5-phosphatase activity	1.3e-09	2.21e-11	NaN	15.3032	15.3392	15.31	15.1526	15.1709	15.1617	14.305	14.4091	14.2182
P42696	P42696	RBM34	RNA-binding protein 34	+	3.65587	0.999701	1.99959	5	4	nucleoplasm,nucleolus		RNA binding	0.00021766	2.85e-06	48564.8	11.9876	11.8815	12.1326	12.9407	13.0261	13.034	14.3925	14.1869	14.3679
Q8TB37	Q8TB37	NUBPL	Iron-sulfur protein NUBPL	+	3.6496	0.265859	1.20235	4	4	mitochondrion,mitochondrial matrix,plasma membrane	mitochondrial respiratory chain complex I assembly,mitochondrion morphogenesis,iron-sulfur cluster assembly	protein binding,ATP binding,metal ion binding,4 iron, 4 sulfur cluster binding	0.000272905	3.55e-06	34082.8	13.199	13.1581	13.1456	13.4592	13.4139	13.4272	13.2282	13.4518	12.2359
Q92974;Q92974-2;Q92974-3	Q92974;Q92974-2;Q92974-3	ARHGEF2	Rho guanine nucleotide exchange factor 2;Isoform 2 of Rho guanine nucleotide exchange factor 2;Isoform 3 of Rho guanine nucleotide exchange factor 2	+	3.61686	0.611199	1.52753	15	16	podosome,cytoplasm,Golgi apparatus,spindle,cytosol,cytoskeleton,microtubule,bicellular tight junction,focal adhesion,cytoplasmic vesicle,vesicle,ruffle membrane,macromolecular complex,neuronal cell body,dendritic shaft,glutamatergic synapse,Requires Ontology	establishment of mitotic spindle orientation,cell morphogenesis,intracellular protein transport,actin filament organization,negative regulation of microtubule depolymerization,G-protein coupled receptor signaling pathway,positive regulation of interleukin-6 production,positive regulation of tumor necrosis factor production,regulation of Rho protein signal transduction,intracellular signal transdu…	Rho guanyl-nucleotide exchange factor activity,protein binding,microtubule binding,transcription factor binding,zinc ion binding,Rho GTPase binding,Rac guanyl-nucleotide exchange factor activity,Rac GTPase binding	5.6e-13	1.19e-14	NaN	14.3305	14.2214	14.1922	14.8299	14.8378	14.91	15.7971	15.8025	15.6445
Q53EL6;Q53EL6-2	Q53EL6;Q53EL6-2	PDCD4	Programmed cell death protein 4;Isoform 2 of Programmed cell death protein 4	+	3.61553	-3.76511	0.0735511	20	16	nucleus,cytoplasm,cytosol	apoptotic process,cell aging,BMP signaling pathway,interleukin-12-mediated signaling pathway,negative regulation of apoptotic process,negative regulation of JUN kinase activity,negative regulation of cell cycle,negative regulation of transcription, DNA-templated,positive regulation of inflammatory response,epithelial to mesenchymal transition involved in cardiac fibroblast development,cellular re…	RNA binding,protein binding	3.43e-18	1.12e-19	NaN	18.5409	18.4947	18.5749	14.5535	14.3922	15.3695	17.6047	17.7426	17.6808
Q92841	Q92841	DDX17	Probable ATP-dependent RNA helicase DDX17	+	3.61235	0.43311	1.35014	38	29	nucleus,nucleoplasm,nucleolus,cytosol,membrane,nuclear speck,cytoplasm,ribonucleoprotein complex	alternative mRNA splicing, via spliceosome,regulation of alternative mRNA splicing, via spliceosome,epithelial to mesenchymal transition,regulation of transcription from RNA polymerase II promoter,rRNA processing,RNA processing,miRNA metabolic process,intracellular estrogen receptor signaling pathway,androgen receptor signaling pathway,gene silencing by RNA,myoblast differentiation,positive regul…	transcription coactivator activity,RNA binding,protein binding,ATP binding,RNA-dependent ATPase activity,RNA helicase activity	2.99e-33	9.43e-34	80272.4	19.9298	19.8545	19.8463	20.2646	20.3302	20.3351	20.0661	19.9507	20.0895
O94925-3	O94925-3	GLS	Isoform 3 of Glutaminase kidney isoform, mitochondrial	+	3.61229	0.779384	1.7164	2	2				1.43e-13	3.16e-15	65460	15.0536	15.1022	15.2365	15.9613	15.9153	15.8539	16.3839	16.2671	16.329
P43246	P43246	MSH2	DNA mismatch repair protein Msh2	+	3.61182	-0.251077	0.840269	17	17	nuclear chromosome, telomeric region,nucleus,nucleoplasm,membrane,MutSalpha complex,MutSbeta complex,mismatch repair complex	in utero embryonic development,oxidative phosphorylation,DNA repair,mismatch repair,postreplication repair,double-strand break repair,cell cycle arrest,germ cell development,determination of adult lifespan,male gonad development,response to X-ray,response to UV-B,somatic hypermutation of immunoglobulin genes,somatic recombination of immunoglobulin gene segments,B cell mediated immunity,B cell dif…	DNA binding,chromatin binding,protein binding,protein C-terminus binding,centromeric DNA binding,enzyme binding,protein kinase binding,guanine/thymine mispair binding,protein homodimerization activity,magnesium ion binding,four-way junction DNA binding,double-stranded DNA binding,single-stranded DNA binding,ATP binding,ATPase activity,mismatched DNA binding,dinucleotide insertion or deletion bind…	1.64e-13	3.62e-15	104743	16.6277	16.6563	16.6436	16.3546	16.4132	16.4065	16.4933	16.1976	16.3231
P13987;P13987-2	P13987;P13987-2	CD59	CD59 glycoprotein;Isoform 2 of CD59 glycoprotein	+	3.60614	-0.539946	0.687797	5	3	Golgi membrane,extracellular space,endoplasmic reticulum membrane,plasma membrane,focal adhesion,cell surface,ER to Golgi transport vesicle membrane,membrane,transport vesicle,anchored component of external side of plasma membrane,vesicle,endoplasmic reticulum-Golgi intermediate compartment membrane,specific granule membrane,extracellular exosome,tertiary granule membrane	ER to Golgi vesicle-mediated transport,cell surface receptor signaling pathway,blood coagulation,regulation of complement activation,neutrophil degranulation,COPII vesicle coating,regulation of complement-dependent cytotoxicity,negative regulation of activation of membrane attack complex	protein binding,complement binding	1.75e-21	8.44e-23	NaN	15.6947	15.6929	15.7181	15.2474	15.1109	15.1275	16.4158	16.3127	16.4445
P28290;P28290-2;P28290-3	P28290;P28290-2;P28290-3	ITPRID2	Protein ITPRID2;Isoform 2 of Protein ITPRID2;Isoform 3 of Protein ITPRID2	+	3.59001	-0.41453	0.750264	6	6	nucleoplasm,cytosol,plasma membrane		receptor binding,actin filament binding	0.000182035	2.39e-06	NaN	14.9847	15.0631	15.0119	14.5567	14.6206	14.6388	13.9416	13.873	13.9184
Q9Y520;Q9Y520-4;Q9Y520-5;Q9Y520-7	Q9Y520;Q9Y520-4;Q9Y520-5;Q9Y520-7	PRRC2C	Protein PRRC2C;Isoform 4 of Protein PRRC2C;Isoform 5 of Protein PRRC2C;Isoform 7 of Protein PRRC2C	+	3.58961	0.499346	1.41357	16	16	cytosol,cytoplasmic stress granule,membrane	stress granule assembly,cell differentiation,hematopoietic progenitor cell differentiation	RNA binding,protein C-terminus binding	3.17e-17	9.44e-19	NaN	15.3757	15.4137	15.4455	15.9811	15.8658	15.886	16.5038	16.4761	16.325
Q9ULX7	Q9ULX7	CA14	Carbonic anhydrase 14	+	3.58764	-0.278703	0.824332	7	6	plasma membrane,integral component of membrane	bicarbonate transport,one-carbon metabolic process	zinc ion binding,carbonate dehydratase activity,hydro-lyase activity	3.86e-20	1.57e-21	37667.6	17.2467	17.3168	17.2555	16.9932	16.9846	17.0051	14.7532	15.1318	15.1852
P46087;P46087-4	P46087;P46087-4	NOP2	Probable 28S rRNA (cytosine(4447)-C(5))-methyltransferase;Isoform 4 of Probable 28S rRNA (cytosine(4447)-C(5))-methyltransferase	+	3.58727	0.950654	1.93275	16	16	nucleoplasm,nucleolus	ribosomal large subunit assembly,regulation of transcription from RNA polymerase II promoter,positive regulation of cell proliferation,regulation of signal transduction by p53 class mediator,RNA methylation,rRNA base methylation,maturation of LSU-rRNA	RNA binding,protein binding,rRNA (cytosine-C5-)-methyltransferase activity	1.88e-24	1.39e-25	NaN	15.0897	15.0867	14.926	15.8901	16.0842	15.9802	17.074	17.1043	17.0301
Q13394	Q13394	MAB21L1	Putative nucleotidyltransferase MAB21L1	+	3.58223	-0.576755	0.67047	6	5	nucleus	eye development,positive regulation of cell proliferation,anatomical structure morphogenesis,camera-type eye development	protein binding,ATP binding,GTP binding,nucleotidyltransferase activity,metal ion binding	7.69e-12	1.51e-13	40956.4	16.5109	16.5596	16.4678	15.9677	15.8579	15.9825	16.0695	15.8923	16.0651
P60033	P60033	CD81	CD81 antigen	+	3.57797	-1.32797	0.398329	4	3	immunological synapse,plasma membrane,integral component of plasma membrane,focal adhesion,basal plasma membrane,membrane,integral component of membrane,basolateral plasma membrane,vesicle,extracellular exosome,tetraspanin-enriched microdomain	activation of MAPK activity,immunological synapse formation,humoral immune response mediated by circulating immunoglobulin,positive regulation of inflammatory response to antigenic stimulus,protein localization,positive regulation of cell proliferation,myoblast fusion involved in skeletal muscle regeneration,regulation of complement activation,positive regulation of B cell proliferation,receptor …	virus receptor activity,integrin binding,protein binding,cholesterol binding,MHC class II protein complex binding,MHC class II protein binding,transferrin receptor binding	1.61e-13	3.55e-15	25809.4	16.5191	16.6922	16.5953	15.1832	15.1709	15.4686	16.2557	16.2334	16.2181
Q8IZQ5	Q8IZQ5	SELENOH	Selenoprotein H	+	3.55972	-0.250586	0.840555	4	4	Golgi apparatus,cytoplasm		RNA binding	6.11e-15	1.5e-16	13453.4	17.7239	17.7329	17.721	17.492	17.4345	17.4996	17.0957	17.1593	17.1461
O75911	O75911	DHRS3	Short-chain dehydrogenase/reductase 3	+	3.54104	-0.515853	0.699379	13	11	endoplasmic reticulum membrane,integral component of membrane,photoreceptor outer segment membrane,lipid particle	retinoid metabolic process,outflow tract morphogenesis,visual perception,electron transport chain,regulation of ossification,retinol metabolic process,negative regulation of retinoic acid receptor signaling pathway,palate development,bone morphogenesis,cardiac septum morphogenesis,regulation of retinoic acid receptor signaling pathway	nucleotide binding,electron carrier activity,NADP-retinol dehydrogenase activity,oxidoreductase activity, acting on the CH-OH group of donors, NAD or NADP as acceptor,retinol dehydrogenase activity	1.46e-19	5.58e-21	33548.4	18.0132	18.0062	18.0662	17.5879	17.4567	17.4934	17.3927	17.3992	17.282
Q9Y6N5	Q9Y6N5	SQOR	Sulfide:quinone oxidoreductase, mitochondrial	+	3.51314	-0.292837	0.816295	15	14	mitochondrial inner membrane,mitochondrion	sulfide oxidation, using sulfide:quinone oxidoreductase,hydrogen sulfide metabolic process	quinone binding,sulfide:quinone oxidoreductase activity,FAD binding	2.42e-26	2.39e-27	49960.7	18.0421	18.0464	18.0063	17.6962	17.7664	17.7538	17.786	17.8355	17.6923
P50552	P50552	VASP	Vasodilator-stimulated phosphoprotein	+	3.50841	0.865093	1.82146	12	10	cytosol,plasma membrane,bicellular tight junction,focal adhesion,actin cytoskeleton,lamellipodium membrane,filopodium membrane,extracellular exosome	axon guidance,actin polymerization or depolymerization,positive regulation of actin filament polymerization,cell junction assembly,protein homotetramerization,actin cytoskeleton organization,neural tube closure	actin binding,protein binding,profilin binding,cadherin binding,SH3 domain binding	2.36e-26	2.34e-27	39829.7	14.7246	14.9364	14.8056	15.6691	15.7661	15.6266	16.6534	16.4371	16.5758
Q99569-2	Q99569-2	PKP4	Isoform 2 of Plakophilin-4	+	3.49042	-0.421158	0.746825	31	30				8.87e-18	2.79e-19	127144	17.4194	17.5393	17.4695	17.034	17.0724	17.0583	15.6823	15.7329	15.6829
Q9UHD1	Q9UHD1	CHORDC1	Cysteine and histidine-rich domain-containing protein 1	+	3.48618	0.740757	1.67105	13	10	cellular_component	regulation of centrosome duplication,chaperone-mediated protein folding,regulation of cellular response to heat,negative regulation of Rho-dependent protein serine/threonine kinase activity,centrosome duplication	protein binding,ATP binding,ADP binding,Hsp90 protein binding,zinc ion binding	3.24e-21	1.52e-22	37489.8	15.6912	15.6205	15.8217	16.4033	16.4599	16.4924	17.3915	17.2511	17.3185
Q9NZN3	Q9NZN3	EHD3	EH domain-containing protein 3	+	3.48449	0.819401	1.76467	14	13	nucleus,cytoplasm,cytosol,focal adhesion,endosome membrane,ciliary pocket membrane,recycling endosome membrane,early endosome,endocytic vesicle,intracellular membrane-bounded organelle,perinuclear region of cytoplasm,plasma membrane	receptor recycling,blood coagulation,protein transport,endocytic recycling,early endosome to Golgi transport,protein homooligomerization,regulation of cardiac muscle contraction,cilium morphogenesis,protein localization to plasma membrane,regulation of cardiac muscle cell membrane potential,Golgi to lysosome transport,positive regulation of voltage-gated calcium channel activity,regulation of Gol…	nucleic acid binding,calcium ion binding,protein binding,ATP binding,GTP binding	1.98e-28	2.78e-29	60887.1	16.8413	16.8461	16.8161	17.5502	17.789	17.6225	18.4506	18.3953	18.4258
Q9HA77	Q9HA77	CARS2	Probable cysteine--tRNA ligase, mitochondrial		3.48319	-0.148234	0.902354	10	10	mitochondrial matrix,cytoplasm	cysteinyl-tRNA aminoacylation	metal ion binding,ATP binding,cysteine-tRNA ligase activity	1.06e-16	3e-18	62223.9	17.0167	16.998	17.0202	16.8793	16.8684	16.8425	16.7356	16.5473	16.7392
Q9NZ08-2	Q9NZ08-2	ERAP1	Isoform 2 of Endoplasmic reticulum aminopeptidase 1		3.47942	-0.202919	0.868791	19	19				6.31e-22	3.23e-23	107841	16.3109	16.327	16.3076	16.0933	16.1455	16.098	15.634	15.4688	15.6501
P42126	P42126	ECI1	Enoyl-CoA delta isomerase 1, mitochondrial	+	3.47863	-0.524649	0.695128	15	10	mitochondrion,mitochondrial matrix	fatty acid beta-oxidation	dodecenoyl-CoA delta-isomerase activity,intramolecular oxidoreductase activity, transposing C=C bonds,enoyl-CoA hydratase activity	1.47e-24	1.1e-25	32816	18.6039	18.596	18.5641	18.0544	18.1439	17.9916	17.4497	17.2332	17.318
Q9Y221;Q9Y221-2	Q9Y221;Q9Y221-2	NIP7	60S ribosome subunit biogenesis protein NIP7 homolog;Isoform 2 of 60S ribosome subunit biogenesis protein NIP7 homolog	+	3.47722	1.40463	2.64751	3	3	nucleoplasm,nucleolus,cytosol,preribosome, large subunit precursor	ribosome assembly,ribosomal large subunit biogenesis	RNA binding,protein binding	1.86e-18	6.3e-20	NaN	13.4162	13.4955	13.7715	14.8659	15.0703	14.961	15.7175	15.5675	15.817
P08574	P08574	CYC1	Cytochrome c1, heme protein, mitochondrial	+	3.45793	-0.282497	0.822167	9	7	nucleus,nucleoplasm,mitochondrion,mitochondrial inner membrane,cytosol,membrane,integral component of membrane,nuclear body,mitochondrial respiratory chain complex III	mitochondrial electron transport, ubiquinol to cytochrome c,response to glucagon,mitochondrial ATP synthesis coupled proton transport	heme binding,electron transporter, transferring electrons from CoQH2-cytochrome c reductase complex and cytochrome c oxidase complex activity,metal ion binding,electron transporter, transferring electrons within CoQH2-cytochrome c reductase complex activity	5.27e-22	2.73e-23	35422	17.0629	16.9958	17.0223	16.7444	16.7715	16.7175	16.6218	16.3699	16.5186
Q6GQQ9;Q6GQQ9-2	Q6GQQ9;Q6GQQ9-2	OTUD7B	OTU domain-containing protein 7B;Isoform 2 of OTU domain-containing protein 7B	+	3.45753	0.677184	1.59902	2	2	nucleus,cytoplasm,cytosol	negative regulation of transcription from RNA polymerase II promoter,in utero embryonic development,adaptive immune response,mucosal immune response,protein deubiquitination,negative regulation of interleukin-8 production,protein K11-linked deubiquitination,negative regulation of I-kappaB kinase/NF-kappaB signaling,protein K63-linked deubiquitination,protein K48-linked deubiquitination,negative r…	DNA binding,thiol-dependent ubiquitin-specific protease activity,protein binding,cysteine-type peptidase activity,zinc ion binding,Lys48-specific deubiquitinase activity,K63-linked polyubiquitin binding	1.05e-06	1.55e-08	NaN	13.2932	13.3795	13.4391	13.9781	14.1243	14.0411	13.9202	13.8264	13.9414
Q9Y4C2;Q9Y4C2-2	Q9Y4C2;Q9Y4C2-2	TCAF1	TRPM8 channel-associated factor 1;Isoform 2 of TRPM8 channel-associated factor 1	+	3.44561	0.518649	1.43261	2	2	plasma membrane	negative regulation of cell migration,positive regulation of protein targeting to membrane,positive regulation of anion channel activity,regulation of anion channel activity	protein binding,ion channel binding	6.27e-10	1.1e-11	NaN	13.5004	13.5047	13.4732	14.064	14.0486	13.9216	14.7687	14.7318	14.7538
Q9BPX1	Q9BPX1	HSD17B14	17-beta-hydroxysteroid dehydrogenase 14	+	3.43749	-0.547146	0.684373	4	4	cytosol	estrogen biosynthetic process,steroid catabolic process,oxidation-reduction process	estradiol 17-beta-dehydrogenase activity,protein binding,identical protein binding,testosterone 17-beta-dehydrogenase (NADP+) activity	5.41e-11	1.01e-12	28317.5	15.4275	15.4033	15.4003	14.8743	14.9407	14.7748	13.9244	13.9206	13.5555
Q9NP97	Q9NP97	DYNLRB1	Dynein light chain roadblock-type 1	+	3.42984	-0.914452	0.530545	4	4	cytoplasm,centrosome,cytoplasmic dynein complex,microtubule,cilium,membrane,ciliary tip	microtubule-based movement,visual behavior,intraciliary transport involved in cilium morphogenesis	microtubule motor activity,protein binding,dynein intermediate chain binding	2.53e-19	9.35e-21	10921.6	16.1433	16.2596	16.2933	15.1889	15.3413	15.4227	15.9867	15.8898	15.9809
O95816	O95816	BAG2	BAG family molecular chaperone regulator 2	+	3.41799	0.292389	1.22467	6	6	cytosol,axon,dendrite,Requires Ontology,microtubule,dendritic microtubule	protein folding,positive regulation of protein processing,protein metabolic process,negative regulation of protein ubiquitination,negative regulation of protein binding,protein stabilization,regulation of cellular response to heat,positive regulation of proteasomal protein catabolic process,negative regulation of ubiquitin protein ligase activity,positive regulation of proteasomal ubiquitin-depen…	adenyl-nucleotide exchange factor activity,protein binding,heat shock protein binding,ubiquitin protein ligase binding,identical protein binding,ion channel binding,tau protein binding,chaperone binding	5.15e-20	2.07e-21	23771.9	15.7021	15.6458	15.7218	15.9586	16.0054	15.9829	16.9726	16.5952	16.967
Q8WXH0;Q8WXH0-2	Q8WXH0;Q8WXH0-2	SYNE2	Nesprin-2;Isoform 2 of Nesprin-2	+	3.41503	-0.264023	0.832763	173	164	nucleus,nuclear envelope,nuclear outer membrane,nucleoplasm,cytoplasm,mitochondrion,focal adhesion,integral component of membrane,sarcoplasmic reticulum,Z disc,lamellipodium membrane,filopodium membrane,nuclear membrane,nuclear lumen,sarcoplasmic reticulum membrane,LINC complex,intermediate filament cytoskeleton,extracellular exosome	nuclear migration,nucleokinesis involved in cell motility in cerebral cortex radial glia guided migration,positive regulation of cell migration,nuclear migration along microfilament,centrosome localization,regulation of cilium assembly	actin binding,protein binding,actin filament binding,Requires Ontology	1.94e-24	1.42e-25	NaN	17.5223	17.5653	17.4918	17.2665	17.2789	17.2419	16.0901	16.06	15.6822
Q96GQ7	Q96GQ7	DDX27	Probable ATP-dependent RNA helicase DDX27	+	3.41344	0.381522	1.30272	12	13	chromosome,nucleolus	rRNA processing	RNA binding,RNA helicase activity,protein binding,ATP binding	1.51e-19	5.77e-21	89835.2	14.647	14.6604	14.7525	15.065	15.0527	15.0868	16.2936	16.1458	16.2404
P23458	P23458	JAK1	Tyrosine-protein kinase JAK1	+	3.40606	2.04163	4.11709	3	4	nucleus,cytoplasm,endosome,cytosol,cytoskeleton,focal adhesion,membrane	MAPK cascade,protein phosphorylation,peptidyl-tyrosine phosphorylation,cytokine-mediated signaling pathway,positive regulation of homotypic cell-cell adhesion,intracellular signal transduction,interleukin-12-mediated signaling pathway,interleukin-15-mediated signaling pathway,interleukin-2-mediated signaling pathway,interleukin-7-mediated signaling pathway,interleukin-9-mediated signaling pathway…	protein tyrosine kinase activity,non-membrane spanning protein tyrosine kinase activity,growth hormone receptor binding,protein binding,ATP binding,protein phosphatase binding,ubiquitin protein ligase binding,metal ion binding	1.5e-05	2.1e-07	133277	11.1699	11.0048	11.5782	13.2244	13.4421	13.2112	12.8893	12.81	12.9068
P41091	P41091	EIF2S3	Eukaryotic translation initiation factor 2 subunit 3	+	3.39116	0.402728	1.32201	26	20	cytoplasm,cytosol,eukaryotic translation initiation factor 2 complex,extracellular exosome,nucleus	translational initiation,transmembrane transport,positive regulation of translational fidelity,formation of translation preinitiation complex	translation initiation factor activity,GTPase activity,protein binding,GTP binding,translation factor activity, RNA binding,cadherin binding,tRNA binding	1.76e-24	1.31e-25	51109.5	17.5915	17.6767	17.7128	18.0506	18.0585	18.0801	18.6158	18.6407	18.6858
P48729	P48729	CSNK1A1	Casein kinase I isoform alpha	+	3.39031	0.442139	1.35862	10	10	condensed chromosome kinetochore,centrosome,cytosol,cilium,membrane,nuclear speck,beta-catenin destruction complex,ciliary basal body,ribonucleoprotein complex,mRNA cleavage and polyadenylation specificity factor complex,keratin filament,nucleus,cytoplasm	cell morphogenesis,protein phosphorylation,Golgi organization,cell cycle,signal transduction,cell surface receptor signaling pathway,Wnt signaling pathway,peptidyl-serine phosphorylation,positive regulation of proteasomal ubiquitin-dependent protein catabolic process,intermediate filament cytoskeleton organization,cell division,negative regulation of canonical Wnt signaling pathway,regulation of …	protein kinase activity,protein serine/threonine kinase activity,protein binding,ATP binding,kinase activity	6.65e-12	1.31e-13	38914.8	15.9741	16.0114	16.056	16.3903	16.482	16.4957	16.5231	16.4471	16.445
Q9Y6H1	Q9Y6H1	CHCHD2	Coiled-coil-helix-coiled-coil-helix domain-containing protein 2	+	3.38984	-1.41326	0.375462	4	4	nucleus,mitochondrion,mitochondrial intermembrane space	positive regulation of transcription from RNA polymerase II promoter,regulation of cellular response to hypoxia,mitochondrion organization	protein binding,transcription factor binding,sequence-specific DNA binding	5.17e-15	1.28e-16	15512.6	15.4275	15.7293	15.8639	14.2573	14.233	14.2907	16.0266	15.6881	16.125
Q9Y6M7-13;Q9Y6M7-6;Q9Y6M7-7;Q9Y6M7-8	Q9Y6M7-13;Q9Y6M7-6;Q9Y6M7-7;Q9Y6M7-8	SLC4A7	Isoform 13 of Sodium bicarbonate cotransporter 3;Isoform 6 of Sodium bicarbonate cotransporter 3;Isoform 7 of Sodium bicarbonate cotransporter 3;Isoform 8 of Sodium bicarbonate cotransporter 3	+	3.38043	2.40709	5.30402	7	7				7.9e-13	1.66e-14	NaN	12.9115	13.2166	12.4694	15.3688	15.1949	15.255	14.9943	14.9496	15.2198
Q9BQ39	Q9BQ39	DDX50	ATP-dependent RNA helicase DDX50	+	3.37947	0.541238	1.45522	8	8	nucleolus,plasma membrane,membrane		RNA binding,ATP binding,RNA helicase activity	4.28e-12	8.54e-14	82565	15.4483	15.5271	15.5095	16.106	16.048	15.9547	16.3156	16.5987	16.449
A8MVW0	A8MVW0	FAM171A2	Protein FAM171A2	+	3.37381	-1.36639	0.387861	5	5	integral component of membrane			2.3e-07	3.52e-09	87435	15.2315	15.6011	15.5543	14.0537	14.0363	14.1978	13.5532	13.6941	13.5927
P17302	P17302	GJA1	Gap junction alpha-1 protein	+	3.37048	-2.46057	0.181675	15	10	Golgi membrane,nucleoplasm,cytoplasm,mitochondrion,mitochondrial outer membrane,lysosome,early endosome,multivesicular body,endoplasmic reticulum membrane,Golgi apparatus,plasma membrane,integral component of plasma membrane,fascia adherens,gap junction,connexin complex,focal adhesion,intercalated disc,apical plasma membrane,cell junction,Golgi-associated vesicle membrane,intracellular membrane-b…	establishment of mitotic spindle orientation,negative regulation of endothelial cell proliferation,chronic inflammatory response,response to ischemia,positive regulation of glomerular filtration,endothelium development,apoptotic process,signal transduction,positive regulation of cytosolic calcium ion concentration,cell-cell signaling,spermatogenesis,heart development,response to pH,response to gl…	gap junction channel activity,protein binding,beta-catenin binding,ion transmembrane transporter activity,efflux transmembrane transporter activity,tubulin binding,SH3 domain binding,PDZ domain binding,glutathione transmembrane transporter activity,gap junction hemi-channel activity,connexin binding,gap junction channel activity involved in cardiac conduction electrical coupling,disordered domain…	1.62e-35	7.14e-36	43008.4	17.6702	17.5123	17.6258	15.0527	14.8064	15.5676	14.2891	14.3865	14.262
P42285	P42285	MTREX	Exosome RNA helicase MTR4	+	3.3656	0.406663	1.32562	13	14	nucleus,nucleoplasm,nucleolus,nuclear speck,TRAMP complex,catalytic step 2 spliceosome,nuclear exosome (RNase complex),exosome (RNase complex)	mRNA splicing, via spliceosome,maturation of 5.8S rRNA,rRNA processing,RNA catabolic process,snRNA catabolic process	RNA binding,RNA helicase activity,protein binding,ATP binding	8.8e-19	3.07e-20	117805	15.6474	15.5864	15.5663	15.9496	16.045	16.0255	16.4079	16.3354	16.2945
O15427	O15427	SLC16A3	Monocarboxylate transporter 4	+	3.36184	-0.870833	0.546831	11	9	plasma membrane,membrane,basolateral plasma membrane,apical plasma membrane,lateral plasma membrane,nuclear membrane,Requires Ontology,integral component of postsynaptic density membrane,integral component of membrane,integral component of plasma membrane	pyruvate metabolic process,plasma membrane lactate transport,leukocyte migration,monocarboxylic acid transport	RNA binding,protein binding,lactate transmembrane transporter activity,symporter activity,monocarboxylic acid transmembrane transporter activity	3.98e-21	1.84e-22	49469.4	18.8025	18.7018	18.6431	17.8872	17.7139	17.9339	17.5654	17.785	17.6852
Q01995	Q01995	TAGLN	Transgelin	+	3.36027	-0.550835	0.682625	22	14	cytoplasm	muscle organ development,epithelial cell differentiation	protein binding,actin filament binding	2.31e-22	1.24e-23	22610.9	17.8616	17.9085	17.8286	17.3931	17.3196	17.2336	18.1796	18.1801	18.209
Q9UNX4	Q9UNX4	WDR3	WD repeat-containing protein 3	+	3.35982	0.985777	1.98038	10	12	nucleoplasm,nucleolus,nuclear membrane,small-subunit processome,Pwp2p-containing subcomplex of 90S preribosome	rRNA processing,maturation of SSU-rRNA	RNA binding,snoRNA binding	6.78e-14	1.54e-15	106099	14.1716	14.0668	13.9889	15.0548	15.1959	14.9339	15.6676	15.7128	15.711
Q6WKZ4	Q6WKZ4	RAB11FIP1	Rab11 family-interacting protein 1	+	3.35188	0.754348	1.68687	11	10	cytosol,phagocytic vesicle membrane,intracellular membrane-bounded organelle,recycling endosome	protein transport,negative regulation of adiponectin secretion,regulated exocytosis	Rab GTPase binding	3.84e-21	1.78e-22	137167	16.1063	15.9898	16.224	16.8749	16.8898	16.8184	16.7605	16.6	16.5804
O00541;O00541-2	O00541;O00541-2	PES1	Pescadillo homolog;Isoform 2 of Pescadillo homolog	+	3.33774	0.972613	1.96239	9	8	condensed chromosome,nucleoplasm,nucleolus,cytosol,membrane,preribosome, large subunit precursor,PeBoW complex	maturation of LSU-rRNA from tricistronic rRNA transcript (SSU-rRNA, 5.8S rRNA, LSU-rRNA),maturation of 5.8S rRNA from tricistronic rRNA transcript (SSU-rRNA, 5.8S rRNA, LSU-rRNA),rRNA processing,nucleolus organization,cell proliferation,protein localization to organelle,ribosomal large subunit biogenesis,regulation of cell cycle	RNA binding,protein binding,ribonucleoprotein complex binding	4.54e-19	1.64e-20	NaN	15.3447	15.337	15.1541	16.1385	16.374	16.2413	16.8828	16.7667	16.9285
P62714	P62714	PPP2CB	Serine/threonine-protein phosphatase 2A catalytic subunit beta isoform		3.3357	0.186204	1.13777	19	14	protein phosphatase type 2A complex,chromosome, centromeric region,spindle pole,nucleus,cytosol	protein dephosphorylation,apoptotic mitochondrial changes,response to lead ion,regulation of gene expression,response to endoplasmic reticulum stress,peptidyl-threonine dephosphorylation,response to hydrogen peroxide,proteasome-mediated ubiquitin-dependent protein catabolic process,negative regulation of Ras protein signal transduction,response to antibiotic,peptidyl-serine dephosphorylation,posi…	protein serine/threonine phosphatase activity,protein binding,protein C-terminus binding,metal ion binding,tau protein binding	6.82e-26	6.33e-27	35575.1	18.9129	18.927	18.9631	19.1035	19.1363	19.1218	19.0757	19.0797	19.0548
Q99497	Q99497	PARK7	Parkinson disease protein 7	+	3.32484	-0.297061	0.813909	35	18	chromatin,nucleus,nucleoplasm,cytoplasm,mitochondrion,mitochondrial intermembrane space,mitochondrial matrix,endoplasmic reticulum,cytosol,plasma membrane,adherens junction,PML body,axon,cell body,membrane raft,perinuclear region of cytoplasm,extracellular exosome,presynapse	negative regulation of protein phosphorylation,positive regulation of acute inflammatory response to antigenic stimulus,DNA repair,negative regulation of protein kinase activity,proteolysis,protein deglycosylation,autophagy,inflammatory response,mitochondrion organization,Ras protein signal transduction,single fertilization,adult locomotory behavior,methylglyoxal metabolic process,detoxification …	transcription coactivator activity,mRNA binding,receptor binding,copper ion binding,protein binding,transcription factor binding,peptidase activity,superoxide dismutase copper chaperone activity,oxidoreductase activity, acting on peroxide as acceptor,enzyme binding,kinase binding,cytokine binding,tyrosine 3-monooxygenase activator activity,L-dopa decarboxylase activator activity,protein deglycase…	2.19e-41	3.12e-41	19891	20.5577	20.523	20.5349	20.2511	20.1914	20.2818	20.2008	20.1008	20.1114
Q32MZ4;Q32MZ4-2;Q32MZ4-3	Q32MZ4;Q32MZ4-2;Q32MZ4-3	LRRFIP1	Leucine-rich repeat flightless-interacting protein 1;Isoform 2 of Leucine-rich repeat flightless-interacting protein 1;Isoform 3 of Leucine-rich repeat flightless-interacting protein 1	+	3.31926	1.81535	3.51945	14	14	nucleus,cytoplasm,cytosol,cytoskeleton,plasma membrane	negative regulation of transcription from RNA polymerase II promoter,regulation of transcription from RNA polymerase II promoter,positive regulation of type I interferon production,negative regulation of transcription, DNA-templated,positive regulation of NF-kappaB transcription factor activity	RNA polymerase II core promoter proximal region sequence-specific DNA binding,transcriptional repressor activity, RNA polymerase II transcription regulatory region sequence-specific binding,DNA binding,double-stranded RNA binding,protein binding,protein homodimerization activity,cadherin binding	3.06e-18	1.01e-19	NaN	13.0211	12.6535	12.971	14.9409	14.4927	14.6581	15.5194	15.5804	15.5886
P35625	P35625	TIMP3	Metalloproteinase inhibitor 3	+	3.31408	0.663414	1.58383	10	9	extracellular region,basement membrane,nucleus,platelet dense granule lumen,Requires Ontology,extracellular space,extracellular matrix	platelet degranulation,visual perception,negative regulation of membrane protein ectodomain proteolysis,negative regulation of ERK1 and ERK2 cascade,cellular response to organic substance,positive regulation of TRAIL-activated apoptotic signaling pathway,negative regulation of metalloendopeptidase activity,response to cytokine,response to hormone,response to organic substance,negative regulation …	protein binding,metalloendopeptidase inhibitor activity,metal ion binding,protease binding	1.48e-20	6.34e-22	24145	17.7233	17.8505	17.8432	18.4559	18.5594	18.392	17.8666	17.8251	17.9807
Q02509-3	Q02509-3	OC90	Isoform 2 of Otoconin-90	+	3.30908	-1.46982	0.361028	7	7				1.98e-12	4.03e-14	53453.9	16.9093	17.2041	17.3191	15.8094	15.5611	15.6526	14.1708	15.3135	14.8337
Q9Y4F1;Q9Y4F1-2	Q9Y4F1;Q9Y4F1-2	FARP1	FERM, ARHGEF and pleckstrin domain-containing protein 1;Isoform 2 of FERM, ARHGEF and pleckstrin domain-containing protein 1	+	3.30404	-0.509374	0.702527	32	27	cytosol,cytoskeleton,filopodium,dendrite,extrinsic component of cytoplasmic side of plasma membrane,dendritic spine	synapse assembly,negative regulation of phosphatase activity,dendrite morphogenesis	Rho guanyl-nucleotide exchange factor activity,protein binding,cytoskeletal protein binding,Rac guanyl-nucleotide exchange factor activity	1.15e-15	3.02e-17	NaN	16.809	16.8902	16.786	16.2925	16.3937	16.2708	15.156	15.3883	15.3562
Q9H7D7;Q9H7D7-2	Q9H7D7;Q9H7D7-2	WDR26	WD repeat-containing protein 26;Isoform 2 of WD repeat-containing protein 26	+	3.30358	0.611519	1.52787	2	2	ubiquitin ligase complex,nucleus,nucleoplasm,cytoplasm,mitochondrion,cytosol		protein binding	9.63e-19	3.35e-20	NaN	14.6023	14.4802	14.6117	15.1414	15.2588	15.1286	15.2178	15.2506	15.1107
A1IGU5	A1IGU5	ARHGEF37	Rho guanine nucleotide exchange factor 37	+	3.30073	-0.644528	0.639702	2	2	cytoplasm		Rho guanyl-nucleotide exchange factor activity	0.00109013	1.36e-05	76278.2	13.2428	13.1845	13.1083	12.5362	12.6177	12.4482	12.5251	11.3888	12.0134
Q12805;Q12805-2;Q12805-3;Q12805-4	Q12805;Q12805-2;Q12805-3;Q12805-4	EFEMP1	EGF-containing fibulin-like extracellular matrix protein 1;Isoform 2 of EGF-containing fibulin-like extracellular matrix protein 1;Isoform 3 of EGF-containing fibulin-like extracellular matrix protein 1;Isoform 4 of EGF-containing fibulin-like extracellular matrix protein 1	+	3.29607	-4.14087	0.0566858	18	19	extracellular region,extracellular space,extracellular matrix,Requires Ontology,extracellular exosome	regulation of transcription, DNA-templated,epidermal growth factor receptor signaling pathway,visual perception,peptidyl-tyrosine phosphorylation,negative regulation of chondrocyte differentiation,camera-type eye development,embryonic eye morphogenesis,post-embryonic eye morphogenesis	epidermal growth factor-activated receptor activity,epidermal growth factor receptor binding,extracellular matrix structural constituent,calcium ion binding,protein binding,growth factor activity	4.25e-25	3.45e-26	NaN	18.8834	19.0272	18.9339	14.4319	14.3817	15.6083	13.5924	13.8097	13.3094
P62244	P62244	RPS15A	40S ribosomal protein S15a		3.29482	0.185472	1.13719	12	6	nucleoplasm,cytoplasm,cytosol,membrane,cytosolic small ribosomal subunit,extracellular exosome	nuclear-transcribed mRNA catabolic process, nonsense-mediated decay,translation,translational initiation,SRP-dependent cotranslational protein targeting to membrane,positive regulation of cell proliferation,response to virus,viral transcription,positive regulation of cell cycle	RNA binding,structural constituent of ribosome,protein binding	3.06e-39	2.89e-39	14839.5	20.2838	20.2937	20.2425	20.468	20.4408	20.4677	21.1004	20.9784	21.0473
Q9BX67;Q9BX67-2	Q9BX67;Q9BX67-2	JAM3	Junctional adhesion molecule C;Isoform 2 of Junctional adhesion molecule C	+	3.28693	-1.26479	0.416159	2	2	extracellular space,Golgi apparatus,plasma membrane,integral component of plasma membrane,microvillus,cell-cell junction,desmosome,filamentous actin,paranodal junction,Schmidt-Lanterman incisure,cell-cell contact zone,occluding junction,protein complex involved in cell adhesion,bicellular tight junction	angiogenesis,neutrophil homeostasis,adaptive immune response,myeloid progenitor cell differentiation,leukocyte migration involved in inflammatory response,cell-matrix adhesion,spermatid development,transmission of nerve impulse,establishment of cell polarity,extracellular matrix organization,axon regeneration,negative regulation of integrin activation,negative regulation of cell adhesion mediated…	integrin binding,protein binding,protein homodimerization activity,protein heterodimerization activity,protein binding involved in cell-cell adhesion	3.35e-07	5.06e-09	NaN	17.1607	17.1769	17.2504	15.8101	15.8111	16.1725	16.0235	16.458	16.2245
P53985	P53985	SLC16A1	Monocarboxylate transporter 1	+	3.28177	-0.970055	0.510487	13	9	centrosome,plasma membrane,integral component of plasma membrane,basal plasma membrane,membrane,basolateral plasma membrane,apical plasma membrane,lateral plasma membrane,cell junction,intracellular membrane-bounded organelle,synapse,extracellular exosome,integral component of membrane	pyruvate metabolic process,lipid metabolic process,centrosome cycle,monocarboxylic acid transport,mevalonate transport,response to food,plasma membrane lactate transport,glucose homeostasis,regulation of insulin secretion,leukocyte migration,behavioral response to nutrient,cellular response to organic cyclic compound,Requires Ontology,carboxylic acid transmembrane transport	protein binding,monocarboxylic acid transmembrane transporter activity,lactate transmembrane transporter activity,mevalonate transmembrane transporter activity,symporter activity,identical protein binding,carboxylic acid transmembrane transporter activity,organic cyclic compound binding	9.89e-21	4.37e-22	53944.1	17.6288	17.346	17.5182	16.5364	16.4406	16.6059	16.3487	16.4552	16.4197
Q5KU26	Q5KU26	COLEC12	Collectin-12	+	3.28015	-1.31515	0.401882	20	17	collagen trimer,plasma membrane,integral component of membrane,endocytic vesicle membrane,extracellular matrix,extracellular space	receptor-mediated endocytosis,phagocytosis, recognition,defense response,carbohydrate mediated signaling,toll-like receptor 3 signaling pathway,defense response to bacterium,innate immune response,regulation of immune response,positive regulation of cell adhesion molecule production,cellular response to exogenous dsRNA	scavenger receptor activity,galactose binding,low-density lipoprotein particle binding,pattern recognition receptor activity,metal ion binding	3.03e-25	2.5e-26	81515.1	19.5738	19.2855	19.152	18.0352	17.9564	18.0742	18.1022	18.2004	18.0606
Q14978;Q14978-2	Q14978;Q14978-2	NOLC1	Nucleolar and coiled-body phosphoprotein 1;Isoform Beta of Nucleolar and coiled-body phosphoprotein 1	+	3.26658	0.981273	1.97421	9	7	fibrillar center,cytoplasm,Cajal body,box C/D snoRNP complex,box H/ACA snoRNP complex,nucleoplasm,nucleolus	mitotic cell cycle,rRNA processing,regulation of translation,response to osmotic stress,nucleolus organization,positive regulation of cell proliferation,neural crest formation,neural crest cell development,box H/ACA snoRNA metabolic process,regulation of protein import into nucleus,positive regulation of transcription, DNA-templated	RNA polymerase I core binding,DNA binding,transcription factor activity, sequence-specific DNA binding,RNA binding,protein binding,ATP binding,GTP binding,transcription factor binding,nuclear localization sequence binding,protein domain specific binding,box C/D snoRNA binding,box H/ACA snoRNA binding,protein heterodimerization activity,Requires Ontology	3.43e-13	7.38e-15	NaN	14.7611	14.796	14.8742	15.8674	15.8976	15.61	15.7091	15.8293	15.8117
Q8WVT3	Q8WVT3	TRAPPC12	Trafficking protein particle complex subunit 12	+	3.2643	1.11667	2.16846	3	3	kinetochore,nucleus,nucleoplasm,Golgi apparatus,cytosol,TRAPP complex,endoplasmic reticulum-Golgi intermediate compartment,perinuclear region of cytoplasm	proteolysis,ER to Golgi vesicle-mediated transport,Golgi organization,metaphase plate congression,regulation of kinetochore assembly,positive regulation of protein localization to kinetochore	protein binding,endopeptidase activity	1.26e-14	3.04e-16	79375.1	16.2088	16.0303	15.8535	17.0698	17.16	17.2128	15.9705	17.0495	16.7016
P63272	P63272	SUPT4H1	Transcription elongation factor SPT4	+	3.25421	-3.27459	0.103335	3	3	nucleoplasm,DSIF complex	negative regulation of transcription from RNA polymerase II promoter,regulation of transcription, DNA-templated,transcription from RNA polymerase II promoter,transcription elongation from RNA polymerase II promoter,negative regulation of DNA-templated transcription, elongation,positive regulation of DNA-templated transcription, elongation,negative regulation of transcription elongation from RNA p…	protein binding,zinc ion binding,protein heterodimerization activity,RNA polymerase II core binding	6.3e-31	1.33e-31	13193.2	19.0945	18.8993	18.8775	16.2004	15.0999	15.7472	19.3461	19.4108	19.3476
P02679;P02679-2	P02679;P02679-2	FGG	Fibrinogen gamma chain;Isoform Gamma-A of Fibrinogen gamma chain	+	3.25153	3.95077	15.4633	4	4	extracellular region,fibrinogen complex,extracellular space,endoplasmic reticulum lumen,plasma membrane,external side of plasma membrane,cell surface,platelet alpha granule,platelet alpha granule lumen,Requires Ontology,extracellular exosome,blood microparticle	toll-like receptor signaling pathway,platelet degranulation,cell-matrix adhesion,blood coagulation,protein secretion,extracellular matrix organization,plasminogen activation,positive regulation of heterotypic cell-cell adhesion,cellular macromolecular complex assembly,platelet maturation,fibrinolysis,post-translational protein modification,cellular protein metabolic process,positive regulation of…	receptor binding,structural molecule activity,extracellular matrix structural constituent,protein binding,identical protein binding,metal ion binding,cell adhesion molecule binding	4.45e-11	8.33e-13	NaN	10.3613	11.5051	10.3724	14.8551	14.748	14.488	12.9217	10.0162	12.8986
O95081	O95081	AGFG2	Arf-GAP domain and FG repeat-containing protein 2	+	3.24576	0.583339	1.49831	3	3	membrane	biological_process,positive regulation of GTPase activity	molecular_function,GTPase activator activity,metal ion binding	2.6e-14	6.1e-16	48963.1	14.4394	14.5602	14.5948	15.0832	15.1841	15.0771	15.8577	15.7889	15.6887
P62495	P62495	ETF1	Eukaryotic peptide chain release factor subunit 1	+	3.24056	0.645178	1.56393	20	16	cytoplasm,cytosol,nucleus,translation release factor complex	nuclear-transcribed mRNA catabolic process, nonsense-mediated decay,translational termination,regulation of translational termination,protein methylation,cytoplasmic translational termination	RNA binding,translation release factor activity,protein binding,translation termination factor activity,ribosome binding,sequence-specific mRNA binding,translation release factor activity, codon specific	1.78e-24	1.32e-25	49030.9	17.0391	17.009	16.9807	17.6121	17.7781	17.574	18.2226	18.1001	17.9909
Q14847	Q14847	LASP1	LIM and SH3 domain protein 1	+	3.23628	-0.328402	0.796418	22	12	cytoplasm,focal adhesion,cortical actin cytoskeleton	ion transport,ion transmembrane transport	protein binding,ion transmembrane transporter activity,cadherin binding,metal ion binding,actin filament binding	7.92e-22	4e-23	29717.2	19.2504	19.2105	19.2674	18.9155	18.8644	18.9632	19.507	19.2988	19.4304
O15371;O15371-2;O15371-3	O15371;O15371-2;O15371-3	EIF3D	Eukaryotic translation initiation factor 3 subunit D;Isoform 2 of Eukaryotic translation initiation factor 3 subunit D;Isoform 3 of Eukaryotic translation initiation factor 3 subunit D	+	3.23158	0.442982	1.35941	21	19	cytosol,eukaryotic translation initiation factor 3 complex,membrane,eukaryotic 43S preinitiation complex,eukaryotic 48S preinitiation complex,eukaryotic translation initiation factor 3 complex, eIF3m	formation of cytoplasmic translation initiation complex,cap-dependent translational initiation,translational initiation,positive regulation of translation,IRES-dependent viral translational initiation,viral translational termination-reinitiation,positive regulation of mRNA binding	RNA binding,protein binding,mRNA cap binding,translation initiation factor activity	2.3e-19	8.56e-21	NaN	17.1986	17.176	17.2243	17.6034	17.7277	17.5968	17.979	17.9643	17.9372
P35222	P35222	CTNNB1	Catenin beta-1	+	3.22772	-0.933036	0.523755	38	28	spindle pole,nucleus,nucleoplasm,transcription factor complex,nuclear euchromatin,cytoplasm,centrosome,cytosol,plasma membrane,cell-cell junction,adherens junction,fascia adherens,bicellular tight junction,focal adhesion,cell cortex,membrane,basolateral plasma membrane,lateral plasma membrane,catenin complex,flotillin complex,Z disc,lamellipodium,cell junction,beta-catenin destruction complex,mic…	negative regulation of transcription from RNA polymerase II promoter,protein polyubiquitination,embryonic axis specification,cell morphogenesis involved in differentiation,patterning of blood vessels,branching involved in ureteric bud morphogenesis,in utero embryonic development,gastrulation with mouth forming second,cell fate specification,endodermal cell fate commitment,neuron migration,epithel…	RNA polymerase II transcription factor binding,RNA polymerase II activating transcription factor binding,chromatin binding,transcription factor activity, sequence-specific DNA binding,transcription coactivator activity,protein binding,beta-catenin binding,protein C-terminus binding,transcription factor binding,enzyme binding,kinase binding,protein kinase binding,protein phosphatase binding,estrog…	1.64e-22	8.98e-24	85496.6	18.3822	18.5058	18.4364	17.4591	17.3876	17.6786	17.703	17.576	17.8467
P08238	P08238	HSP90AB1	Heat shock protein HSP 90-beta		3.22576	0.205258	1.15289	104	48	extracellular region,nucleus,nucleoplasm,cytoplasm,mitochondrion,lysosomal membrane,cytosol,membrane,inclusion body,basolateral plasma membrane,apical plasma membrane,brush border membrane,macromolecular complex,aryl hydrocarbon receptor complex,secretory granule lumen,melanosome,neuronal cell body,dendritic growth cone,axonal growth cone,perinuclear region of cytoplasm,extracellular exosome,fico…	placenta development,xenobiotic metabolic process,response to unfolded protein,telomere maintenance via telomerase,response to salt stress,virion attachment to host cell,central nervous system neuron axonogenesis,establishment of cell polarity,positive regulation of transforming growth factor beta receptor signaling pathway,regulation of protein ubiquitination,positive regulation of protein bindi…	UTP binding,CTP binding,RNA binding,double-stranded RNA binding,protein binding,ATP binding,GTP binding,drug binding,sulfonylurea receptor binding,protein kinase regulator activity,kinase binding,protein kinase binding,MHC class II protein complex binding,nitric-oxide synthase regulator activity,TPR domain binding,heat shock protein binding,ubiquitin protein ligase binding,dATP binding,peptide bi…	1.39e-39	1.39e-39	83264.2	21.8647	21.8416	21.832	22.0711	22.0145	22.0684	22.8419	22.8181	22.7951
Q14112;Q14112-2	Q14112;Q14112-2	NID2	Nidogen-2;Isoform 2 of Nidogen-2	+	3.2238	-2.3525	0.195806	27	23	extracellular region,basement membrane,plasma membrane,Requires Ontology,extracellular exosome,extracellular space	cell adhesion,cell-matrix adhesion,extracellular matrix organization,basement membrane organization	extracellular matrix structural constituent,calcium ion binding,protein binding,collagen binding	7.6e-19	2.67e-20	NaN	18.602	18.9974	19.0702	16.281	16.4236	16.9075	15.4605	15.3241	15.5747
P62995	P62995	TRA2B	Transformer-2 protein homolog beta	+	3.22193	0.21139	1.1578	11	7	nucleus,nuclear inner membrane,nucleoplasm,spliceosomal complex,macromolecular complex,perinuclear region of cytoplasm	response to reactive oxygen species,RNA splicing, via transesterification reactions,regulation of alternative mRNA splicing, via spliceosome,mRNA splicing, via spliceosome,cerebral cortex regionalization,regulation of RNA splicing,positive regulation of mRNA splicing, via spliceosome,cellular response to glucose stimulus,embryonic brain development	RNA binding,mRNA binding,protein binding,protein domain specific binding,pre-mRNA binding,identical protein binding	2.42e-22	1.3e-23	33665.7	17.1473	17.1155	17.1718	17.3771	17.362	17.3296	17.0791	17.1249	17.0676
Q99685	Q99685	MGLL	Monoglyceride lipase	+	3.21844	1.19438	2.28846	6	5	nucleoplasm,endoplasmic reticulum membrane,cytosol,plasma membrane,extrinsic component of membrane,membrane	lipid metabolic process,fatty acid biosynthetic process,inflammatory response,regulation of signal transduction,arachidonic acid metabolic process,triglyceride catabolic process,acylglycerol acyl-chain remodeling,acylglycerol catabolic process,regulation of inflammatory response,regulation of sensory perception of pain,monoacylglycerol catabolic process,regulation of endocannabinoid signaling pat…	lysophospholipase activity,protein binding,protein homodimerization activity,acylglycerol lipase activity,lipase activity	2.31e-10	4.15e-12	33261.4	12.9578	13.0436	12.6779	14.0216	14.1883	14.0524	14.6974	14.5039	14.7142
P07996	P07996	THBS1	Thrombospondin-1	+	3.2157	0.858632	1.81332	7	8	extracellular region,fibrinogen complex,extracellular space,endoplasmic reticulum,endoplasmic reticulum lumen,external side of plasma membrane,cell surface,sarcoplasmic reticulum,secretory granule,extracellular matrix,platelet alpha granule,platelet alpha granule lumen,Requires Ontology,extracellular exosome	activation of MAPK activity,response to hypoxia,negative regulation of endothelial cell proliferation,negative regulation of cell-matrix adhesion,sprouting angiogenesis,chronic inflammatory response,platelet degranulation,negative regulation of antigen processing and presentation of peptide or polysaccharide antigen via MHC class II,negative regulation of dendritic cell antigen processing and pre…	phosphatidylserine binding,fibronectin binding,integrin binding,extracellular matrix structural constituent,calcium ion binding,protein binding,heparin binding,fibroblast growth factor binding,low-density lipoprotein particle binding,identical protein binding,laminin binding,proteoglycan binding,transforming growth factor beta binding,fibrinogen binding,collagen V binding	3.48e-14	8.09e-16	129383	15.5914	15.5784	15.4275	16.2742	16.5166	16.3824	14.4123	14.2793	14.2645
O60832	O60832	DKC1	H/ACA ribonucleoprotein complex subunit DKC1	+	3.20477	0.395713	1.31559	19	16	fibrillar center,nucleus,nucleoplasm,telomerase holoenzyme complex,nucleolus,cytoplasm,box H/ACA snoRNP complex,box H/ACA scaRNP complex,box H/ACA telomerase RNP complex	enzyme-directed rRNA pseudouridine synthesis,rRNA processing,RNA processing,telomere maintenance via telomerase,rRNA pseudouridine synthesis,positive regulation of telomere maintenance via telomerase,positive regulation of telomerase activity,scaRNA localization to Cajal body,telomerase RNA stabilization,positive regulation of establishment of protein localization to telomere,positive regulation …	telomerase activity,RNA binding,protein binding,pseudouridine synthase activity,box H/ACA snoRNA binding,telomerase RNA binding	4.26e-21	1.96e-22	57674.1	16.9834	16.8947	16.8457	17.3135	17.3026	17.2949	17.1207	16.9692	17.1444
P32297;P32297-1;P32297-3	P32297;P32297-1;P32297-3	CHRNA3	Neuronal acetylcholine receptor subunit alpha-3;Isoform 1 of Neuronal acetylcholine receptor subunit alpha-3;Isoform 3 of Neuronal acetylcholine receptor subunit alpha-3	+	3.2017	-1.59537	0.330938	2	1	plasma membrane,acetylcholine-gated channel complex,postsynaptic density,integral component of membrane,dendrite,neuronal cell body,plasma membrane raft,postsynaptic membrane,integral component of plasma membrane,synapse,neuron projection	ion transport,regulation of smooth muscle contraction,signal transduction,activation of transmembrane receptor protein tyrosine kinase activity,synaptic transmission, cholinergic,nervous system development,locomotory behavior,regulation of acetylcholine secretion, neurotransmission,behavioral response to nicotine,regulation of membrane potential,regulation of dendrite morphogenesis,excitatory pos…	protein binding,ligand-gated ion channel activity,acetylcholine receptor activity,acetylcholine-gated cation channel activity,acetylcholine binding,neurotransmitter receptor activity	0.00417801	4.95e-05	NaN	13.6344	13.309	13.6122	11.8823	12.1595	11.7276	12.8949	12.9756	12.6821
O60488;O60488-2	O60488;O60488-2	ACSL4	Long-chain-fatty-acid--CoA ligase 4;Isoform Short of Long-chain-fatty-acid--CoA ligase 4	+	3.18818	0.971108	1.96035	13	13	cytoplasm,mitochondrial outer membrane,peroxisomal membrane,endoplasmic reticulum membrane,lipid particle,membrane,integral component of membrane,neuronal cell body,ER-mitochondrion membrane contact site,extracellular exosome,endoplasmic reticulum,plasma membrane	long-chain fatty acid metabolic process,lipid metabolic process,response to nutrient,fatty acid transport,triglyceride biosynthetic process,positive regulation of insulin secretion,long-chain fatty-acyl-CoA biosynthetic process,embryonic process involved in female pregnancy,dendritic spine development,response to interleukin-15,neuron differentiation,long-chain fatty-acyl-CoA metabolic process	acyl-CoA ligase activity,long-chain fatty acid-CoA ligase activity,ATP binding,very long-chain fatty acid-CoA ligase activity,arachidonate-CoA ligase activity,decanoate--CoA ligase activity	7.24e-17	2.08e-18	NaN	14.4788	14.7941	14.58	15.5166	15.6502	15.5994	16.5922	16.4729	16.4854
Q9NR46;Q9NR46-2	Q9NR46;Q9NR46-2	SH3GLB2	Endophilin-B2;Isoform 2 of Endophilin-B2	+	3.18309	-0.285455	0.820483	10	9	nucleoplasm,cytoplasm,cytosol		protein binding,identical protein binding,cadherin binding	2.94e-17	8.77e-19	NaN	16.6373	16.6585	16.6637	16.4051	16.3116	16.3866	16.3068	15.9839	16.312
Q03001	Q03001	DST	Dystonin	+	3.17707	0.617366	1.53407	12	13	basement membrane,nucleus,nuclear envelope,nucleoplasm,cytoplasm,endoplasmic reticulum membrane,cytosol,focal adhesion,cell cortex,basal plasma membrane,microtubule cytoskeleton,integral component of membrane,Z disc,hemidesmosome,cell leading edge,cytoplasmic vesicle,H zone,microtubule plus-end,axon cytoplasm,membrane,intermediate filament	cytoskeleton organization,cell adhesion,integrin-mediated signaling pathway,retrograde axonal transport,response to wounding,maintenance of cell polarity,intermediate filament cytoskeleton organization,cell motility,hemidesmosome assembly,cytoplasmic microtubule organization,wound healing	actin binding,integrin binding,calcium ion binding,protein binding,protein C-terminus binding,microtubule plus-end binding,structural molecule activity,microtubule binding	6.08e-27	6.6e-28	860662	16.6991	16.7225	16.5281	17.2743	17.298	17.2294	17.0263	16.8101	17.0732
Q86X29;Q86X29-4;Q86X29-5;Q86X29-6	Q86X29;Q86X29-4;Q86X29-5;Q86X29-6	LSR	Lipolysis-stimulated lipoprotein receptor;Isoform 4 of Lipolysis-stimulated lipoprotein receptor;Isoform 5 of Lipolysis-stimulated lipoprotein receptor;Isoform 6 of Lipolysis-stimulated lipoprotein receptor	+	3.16832	-0.745562	0.596436	6	6	plasma membrane,integral component of membrane,very-low-density lipoprotein particle,low-density lipoprotein particle,chylomicron,tricellular tight junction,extracellular exosome	liver development,regulation of lipid metabolic process,maintenance of blood-brain barrier,establishment of blood-brain barrier,establishment of skin barrier,Requires Ontology,tricellular tight junction assembly		6.92e-17	1.99e-18	NaN	16.1592	16.279	16.0802	15.5121	15.3303	15.4394	14.1497	14.3353	14.3329
Q8N7P1;Q8N7P1-2;Q8N7P1-4	Q8N7P1;Q8N7P1-2;Q8N7P1-4	PLD5	Inactive phospholipase D5;Isoform 2 of Inactive phospholipase D5;Isoform 4 of Inactive phospholipase D5	+	3.16235	-1.81848	0.283519	3	3	integral component of membrane		catalytic activity	1.03e-05	1.45e-07	NaN	14.0613	13.7981	13.4846	11.9861	12.1137	11.7888	11.6972	9.85158	14.9229
Q5IJ48	Q5IJ48	CRB2	Protein crumbs homolog 2	+	3.16139	-1.37417	0.385773	21	19	integral component of membrane,apical plasma membrane,macromolecular complex,extracellular exosome,plasma membrane	mesoderm formation,somitogenesis,regulation of gastrulation,positive regulation of epithelial to mesenchymal transition,negative regulation of endopeptidase activity,notochord formation,positive regulation of BMP signaling pathway,maintenance of epithelial cell apical/basal polarity,ingression involved in gastrulation with mouth forming second,circulatory system development,establishment or maint…	calcium ion binding,aspartic-type endopeptidase inhibitor activity,macromolecular complex binding	7.36e-17	2.11e-18	134265	17.6241	17.5334	17.5155	16.018	16.0686	16.4639	17.2732	17.2782	17.2122
Q9BU61	Q9BU61	NDUFAF3	NADH dehydrogenase [ubiquinone] 1 alpha subcomplex assembly factor 3	+	3.16033	-0.335268	0.792637	4	4	nucleus,mitochondrial inner membrane	mitochondrial respiratory chain complex I assembly	protein binding	3.47e-17	1.03e-18	20350.2	17.0627	17.0366	17.0882	16.7907	16.6876	16.7033	16.4323	16.524	16.4268
P50281	P50281	MMP14	Matrix metalloproteinase-14	+	3.15671	-1.0711	0.475957	8	8	extracellular space,nucleus,Golgi lumen,cytosol,plasma membrane,integral component of plasma membrane,focal adhesion,extracellular matrix,cytoplasmic vesicle,melanosome,macropinosome,intermediate filament cytoskeleton,cytoplasm	angiogenesis,ovarian follicle development,response to hypoxia,endothelial cell proliferation,endochondral ossification,proteolysis,response to oxidative stress,male gonad development,response to mechanical stimulus,positive regulation of myotube differentiation,positive regulation of protein processing,response to organic cyclic compound,protein processing,extracellular matrix disassembly,positiv…	endopeptidase activity,metalloendopeptidase activity,integrin binding,protein binding,zinc ion binding,metalloaminopeptidase activity	2.81e-35	1.21e-35	65893.9	17.1213	17.2113	17.2605	15.9925	16.0521	16.3351	17.1644	17.159	17.2524
Q9P016	Q9P016	THYN1	Thymocyte nuclear protein 1	+	3.15609	-0.249647	0.841102	7	6	nucleus			7.24e-14	1.64e-15	25697.3	16.633	16.6792	16.6982	16.4521	16.4196	16.3899	15.748	15.6435	15.5447
Q14168;Q14168-2;Q14168-3;Q14168-4;Q14168-6	Q14168;Q14168-2;Q14168-3;Q14168-4;Q14168-6	MPP2	MAGUK p55 subfamily member 2;Isoform 2 of MAGUK p55 subfamily member 2;Isoform 3 of MAGUK p55 subfamily member 2;Isoform 4 of MAGUK p55 subfamily member 2;Isoform 6 of MAGUK p55 subfamily member 2	+	3.15537	-0.428945	0.742805	21	18	cytoplasm,cytoskeleton,postsynaptic density,dendrite membrane,dendritic spine,dendritic shaft	protein homooligomerization,excitatory postsynaptic potential,long-term synaptic potentiation	protein binding	4.96e-20	2e-21	NaN	17.765	17.6806	17.7907	17.3674	17.3213	17.2607	16.6	16.6736	16.4295
Q9Y2D5;Q9Y2D5-5;Q9Y2D5-6	Q9Y2D5;Q9Y2D5-5;Q9Y2D5-6	AKAP2	A-kinase anchor protein 2;Isoform 2 of A-kinase anchor protein 2;Isoform 4 of A-kinase anchor protein 2	+	3.15529	0.792732	1.73235	14	13				2.72e-18	9.05e-20	NaN	15.1442	15.2122	15.0458	15.9848	15.7902	16.0054	16.6761	16.7329	16.5104
Q8NCA5	Q8NCA5	FAM98A	Protein FAM98A	+	3.14509	0.28576	1.21905	7	6	tRNA-splicing ligase complex	protein methylation,positive regulation of cell proliferation,positive regulation of gene expression,lysosome localization,positive regulation of ruffle assembly	RNA binding,protein binding,protein methyltransferase activity	4.73e-14	1.09e-15	55272.5	15.0519	15.0481	15.0162	15.2885	15.3047	15.3802	15.9364	15.8804	15.9626
P10619;P10619-2	P10619;P10619-2	CTSA	Lysosomal protective protein;Isoform 2 of Lysosomal protective protein	+	3.14241	-0.269267	0.829741	14	9	extracellular region,lysosome,endoplasmic reticulum,membrane,azurophil granule lumen,lysosomal lumen,intracellular membrane-bounded organelle,extracellular exosome,lumenal side of lysosomal membrane	proteolysis,glycosphingolipid metabolic process,intracellular protein transport,regulation of protein stability,positive regulation of catalytic activity,neutrophil degranulation,regulation of chaperone-mediated autophagy,negative regulation of chaperone-mediated autophagy	carboxypeptidase activity,serine-type carboxypeptidase activity,enzyme activator activity	4.29e-22	2.24e-23	NaN	19.1997	19.134	19.2003	18.9192	18.9341	18.8729	18.4959	18.4558	18.5464
P38919	P38919	EIF4A3	Eukaryotic initiation factor 4A-III		3.13947	0.198567	1.14756	25	18	nucleus,nucleoplasm,cytoplasm,cytosol,membrane,nuclear speck,dendrite,exon-exon junction complex,neuronal cell body,U2-type catalytic step 1 spliceosome,catalytic step 2 spliceosome,glutamatergic synapse,postsynaptic cytosol,nucleolus	nuclear-transcribed mRNA catabolic process, nonsense-mediated decay,mRNA splicing, via spliceosome,rRNA processing,RNA export from nucleus,mRNA export from nucleus,associative learning,response to organic cyclic compound,negative regulation of translation,mRNA 3'-end processing,exploration behavior,positive regulation of translation,embryonic cranial skeleton morphogenesis,cellular response to se…	RNA binding,RNA helicase activity,mRNA binding,protein binding,ATP binding,poly(A) binding,selenocysteine insertion sequence binding,RNA stem-loop binding,ribonucleoprotein complex binding,translation regulator activity	1.1e-21	5.46e-23	46871	18.4963	18.536	18.5217	18.6811	18.735	18.7336	18.6	18.4364	18.6389
Q9H307	Q9H307	PNN	Pinin	+	3.13582	0.460396	1.37592	13	12	intermediate filament,plasma membrane,membrane,nuclear speck,desmosome,catalytic step 2 spliceosome,exon-exon junction complex	mRNA splicing, via spliceosome	DNA binding,RNA binding,structural molecule activity,protein binding	1.41e-18	4.81e-20	81627.7	16.2322	16.1305	16.2025	16.7046	16.6681	16.5738	16.2828	16.4463	16.3021
Q9BYG3	Q9BYG3	NIFK	MKI67 FHA domain-interacting nucleolar phosphoprotein	+	3.13129	1.13058	2.18946	9	9	condensed nuclear chromosome,nucleoplasm,nucleolus,cytoplasm	rRNA transcription,rRNA metabolic process,macromolecular complex assembly,maturation of LSU-rRNA from tricistronic rRNA transcript (SSU-rRNA, 5.8S rRNA, LSU-rRNA)	RNA binding,protein binding	2.29e-17	6.92e-19	34222.2	14.3501	14.6394	14.6086	15.6602	15.8024	15.5272	16.2925	16.1967	16.251
O14910	O14910	LIN7A	Protein lin-7 homolog A	+	3.12542	-0.683391	0.6227	5	5	plasma membrane,bicellular tight junction,extracellular exosome,presynapse,postsynaptic density membrane,synapse,basolateral plasma membrane,cell-cell junction,MPP7-DLG1-LIN7 complex	exocytosis,neurotransmitter secretion,protein transport,synaptic vesicle transport,inner ear development,macromolecular complex assembly,protein localization to basolateral plasma membrane,maintenance of epithelial cell apical/basal polarity	protein binding,L27 domain binding	3.82e-18	1.24e-19	25996.7	17.4102	17.4158	17.3334	16.7361	16.5711	16.8019	15.6859	15.7104	15.5882
Q9NP72;Q9NP72-2	Q9NP72;Q9NP72-2	RAB18	Ras-related protein Rab-18;Isoform 2 of Ras-related protein Rab-18		3.12245	0.156797	1.11481	11	9	intracellular,endoplasmic reticulum membrane,lipid particle,cytosol,plasma membrane,apical plasma membrane,secretory granule membrane,synapse,endoplasmic reticulum tubular network,Golgi apparatus,endomembrane system	eye development,small GTPase mediated signal transduction,brain development,lipid particle organization,neutrophil degranulation,nuclear import,endoplasmic reticulum tubular network organization,intracellular protein transport	GTPase activity,protein binding,GTP binding,GDP binding	1.03e-18	3.56e-20	NaN	18.0907	18.0893	18.0704	18.2279	18.2713	18.2216	18.1204	18.0778	18.1042
Q93097;Q93097-2	Q93097;Q93097-2	WNT2B	Protein Wnt-2b;Isoform 1 of Protein Wnt-2b	+	3.11635	-1.47176	0.360541	3	3	extracellular region,extracellular space,intracellular membrane-bounded organelle,Requires Ontology	chondrocyte differentiation,lens development in camera-type eye,male gonad development,cellular response to starvation,Wnt signaling pathway,forebrain regionalization,neuron differentiation,canonical Wnt signaling pathway,lung induction,mesenchymal-epithelial cell signaling,iris morphogenesis,cornea development in camera-type eye,hematopoietic stem cell proliferation,positive regulation of branch…	frizzled binding,cytokine activity	6.63e-10	1.16e-11	NaN	15.1291	15.3109	15.2634	13.5659	14.0568	13.6655	15.7908	15.7472	15.753
Q92896;Q92896-2;Q92896-3	Q92896;Q92896-2;Q92896-3	GLG1	Golgi apparatus protein 1;Isoform 2 of Golgi apparatus protein 1;Isoform 3 of Golgi apparatus protein 1	+	3.1084	-0.489468	0.712288	26	23	Golgi apparatus,cytoskeleton,plasma membrane,membrane,integral component of membrane,extracellular matrix,extracellular exosome,Requires Ontology,Golgi membrane	negative regulation of protein processing,negative regulation of transforming growth factor beta receptor signaling pathway,regulation of chondrocyte differentiation,leukocyte migration,bone morphogenesis	receptor binding,fibroblast growth factor binding	1e-22	5.67e-24	NaN	17.1593	17.0367	16.9971	16.6025	16.5331	16.5891	16.7637	16.898	16.7983
P00491	P00491	PNP	Purine nucleoside phosphorylase	+	3.1014	0.823716	1.76996	19	14	extracellular region,nucleus,cytoplasm,cytosol,cytoskeleton,secretory granule lumen,extracellular exosome,ficolin-1-rich granule lumen	nucleobase-containing compound metabolic process,inosine catabolic process,purine nucleotide catabolic process,nicotinamide riboside catabolic process,immune response,nucleotide biosynthetic process,interleukin-2 production,urate biosynthetic process,positive regulation of T cell proliferation,response to drug,purine-containing compound salvage,neutrophil degranulation,positive regulation of alph…	nucleoside binding,purine nucleobase binding,purine-nucleoside phosphorylase activity,drug binding,phosphate ion binding,identical protein binding	6.1e-25	4.81e-26	32117.9	16.5078	16.49	16.5155	17.2526	17.5069	17.2251	17.6881	17.7082	17.7479
Q9BQA1	Q9BQA1	WDR77	Methylosome protein 50		3.10078	0.162745	1.11942	8	7	nucleus,nucleoplasm,cytoplasm,Golgi apparatus,cytosol,methylosome,pole plasm	spliceosomal snRNP assembly,positive regulation of nucleic acid-templated transcription,secretory columnal luminar epithelial cell differentiation involved in prostate glandular acinus development,pole plasm assembly,positive regulation of cell proliferation,regulation of transcription from RNA polymerase II promoter,negative regulation of epithelial cell proliferation involved in prostate gland …	protein binding,methyl-CpG binding,ligand-dependent nuclear receptor transcription coactivator activity	2.4e-24	1.73e-25	36724.4	17.3711	17.3822	17.3572	17.515	17.5654	17.5184	18.0448	17.863	18.0201
Q15370;Q15370-2	Q15370;Q15370-2	ELOB	Elongin-B;Isoform 2 of Elongin-B	+	3.09768	-1.02542	0.491269	7	7	nucleoplasm,cytosol,Cul2-RING ubiquitin ligase complex,Cul5-RING ubiquitin ligase complex,elongin complex,VCB complex	transcription from RNA polymerase II promoter,transcription elongation from RNA polymerase II promoter,viral process,protein ubiquitination,post-translational protein modification,regulation of transcription from RNA polymerase II promoter in response to hypoxia,macromolecular complex assembly	protein binding,ubiquitin protein ligase binding	3.68e-25	3.01e-26	NaN	17.2669	17.4327	17.2832	16.3536	16.1106	16.4424	16.9069	17.2062	17.0159
Q9NUP9	Q9NUP9	LIN7C	Protein lin-7 homolog C	+	3.08243	-0.394741	0.760626	11	8	cytoplasm,plasma membrane,cell-cell junction,bicellular tight junction,MPP7-DLG1-LIN7 complex,presynapse,postsynaptic density membrane,glutamatergic synapse,synapse,basolateral plasma membrane	morphogenesis of an epithelial sheet,exocytosis,neurotransmitter secretion,protein transport,protein localization to basolateral plasma membrane,maintenance of epithelial cell apical/basal polarity	protein binding,cytoskeletal protein binding,protein domain specific binding,PDZ domain binding,L27 domain binding	1.14e-27	1.38e-28	21834	17.4949	17.4571	17.5501	17.1697	17.0957	17.0524	16.8121	16.7254	16.8153
P05067;P05067-11;P05067-7;P05067-8;P05067-9	P05067;P05067-11;P05067-7;P05067-8;P05067-9	APP	Amyloid-beta precursor protein;Isoform 11 of Amyloid-beta precursor protein;Isoform L-APP733 of Amyloid-beta precursor protein;Isoform APP751 of Amyloid-beta precursor protein;Isoform L-APP752 of Amyloid-beta precursor protein	+	3.08009	-1.11248	0.462497	7	6	extracellular region,extracellular space,nuclear envelope lumen,cytoplasm,endosome,early endosome,endoplasmic reticulum lumen,smooth endoplasmic reticulum,rough endoplasmic reticulum,Golgi apparatus,Golgi lumen,Golgi-associated vesicle,cytosol,plasma membrane,integral component of plasma membrane,clathrin-coated pit,cell-cell junction,synaptic vesicle,cell surface,integral component of membrane,E…	microglial cell activation,positive regulation of protein phosphorylation,suckling behavior,astrocyte activation involved in immune response,platelet degranulation,mRNA polyadenylation,regulation of translation,protein phosphorylation,cellular copper ion homeostasis,endocytosis,response to oxidative stress,cell adhesion,regulation of epidermal growth factor-activated receptor activity,G-protein c…	RNA polymerase II core promoter proximal region sequence-specific DNA binding,DNA binding,serine-type endopeptidase inhibitor activity,receptor binding,protein binding,heparin binding,peptidase activator activity,enzyme binding,receptor activator activity,identical protein binding,transition metal ion binding,PTB domain binding,growth factor receptor binding	1.59e-20	6.79e-22	NaN	15.9398	16.0437	16.0814	14.8739	14.7288	15.1247	15.6328	15.7265	15.567
Q9UPY6	Q9UPY6	WASF3	Wiskott-Aldrich syndrome protein family member 3	+	3.07571	-0.537247	0.689085	5	5	cytoskeleton,extracellular exosome,postsynapse,glutamatergic synapse,lamellipodium,SCAR complex	cytoskeleton organization,regulation of cell shape,oligodendrocyte development,lamellipodium assembly,actin filament polymerization,positive regulation of myelination,macromolecular complex assembly,modification of postsynaptic actin cytoskeleton,actin cytoskeleton organization,positive regulation of Arp2/3 complex-mediated actin nucleation	actin binding,Arp2/3 complex binding,protein kinase A regulatory subunit binding	1.32e-10	2.4e-12	55292.9	15.3168	15.2389	15.3411	14.6877	14.7378	14.8595	14.4235	14.1486	14.2924
Q9BYX2	Q9BYX2	TBC1D2	TBC1 domain family member 2A	+	3.07549	0.305779	1.23609	13	18	nucleoplasm,cytosol,cell junction,cytoplasmic vesicle	positive regulation of GTPase activity,regulation of cilium assembly,intracellular protein transport,activation of GTPase activity	GTPase activator activity,protein binding,cadherin binding,Rab GTPase binding	6.38e-22	3.26e-23	105414	16.5117	16.5481	16.5046	16.7915	16.8893	16.8008	17.2047	17.2585	17.3137
P31946;P31946-2	P31946;P31946-2	YWHAB	14-3-3 protein beta/alpha;Isoform Short of 14-3-3 protein beta/alpha	+	3.07404	-0.252406	0.839495	19	12	nucleus,cytoplasm,mitochondrion,vacuolar membrane,cytosol,focal adhesion,membrane,transcriptional repressor complex,melanosome,perinuclear region of cytoplasm,extracellular exosome	MAPK cascade,protein targeting,viral process,negative regulation of protein dephosphorylation,hippo signaling,positive regulation of catalytic activity,regulation of mRNA stability,negative regulation of G-protein coupled receptor protein signaling pathway,negative regulation of transcription, DNA-templated,cytoplasmic sequestering of protein,membrane organization,positive regulation of protein i…	protein binding,protein C-terminus binding,enzyme binding,protein domain specific binding,identical protein binding,histone deacetylase binding,macromolecular complex binding,cadherin binding,phosphoserine binding,phosphoprotein binding	6.3e-35	2.54e-35	NaN	20.2632	20.3335	20.3111	20.0613	20.0134	20.0758	20.3045	20.1994	20.2917
Q9NXH9;Q9NXH9-2	Q9NXH9;Q9NXH9-2	TRMT1	tRNA (guanine(26)-N(2))-dimethyltransferase;Isoform 2 of tRNA (guanine(26)-N(2))-dimethyltransferase	+	3.07346	0.631427	1.5491	9	8	nucleoplasm,nucleus	tRNA modification,tRNA N2-guanine methylation	tRNA binding,RNA binding,tRNA (guanine-N2-)-methyltransferase activity,protein binding,metal ion binding	1.62e-14	3.87e-16	NaN	14.147	14.3158	14.1327	14.7618	14.8335	14.8944	16.0578	16.1519	16.0908
P05787;P05787-2	P05787;P05787-2	KRT8	Keratin, type II cytoskeletal 8;Isoform 2 of Keratin, type II cytoskeletal 8	+	3.07327	0.426263	1.34375	76	33	nucleus,nucleoplasm,cytoplasm,cytosol,intermediate filament,cell-cell junction,dystrophin-associated glycoprotein complex,apicolateral plasma membrane,nuclear matrix,Z disc,sarcolemma,costamere,keratin filament,intermediate filament cytoskeleton,extracellular exosome	viral process,keratinization,tumor necrosis factor-mediated signaling pathway,sarcomere organization,response to hydrostatic pressure,response to other organism,cell differentiation involved in embryonic placenta development,cornification,extrinsic apoptotic signaling pathway,hepatocyte apoptotic process	protein binding,macromolecular complex binding,scaffold protein binding	7.42e-40	7.68e-40	NaN	20.8468	20.7743	20.6982	21.1864	21.1729	21.2388	21.7351	21.7454	21.6915
Q01650	Q01650	SLC7A5	Large neutral amino acids transporter small subunit 1	+	3.07311	-0.544193	0.685775	8	5	lysosomal membrane,cytosol,plasma membrane,basal plasma membrane,membrane,integral component of membrane,basolateral plasma membrane,apical plasma membrane,microvillus membrane,intracellular membrane-bounded organelle,extracellular exosome,external side of apical plasma membrane,amino acid transport complex	positive regulation of cytokine production involved in immune response,negative regulation of gene expression,neutral amino acid transport,phenylalanine transport,positive regulation of interferon-gamma production,positive regulation of interleukin-17 production,positive regulation of interleukin-4 production,xenobiotic transport,leukocyte migration,thyroid hormone transport,amino acid import acr…	protein binding,amino acid transmembrane transporter activity,aromatic amino acid transmembrane transporter activity,neutral amino acid transmembrane transporter activity,L-leucine transmembrane transporter activity,L-tryptophan transmembrane transporter activity,thyroid hormone transmembrane transporter activity,peptide antigen binding,xenobiotic transporter activity,L-amino acid transmembrane t…	3.79e-19	1.38e-20	55010.2	18.1617	18.086	18.0434	17.5252	17.4842	17.6492	17.7335	17.7613	17.7352
P13995	P13995	MTHFD2	Bifunctional methylenetetrahydrofolate dehydrogenase/cyclohydrolase, mitochondrial	+	3.06764	2.92778	7.60937	3	5	extracellular space,mitochondrion,mitochondrial matrix	tetrahydrofolate metabolic process,folic acid metabolic process,oxidation-reduction process,one-carbon metabolic process,tetrahydrofolate interconversion	magnesium ion binding,methenyltetrahydrofolate cyclohydrolase activity,methylenetetrahydrofolate dehydrogenase (NAD+) activity,methylenetetrahydrofolate dehydrogenase (NADP+) activity,protein binding,phosphate ion binding	5.13e-09	8.51e-11	37895.1	10.912	11.7258	11.8855	14.2302	14.4133	14.6631	15.1995	15.1453	15.2088
P49458	P49458	SRP9	Signal recognition particle 9 kDa protein	+	3.06095	-0.849489	0.554981	3	3	signal recognition particle receptor complex,signal recognition particle, endoplasmic reticulum targeting,cytosol	SRP-dependent cotranslational protein targeting to membrane,negative regulation of translational elongation	RNA binding,signal recognition particle binding,protein binding,7S RNA binding	1.85e-25	1.59e-26	10111.7	17.1828	17.3961	17.4335	16.4032	16.5892	16.4716	17.0239	16.9418	17.0912
O95168;O95168-2	O95168;O95168-2	NDUFB4	NADH dehydrogenase [ubiquinone] 1 beta subcomplex subunit 4;Isoform 2 of NADH dehydrogenase [ubiquinone] 1 beta subcomplex subunit 4	+	3.0518	-0.914211	0.530634	2	2	mitochondrion,mitochondrial inner membrane,mitochondrial respiratory chain complex I,integral component of membrane,nuclear membrane	mitochondrial electron transport, NADH to ubiquinone,response to oxidative stress,mitochondrial respiratory chain complex I assembly	NADH dehydrogenase (ubiquinone) activity	2.61e-10	4.68e-12	NaN	16.1209	16.0614	16.296	15.1077	15.2616	15.3663	15.1878	14.6225	15.1005
Q13308;Q13308-4;Q13308-6	Q13308;Q13308-4;Q13308-6	PTK7	Inactive tyrosine-protein kinase 7;Isoform 4 of Inactive tyrosine-protein kinase 7;Isoform 6 of Inactive tyrosine-protein kinase 7	+	3.04881	-1.55431	0.340491	18	18	integral component of plasma membrane,cell-cell junction,focal adhesion	ventricular septum development,protein phosphorylation,cell adhesion,signal transduction,positive regulation of neuron projection development,cell migration,actin cytoskeleton reorganization,wound healing,establishment of epithelial cell apical/basal polarity,convergent extension,lung-associated mesenchyme development,coronary vasculature development,cellular response to retinoic acid,cochlea mor…	protein kinase activity,protein binding,ATP binding,coreceptor activity involved in Wnt signaling pathway, planar cell polarity pathway	7.76e-17	2.23e-18	NaN	17.3224	17.3639	17.2913	15.6933	15.5169	16.1044	16.811	16.7357	16.8603
Q14192	Q14192	FHL2	Four and a half LIM domains protein 2	+	3.04575	0.834558	1.78331	14	13	nucleoplasm,focal adhesion,M band,nucleus,Z disc	negative regulation of transcription from RNA polymerase II promoter,osteoblast differentiation,response to hormone,regulation of lipid metabolic process,negative regulation of apoptotic process,atrial cardiac muscle cell development,ventricular cardiac muscle cell development,heart trabecula formation,negative regulation of calcineurin-NFAT signaling cascade	transcription corepressor activity,protein binding,transcription factor binding,identical protein binding,bHLH transcription factor binding,metal ion binding,transcription cofactor activity	1.13e-17	3.52e-19	32192.8	15.7372	15.471	15.5466	16.5017	16.4313	16.3256	17.453	17.4627	17.41
P49790;P49790-2;P49790-3	P49790;P49790-2;P49790-3	NUP153	Nuclear pore complex protein Nup153;Isoform 2 of Nuclear pore complex protein Nup153;Isoform 3 of Nuclear pore complex protein Nup153	+	3.03817	0.477103	1.39195	9	9	nuclear pore,nucleoplasm,nucleolus,cytosol,membrane,nuclear membrane,nuclear periphery,nuclear inclusion body,host cell,nuclear pore nuclear basket,nuclear pore central transport channel	regulation of glycolytic process,mRNA export from nucleus,tRNA export from nucleus,viral process,protein sumoylation,viral transcription,viral entry into host cell,negative regulation of RNA export from nucleus,nuclear pore complex assembly,regulation of gene silencing by miRNA,viral penetration into host nucleus,intracellular transport of virus,regulation of cellular response to heat,protein imp…	DNA binding,protein binding,structural constituent of nuclear pore,identical protein binding,protein anchor,metal ion binding,nuclear localization sequence binding	1.03e-25	9.26e-27	NaN	14.9873	15.0721	14.8925	15.4301	15.4732	15.4799	15.2205	15.6273	15.3537
P50895	P50895	BCAM	Basal cell adhesion molecule	+	3.03324	-0.703136	0.614236	18	17	extracellular region,plasma membrane,integral component of plasma membrane,external side of plasma membrane,Requires Ontology,extracellular exosome	cell adhesion,cell-matrix adhesion,signal transduction	transmembrane signaling receptor activity,laminin receptor activity,protein binding,protein C-terminus binding,laminin binding	3.39e-23	2.04e-24	67404.8	17.3874	17.3053	17.3146	16.4918	16.6547	16.7513	17.7851	17.7217	17.7101
Q9ULV4;Q9ULV4-2;Q9ULV4-3	Q9ULV4;Q9ULV4-2;Q9ULV4-3	CORO1C	Coronin-1C;Isoform 2 of Coronin-1C;Isoform 3 of Coronin-1C	+	3.02826	0.354453	1.2785	22	16	focal adhesion,cell cortex,endosome membrane,actin cytoskeleton,lateral plasma membrane,flotillin complex,sarcomere,lamellipodium,ruffle membrane,sarcolemma,synapse,vesicle	neural crest cell migration,regulation of protein phosphorylation,negative regulation of protein phosphorylation,phagocytosis,signal transduction,regulation of epithelial cell migration,negative regulation of epithelial cell migration,regulation of fibroblast migration,endosomal transport,ventricular system development,corpus callosum development,negative regulation of protein kinase activity by …	protein binding,Rac GTPase binding,actin filament binding	9.23e-24	6.02e-25	NaN	18.0229	18.0703	18.0204	18.335	18.4617	18.3803	19.0622	18.9165	19.0459
Q71RC2;Q71RC2-3;Q71RC2-4;Q71RC2-7	Q71RC2;Q71RC2-3;Q71RC2-4;Q71RC2-7	LARP4	La-related protein 4;Isoform 3 of La-related protein 4;Isoform 4 of La-related protein 4;Isoform 7 of La-related protein 4	+	3.02799	1.18832	2.27888	5	5	cytosol,membrane,polysome,cytoplasmic stress granule,cytosolic small ribosomal subunit	translation,cytoskeleton organization,regulation of cell morphogenesis,positive regulation of translation	RNA binding,protein binding,poly(A) binding	1.21e-12	2.51e-14	NaN	13.2624	12.9222	12.8444	14.2088	14.1167	14.2684	14.9278	14.9246	14.8744
P98160	P98160	HSPG2	Basement membrane-specific heparan sulfate proteoglycan core protein	+	3.02632	-2.14964	0.225369	61	58	extracellular region,basement membrane,extracellular space,Golgi lumen,plasma membrane,focal adhesion,lysosomal lumen,Requires Ontology,extracellular exosome,plasma membrane protein complex	retinoid metabolic process,angiogenesis,glycosaminoglycan biosynthetic process,glycosaminoglycan catabolic process,lipid metabolic process,receptor-mediated endocytosis,inflammatory response,brain development,negative regulation of angiogenesis,cell differentiation,extracellular matrix organization,cellular protein metabolic process,circulatory system development,animal organ morphogenesis,tissue…	beta-amyloid binding,calcium ion binding,protein binding,protein C-terminus binding,extracellular matrix structural constituent conferring compression resistance,low-density lipoprotein particle receptor binding	1.83e-17	5.6e-19	468830	16.051	16.4088	16.4909	13.8267	14.139	14.5361	15.9453	15.7077	15.8187
P02786	P02786	TFRC	Transferrin receptor protein 1	+	3.02434	0.70439	1.62946	31	27	extracellular region,extracellular space,endosome,early endosome,plasma membrane,integral component of plasma membrane,clathrin-coated pit,external side of plasma membrane,cell surface,endosome membrane,membrane,basolateral plasma membrane,clathrin-coated vesicle membrane,cytoplasmic vesicle,melanosome,intracellular membrane-bounded organelle,perinuclear region of cytoplasm,recycling endosome,ext…	positive regulation of protein phosphorylation,iron ion transport,cellular iron ion homeostasis,positive regulation of gene expression,negative regulation of mitochondrial fusion,osteoclast differentiation,positive regulation of B cell proliferation,positive regulation of protein complex assembly,receptor internalization,positive regulation of peptidyl-serine phosphorylation,transferrin transport…	virus receptor activity,RNA binding,double-stranded RNA binding,transferrin receptor activity,protein binding,protein kinase binding,identical protein binding,protein homodimerization activity,macromolecular complex binding	9.46e-24	6.17e-25	84871.4	16.94	16.7741	16.9342	17.5096	17.5477	17.7042	18.6368	18.6961	18.6141
Q9H6T3;Q9H6T3-2	Q9H6T3;Q9H6T3-2	RPAP3	RNA polymerase II-associated protein 3;Isoform 2 of RNA polymerase II-associated protein 3	+	3.02278	0.765498	1.69996	4	4	cytosol,R2TP complex		protein binding	0.000187709	2.47e-06	NaN	13.229	13.2536	13.4917	14.0394	14.1243	14.1072	14.8319	14.4538	14.5478
Q8N474	Q8N474	SFRP1	Secreted frizzled-related protein 1	+	3.01967	-2.25673	0.209246	8	8	extracellular region,extracellular space,cytosol,plasma membrane,cell surface,Requires Ontology,extracellular exosome	osteoblast differentiation,ureteric bud development,positive regulation of cell-matrix adhesion,hematopoietic progenitor cell differentiation,proteolysis,positive regulation of cell proliferation,negative regulation of cell proliferation,male gonad development,female gonad development,cellular response to starvation,dorsal/ventral axis specification,regulation of cell cycle process,negative regul…	cysteine-type endopeptidase activity,frizzled binding,protein binding,drug binding,heparin binding,Wnt-protein binding,identical protein binding	3.23e-14	7.53e-16	35385.6	16.7224	17.0623	16.9972	14.3599	14.5156	15.1363	15.1394	15.198	15.0355
Q08J23	Q08J23	NSUN2	RNA cytosine C(5)-methyltransferase NSUN2	+	3.00071	0.679838	1.60196	26	22	nucleoplasm,nucleolus,cytoplasm,mitochondrion,spindle,chromatoid body,extracellular exosome,nucleus	in utero embryonic development,tRNA modification,spermatid development,regulation of mRNA export from nucleus,tRNA methylation,meiotic cell cycle checkpoint,tRNA stabilization,hair follicle maturation,cell division,mRNA methylation,regulation of stem cell differentiation,RNA methylation	RNA binding,tRNA (cytosine-5-)-methyltransferase activity,Requires Ontology,tRNA binding,methyltransferase activity	2.49e-20	1.04e-21	86470.7	15.496	15.5407	15.5905	16.1312	16.1666	16.3689	16.8107	16.9474	16.8162
P04439;P04439-2	P04439;P04439-2	HLA-A	HLA class I histocompatibility antigen, A alpha chain;Isoform 2 of HLA class I histocompatibility antigen, A alpha chain	+	2.99961	-0.327729	0.79679	7	7	Golgi membrane,endoplasmic reticulum,endoplasmic reticulum membrane,Golgi apparatus,Golgi medial cisterna,plasma membrane,integral component of plasma membrane,cell surface,ER to Golgi transport vesicle membrane,membrane,phagocytic vesicle membrane,early endosome membrane,MHC class I protein complex,MHC class I peptide loading complex,recycling endosome membrane,extracellular exosome,endoplasmic …	T cell mediated cytotoxicity,positive regulation of T cell mediated cytotoxicity,T cell mediated cytotoxicity directed against tumor cell target,antigen processing and presentation of peptide antigen via MHC class I,antigen processing and presentation of exogenous peptide antigen via MHC class I, TAP-dependent,antigen processing and presentation of exogenous peptide antigen via MHC class I, TAP-i…	RNA binding,receptor binding,protein binding,beta-2-microglobulin binding,peptide antigen binding,T cell receptor binding,CD8 receptor binding,TAP binding,Requires Ontology	5.94e-18	1.9e-19	NaN	18.3998	18.4068	18.3761	17.9942	18.0896	18.1157	18.3068	18.3749	18.367
P08708	P08708	RPS17	40S ribosomal protein S17		2.99825	0.177225	1.13071	13	7	nucleoplasm,cytosol,ribosome,focal adhesion,membrane,cytosolic small ribosomal subunit,synapse	nuclear-transcribed mRNA catabolic process, nonsense-mediated decay,rRNA processing,translation,translational initiation,SRP-dependent cotranslational protein targeting to membrane,viral transcription,erythrocyte homeostasis,ribosomal small subunit biogenesis	RNA binding,structural constituent of ribosome	5.33e-33	1.61e-33	15550.1	18.0449	18.0573	18.042	18.2626	18.1938	18.2195	19.0253	18.8447	18.9035
Q9Y4G6	Q9Y4G6	TLN2	Talin-2		2.99464	-0.20141	0.8697	68	60	ruffle,cytoplasm,focal adhesion,actin cytoskeleton,synapse,plasma membrane	cytoskeleton organization,cell-cell junction assembly,cell adhesion,cell-cell adhesion	actin binding,structural molecule activity,structural constituent of cytoskeleton,protein binding,actin filament binding,integrin binding	9.2e-20	3.61e-21	271613	17.213	17.1899	17.2302	16.9918	17.0502	16.9868	16.534	16.6307	16.4145
O75884	O75884	RBBP9	Serine hydrolase RBBP9	+	2.99006	-0.279887	0.823656	11	9	nucleoplasm	regulation of cell proliferation	protein binding,hydrolase activity	8.84e-15	2.15e-16	20999.9	16.1705	16.2531	16.2477	15.938	15.9144	15.9791	15.5301	15.4973	15.0661
P26006;P26006-1	P26006;P26006-1	ITGA3	Integrin alpha-3;Isoform 2 of Integrin alpha-3	+	2.98773	0.315138	1.24413	20	15	plasma membrane,focal adhesion,integrin complex,external side of plasma membrane,cell surface,basolateral plasma membrane,filopodium membrane,integrin alpha3-beta1 complex,receptor complex,perinuclear region of cytoplasm,excitatory synapse,extracellular exosome,invadopodium membrane,cell periphery,synaptic membrane,growth cone filopodium	neuron migration,cell-matrix adhesion,integrin-mediated signaling pathway,heart development,memory,positive regulation of gene expression,positive regulation of epithelial cell migration,positive regulation of cell-substrate adhesion,positive regulation of neuron projection development,regulation of transforming growth factor beta receptor signaling pathway,regulation of Wnt signaling pathway,ext…	fibronectin binding,protease binding,integrin binding,protein binding,collagen binding,protein domain specific binding,laminin binding,metal ion binding,protein heterodimerization activity	3.12e-22	1.65e-23	NaN	17.581	17.5224	17.4995	17.9023	17.8378	17.8082	20.0347	19.9188	19.988
Q9H299	Q9H299	SH3BGRL3	SH3 domain-binding glutamic acid-rich-like protein 3	+	2.98422	-0.663843	0.631194	7	4	cytoplasm,nuclear body,extracellular exosome	electron transport chain	protein binding,electron carrier activity,protein disulfide oxidoreductase activity	6e-17	1.73e-18	10437.7	15.9673	16.0438	16.1298	15.2864	15.4989	15.364	16.9943	16.7984	16.9334
P00352	P00352	ALDH1A1	Retinal dehydrogenase 1	+	2.98293	-0.490075	0.711988	51	29	cytoplasm,cytosol,extracellular exosome	retinoid metabolic process,ethanol oxidation,cellular aldehyde metabolic process,retinol metabolic process,positive regulation of GTPase activity,oxidation-reduction process,fructose catabolic process to hydroxyacetone phosphate and glyceraldehyde-3-phosphate,Requires Ontology	retinal dehydrogenase activity,aldehyde dehydrogenase (NAD) activity,GTPase activator activity,androgen binding,NAD binding,benzaldehyde dehydrogenase (NAD+) activity	6.59e-32	1.69e-32	54861.8	20.7142	20.8181	20.9096	20.3451	20.3082	20.3184	19.4387	19.4003	19.3899
Q5T4F7	Q5T4F7	SFRP5	Secreted frizzled-related protein 5	+	2.97352	-1.86969	0.273632	8	8	extracellular space	apoptotic process,establishment or maintenance of cell polarity,signal transduction,multicellular organism development,visual perception,negative regulation of cell proliferation,anatomical structure morphogenesis,cell differentiation,negative regulation of Wnt signaling pathway,regulation of BMP signaling pathway,negative regulation of sequence-specific DNA binding transcription factor activity,…	Wnt-protein binding	3.36e-13	7.24e-15	35562.9	15.2844	15.603	15.6912	13.3664	13.609	13.9942	12.6018	12.7009	12.1871
P05198	P05198	EIF2S1	Eukaryotic translation initiation factor 2 subunit 1	+	2.97209	0.306754	1.23692	22	19	nucleus,cytosol,polysome,eukaryotic translation initiation factor 2 complex,eukaryotic translation initiation factor 2B complex,cytoplasmic stress granule,membrane,translation initiation ternary complex,synapse,extracellular exosome,glial limiting end-foot,multi-eIF complex,eukaryotic 48S preinitiation complex	translational initiation,aging,negative regulation of translational initiation in response to stress,stress granule assembly,cellular response to amino acid starvation,cellular response to oxidative stress,cellular response to heat,cellular response to UV,response to endoplasmic reticulum stress,PERK-mediated unfolded protein response,protein autophosphorylation,transmembrane transport,positive r…	RNA binding,translation initiation factor activity,protein binding,ribosome binding	4.7e-26	4.42e-27	36112.2	18.4341	18.3589	18.4084	18.7636	18.6885	18.6695	19.2357	19.2327	19.2041
O75390	O75390	CS	Citrate synthase, mitochondrial		2.96896	-0.0570202	0.961247	27	18	nucleus,mitochondrion,mitochondrial matrix,extracellular exosome	carbohydrate metabolic process,tricarboxylic acid cycle,citrate metabolic process	RNA binding,citrate (Si)-synthase activity	7.66e-38	5.11e-38	51712.4	19.8908	19.8748	19.8871	19.8202	19.8362	19.8252	19.6289	19.5388	19.6001
P99999	P99999	CYCS	Cytochrome c	+	2.96653	-0.244148	0.844314	8	5	protein phosphatase type 2A complex,nucleus,mitochondrion,mitochondrial inner membrane,mitochondrial intermembrane space,cytosol,respiratory chain	protein dephosphorylation,apoptotic process,mitochondrion organization,activation of cysteine-type endopeptidase activity involved in apoptotic process by cytochrome c,cellular response to oxidative stress,cellular respiration,positive regulation of cysteine-type endopeptidase activity involved in apoptotic process,mitochondrial electron transport, ubiquinol to cytochrome c,mitochondrial electron…	protein binding,heme binding,electron transporter, transferring electrons from CoQH2-cytochrome c reductase complex and cytochrome c oxidase complex activity,metal ion binding,protein serine/threonine phosphatase activity	4.47e-20	1.81e-21	11748.7	16.7286	16.7287	16.738	16.445	16.5424	16.4754	16.4893	16.4138	16.4362
Q9GZZ1	Q9GZZ1	NAA50	N-alpha-acetyltransferase 50	+	2.96072	0.419389	1.33736	9	8	nucleus,cytoplasm,cytosol,NatA complex,extracellular exosome	N-terminal protein amino acid acetylation,establishment of mitotic sister chromatid cohesion,histone H4 acetylation,mitotic sister chromatid cohesion, centromeric,histone acetylation,mitotic sister chromatid cohesion	peptide alpha-N-acetyltransferase activity,protein binding,H4 histone acetyltransferase activity,peptidyl-lysine acetyltransferase activity,N-acetyltransferase activity	6.5e-27	7.02e-28	19398.3	15.6915	15.8128	15.7918	16.2289	16.2051	16.1202	16.8381	16.918	16.8435
Q3B7T1;Q3B7T1-3;Q3B7T1-5	Q3B7T1;Q3B7T1-3;Q3B7T1-5	EDRF1	Erythroid differentiation-related factor 1;Isoform 2 of Erythroid differentiation-related factor 1;Isoform 4 of Erythroid differentiation-related factor 1	+	2.96045	-3.48101	0.0895594	2	2	cellular_component,nucleus	positive regulation of transcription, DNA-templated		8.58e-10	1.48e-11	NaN	14.6357	15.472	14.2809	10.909	11.6467	11.3899	13.2676	14.039	13.7741
O00468-6	O00468-6	AGRN	Isoform 6 of Agrin	+	2.9526	-2.87863	0.135971	48	45				1.18e-17	3.64e-19	214846	18.319	18.3211	18.2678	15.2229	14.9555	16.0935	17.7606	17.775	17.7535
P68104	P68104	EEF1A1	Elongation factor 1-alpha 1	+	2.95236	0.477104	1.39195	70	29	extracellular region,extracellular space,nucleus,nucleolus,cytoplasm,cytosol,eukaryotic translation elongation factor 1 complex,plasma membrane,membrane,cortical actin cytoskeleton,ruffle membrane,secretory granule lumen,extracellular exosome,cytoplasmic side of lysosomal membrane,ficolin-1-rich granule lumen	translational elongation,neutrophil degranulation,cellular response to epidermal growth factor stimulus,regulation of D-erythro-sphingosine kinase activity,regulation of chaperone-mediated autophagy,translation	tRNA binding,RNA binding,translation elongation factor activity,protein binding,GTP binding,kinase binding,protein kinase binding,GTPase activity	2.43e-49	1.33e-48	50140.9	23.1275	23.1005	23.12	23.5964	23.4937	23.6892	24.2456	24.0012	24.1278
Q9BUH6	Q9BUH6	PAXX	Protein PAXX	+	2.95205	-0.781279	0.581851	5	5	nucleus,nucleoplasm,site of double-strand break,nonhomologous end joining complex,Ku70:Ku80 complex	double-strand break repair via nonhomologous end joining,cellular response to DNA damage stimulus,DNA ligation involved in DNA repair	protein binding,protein homodimerization activity,binding, bridging	3.53e-16	9.58e-18	21639.5	16.3924	16.3321	16.1579	15.4968	15.4154	15.6264	15.4977	15.5554	14.7568
P14543	P14543	NID1	Nidogen-1	+	2.94393	3.65988	12.6396	11	9	extracellular region,basement membrane,Requires Ontology,extracellular exosome,plasma membrane	cell-matrix adhesion,positive regulation of cell-substrate adhesion,extracellular matrix organization,glomerular basement membrane development,basement membrane organization	extracellular matrix structural constituent,calcium ion binding,collagen binding,laminin binding,laminin-1 binding,proteoglycan binding	1.1e-32	3.17e-33	136377	14.953	16.1152	16.2935	19.375	19.6978	19.2685	18.2387	18.0415	18.2277
Q14699	Q14699	RFTN1	Raftlin	+	2.94251	-0.342128	0.788877	13	11	cytoplasm,endosome,early endosome,plasma membrane,macromolecular complex,membrane raft,extracellular exosome	membrane raft assembly,T cell antigen processing and presentation,protein transport into membrane raft,interleukin-17 production,dsRNA transport,toll-like receptor 3 signaling pathway,positive regulation of growth rate,response to exogenous dsRNA,T cell receptor signaling pathway,B cell receptor signaling pathway,protein localization to membrane raft	double-stranded RNA binding	1.38e-12	2.85e-14	63145.6	15.6555	15.5714	15.635	15.2174	15.3278	15.2904	15.2664	15.2122	15.3089
O43310;O43310-2	O43310;O43310-2	CTIF	CBP80/20-dependent translation initiation factor;Isoform 2 of CBP80/20-dependent translation initiation factor	+	2.94177	-0.976417	0.50824	4	4	cytosol,perinuclear region of cytoplasm	nuclear-transcribed mRNA catabolic process, nonsense-mediated decay,regulation of translational initiation,positive regulation of translation	RNA binding,protein binding,translation activator activity	0.000126352	1.68e-06	NaN	13.6787	13.3639	13.6015	12.5946	12.6787	12.4415	13.1601	13.1589	13.2961
O43169	O43169	CYB5B	Cytochrome b5 type B	+	2.94016	-0.329557	0.795781	6	5	mitochondrial outer membrane,membrane,integral component of membrane,intracellular membrane-bounded organelle	xenobiotic metabolic process,electron transport chain,positive regulation of catalytic activity	protein binding,enzyme activator activity,heme binding,metal ion binding,electron carrier activity	2.38e-16	6.56e-18	16694.5	17.3309	17.3781	17.4449	17.0517	17.0947	17.0189	17.5954	17.501	17.5482
Q99873-3	Q99873-3	PRMT1	Isoform 3 of Protein arginine N-methyltransferase 1	+	2.9334	0.237155	1.17867	24	19				1.46e-24	1.09e-25	40548.5	18.8692	18.8445	18.8307	19.0472	19.1359	19.0727	19.5167	19.4662	19.5497
P25685	P25685	DNAJB1	DnaJ homolog subfamily B member 1	+	2.93098	0.236567	1.17819	16	13	nucleus,nucleoplasm,nucleolus,cytoplasm,cytosol,postsynaptic density,neuronal cell body,dendritic spine,Requires Ontology,extracellular exosome,glutamatergic synapse	response to unfolded protein,forebrain development,positive regulation of ATPase activity,chaperone mediated protein folding requiring cofactor,negative regulation of inclusion body assembly,negative regulation of transcription from RNA polymerase II promoter in response to stress,regulation of cellular response to heat,negative regulation of transcription from RNA polymerase II promoter	ATPase activator activity,transcription corepressor activity,protein binding,Hsp70 protein binding,protein binding involved in protein folding,cadherin binding,unfolded protein binding,chaperone binding,ATPase binding	2.53e-24	1.81e-25	38044.1	17.2534	17.2186	17.3102	17.5094	17.4765	17.506	18.0373	18.0382	18.0097
P30086	P30086	PEBP1	Phosphatidylethanolamine-binding protein 1	+	2.92414	-0.221721	0.857542	28	13	nucleus,cytosol,extracellular exosome	MAPK cascade,negative regulation of endopeptidase activity,negative regulation of MAPK cascade	RNA binding,serine-type endopeptidase inhibitor activity,protein binding,ATP binding,phosphatidylethanolamine binding,enzyme binding,protein kinase binding	1.01e-38	8.45e-39	21056.8	21.6041	21.5619	21.5909	21.3176	21.3767	21.3974	20.663	20.6858	20.7181
Q9H583	Q9H583	HEATR1	HEAT repeat-containing protein 1	+	2.92399	0.6392	1.55747	17	20	fibrillar center,nucleoplasm,nucleolus,mitochondrion,membrane,small-subunit processome,t-UTP complex,90S preribosome	rRNA processing,positive regulation of transcription from RNA polymerase I promoter,positive regulation of rRNA processing,maturation of SSU-rRNA from tricistronic rRNA transcript (SSU-rRNA, 5.8S rRNA, LSU-rRNA)	RNA binding,protein binding,snoRNA binding	1.39e-14	3.35e-16	242370	14.541	14.7103	14.5933	15.2652	15.3509	15.1459	16.3581	16.2892	16.2567
Q14767	Q14767	LTBP2	Latent-transforming growth factor beta-binding protein 2	+	2.92371	-3.24735	0.105305	2	2	extracellular region,extracellular space,extracellular matrix,Requires Ontology,extracellular exosome	protein targeting,transforming growth factor beta receptor signaling pathway,protein secretion,fibril organization	extracellular matrix structural constituent,calcium ion binding,protein binding,heparin binding,growth factor binding,microfibril binding	0.000612201	7.8e-06	195052	14.1558	13.852	13.9732	10.133	10.6502	11.4558	11.931	8.908	11.3627
Q13277;Q13277-2;Q13277-3	Q13277;Q13277-2;Q13277-3	STX3	Syntaxin-3;Isoform B of Syntaxin-3;Isoform 3 of Syntaxin-3	+	2.91946	0.594636	1.51009	3	3	vacuole,plasma membrane,cell-cell junction,apical plasma membrane,lamellipodium,dendrite,growth cone,SNARE complex,melanosome,specific granule,azurophil granule,zymogen granule membrane,neuron projection,extracellular exosome,Requires Ontology,glutamatergic synapse,presynaptic membrane,presynaptic active zone membrane,synaptic vesicle,postsynapse,integral component of membrane,endomembrane system	positive regulation of cell proliferation,synaptic vesicle docking,cytokine-mediated signaling pathway,neuron projection development,positive regulation of cell adhesion,positive regulation of chemotaxis,long-term synaptic potentiation,positive regulation of protein localization to plasma membrane,positive regulation of protein localization to cell surface,synaptic vesicle fusion to presynaptic a…	protein binding,arachidonic acid binding,SNAP receptor activity,SNARE binding	1.92e-08	3.09e-10	NaN	14.2516	14.2634	14.1226	14.9193	14.7664	14.7358	15.3634	15.1831	15.3414
Q9UJY4	Q9UJY4	GGA2	ADP-ribosylation factor-binding protein GGA2	+	2.91534	-0.427419	0.743591	5	6	Golgi apparatus,trans-Golgi network,endosome membrane,clathrin-coated vesicle,early endosome membrane	intracellular protein transport,protein localization to cell surface,Golgi to plasma membrane protein transport,cellular protein metabolic process	protein binding,ADP-ribosylation factor binding	3.19e-15	8.07e-17	67150.3	16.2242	16.2996	16.2105	15.8003	15.7507	15.9012	15.9004	15.566	15.7946
Q9Y624	Q9Y624	F11R	Junctional adhesion molecule A	+	2.91264	-1.00086	0.499702	4	4	plasma membrane,cell-cell junction,bicellular tight junction,integral component of membrane,cell junction,cytoplasmic vesicle,macromolecular complex,slit diaphragm,extracellular exosome,occluding junction	regulation of cytokine production,inflammatory response,leukocyte cell-cell adhesion,transforming growth factor beta receptor signaling pathway,regulation of cell shape,response to radiation,extracellular matrix organization,actomyosin structure organization,regulation of actin cytoskeleton organization,negative regulation of GTPase activity,positive regulation of Rho protein signal transduction,…	virus receptor activity,integrin binding,protein binding,PDZ domain binding,protein homodimerization activity,cadherin binding	1.72e-16	4.79e-18	32583.1	16.6941	16.6054	16.5155	15.4639	15.5249	15.8236	16.2118	16.2886	16.1908
Q5HYW2	Q5HYW2	NHSL2	NHS-like protein 2	+	2.91121	-0.871851	0.546445	11	11		cell differentiation	protein binding	2.64e-18	8.81e-20	133286	15.8999	15.8765	15.8179	15.0739	14.7865	15.1184	14.1951	14.4491	14.1533
P23471;P23471-2;P23471-3	P23471;P23471-2;P23471-3	PTPRZ1	Receptor-type tyrosine-protein phosphatase zeta;Isoform 2 of Receptor-type tyrosine-protein phosphatase zeta;Isoform 3 of Receptor-type tyrosine-protein phosphatase zeta	+	2.91114	-0.960553	0.51386	3	5	plasma membrane,integral component of plasma membrane,intrinsic component of plasma membrane,synapse,perineuronal net	hematopoietic progenitor cell differentiation,axonogenesis,central nervous system development,learning or memory,cytokine-mediated signaling pathway,regulation of myelination,peptidyl-tyrosine dephosphorylation,negative regulation of neuron apoptotic process,oligodendrocyte differentiation,positive regulation of oligodendrocyte differentiation,regulation of oligodendrocyte progenitor proliferatio…	protein tyrosine phosphatase activity,transmembrane receptor protein tyrosine phosphatase activity,integrin binding,protein binding	0.000687307	8.73e-06	NaN	14.6956	14.5278	14.5275	13.4179	13.7497	13.7016	11.2939	12.9923	12.3966
P11940	P11940	PABPC1	Polyadenylate-binding protein 1	+	2.91027	0.795096	1.73519	40	26	nucleus,cytoplasm,cytosol,focal adhesion,cytoplasmic stress granule,membrane,lamellipodium,cell leading edge,cytoplasmic ribonucleoprotein granule,extracellular exosome,catalytic step 2 spliceosome,ribonucleoprotein complex	nuclear-transcribed mRNA catabolic process, nonsense-mediated decay,mRNA splicing, via spliceosome,mRNA polyadenylation,translational initiation,gene silencing by RNA,regulation of mRNA stability,positive regulation of viral genome replication,positive regulation of translation,mRNA stabilization,positive regulation of nuclear-transcribed mRNA poly(A) tail shortening,positive regulation of nuclea…	RNA binding,mRNA 3'-UTR binding,protein binding,protein C-terminus binding,poly(A) binding,poly(U) RNA binding,translation activator activity	1.22e-24	9.23e-26	70670.8	19.1285	19.045	19.0818	19.7717	20.0684	19.8006	20.1633	20.0534	20.1084
P39060;P39060-1;P39060-2	P39060;P39060-1;P39060-2	COL18A1	Collagen alpha-1(XVIII) chain;Isoform 2 of Collagen alpha-1(XVIII) chain;Isoform 3 of Collagen alpha-1(XVIII) chain	+	2.9042	-2.91728	0.132377	22	20	extracellular region,collagen trimer,basement membrane,extracellular space,endoplasmic reticulum lumen,Requires Ontology,extracellular exosome,extracellular matrix	cell adhesion,visual perception,positive regulation of cell proliferation,negative regulation of cell proliferation,animal organ morphogenesis,extracellular matrix organization,positive regulation of cell migration,response to drug,response to hydrostatic pressure,positive regulation of endothelial cell apoptotic process,endothelial cell morphogenesis,angiogenesis	extracellular matrix structural constituent conferring tensile strength,metal ion binding,extracellular matrix structural constituent	3.55e-28	4.7e-29	NaN	19.6624	19.8396	19.7613	16.6668	16.3249	17.5197	18.2723	18.1921	18.2017
P18084	P18084	ITGB5	Integrin beta-5	+	2.90322	-0.869562	0.547313	11	9	plasma membrane,focal adhesion,cell surface,integrin alphav-beta5 complex,receptor complex,phagocytic vesicle,extracellular exosome,integrin complex	antigen processing and presentation of exogenous peptide antigen via MHC class I, TAP-dependent,muscle contraction,cell-matrix adhesion,transforming growth factor beta receptor signaling pathway,integrin-mediated signaling pathway,extracellular matrix organization,endodermal cell differentiation,stress fiber assembly,viral entry into host cell,epithelial cell-cell adhesion,cell migration,cell adh…	virus receptor activity,protein binding,signaling receptor activity,integrin binding	2.64e-14	6.19e-16	88054.2	15.879	15.8639	15.6515	14.7897	14.9369	15.0591	16.4013	16.3961	16.3022
Q8N4T8	Q8N4T8	CBR4	Carbonyl reductase family member 4	+	2.90315	-0.220699	0.85815	7	5	mitochondrial matrix,oxidoreductase complex	fatty acid biosynthetic process,daunorubicin metabolic process,doxorubicin metabolic process,fatty-acyl-CoA biosynthetic process,protein homotetramerization,protein heterotetramerization,oxidation-reduction process	NAD(P)H dehydrogenase (quinone) activity,protein binding,NADPH dehydrogenase (quinone) activity,3-oxoacyl-[acyl-carrier-protein] reductase (NADH) activity,quinone binding,NADPH binding,oxidoreductase activity, acting on the CH-OH group of donors, NAD or NADP as acceptor	8.72e-22	4.38e-23	25301.4	16.7497	16.6781	16.6732	16.4632	16.4743	16.5013	15.7912	15.5757	15.6178
O43813	O43813	LANCL1	Glutathione S-transferase LANCL1	+	2.90279	-0.240475	0.846466	8	7	cytoplasm,integral component of plasma membrane,plasma membrane	regulation of neuron apoptotic process,regulation of oxidative stress-induced neuron death,G-protein coupled receptor signaling pathway	glutathione transferase activity,G-protein coupled receptor activity,protein binding,zinc ion binding,SH3 domain binding,glutathione binding,low-density lipoprotein particle receptor binding	2.66e-17	7.99e-19	45283.1	17.0408	17.0662	17.0012	16.7562	16.7956	16.8351	15.9711	15.972	16.0444
Q9H6X2;Q9H6X2-5	Q9H6X2;Q9H6X2-5	ANTXR1	Anthrax toxin receptor 1;Isoform 5 of Anthrax toxin receptor 1	+	2.89824	-0.984186	0.505511	5	4	plasma membrane,external side of plasma membrane,cell surface,endosome membrane,integral component of membrane,lamellipodium membrane,filopodium membrane	blood vessel development,reproductive process,actin cytoskeleton reorganization,substrate adhesion-dependent cell spreading,negative regulation of extracellular matrix assembly,positive regulation of metallopeptidase activity,toxin transport	transmembrane signaling receptor activity,protein binding,collagen binding,metal ion binding,actin filament binding	3.67e-06	5.28e-08	NaN	13.4397	13.7085	13.3897	12.3884	12.6123	12.5847	14.1556	13.9156	14.4867
Q9ULJ8;Q9ULJ8-3;Q9ULJ8-4;Q9ULJ8-5	Q9ULJ8;Q9ULJ8-3;Q9ULJ8-4;Q9ULJ8-5	PPP1R9A	Neurabin-1;Isoform 3 of Neurabin-1;Isoform 4 of Neurabin-1;Isoform 5 of Neurabin-1	+	2.89648	-2.31552	0.20089	2	2	cytosol,filopodium,cortical actin cytoskeleton,neuromuscular junction,neuronal cell body,dendritic spine neck,postsynaptic actin cytoskeleton,glutamatergic synapse,growth cone lamellipodium,dendrite,postsynaptic density,actin cytoskeleton,cytoplasm	aging,regulation of actin filament polymerization,positive regulation of protein kinase activity,regulation of filopodium assembly,negative regulation of stress fiber assembly,regulation of synapse structural plasticity,regulation of synapse assembly,excitatory postsynaptic potential,positive regulation of dendritic spine development,regulation of dendritic spine morphogenesis,cellular response t…	protein binding,protein C-terminus binding,protein phosphatase 1 binding,protein kinase binding,protein domain specific binding,identical protein binding,ion channel binding,GTPase binding,actin filament binding	8.28e-18	2.61e-19	NaN	13.7767	13.8499	13.722	11.8509	10.9131	11.6381	15.7287	16.0053	15.6943
O43739;O43739-2;Q15438;Q15438-2;Q15438-3;Q99418;Q99418-2	O43739;O43739-2;Q15438;Q15438-2;Q15438-3;Q99418;Q99418-2	CYTH3;CYTH3;CYTH1;CYTH1;CYTH1;CYTH2;CYTH2	Cytohesin-3;Isoform 2 of Cytohesin-3;Cytohesin-1;Isoform 2 of Cytohesin-1;Isoform 3 of Cytohesin-1;Cytohesin-2;Isoform 2 of Cytohesin-2	+	2.89351	0.844937	1.79619	2	2	Golgi membrane,cytoplasm,cytosol,plasma membrane,adherens junction,bicellular tight junction,extrinsic component of cytoplasmic side of plasma membrane;Golgi membrane,cytoplasm,cytosol,plasma membrane,adherens junction,bicellular tight junction,membrane,growth cone;Golgi membrane,ruffle,nucleoplasm,cytosol,plasma membrane,adherens junction,bicellular tight junction,extrinsic component of cytoplas…	endocytosis,actin cytoskeleton organization,regulation of ARF protein signal transduction;regulation of ARF protein signal transduction,positive regulation of cell adhesion,Golgi vesicle transport,establishment of epithelial cell polarity;vesicle-mediated transport,regulation of cell adhesion,regulation of ARF protein signal transduction,establishment of epithelial cell polarity	ARF guanyl-nucleotide exchange factor activity,protein binding,lipid binding;ARF guanyl-nucleotide exchange factor activity,protein binding,lipid binding,inositol 1,4,5 trisphosphate binding;ARF guanyl-nucleotide exchange factor activity,protein binding,phosphatidylinositol-3,4,5-trisphosphate binding	7.48e-09	1.23e-10	NaN	14.9916	15.0084	14.8529	15.8155	15.945	15.6271	15.375	15.3195	15.349
P32322;P32322-3	P32322;P32322-3	PYCR1	Pyrroline-5-carboxylate reductase 1, mitochondrial;Isoform 3 of Pyrroline-5-carboxylate reductase 1, mitochondrial	+	2.89345	-0.221719	0.857543	10	9	mitochondrion,mitochondrial matrix	proline biosynthetic process,cellular amino acid biosynthetic process,cellular response to oxidative stress,regulation of mitochondrial membrane potential,oxidation-reduction process,L-proline biosynthetic process,negative regulation of hydrogen peroxide-induced cell death	pyrroline-5-carboxylate reductase activity,protein binding,identical protein binding	2.28e-17	6.91e-19	NaN	15.6164	15.6502	15.6148	15.4149	15.3583	15.443	16.32	16.1365	16.3359
P02768	P02768	ALB	Albumin	+	2.89283	-1.76622	0.293979	13	10	extracellular region,extracellular space,nucleus,endoplasmic reticulum,endoplasmic reticulum lumen,Golgi apparatus,platelet alpha granule lumen,macromolecular complex,extracellular exosome,blood microparticle,cytoplasm	retina homeostasis,platelet degranulation,receptor-mediated endocytosis,cellular response to starvation,high-density lipoprotein particle remodeling,negative regulation of apoptotic process,negative regulation of programmed cell death,post-translational protein modification,cellular protein metabolic process,maintenance of mitochondrion location,cellular oxidant detoxification,transport	DNA binding,fatty acid binding,copper ion binding,protein binding,drug binding,toxic substance binding,antioxidant activity,pyridoxal phosphate binding,identical protein binding,chaperone binding,Requires Ontology,enterobactin binding,oxygen binding,zinc ion binding	6.71e-34	2.3e-34	69366.7	21.445	21.2064	20.9007	19.4774	19.1301	19.646	16.9094	17.1843	17.1072
O43488	O43488	AKR7A2	Aflatoxin B1 aldehyde reductase member 2		2.89107	-0.214418	0.861894	18	10	Golgi apparatus,cytosol,extracellular exosome	carbohydrate metabolic process,cellular aldehyde metabolic process,xenobiotic metabolic process,electron transport chain,daunorubicin metabolic process,doxorubicin metabolic process	alditol:NADP+ 1-oxidoreductase activity,protein binding,electron carrier activity,phenanthrene-9,10-epoxide hydrolase activity	1.54e-23	9.59e-25	39589	19.1741	19.1768	19.1637	18.9148	19.0053	18.9512	18.3019	18.3255	18.2969
Q9UN86	Q9UN86	G3BP2	Ras GTPase-activating protein-binding protein 2	+	2.88792	0.424512	1.34212	15	11	cytoplasm,cytosol,cytoplasmic stress granule,ribonucleoprotein complex	cytoplasmic sequestering of NF-kappaB,Ras protein signal transduction,viral process,stress granule assembly,innate immune response,mRNA transport,protein homooligomerization,Requires Ontology	RNA binding,protein binding,receptor signaling complex scaffold activity,mRNA binding	3.64e-22	1.91e-23	54121.1	16.9699	16.9088	16.9152	17.4539	17.3054	17.3081	18.0346	18.0915	18.0622
P49356;P49356-2	P49356;P49356-2	FNTB	Protein farnesyltransferase subunit beta;Isoform 2 of Protein farnesyltransferase subunit beta	+	2.8842	0.423915	1.34156	4	4	cytosol,microtubule associated complex,protein farnesyltransferase complex	protein farnesylation,regulation of rhodopsin mediated signaling pathway,protein prenylation	protein farnesyltransferase activity,protein binding,zinc ion binding	7.88e-07	1.17e-08	NaN	14.7774	14.7026	14.6844	15.2188	15.0652	15.1521	15.5077	15.5394	15.4667
P50579;P50579-3	P50579;P50579-3	METAP2	Methionine aminopeptidase 2;Isoform 3 of Methionine aminopeptidase 2	+	2.88193	0.820938	1.76655	7	7	cytoplasm,cytosol,plasma membrane	protein processing,peptidyl-methionine modification,regulation of rhodopsin mediated signaling pathway,N-terminal protein amino acid modification,protein initiator methionine removal	RNA binding,aminopeptidase activity,metalloexopeptidase activity,metal ion binding,metalloaminopeptidase activity	3.51e-14	8.15e-16	NaN	13.574	13.6741	13.8766	14.6123	14.5377	14.4376	14.6671	14.7659	14.8094
Q6X4U4;Q6X4U4-2	Q6X4U4;Q6X4U4-2	SOSTDC1	Sclerostin domain-containing protein 1;Isoform 2 of Sclerostin domain-containing protein 1	+	2.88038	-1.33885	0.395335	2	2	extracellular space	pattern specification process,negative regulation of cell fate commitment,Wnt signaling pathway,negative regulation of Wnt signaling pathway,BMP signaling pathway,negative regulation of BMP signaling pathway,hair follicle morphogenesis,odontogenesis of dentin-containing tooth,negative regulation of myoblast differentiation,mammary gland bud morphogenesis,negative regulation of canonical Wnt signa…	BMP binding,BMP receptor activity	7.61e-21	3.41e-22	NaN	15.5116	15.9938	15.8046	14.6058	14.3874	14.3003	15.0776	14.5425	15.1112
Q8IWB1	Q8IWB1	ITPRIP	Inositol 1,4,5-trisphosphate receptor-interacting protein	+	2.87988	0.636498	1.55455	5	5	nuclear outer membrane,plasma membrane,membrane,integral component of membrane	negative regulation of protein kinase activity,negative regulation of extrinsic apoptotic signaling pathway via death domain receptors	protein binding,protein kinase inhibitor activity	2.29e-09	3.86e-11	62059.5	14.6497	14.8551	14.7904	15.2996	15.4639	15.4412	14.03	13.9758	13.8812
Q9UBX5	Q9UBX5	FBLN5	Fibulin-5	+	2.87986	-4.98968	0.0314743	7	17	extracellular region,extracellular space,extracellular matrix,Requires Ontology,extracellular exosome,elastic fiber	negative regulation of transcription from RNA polymerase II promoter,regulation of cell growth,cell-matrix adhesion,negative regulation of angiogenesis,extracellular matrix organization,positive regulation of osteoblast proliferation,protein localization to cell surface,positive regulation of transcription from RNA polymerase II promoter,secretion,elastic fiber assembly,intramembranous bone growt…	integrin binding,calcium ion binding,protein binding,protein C-terminus binding,extracellular matrix constituent conferring elasticity,protein homodimerization activity	6.46e-22	3.3e-23	50180.5	20.1351	20.2195	20.2082	14.8073	14.3694	16.4169	12.1109	9.65999	12.0584
Q9BXB4	Q9BXB4	OSBPL11	Oxysterol-binding protein-related protein 11	+	2.87979	0.378364	1.29987	6	6	nucleoplasm,Golgi apparatus,late endosome membrane,membrane,intracellular membrane-bounded organelle,cytosol	positive regulation of sequestering of triglyceride,sterol transport,fat cell differentiation	lipid binding,sterol transporter activity,sterol binding	3.43e-09	5.74e-11	83643.2	13.252	13.1891	13.1196	13.6094	13.5722	13.5141	13.9383	13.706	13.6801
Q15059;Q15059-2	Q15059;Q15059-2	BRD3	Bromodomain-containing protein 3;Isoform 2 of Bromodomain-containing protein 3	+	2.87735	-0.296728	0.814097	3	3	nucleus	chromatin organization,regulation of transcription from RNA polymerase II promoter	chromatin binding,protein binding,lysine-acetylated histone binding	7.81e-15	1.91e-16	NaN	15.8091	15.7927	15.8126	15.5794	15.4868	15.4581	14.9099	14.8576	14.587
O00571	O00571	DDX3X	ATP-dependent RNA helicase DDX3X	+	2.87468	0.560127	1.4744	40	33	extracellular region,nucleus,nucleoplasm,cytoplasm,centrosome,cytosol,plasma membrane,cytoplasmic stress granule,lamellipodium,cell leading edge,secretory granule lumen,extracellular exosome,NLRP3 inflammasome complex,ficolin-1-rich granule lumen,eukaryotic translation initiation factor 3 complex,cytosolic small ribosomal subunit,P granule	translational initiation,chromosome segregation,extrinsic apoptotic signaling pathway via death domain receptors,response to virus,RNA secondary structure unwinding,positive regulation of gene expression,viral process,Wnt signaling pathway,negative regulation of translation,positive regulation of cell growth,negative regulation of cell growth,negative regulation of protein complex assembly,positi…	DNA binding,DNA helicase activity,RNA binding,RNA helicase activity,mRNA binding,GTPase activity,protein binding,ATP binding,transcription factor binding,poly(A) binding,eukaryotic initiation factor 4E binding,ATPase activity,nucleoside-triphosphatase activity,translation initiation factor binding,RNA strand annealing activity,RNA stem-loop binding,gamma-tubulin binding,ribosomal small subunit bi…	2.71e-32	7.37e-33	73243.4	18.2158	18.1654	18.1698	18.6209	18.8569	18.7536	18.9822	19.0582	18.9793
P05121	P05121	SERPINE1	Plasminogen activator inhibitor 1	+	2.86889	4.41857	21.3856	8	9	extracellular region,extracellular space,plasma membrane,platelet alpha granule lumen,Requires Ontology,extracellular exosome	chronological cell aging,angiogenesis,platelet degranulation,circadian rhythm,regulation of receptor activity,negative regulation of plasminogen activation,negative regulation of endopeptidase activity,negative regulation of smooth muscle cell migration,positive regulation of blood coagulation,negative regulation of blood coagulation,extracellular matrix organization,negative regulation of cell m…	protease binding,serine-type endopeptidase inhibitor activity,receptor binding,protein binding	4.57e-14	1.05e-15	45060	12.753	11.1949	12.9101	16.7787	16.8171	16.5179	16.005	15.9444	15.8305
O94901;O94901-8;O94901-9	O94901;O94901-8;O94901-9	SUN1	SUN domain-containing protein 1;Isoform 8 of SUN domain-containing protein 1;Isoform 9 of SUN domain-containing protein 1	+	2.86812	0.432612	1.34968	10	10	nuclear envelope,integral component of nuclear inner membrane,cytoplasm,nuclear membrane,LINC complex,intracellular membrane-bounded organelle	ossification,nuclear envelope organization,synapsis,spermatogenesis,response to mechanical stimulus,nucleokinesis involved in cell motility in cerebral cortex radial glia guided migration,centrosome localization,meiotic attachment of telomere to nuclear envelope,nuclear matrix anchoring at nuclear membrane	protein binding,lamin binding,Requires Ontology,protein anchor	4.69e-13	1e-14	NaN	15.1739	15.2363	15.198	15.7186	15.5419	15.6456	15.6004	15.5635	15.4477
P02766	P02766	TTR	Transthyretin	+	2.86767	-1.55912	0.339358	9	8	extracellular region,extracellular space,macromolecular complex,azurophil granule lumen,extracellular exosome	retinoid metabolic process,signal transduction,extracellular matrix organization,retinol metabolic process,neutrophil degranulation,cellular protein metabolic process,thyroid hormone transport,purine nucleobase metabolic process	hormone activity,protein binding,identical protein binding,macromolecular complex binding,thyroid hormone binding	1.38e-16	3.86e-18	15887	16.7513	17.066	17.2234	15.3966	15.2486	15.7181	13.376	14.2255	14.0327
P09619	P09619	PDGFRB	Platelet-derived growth factor receptor beta	+	2.8592	-0.501746	0.706251	18	16	ruffle,nucleus,cytoplasm,Golgi apparatus,plasma membrane,focal adhesion,cell surface,membrane,apical plasma membrane,intrinsic component of plasma membrane,cytoplasmic vesicle,lysosomal lumen,intracellular membrane-bounded organelle,integral component of plasma membrane,receptor complex	MAPK cascade,in utero embryonic development,tissue homeostasis,glycosaminoglycan biosynthetic process,signal transduction,G-protein coupled receptor signaling pathway,aging,positive regulation of cell proliferation,male gonad development,response to toxic substance,positive regulation of phospholipase C activity,positive regulation of phosphatidylinositol 3-kinase signaling,positive regulation of…	protein tyrosine kinase activity,platelet activating factor receptor activity,platelet-derived growth factor beta-receptor activity,receptor binding,platelet-derived growth factor receptor binding,protein binding,ATP binding,enzyme binding,protein kinase binding,vascular endothelial growth factor binding,phosphatidylinositol 3-kinase binding,platelet-derived growth factor binding,growth factor bi…	3.35e-17	9.94e-19	123968	16.6115	16.5186	16.4451	15.9754	15.989	16.1056	15.4147	15.5982	15.4613
O60237;O60237-6	O60237;O60237-6	PPP1R12B	Protein phosphatase 1 regulatory subunit 12B;Isoform 6 of Protein phosphatase 1 regulatory subunit 12B	+	2.85705	-0.268766	0.830029	4	4	nucleoplasm,cytosol,cytoskeleton,Z disc,A band,cytoplasm	G2/M transition of mitotic cell cycle,regulation of muscle contraction,signal transduction,positive regulation of catalytic activity,negative regulation of catalytic activity	protein binding,enzyme activator activity,protein kinase binding,enzyme inhibitor activity,phosphatase regulator activity	7.5e-12	1.48e-13	NaN	14.9268	14.9678	14.871	14.6178	14.6842	14.6573	14.4022	14.6109	14.4156
P24593	P24593	IGFBP5	Insulin-like growth factor-binding protein 5	+	2.85199	-1.51189	0.350651	6	6	extracellular region,endoplasmic reticulum lumen,insulin-like growth factor binding protein complex,insulin-like growth factor ternary complex,extracellular space	regulation of cell growth,osteoblast differentiation,signal transduction,female pregnancy,aging,negative regulation of smooth muscle cell migration,negative regulation of translation,negative regulation of cell migration,hair follicle morphogenesis,intracellular signal transduction,glucose homeostasis,positive regulation of insulin-like growth factor receptor signaling pathway,negative regulation…	protein binding,insulin-like growth factor I binding,fibronectin binding,insulin-like growth factor II binding	5.9e-15	1.45e-16	30570.2	17.2129	17.333	17.2609	15.5994	15.5386	16.133	14.3283	14.3922	14.3463
Q9H173	Q9H173	SIL1	Nucleotide exchange factor SIL1	+	2.8496	-1.3125	0.402623	5	5	extracellular space,endoplasmic reticulum,endoplasmic reticulum lumen	protein folding,intracellular protein transport	protein binding,unfolded protein binding	6.21e-07	9.28e-09	52084.7	14.7002	14.7733	14.7769	13.4225	13.1596	13.7308	14.7894	14.471	15.0078
Q9BY44;Q9BY44-3	Q9BY44;Q9BY44-3	EIF2A	Eukaryotic translation initiation factor 2A;Isoform 3 of Eukaryotic translation initiation factor 2A	+	2.84711	0.245146	1.18521	15	12	extracellular space,cytoplasm,eukaryotic translation initiation factor 2 complex,blood microparticle,cytosolic small ribosomal subunit	translational initiation,regulation of translation,protein phosphorylation,positive regulation of signal transduction,SREBP signaling pathway,ribosome assembly,response to amino acid starvation	tRNA binding,translation initiation factor activity,protein binding,ribosome binding,cadherin binding,mRNA binding	4.86e-13	1.04e-14	NaN	15.2841	15.2012	15.1908	15.4564	15.4904	15.4647	16.1006	16.0545	16.1487
P27144	P27144	AK4	Adenylate kinase 4, mitochondrial	+	2.84463	-0.435857	0.739255	9	8	mitochondrion,mitochondrial matrix,cytoplasm	liver development,regulation of oxidative phosphorylation,nucleoside diphosphate phosphorylation,ADP biosynthetic process,brain development,nucleoside triphosphate biosynthetic process,nucleobase-containing small molecule interconversion,response to drug,AMP metabolic process,ATP metabolic process,GTP metabolic process,nucleoside monophosphate phosphorylation,cellular response to hypoxia,regulati…	adenylate kinase activity,nucleoside diphosphate kinase activity,protein binding,ATP binding,GTP binding,nucleoside triphosphate adenylate kinase activity,nucleoside phosphate kinase activity	2.9e-18	9.59e-20	25268	17.0777	17.0784	17.2058	16.7436	16.6201	16.6906	16.7075	16.7741	16.7038
Q9UEY8	Q9UEY8	ADD3	Gamma-adducin	+	2.84164	-0.325391	0.798082	26	20	condensed nuclear chromosome,cytosol,plasma membrane,brush border,cell-cell junction,cell cortex,membrane,postsynaptic density,cytoskeleton,plasma membrane raft	transmembrane transport,barbed-end actin filament capping,actin filament bundle assembly	structural constituent of cytoskeleton,calmodulin binding,spectrin binding,actin filament binding,structural molecule activity	4.01e-24	2.77e-25	79154.6	17.9006	17.9091	17.9224	17.6377	17.614	17.5043	16.3218	16.392	16.2932
Q92796;Q92796-2;Q92796-3	Q92796;Q92796-2;Q92796-3	DLG3	Disks large homolog 3;Isoform 2 of Disks large homolog 3;Isoform 3 of Disks large homolog 3	+	2.84116	-0.632538	0.645041	2	2	extracellular space,cytosol,plasma membrane,bicellular tight junction,growth cone,AMPA glutamate receptor complex,neuronal cell body,dendritic shaft,glutamatergic synapse,Requires Ontology,ionotropic glutamate receptor complex,basolateral plasma membrane,cell junction	MAPK cascade,establishment of planar polarity,negative regulation of cell proliferation,negative regulation of phosphatase activity,positive regulation of protein tyrosine kinase activity,regulation of postsynaptic specialization membrane neurotransmitter receptor levels,maintenance of postsynaptic density structure,regulation of N-methyl-D-aspartate selective glutamate receptor activity,receptor…	protein binding,protein C-terminus binding,kinase binding,phosphatase binding,protein phosphatase binding,PDZ domain binding,ubiquitin protein ligase binding,ionotropic glutamate receptor binding,structural constituent of postsynaptic density	0.000136083	1.8e-06	NaN	13.7764	13.7543	13.9389	13.1401	13.1291	13.3027	13.1287	10.4791	8.01925
P08648	P08648	ITGA5	Integrin alpha-5	+	2.8406	1.26314	2.40018	6	8	ruffle,endoplasmic reticulum,Golgi apparatus,plasma membrane,focal adhesion,integrin complex,external side of plasma membrane,cell surface,cytoplasmic vesicle,integrin alpha5-beta1 complex,synapse,alphav-beta3 integrin-vitronectin complex,cell-cell junction,ruffle membrane	angiogenesis,cell-substrate junction assembly,cell adhesion,heterophilic cell-cell adhesion via plasma membrane cell adhesion molecules,leukocyte cell-cell adhesion,integrin-mediated signaling pathway,female pregnancy,memory,positive regulation of cell-substrate adhesion,CD40 signaling pathway,extracellular matrix organization,positive regulation of cell migration,positive regulation of vascular …	virus receptor activity,epidermal growth factor receptor binding,platelet-derived growth factor receptor binding,integrin binding,protein binding,vascular endothelial growth factor receptor 2 binding,metal ion binding	2.35e-06	3.42e-08	114536	12.4931	12.4697	12.9637	13.9107	13.9267	13.8785	15.3667	15.2812	15.2631
P14618	P14618	PKM	Pyruvate kinase PKM		2.83278	-0.170603	0.888471	108	44	extracellular region,nucleus,cytoplasm,mitochondrion,rough endoplasmic reticulum,cytosol,cilium,vesicle,secretory granule lumen,Requires Ontology,extracellular exosome,pyruvate kinase complex,extracellular vesicle,ficolin-1-rich granule lumen	response to hypoxia,liver development,ATP biosynthetic process,response to nutrient,response to gravity,programmed cell death,response to muscle inactivity,animal organ regeneration,pyruvate biosynthetic process,neutrophil degranulation,skeletal muscle tissue regeneration,canonical glycolysis,positive regulation of sprouting angiogenesis,positive regulation of cytoplasmic translation,glycolytic p…	magnesium ion binding,RNA binding,mRNA binding,pyruvate kinase activity,protein binding,ATP binding,kinase activity,MHC class II protein complex binding,potassium ion binding,identical protein binding,ADP binding,cadherin binding,thyroid hormone binding	3.36e-42	5.45e-42	57936.9	23.3531	23.3404	23.393	23.1712	23.1823	23.2212	23.4151	23.3838	23.3869
O95864	O95864	FADS2	Acyl-CoA 6-desaturase	+	2.82937	-0.672137	0.627576	13	9	endoplasmic reticulum membrane,integral component of plasma membrane,membrane	unsaturated fatty acid biosynthetic process,alpha-linolenic acid metabolic process,linoleic acid metabolic process,oxidation-reduction process	stearoyl-CoA 9-desaturase activity,linoleoyl-CoA desaturase activity	1.12e-23	7.19e-25	52259.4	16.1038	16.2077	16.247	15.5934	15.5852	15.3636	17.925	17.8646	17.8883
P00813	P00813	ADA	Adenosine deaminase	+	2.82852	-0.250971	0.84033	14	11	extracellular space,lysosome,cytosol,plasma membrane,external side of plasma membrane,cell surface,membrane,cell junction,dendrite cytoplasm,neuronal cell body,cytoplasmic membrane-bounded vesicle lumen	response to hypoxia,histamine secretion,trophectodermal cell differentiation,liver development,placenta development,germinal center B cell differentiation,positive regulation of germinal center formation,negative regulation of leukocyte migration,negative regulation of mature B cell apoptotic process,adenosine catabolic process,deoxyadenosine catabolic process,cell adhesion,aging,purine ribonucle…	purine nucleoside binding,adenosine deaminase activity,protein binding,zinc ion binding	9.91e-20	3.86e-21	40764.4	16.8162	16.8051	16.8618	16.6298	16.5611	16.5392	16.7266	16.7857	16.6728
Q9HBH0	Q9HBH0	RHOF	Rho-related GTP-binding protein RhoF	+	2.81501	0.725089	1.653	7	7	cytosol,cytoskeleton,plasma membrane,secretory granule membrane,extracellular exosome,cell cortex,cytoplasm,cell projection,intracellular membrane-bounded organelle,vesicle,cytoplasmic vesicle	actin filament organization,small GTPase mediated signal transduction,neutrophil degranulation,regulation of small GTPase mediated signal transduction,cortical cytoskeleton organization,establishment or maintenance of cell polarity,regulation of cell shape,cell migration,regulation of actin cytoskeleton organization,actin cytoskeleton organization	GTPase activity,GTP binding,protein kinase binding	5.45e-13	1.16e-14	23625.4	13.9227	13.9288	13.7684	14.7518	14.4953	14.548	15.9591	15.8148	15.8315
P26641	P26641	EEF1G	Elongation factor 1-gamma	+	2.80696	0.496211	1.4105	36	23	nucleus,cytoplasm,cytosol,membrane,extracellular exosome,endoplasmic reticulum	translational elongation,response to virus	translation elongation factor activity,protein binding,cadherin binding	5.26e-36	2.55e-36	50118.8	20.0226	20.1231	20.1858	20.674	20.6221	20.524	21.4249	21.4648	21.4373
Q9NY61	Q9NY61	AATF	Protein AATF	+	2.80639	1.49865	2.82578	3	4	nucleus,nucleoplasm,nucleolus,cytoplasm,Golgi apparatus	cellular response to DNA damage stimulus,regulation of mitotic cell cycle,negative regulation of superoxide anion generation,ribosome biogenesis,negative regulation of amyloid precursor protein biosynthetic process,negative regulation of apoptotic process,positive regulation of transcription from RNA polymerase II promoter,negative regulation of reactive oxygen species metabolic process,negative …	RNA binding,protein binding,protein kinase binding,leucine zipper domain binding,tau protein binding	0.000457674	5.88e-06	63132.9	12.1796	12.0413	11.9219	13.5306	13.8672	13.2409	14.2656	14.2959	14.3406
P14406	P14406	COX7A2	Cytochrome c oxidase subunit 7A2, mitochondrial	+	2.79782	-0.83999	0.558647	2	2	integral component of membrane,mitochondrial respiratory chain	oxidative phosphorylation,electron transport chain,hydrogen ion transmembrane transport,mitochondrial respiratory chain supercomplex assembly,regulation of oxidative phosphorylation	cytochrome-c oxidase activity,protein binding	4.99e-23	2.92e-24	9395.98	16.5808	16.8971	16.9141	15.9416	15.9972	15.9333	15.9281	15.7226	15.9616
O60701	O60701	UGDH	UDP-glucose 6-dehydrogenase	+	2.79776	0.540192	1.45417	27	24	nucleoplasm,cytosol,extracellular exosome,nucleus	gastrulation with mouth forming second,carbohydrate metabolic process,UDP-glucuronate biosynthetic process,heparan sulfate proteoglycan biosynthetic process,chondroitin sulfate biosynthetic process,protein hexamerization,oxidation-reduction process,glycosaminoglycan biosynthetic process	UDP-glucose 6-dehydrogenase activity,identical protein binding,NAD binding	2.98e-28	4.02e-29	55024.1	17.9397	17.9842	17.9913	18.5391	18.6156	18.3811	18.6479	18.78	18.6234
P02545	P02545	LMNA	Prelamin-A/C	+	2.79316	0.315934	1.24482	88	46	nucleus,nuclear envelope,lamin filament,nucleoplasm,cytosol,nuclear body,nuclear speck,nuclear membrane	protein import into nucleus,mitotic nuclear envelope reassembly,negative regulation of cell proliferation,positive regulation of gene expression,regulation of cell migration,establishment or maintenance of microtubule cytoskeleton polarity,regulation of protein stability,protein localization to nucleus,IRE1-mediated unfolded protein response,ventricular cardiac muscle cell development,cellular re…	protein binding	5.96e-38	4.25e-38	74139.5	19.9381	19.9346	19.9153	20.3159	20.2459	20.174	20.0915	20.1788	20.0721
P32455	P32455	GBP1	Guanylate-binding protein 1	+	2.79239	0.409459	1.32819	4	4	Golgi membrane,extracellular region,cytoplasm,Golgi apparatus,cytosol,plasma membrane,vesicle membrane,actin cytoskeleton,cytoplasmic vesicle	negative regulation of interleukin-2 production,regulation of calcium-mediated signaling,negative regulation of T cell receptor signaling pathway,defense response to virus,interferon-gamma-mediated signaling pathway,negative regulation of ERK1 and ERK2 cascade,cellular response to interferon-gamma,cellular response to interleukin-1,cellular response to tumor necrosis factor,protein localization t…	actin binding,GTPase activity,protein binding,GTP binding,GDP binding,enzyme binding,cytokine binding,spectrin binding,identical protein binding,protein homodimerization activity,Hsp90 protein binding	1.2e-23	7.65e-25	67930.7	14.6729	14.591	14.642	14.96	15.0468	15.1274	14.5381	14.56	14.7517
Q99613	Q99613	EIF3C	Eukaryotic translation initiation factor 3 subunit C		2.78629	0.186771	1.13821	37	29	cytosol,eukaryotic translation initiation factor 3 complex,eukaryotic 43S preinitiation complex,eukaryotic 48S preinitiation complex	formation of cytoplasmic translation initiation complex,translational initiation,positive regulation of translation,positive regulation of mRNA binding	RNA binding,protein binding,ribosome binding,translation initiation factor activity,translation initiation factor binding	8.98e-27	9.43e-28	105344	18.2663	18.2571	18.1961	18.4101	18.4477	18.4221	18.7959	18.8571	18.857
Q9NYH9	Q9NYH9	UTP6	U3 small nucleolar RNA-associated protein 6 homolog	+	2.78275	0.635981	1.55399	3	4	nucleoplasm,nucleolus,small-subunit processome,Pwp2p-containing subcomplex of 90S preribosome	rRNA processing,maturation of SSU-rRNA from tricistronic rRNA transcript (SSU-rRNA, 5.8S rRNA, LSU-rRNA)	snoRNA binding	2.54e-06	3.68e-08	70193.9	12.7398	12.7348	12.4979	13.3327	13.306	13.2418	14.2046	14.2465	14.1482
O00505	O00505	KPNA3	Importin subunit alpha-4	+	2.77986	0.305537	1.23588	12	12	nuclear pore,nucleoplasm,cytosol,nucleus	modulation by virus of host process,viral entry into host cell,macromolecular complex assembly,viral penetration into host nucleus,NLS-bearing protein import into nucleus	protein binding,protein C-terminus binding,nuclear localization sequence binding,nuclear import signal receptor activity	1.52e-18	5.18e-20	57810.9	17.0051	17.0478	17.0267	17.3335	17.3983	17.2645	17.594	17.5863	17.562
P07203	P07203	GPX1	Glutathione peroxidase 1	+	2.7709	-0.329873	0.795606	19	14	cytoplasm,mitochondrion,mitochondrial matrix,cytosol,Lewy body	temperature homeostasis,endothelial cell development,negative regulation of inflammatory response to antigenic stimulus,purine nucleotide catabolic process,triglyceride metabolic process,glutathione metabolic process,sensory perception of sound,response to xenobiotic stimulus,response to symbiotic bacterium,UV protection,response to selenium ion,response to gamma radiation,protein oxidation,arach…	glutathione peroxidase activity,SH3 domain binding,phospholipid-hydroperoxide glutathione peroxidase activity,peroxidase activity	7.18e-24	4.76e-25	22088.2	19.4112	19.4737	19.5405	19.1395	19.108	19.1882	18.8407	18.7162	18.8645
Q9UJ41;Q9UJ41-3;Q9UJ41-4	Q9UJ41;Q9UJ41-3;Q9UJ41-4	RABGEF1	Rab5 GDP/GTP exchange factor;Isoform 2 of Rab5 GDP/GTP exchange factor;Isoform 3 of Rab5 GDP/GTP exchange factor	+	2.7674	0.761017	1.69468	4	4	nucleolus,early endosome,cytosol,early endosome membrane,recycling endosome	protein targeting to membrane,endocytosis	DNA binding,protein binding,zinc ion binding,Rab guanyl-nucleotide exchange factor activity,Rab GTPase binding	1.8e-12	3.69e-14	NaN	14.7871	14.5727	14.7208	15.4769	15.5799	15.3069	14.892	14.7883	14.9089
Q07352	Q07352	ZFP36L1	mRNA decay activator protein ZFP36L1	+	2.76675	3.39396	10.512	4	4	cytoplasmic mRNA processing body,nucleus,cytoplasm,cytosol,ribonucleoprotein complex	MAPK cascade,nuclear-transcribed mRNA catabolic process, deadenylation-dependent decay,vasculogenesis,proepicardium development,regulation of transcription from RNA polymerase II promoter,mRNA processing,apoptotic process,heart development,cell proliferation,response to wounding,regulation of gene expression,regulation of keratinocyte proliferation,phosphatidylinositol 3-kinase signaling,neural t…	RNA polymerase II transcription factor activity, sequence-specific DNA binding,DNA binding,RNA binding,mRNA binding,protein binding,mRNA 3'-UTR AU-rich region binding,metal ion binding,14-3-3 protein binding	1.9e-13	4.17e-15	36313.6	11.7754	13.2334	12.0449	15.7105	15.8871	15.6381	14.1041	13.8593	14.4457
Q14289;Q14289-2	Q14289;Q14289-2	PTK2B	Protein-tyrosine kinase 2-beta;Isoform 2 of Protein-tyrosine kinase 2-beta	+	2.76281	-0.850154	0.554725	19	20	nucleus,cytoplasm,cytosol,cytoskeleton,focal adhesion,cell cortex,postsynaptic density,NMDA selective glutamate receptor complex,lamellipodium,dendrite,growth cone,neuronal cell body,cell body,membrane raft,perinuclear region of cytoplasm,apical dendrite,glutamatergic synapse,extrinsic component of cytoplasmic side of plasma membrane,dendritic spine	MAPK cascade,oocyte maturation,response to hypoxia,positive regulation of cell-matrix adhesion,sprouting angiogenesis,adaptive immune response,marginal zone B cell differentiation,protein phosphorylation,apoptotic process,cellular defense response,response to osmotic stress,signal transduction,cell surface receptor signaling pathway,signal complex assembly,positive regulation of cytosolic calcium…	calmodulin-dependent protein kinase activity,protein tyrosine kinase activity,non-membrane spanning protein tyrosine kinase activity,protein binding,ATP binding,protein C-terminus binding,ubiquitin protein ligase binding,3-phosphoinositide-dependent protein kinase binding,macromolecular complex binding,NMDA glutamate receptor activity,receptor binding	8.08e-17	2.31e-18	NaN	16.0851	16.0275	16.2764	15.1591	15.2341	15.4452	11.353	12.3066	11.3367
Q15262-2;Q15262-3;Q15262-4	Q15262-2;Q15262-3;Q15262-4	PTPRK	Isoform 2 of Receptor-type tyrosine-protein phosphatase kappa;Isoform 3 of Receptor-type tyrosine-protein phosphatase kappa;Isoform 4 of Receptor-type tyrosine-protein phosphatase kappa	+	2.75656	-1.10136	0.466076	6	6				8.17e-12	1.61e-13	NaN	14.9224	14.9851	14.9682	13.9206	13.5768	14.0741	14.4798	14.3846	14.5086
Q13976;Q13976-2	Q13976;Q13976-2	PRKG1	cGMP-dependent protein kinase 1;Isoform Beta of cGMP-dependent protein kinase 1	+	2.75627	-0.400905	0.757383	7	7	cytoplasm,Golgi apparatus,cytosol,plasma membrane	neuron migration,signal transduction,dendrite development,cGMP-mediated signaling,actin cytoskeleton organization,forebrain development,regulation of GTPase activity,relaxation of vascular smooth muscle,negative regulation of platelet aggregation,negative regulation of vascular smooth muscle cell proliferation,negative regulation of vascular associated smooth muscle cell migration,protein phospho…	protein kinase activity,cGMP-dependent protein kinase activity,calcium channel regulator activity,protein binding,ATP binding,cGMP binding	6.48e-09	1.07e-10	NaN	14.2777	14.2982	14.2388	13.7711	13.901	13.94	12.5754	12.2559	12.4157
Q13283	Q13283	G3BP1	Ras GTPase-activating protein-binding protein 1	+	2.75489	0.535372	1.44932	25	14	nucleus,cytoplasm,cytosol,focal adhesion,cytoplasmic stress granule,perikaryon,ribonucleoprotein complex	Ras protein signal transduction,viral process,DNA duplex unwinding,type I interferon production,stress granule assembly,innate immune response,defense response to virus,Requires Ontology,negative regulation of canonical Wnt signaling pathway,nucleic acid phosphodiester bond hydrolysis	DNA binding,DNA helicase activity,RNA binding,RNA helicase activity,endonuclease activity,protein binding,ATP binding,mRNA binding	4.72e-30	8.63e-31	52164.2	16.8544	16.815	16.8717	17.3664	17.5111	17.2697	18.1939	18.1567	18.3144
Q8N3R9	Q8N3R9	MPP5	MAGUK p55 subfamily member 5	+	2.75385	-0.322874	0.799476	18	19	cytoplasm,endoplasmic reticulum-Golgi intermediate compartment,Golgi apparatus,plasma membrane,adherens junction,bicellular tight junction,apical plasma membrane,axon,macromolecular complex,myelin sheath adaxonal region,perikaryon,lateral loop,Schmidt-Lanterman incisure,extracellular exosome	morphogenesis of an epithelial sheet,gene expression,peripheral nervous system myelin maintenance,myelin assembly,protein localization to myelin sheath abaxonal region,bicellular tight junction assembly,protein localization to plasma membrane,establishment of epithelial cell polarity	protein binding,ATP binding,protein domain specific binding	1.21e-15	3.17e-17	77293.5	16.3552	16.2163	16.252	15.9718	15.9281	15.955	15.7697	15.7691	15.8252
Q15397	Q15397	PUM3	Pumilio homolog 3	+	2.7513	0.750458	1.68233	9	9	nucleoplasm,chromosome,nucleolus,endoplasmic reticulum	regulation of protein ADP-ribosylation,regulation of translation	DNA binding,RNA binding,protein binding,mRNA binding	1.45e-08	2.35e-10	73584.4	14.3947	14.4659	14.3841	15.2838	15.2414	14.9709	15.8315	15.7979	15.8501
P46060	P46060	RANGAP1	Ran GTPase-activating protein 1	+	2.7488	0.401045	1.32046	26	20	condensed chromosome kinetochore,nuclear envelope,nuclear pore,nucleoplasm,cytoplasm,cytosol,aggresome,dendrite,nuclear membrane,intracellular membrane-bounded organelle,nuclear pore cytoplasmic filaments,perinuclear region of cytoplasm,mitotic spindle,axon cytoplasm,cytoplasmic periphery of the nuclear pore complex,kinetochore	signal transduction,protein sumoylation,negative regulation of protein export from nucleus,response to axon injury,activation of GTPase activity,cellular response to vasopressin	RNA binding,GTPase activator activity,protein binding,Ran GTPase binding,ubiquitin protein ligase binding,cadherin binding	1.33e-21	6.55e-23	63541.9	16.3744	16.2413	16.2944	16.6799	16.6544	16.779	17.5582	17.6285	17.6156
Q9P212	Q9P212	PLCE1	1-phosphatidylinositol 4,5-bisphosphate phosphodiesterase epsilon-1	+	2.74858	-1.10749	0.4641	5	5	Golgi membrane,cytosol,plasma membrane,lamellipodium	activation of MAPK activity,regulation of cell growth,diacylglycerol biosynthetic process,regulation of smooth muscle contraction,cytoskeleton organization,epidermal growth factor receptor signaling pathway,phospholipase C-activating G-protein coupled receptor signaling pathway,positive regulation of cytosolic calcium ion concentration,Ras protein signal transduction,heart development,regulation …	phosphatidylinositol phospholipase C activity,phospholipase C activity,guanyl-nucleotide exchange factor activity,protein binding,Ras GTPase binding,enzyme binding,metal ion binding	0.00247839	2.98e-05	258715	13.014	12.9881	12.9781	11.9015	11.6197	12.1365	11.5321	11.9875	12.1305
O75821	O75821	EIF3G	Eukaryotic translation initiation factor 3 subunit G	+	2.744	0.297042	1.22862	11	10	cytoplasm,cytosol,eukaryotic translation initiation factor 3 complex,eukaryotic 43S preinitiation complex,eukaryotic 48S preinitiation complex,perinuclear region of cytoplasm,nucleus	formation of cytoplasmic translation initiation complex,translational initiation,viral translational termination-reinitiation	RNA binding,protein binding,translation initiation factor activity	5.42e-23	3.16e-24	35611	17.3175	17.2351	17.3039	17.5202	17.6147	17.6127	18.2122	18.19	18.1475
P24941	P24941	CDK2	Cyclin-dependent kinase 2	+	2.74142	-0.422397	0.746184	9	8	cyclin-dependent protein kinase holoenzyme complex,chromosome, telomeric region,condensed chromosome,X chromosome,Y chromosome,nucleus,nucleoplasm,transcription factor complex,cytoplasm,endosome,centrosome,cytosol,Cajal body,cyclin A1-CDK2 complex,cyclin A2-CDK2 complex,cyclin E1-CDK2 complex,cyclin E2-CDK2 complex	G1/S transition of mitotic cell cycle,G2/M transition of mitotic cell cycle,negative regulation of transcription from RNA polymerase II promoter,DNA replication,DNA repair,protein phosphorylation,potassium ion transport,DNA damage response, signal transduction by p53 class mediator resulting in cell cycle arrest,centriole replication,Ras protein signal transduction,positive regulation of cell pro…	magnesium ion binding,protein serine/threonine kinase activity,cyclin-dependent protein serine/threonine kinase activity,protein binding,ATP binding,protein domain specific binding,cyclin binding,cyclin-dependent protein kinase activity,histone kinase activity	1.2e-16	3.37e-18	33929.5	16.522	16.3748	16.5124	16.0507	15.9901	16.1012	15.5959	15.539	15.4372
O75534;O75534-2;O75534-3;O75534-4	O75534;O75534-2;O75534-3;O75534-4	CSDE1	Cold shock domain-containing protein E1;Isoform 2 of Cold shock domain-containing protein E1;Isoform 3 of Cold shock domain-containing protein E1;Isoform 4 of Cold shock domain-containing protein E1	+	2.74115	0.454252	1.37007	28	25	Golgi apparatus,cytosol,plasma membrane,cytoplasmic stress granule,CRD-mediated mRNA stability complex	male gonad development,stress granule assembly,nuclear-transcribed mRNA catabolic process, no-go decay	RNA binding,protein binding	3.94e-23	2.34e-24	NaN	16.5361	16.4174	16.5695	17.0232	16.9785	16.8841	17.9802	17.8731	17.9127
Q9UBG0	Q9UBG0	MRC2	C-type mannose receptor 2	+	2.74067	-1.39608	0.379959	8	8	focal adhesion,membrane,integral component of membrane	osteoblast differentiation,endocytosis,collagen catabolic process	protein binding,collagen binding,carbohydrate binding,signaling receptor activity	4.96e-13	1.05e-14	166674	15.0241	15.1189	14.7769	13.5428	13.3189	13.87	12.7029	12.438	11.6116
Q00978	Q00978	IRF9	Interferon regulatory factor 9	+	2.7374	-1.09943	0.466699	2	2	nuclear chromatin,nucleoplasm,cytoplasm,cytosol,nucleus	regulation of transcription from RNA polymerase II promoter,transcription from RNA polymerase II promoter,cell surface receptor signaling pathway,defense response to virus,interferon-gamma-mediated signaling pathway,type I interferon signaling pathway,immune system process	RNA polymerase II core promoter proximal region sequence-specific DNA binding,RNA polymerase II transcription factor activity, sequence-specific DNA binding,transcription factor activity, sequence-specific DNA binding,protein binding,sequence-specific double-stranded DNA binding	2e-08	3.22e-10	43696.3	14.7405	15.009	14.8608	13.9285	13.5172	13.8663	14.5284	14.2009	14.0408
O60841	O60841	EIF5B	Eukaryotic translation initiation factor 5B	+	2.73598	0.580776	1.49565	30	27	cytoplasm,cytosol,nucleus	translational initiation,regulation of translational initiation	RNA binding,translation initiation factor activity,GTPase activity,protein binding,GTP binding,metal ion binding	8.17e-19	2.86e-20	138827	16.391	16.4691	16.4438	17.0558	17.1217	16.8688	17.9738	17.8827	17.9012
O00459	O00459	PIK3R2	Phosphatidylinositol 3-kinase regulatory subunit beta	+	2.73568	-0.50941	0.70251	3	3	nucleus,cytosol,phosphatidylinositol 3-kinase complex	cellular glucose homeostasis,phosphatidylinositol biosynthetic process,regulation of autophagy,phosphatidylinositol 3-kinase signaling,protein transport,cellular response to insulin stimulus,response to endoplasmic reticulum stress,Fc-epsilon receptor signaling pathway,Fc-gamma receptor signaling pathway involved in phagocytosis,positive regulation of protein import into nucleus,negative regulati…	phosphotyrosine binding,protein binding,protein phosphatase binding,receptor tyrosine kinase binding,protein heterodimerization activity,1-phosphatidylinositol-3-kinase regulator activity	4.2e-05	5.73e-07	81545.3	13.5558	13.491	13.6727	12.9816	13.1353	13.0744	13.8611	13.9514	13.8589
P19086	P19086	GNAZ	Guanine nucleotide-binding protein G(z) subunit alpha		2.73185	-0.206754	0.866485	13	11	nuclear envelope,endoplasmic reticulum,cytosol,plasma membrane,dendrite,cell body,heterotrimeric G-protein complex	protein folding,G-protein coupled receptor signaling pathway,adenylate cyclase-inhibiting G-protein coupled receptor signaling pathway,adenylate cyclase-modulating G-protein coupled receptor signaling pathway	protein binding,GTP binding,G-protein coupled serotonin receptor binding,metal ion binding,G-protein coupled receptor binding,G-protein beta/gamma-subunit complex binding,GTPase activity	6.09e-13	1.29e-14	40923.8	16.3171	16.3334	16.3013	16.0576	16.1307	16.1432	14.9043	14.913	15.0201
Q9Y2Y6	Q9Y2Y6	TMEM98	Transmembrane protein 98	+	2.72879	-1.76847	0.293519	3	3	extracellular space,endoplasmic reticulum,endoplasmic reticulum membrane,plasma membrane,integral component of membrane,extracellular exosome	negative regulation of protein processing,negative regulation of myelination,T-helper 1 cell differentiation,negative regulation of oligodendrocyte differentiation,negative regulation of protein localization to nucleus	protein binding	0.000216122	2.83e-06	24610.6	13.8268	13.5832	13.9161	11.7019	11.8831	12.4357	11.796	12.8784	12.1829
Q93009;Q93009-3	Q93009;Q93009-3	USP7	Ubiquitin carboxyl-terminal hydrolase 7;Isoform 3 of Ubiquitin carboxyl-terminal hydrolase 7	+	2.72548	0.333143	1.25976	28	25	nucleus,nucleoplasm,chromosome,cytosol,nuclear body,PML body,macromolecular complex	regulation of gluconeogenesis,transcription-coupled nucleotide-excision repair,ubiquitin-dependent protein catabolic process,multicellular organism development,maintenance of DNA methylation,viral process,protein ubiquitination,protein deubiquitination,regulation of protein stability,negative regulation of NF-kappaB transcription factor activity,negative regulation of proteasomal ubiquitin-depend…	p53 binding,cysteine-type endopeptidase activity,thiol-dependent ubiquitin-specific protease activity,protein binding,protein C-terminus binding,transcription factor binding,ubiquitin protein ligase binding,ubiquitinyl hydrolase activity,Lys48-specific deubiquitinase activity	2.5e-21	1.18e-22	NaN	16.2643	16.1627	16.2672	16.5465	16.6234	16.5238	16.5137	16.5052	16.3437
P98082;P98082-2;P98082-3	P98082;P98082-2;P98082-3	DAB2	Disabled homolog 2;Isoform 2 of Disabled homolog 2;Isoform 3 of Disabled homolog 2	+	2.72286	0.846643	1.79831	3	3	fibrillar center,lysosomal membrane,cytosol,plasma membrane,clathrin-coated pit,focal adhesion,clathrin-coated vesicle,clathrin-coated vesicle membrane,intracellular membrane-bounded organelle,cytoplasm	negative regulation of transcription from RNA polymerase II promoter,positive regulation of protein phosphorylation,apoptotic process,multicellular organism development,positive regulation of epithelial to mesenchymal transition,positive regulation of pathway-restricted SMAD protein phosphorylation,protein transport,Wnt signaling pathway,positive regulation of cell migration,positive regulation o…	protein binding,protein C-terminus binding,clathrin adaptor activity,cargo receptor activity,SMAD binding	9.89e-16	2.61e-17	NaN	13.3549	13.6835	13.331	14.331	14.2546	14.3238	14.9716	14.8512	14.8374
Q96IU4	Q96IU4	ABHD14B	Protein ABHD14B	+	2.72198	-0.247424	0.842399	11	7	nucleus,nucleoplasm,nucleolus,cytosol,extracellular exosome,cytoplasm	positive regulation of transcription from RNA polymerase II promoter,3'-phosphoadenosine 5'-phosphosulfate metabolic process	protein binding,hydrolase activity	2.48e-21	1.17e-22	22345.7	18.3286	18.4062	18.4188	18.1641	18.1468	18.1004	17.2044	17.2379	17.2391
Q7Z417	Q7Z417	NUFIP2	Nuclear fragile X mental retardation-interacting protein 2	+	2.71731	1.10336	2.14855	3	3	nucleus,nucleoplasm,cytoplasm,cytosol,cytoplasmic stress granule,membrane,nuclear body,polysomal ribosome		RNA binding,protein binding	7.59e-06	1.07e-07	76121.1	12.6758	12.2613	12.3584	13.542	13.3822	13.6813	13.9991	14.0508	13.6939
Q14254	Q14254	FLOT2	Flotillin-2	+	2.71545	-0.345012	0.787301	20	17	uropod,acrosomal membrane,endosome,plasma membrane,caveola,adherens junction,focal adhesion,membrane,basolateral plasma membrane,flotillin complex,lamellipodium,endocytic vesicle,cytoplasmic vesicle,vesicle,dendrite cytoplasm,intracellular membrane-bounded organelle,cell-cell contact zone,perinuclear region of cytoplasm,extracellular exosome,glutamatergic synapse,anchored component of presynaptic…	membrane raft assembly,cell adhesion,epidermis development,negative regulation of gene expression,protein localization to plasma membrane raft,regulation of myoblast differentiation,protein stabilization,positive regulation of NF-kappaB transcription factor activity,protein localization to plasma membrane,anterograde dendritic transport,regulation of postsynaptic specialization membrane neurotran…	protease binding,protein binding,ionotropic glutamate receptor binding	5.55e-21	2.52e-22	47064.2	17.5386	17.5468	17.4901	17.2656	17.1571	17.1178	16.8416	17.0734	16.8533
Q13404;Q13404-1;Q13404-2;Q13404-7	Q13404;Q13404-1;Q13404-2;Q13404-7	UBE2V1	Ubiquitin-conjugating enzyme E2 variant 1;Isoform 1 of Ubiquitin-conjugating enzyme E2 variant 1;Isoform 2 of Ubiquitin-conjugating enzyme E2 variant 1;Isoform 5 of Ubiquitin-conjugating enzyme E2 variant 1		2.71179	-0.204097	0.868082	5	2	ubiquitin ligase complex,nucleus,nucleoplasm,cytoplasm,cytosol,ubiquitin conjugating enzyme complex,macromolecular complex,UBC13-UEV1A complex,extracellular exosome	activation of MAPK activity,regulation of DNA repair,regulation of transcription, DNA-templated,JNK cascade,cell differentiation,positive regulation of I-kappaB kinase/NF-kappaB signaling,positive regulation of transcription, DNA-templated,positive regulation of NF-kappaB transcription factor activity,nucleotide-binding oligomerization domain containing signaling pathway,interleukin-1-mediated si…	protein binding,ubiquitin conjugating enzyme activity	2.96e-17	8.84e-19	NaN	17.3145	17.2414	17.3163	17.1141	17.0731	17.0728	17.5515	17.4847	17.6048
O15061	O15061	SYNM	Synemin	+	2.7077	-0.328893	0.796147	21	21	intermediate filament,adherens junction,costamere,intermediate filament cytoskeleton,neurofilament cytoskeleton,sarcolemma	intermediate filament cytoskeleton organization,fast-twitch skeletal muscle fiber contraction	structural constituent of cytoskeleton,protein binding,structural constituent of muscle,vinculin binding,intermediate filament binding	4.3e-12	8.59e-14	172768	15.9935	15.9946	16.0463	15.7492	15.6045	15.694	15.3196	15.1445	15.1649
Q13217	Q13217	DNAJC3	DnaJ homolog subfamily C member 3	+	2.70586	-0.399708	0.758011	21	19	extracellular region,cytoplasm,endoplasmic reticulum,endoplasmic reticulum lumen,smooth endoplasmic reticulum,cytosol,membrane,azurophil granule lumen,extracellular exosome,extracellular vesicle	negative regulation of protein kinase activity,positive regulation of translation initiation in response to endoplasmic reticulum stress,IRE1-mediated unfolded protein response,negative regulation of apoptotic process,neutrophil degranulation,post-translational protein modification,cellular protein metabolic process,proteolysis involved in cellular protein catabolic process,defense response to vi…	protein kinase inhibitor activity,protein kinase binding,misfolded protein binding,chaperone binding	2.36e-20	9.92e-22	57580.1	18.6855	18.7254	18.778	18.283	18.2796	18.4271	17.5475	17.4861	17.4254
P38117	P38117	ETFB	Electron transfer flavoprotein subunit beta		2.70561	-0.215804	0.861066	16	12	mitochondrion,mitochondrial matrix	respiratory electron transport chain,fatty acid beta-oxidation using acyl-CoA dehydrogenase	protein binding,electron carrier activity	3.44e-28	4.57e-29	27843.6	20.1468	20.1285	20.2175	19.9312	19.9409	19.9733	19.3974	19.3454	19.3866
Q9UKV5	Q9UKV5	AMFR	E3 ubiquitin-protein ligase AMFR	+	2.70539	-0.897626	0.536769	3	2	nucleus,endoplasmic reticulum,endoplasmic reticulum membrane,Golgi apparatus,membrane,integral component of membrane,integral component of endoplasmic reticulum membrane,dendrite,growth cone,macromolecular complex,Derlin-1 retrotranslocation complex,neuronal cell body,endoplasmic reticulum quality control compartment,perinuclear region of cytoplasm,ubiquitin ligase complex,cytosol	protein polyubiquitination,protein folding,ubiquitin-dependent protein catabolic process,signal transduction,aging,learning or memory,Wnt signaling pathway,ER-associated ubiquitin-dependent protein catabolic process,endoplasmic reticulum unfolded protein response,positive regulation of protein binding,protein autoubiquitination,protein K48-linked ubiquitination,negative regulation of canonical Wn…	ubiquitin-protein transferase activity,protein binding,protein binding, bridging,ubiquitin-ubiquitin ligase activity,signaling receptor activity,identical protein binding,metal ion binding,chaperone binding,ubiquitin protein ligase activity,BAT3 complex binding,ubiquitin-specific protease binding	0.00170524	2.09e-05	72995.8	13.5237	13.8468	13.7685	12.7003	12.9638	12.7819	13.5783	13.6732	13.6567
O95072;O95072-2	O95072;O95072-2	REC8	Meiotic recombination protein REC8 homolog;Isoform 2 of Meiotic recombination protein REC8 homolog	+	2.70272	-1.35755	0.390244	3	3	condensed nuclear chromosome kinetochore,lateral element,male germ cell nucleus,nucleus,nuclear meiotic cohesin complex,nuclear mitotic cohesin complex,synaptonemal complex,condensed nuclear chromosome, centromeric region,nuclear chromatin	double-strand break repair via homologous recombination,oocyte maturation,synaptonemal complex assembly,reciprocal meiotic recombination,male meiosis I,spermatogenesis,spermatid development,fertilization,meiotic cell cycle,seminiferous tubule development,replication-born double-strand break repair via sister chromatid exchange,meiotic sister chromatid cohesion,mitotic sister chromatid cohesion	chromatin binding	9.23e-11	1.7e-12	NaN	13.3564	13.3935	13.3286	12.1754	11.6266	12.2039	14.9345	15.015	14.8645
P53794	P53794	SLC5A3	Sodium/myo-inositol cotransporter	+	2.69509	0.84966	1.80208	7	6	plasma membrane,integral component of plasma membrane,perinuclear region of cytoplasm,integral component of membrane	sodium ion transport,peripheral nervous system development,pentose transport,fucose transport,polyol transport,myo-inositol transport,positive regulation of catalytic activity,regulation of respiratory gaseous exchange,Requires Ontology,positive regulation of reactive oxygen species biosynthetic process,glucose transmembrane transport,myo-inositol import across plasma membrane,positive regulation…	myo-inositol transmembrane transporter activity,myo-inositol:sodium symporter activity,glucose:sodium symporter activity,pentose transmembrane transporter activity,fucose transmembrane transporter activity,polyol transmembrane transporter activity,potassium channel regulator activity,ion channel binding	3.5e-11	6.6e-13	79693.9	13.1723	13.5469	13.3094	14.1176	14.2765	14.1835	15.456	15.5632	15.4872
P49773	P49773	HINT1	Histidine triad nucleotide-binding protein 1	+	2.69121	-0.497968	0.708103	17	7	histone deacetylase complex,nucleoplasm,cytosol,cytoskeleton,plasma membrane,extracellular exosome,cytoplasm,nucleus	regulation of transcription, DNA-templated,signal transduction,purine ribonucleotide catabolic process,positive regulation of calcium-mediated signaling,intrinsic apoptotic signaling pathway by p53 class mediator	nucleotide binding,protein kinase C binding,protein binding,hydrolase activity	2.35e-30	4.58e-31	13801.9	18.6624	18.7321	18.8149	18.2315	18.1485	18.3354	18.279	18.2825	18.2575
P41222	P41222	PTGDS	Prostaglandin-H2 D-isomerase	+	2.68931	-1.37197	0.386365	4	2	extracellular region,extracellular space,endoplasmic reticulum membrane,rough endoplasmic reticulum,Golgi apparatus,nuclear membrane,perinuclear region of cytoplasm,extracellular exosome	prostaglandin biosynthetic process,cyclooxygenase pathway,regulation of circadian sleep/wake cycle, sleep	prostaglandin-D synthase activity,retinoid binding,fatty acid binding,protein binding,odorant binding	1.83e-18	6.19e-20	21028.8	17.2589	17.277	17.3725	15.7641	15.7202	16.3083	14.7716	15.4792	15.5995
O75787;O75787-2	O75787;O75787-2	ATP6AP2	Renin receptor;Isoform 2 of Renin receptor	+	2.68903	-1.3217	0.400062	5	6	autophagosome membrane,lysosome,lysosomal membrane,endoplasmic reticulum membrane,plasma membrane,external side of plasma membrane,integral component of membrane,apical plasma membrane,vacuolar proton-transporting V-type ATPase complex,axon,dendritic spine membrane,cell body,postsynaptic membrane,extracellular exosome,tertiary granule membrane,ficolin-1-rich granule membrane	angiotensin maturation,lysosomal lumen acidification,rostrocaudal neural tube patterning,positive regulation of Wnt signaling pathway,positive regulation of transforming growth factor beta1 production,neutrophil degranulation,regulation of MAPK cascade,eye pigmentation,head morphogenesis	protein binding,signaling receptor activity	7.74e-06	1.1e-07	NaN	14.568	14.2685	14.432	12.8687	13.0171	13.4176	14.4906	14.4185	14.4074
P30825	P30825	SLC7A1	High affinity cationic amino acid transporter 1	+	2.68739	0.610954	1.52727	4	4	plasma membrane,integral component of plasma membrane,basal plasma membrane,membrane,basolateral plasma membrane,apical plasma membrane,macromolecular complex	amino acid transport,L-amino acid transport,lysine transport,ornithine transport,positive regulation of T cell proliferation,amino acid import across plasma membrane,L-arginine import across plasma membrane,Requires Ontology,L-lysine transmembrane transport,L-histidine import into cell,arginine transmembrane transport,basic amino acid transmembrane transport,L-ornithine transmembrane transport	L-histidine transmembrane transporter activity,protein binding,amino acid transmembrane transporter activity,basic amino acid transmembrane transporter activity,arginine transmembrane transporter activity,L-arginine transmembrane transporter activity,L-ornithine transmembrane transporter activity,L-lysine transmembrane transporter activity	1.49e-20	6.35e-22	67638.4	15.1675	15.1823	15.3684	15.8636	15.7467	15.9407	15.8297	15.8247	15.7501
P48509	P48509	CD151	CD151 antigen	+	2.68554	-0.796204	0.575862	3	2	basement membrane,cytosol,plasma membrane,focal adhesion,cell surface,membrane,integral component of plasma membrane	cell adhesion,viral process,positive regulation of cell migration,hemidesmosome assembly,T cell proliferation,wound healing, spreading of cells,positive regulation of endocytosis,cell migration	integrin binding,protein binding	1.06e-22	5.98e-24	28295.1	17.6591	17.3454	17.4275	16.7351	16.5597	16.7486	18.8855	18.82	18.8588
Q5T9L3;Q5T9L3-2	Q5T9L3;Q5T9L3-2	WLS	Protein wntless homolog;Isoform 2 of Protein wntless homolog	+	2.6831	-0.44954	0.732276	3	3	Golgi membrane,early endosome,endoplasmic reticulum,endoplasmic reticulum membrane,Golgi apparatus,trans-Golgi network,cytosol,plasma membrane,endocytic vesicle membrane,cytoplasmic vesicle,early endosome membrane,dendrite membrane,dendrite cytoplasm,extracellular exosome,integral component of organelle membrane,endomembrane system	mesoderm formation,intracellular protein transport,anterior/posterior axis specification,Wnt signaling pathway,positive regulation of Wnt signaling pathway,midbrain development,hindbrain development,exocrine pancreas development,positive regulation of I-kappaB kinase/NF-kappaB signaling,Wnt protein secretion,positive regulation of Wnt protein secretion,positive regulation of canonical Wnt signali…	protein binding,Wnt-protein binding,mu-type opioid receptor binding	2.99e-13	6.46e-15	NaN	15.3407	15.4086	15.2615	14.7936	14.9338	14.9347	15.2803	15.3057	15.2846
P20042	P20042	EIF2S2	Eukaryotic translation initiation factor 2 subunit 2	+	2.68271	0.325462	1.25307	20	17	cytoplasm,cytosol,eukaryotic translation initiation factor 2 complex,nucleus	in utero embryonic development,male germ cell proliferation,translational initiation,male gonad development,transmembrane transport,formation of cytoplasmic translation initiation complex,formation of translation preinitiation complex	RNA binding,translation initiation factor activity,protein binding,translation factor activity, RNA binding,metal ion binding,mRNA binding,translation initiation factor binding	3.75e-30	7.04e-31	38388.4	17.5542	17.5388	17.5444	17.8356	17.9618	17.8164	18.5339	18.4911	18.3009
P08240	P08240	SRPRA	Signal recognition particle receptor subunit alpha		2.68269	0.223983	1.16795	16	14	signal recognition particle receptor complex,endoplasmic reticulum membrane,membrane,extracellular exosome	cotranslational protein targeting to membrane,SRP-dependent cotranslational protein targeting to membrane,IRE1-mediated unfolded protein response,protein targeting to ER,protein targeting	RNA binding,GTP binding,GTPase activity,signal recognition particle binding	2.67e-21	1.26e-22	69811.2	15.2012	15.2096	15.2714	15.4251	15.433	15.4961	16.3	16.3055	16.2852
O00154-4	O00154-4	ACOT7	Isoform 4 of Cytosolic acyl coenzyme A thioester hydrolase	+	2.6823	0.620176	1.53706	12	10				8.23e-19	2.88e-20	37419.7	16.055	16.0917	16.2302	16.6259	16.7461	16.8655	18.6794	18.5656	18.5695
Q9Y3C1	Q9Y3C1	NOP16	Nucleolar protein 16	+	2.68227	1.07983	2.11379	6	6	nucleoplasm,nucleolus,intracellular membrane-bounded organelle	ribosomal large subunit biogenesis	RNA binding	6.59e-13	1.39e-14	21188.3	14.4495	14.0408	13.9911	15.2132	15.3285	15.1792	16.0626	16.0326	16.0786
Q8WW12	Q8WW12	PCNP	PEST proteolytic signal-containing nuclear protein	+	2.67649	-0.304991	0.809447	9	6	nucleus,nucleoplasm,nuclear body	cell cycle,protein ubiquitination,proteasome-mediated ubiquitin-dependent protein catabolic process	protein binding	1.35e-19	5.22e-21	18924.9	17.4924	17.4986	17.4116	17.1742	17.1009	17.2126	17.6306	17.5189	17.4933
Q53SF7;Q53SF7-2;Q53SF7-3	Q53SF7;Q53SF7-2;Q53SF7-3	COBLL1	Cordon-bleu protein-like 1;Isoform 2 of Cordon-bleu protein-like 1;Isoform 3 of Cordon-bleu protein-like 1	+	2.67467	-0.344585	0.787534	13	13	extracellular exosome		actin monomer binding,cadherin binding	3.83e-15	9.6e-17	NaN	15.7346	15.6094	15.6673	15.2607	15.3629	15.3539	14.8543	14.8016	14.6664
Q01082	Q01082	SPTBN1	Spectrin beta chain, non-erythrocytic 1	+	2.67429	-0.321077	0.800472	181	120	nucleolus,cytoplasm,cytosol,spectrin,postsynaptic density,spectrin-associated cytoskeleton,axolemma,M band,cuticular plate,extracellular exosome,glutamatergic synapse	MAPK cascade,mitotic cytokinesis,ER to Golgi vesicle-mediated transport,plasma membrane organization,cytoskeleton organization,common-partner SMAD protein phosphorylation,axon guidance,positive regulation of interleukin-2 production,Golgi to plasma membrane protein transport,actin filament capping,regulation of SMAD protein import into nucleus,membrane assembly,protein localization to plasma memb…	RNA binding,actin binding,structural constituent of cytoskeleton,protein binding,calmodulin binding,phospholipid binding,ankyrin binding,macromolecular complex binding,cadherin binding,GTPase binding	1.96e-33	6.38e-34	274609	19.0687	18.9768	18.9561	18.7374	18.6592	18.6417	18.7724	18.9001	18.7504
P61086	P61086	UBE2K	Ubiquitin-conjugating enzyme E2 K		2.66783	-0.188576	0.877471	9	8	cytosol,filopodium tip,nucleus	ubiquitin-dependent protein catabolic process,positive regulation of peptidyl-threonine phosphorylation,free ubiquitin chain polymerization,protein ubiquitination,regulation of proteasomal ubiquitin-dependent protein catabolic process,cellular response to interferon-beta,positive regulation of type I interferon-mediated signaling pathway,intrinsic apoptotic signaling pathway in response to endopl…	ubiquitin-protein transferase activity,protein binding,ATP binding,ubiquitin protein ligase binding,ubiquitin-ubiquitin ligase activity,ubiquitin conjugating enzyme activity	4.93e-30	8.96e-31	22406.7	17.8126	17.7755	17.7886	17.6075	17.6441	17.5594	17.7333	17.8168	17.7996
Q5VW32;Q5VW32-2	Q5VW32;Q5VW32-2	BROX	BRO1 domain-containing protein BROX;Isoform 2 of BRO1 domain-containing protein BROX	+	2.66643	-0.495903	0.709118	4	4	membrane,extracellular exosome		protein binding	1.3e-16	3.65e-18	NaN	14.671	14.6255	14.8066	14.159	14.2949	14.1616	14.6658	14.5344	14.6711
Q9UFW8	Q9UFW8	CGGBP1	CGG triplet repeat-binding protein 1	+	2.66606	-0.523068	0.69589	2	2	nucleus,nucleoplasm	negative regulation of transcription from RNA polymerase II promoter,regulation of gene expression	RNA polymerase II regulatory region sequence-specific DNA binding,transcriptional repressor activity, RNA polymerase II transcription regulatory region sequence-specific binding,protein binding,identical protein binding,sequence-specific double-stranded DNA binding	6.9e-08	1.08e-09	18820.4	15.6642	15.7678	15.8922	15.2458	15.1949	15.3141	15.2496	14.9878	15.0436
Q14694;Q14694-2;Q14694-3	Q14694;Q14694-2;Q14694-3	USP10	Ubiquitin carboxyl-terminal hydrolase 10;Isoform 2 of Ubiquitin carboxyl-terminal hydrolase 10;Isoform 3 of Ubiquitin carboxyl-terminal hydrolase 10	+	2.66352	0.30046	1.23154	11	10	nucleus,nucleoplasm,cytoplasm,early endosome,cytosol,macromolecular complex	ubiquitin-dependent protein catabolic process,autophagy,cellular response to DNA damage stimulus,regulation of autophagy,protein deubiquitination,translesion synthesis,DNA damage response, signal transduction by p53 class mediator,negative regulation of I-kappaB kinase/NF-kappaB signaling,cellular response to interleukin-1	p53 binding,RNA binding,cysteine-type endopeptidase activity,thiol-dependent ubiquitin-specific protease activity,protein binding,ion channel binding	5.5e-15	1.36e-16	NaN	15.4043	15.3868	15.3958	15.6168	15.7092	15.7623	16.5206	16.4099	16.443
P55327;P55327-2;P55327-3;P55327-4;P55327-5;P55327-6;P55327-7	P55327;P55327-2;P55327-3;P55327-4;P55327-5;P55327-6;P55327-7	TPD52	Tumor protein D52;Isoform 2 of Tumor protein D52;Isoform 3 of Tumor protein D52;Isoform 4 of Tumor protein D52;Isoform 5 of Tumor protein D52;Isoform 6 of Tumor protein D52;Isoform 7 of Tumor protein D52	+	2.66148	-0.692022	0.618986	6	5	cytoplasm,endoplasmic reticulum,perinuclear region of cytoplasm	anatomical structure morphogenesis,B cell differentiation,secretion	calcium ion binding,protein binding,protein homodimerization activity	1.76e-17	5.38e-19	NaN	16.4216	16.2283	16.142	15.4827	15.6691	15.564	15.6999	15.5219	15.5661
Q15061	Q15061	WDR43	WD repeat-containing protein 43	+	2.65734	1.35983	2.56655	7	7	chromatin,fibrillar center,nucleoplasm,nucleolus	rRNA processing,regulation of transcription elongation from RNA polymerase II promoter,positive regulation of transcription from RNA polymerase I promoter,regulation of stem cell population maintenance,positive regulation of rRNA processing	RNA polymerase II core binding,obsolete transcription elongation regulator activity,RNA binding,protein binding	3.85e-17	1.14e-18	74890.6	14.4419	14.633	13.983	15.7456	15.7281	15.6638	16.0858	16.3981	16.1251
Q99715;Q99715-2;Q99715-4	Q99715;Q99715-2;Q99715-4	COL12A1	Collagen alpha-1(XII) chain;Isoform 2 of Collagen alpha-1(XII) chain;Isoform 4 of Collagen alpha-1(XII) chain	+	2.65388	-1.39394	0.380525	2	2	extracellular region,collagen type XII trimer,extracellular space,endoplasmic reticulum lumen,Requires Ontology,extracellular exosome,extracellular vesicle	cell adhesion,collagen fibril organization,endodermal cell differentiation	extracellular matrix structural constituent conferring tensile strength	3.13e-07	4.74e-09	NaN	14.5865	14.6655	14.5873	12.9806	13.0646	13.6123	13.9322	14.1173	13.803
P41252	P41252	IARS1	Isoleucine--tRNA ligase, cytoplasmic		2.65223	0.192701	1.1429	51	45	cytoplasm,cytosol,membrane,aminoacyl-tRNA synthetase multienzyme complex,extracellular exosome	osteoblast differentiation,tRNA aminoacylation for protein translation,isoleucyl-tRNA aminoacylation,Requires Ontology	tRNA binding,aminoacyl-tRNA editing activity,isoleucine-tRNA ligase activity,protein binding,ATP binding,GTPase binding	4.04e-23	2.4e-24	144498	18.0731	18.0944	18.0741	18.2308	18.2663	18.3227	18.8796	18.8304	18.9106
P04632	P04632	CAPNS1	Calpain small subunit 1	+	2.65049	-0.387014	0.764711	19	12	cytosol,plasma membrane,membrane,extracellular exosome	proteolysis,positive regulation of cell proliferation,regulation of macroautophagy,extracellular matrix disassembly,cornification	calcium-dependent cysteine-type endopeptidase activity,calcium ion binding,protein binding	1.06e-24	8.13e-26	28315.7	17.7995	17.7658	17.765	17.376	17.3032	17.4901	18.5336	18.4733	18.5323
O15484	O15484	CAPN5	Calpain-5	+	2.64976	-0.395861	0.760035	8	8	focal adhesion,cell surface,synapse,extracellular exosome,cytoplasm	signal transduction,proteolysis	calcium-dependent cysteine-type endopeptidase activity	4.36e-10	7.68e-12	73168.9	15.3057	15.3694	15.4959	14.9801	14.9884	15.015	15.8432	15.7203	15.6345
P60842	P60842	EIF4A1	Eukaryotic initiation factor 4A-I	+	2.64415	0.561358	1.47566	49	26	cytoplasm,cytosol,membrane,eukaryotic translation initiation factor 4F complex,extracellular exosome,nucleus	translational initiation,viral process,cytoplasmic translational initiation	RNA cap binding,RNA binding,RNA helicase activity,double-stranded RNA binding,mRNA binding,helicase activity,protein binding,ATP binding,translation factor activity, RNA binding,translation initiation factor activity	2.59e-47	9.15e-47	46153.9	20.125	20.0649	20.1963	20.6102	20.8327	20.6275	21.251	21.2315	21.2703
P20290;P20290-2	P20290;P20290-2	BTF3	Transcription factor BTF3;Isoform 2 of Transcription factor BTF3	+	2.64363	1.65462	3.14841	7	5	nucleus,cytosol,polysomal ribosome,nascent polypeptide-associated complex	in utero embryonic development,transcription from RNA polymerase II promoter,protein transport	RNA binding,protein binding	1.63e-13	3.6e-15	NaN	15.8726	15.0916	15.7055	17.2057	17.2554	17.1725	18.0731	18.0428	18.0614
Q13685	Q13685	AAMP	Angio-associated migratory cell protein	+	2.64308	0.910866	1.88017	5	5	cytosol,plasma membrane,cell surface,microtubule cytoskeleton,intercellular bridge	angiogenesis,positive regulation of endothelial cell migration,smooth muscle cell migration,cell differentiation	protein binding,heparin binding	1.48e-10	2.67e-12	46750.9	14.0241	14.1592	14.2174	15.2285	15.0811	14.8237	15.3515	15.3964	15.3334
Q9BQ52;Q9BQ52-4	Q9BQ52;Q9BQ52-4	ELAC2	Zinc phosphodiesterase ELAC protein 2;Isoform 4 of Zinc phosphodiesterase ELAC protein 2	+	2.64177	0.314985	1.244	10	10	nucleus,nucleoplasm,mitochondrion,mitochondrial matrix,mitochondrial nucleoid	tRNA 3'-end processing,mitochondrial tRNA 3'-trailer cleavage, endonucleolytic,mitochondrial tRNA processing	RNA binding,tRNA-specific ribonuclease activity,metal ion binding,3'-tRNA processing endoribonuclease activity	7.72e-13	1.62e-14	NaN	14.4356	14.4698	14.3971	14.6866	14.7363	14.8245	15.7713	15.6659	15.795
Q9H7C9	Q9H7C9	AAMDC	Mth938 domain-containing protein	+	2.64168	-0.7884	0.578986	6	5	cytoplasm	positive regulation of fat cell differentiation	protein binding	5.79e-16	1.54e-17	13332.2	17.1301	16.9916	17.1392	16.3169	16.4677	16.1111	15.5069	15.5113	15.5291
Q13825	Q13825	AUH	Methylglutaconyl-CoA hydratase, mitochondrial		2.63721	-0.16495	0.891959	9	8	mitochondrion,mitochondrial matrix	leucine catabolic process,branched-chain amino acid catabolic process,fatty acid beta-oxidation	mRNA 3'-UTR binding,enoyl-CoA hydratase activity,methylglutaconyl-CoA hydratase activity,itaconyl-CoA hydratase activity	4.38e-33	1.33e-33	35608.6	17.3719	17.4082	17.3728	17.2588	17.189	17.2102	16.5228	16.2097	16.4132
O15231;O15231-3	O15231;O15231-3	ZNF185	Zinc finger protein 185;Isoform 3 of Zinc finger protein 185	+	2.63552	-0.55345	0.681389	13	12	cytoplasm,focal adhesion,actin cytoskeleton		protein binding,zinc ion binding,actin filament binding	2.45e-17	7.39e-19	NaN	16.1579	16.3987	16.2714	15.7433	15.6454	15.779	16.1527	16.482	16.4917
Q9BRZ2	Q9BRZ2	TRIM56	E3 ubiquitin-protein ligase TRIM56	+	2.63416	0.41076	1.32939	7	6	cytoplasm,cytosol,chromatin,nucleoplasm	regulation of type I interferon production,interferon-beta production,response to type I interferon,defense response to virus,protein K63-linked ubiquitination,innate immune response,positive regulation of transcription, DNA-templated	RNA binding,ubiquitin-protein transferase activity,zinc ion binding	1.07e-05	1.5e-07	81487.7	12.9441	12.9467	12.8368	13.4145	13.2765	13.2688	13.5909	13.5846	13.5834
Q9Y4C8	Q9Y4C8	RBM19	Probable RNA-binding protein 19	+	2.63013	1.35017	2.54942	5	7	nucleoplasm,chromosome,nucleolus,cytoplasm,membrane,nucleus,nuclear speck	multicellular organism development,positive regulation of embryonic development,mRNA cis splicing, via spliceosome,regulation of alternative mRNA splicing, via spliceosome	RNA binding	0.000184591	2.43e-06	107332	11.9117	11.5097	11.8837	13.0029	13.4115	12.9413	13.7917	13.7039	13.6897
Q96MU8;Q96MU8-2;Q96MU8-3	Q96MU8;Q96MU8-2;Q96MU8-3	KREMEN1	Kremen protein 1;Isoform 2 of Kremen protein 1;Isoform 3 of Kremen protein 1	+	2.62749	-2.11164	0.231383	2	1	plasma membrane,membrane,integral component of membrane,neuronal cell body	apoptotic process,cell communication,Wnt signaling pathway,negative regulation of ossification,negative regulation of axon regeneration,limb development,regulation of canonical Wnt signaling pathway,negative regulation of canonical Wnt signaling pathway	protein binding	9.49e-07	1.41e-08	NaN	12.6176	13.1718	12.887	11.2463	10.7581	10.3371	12.2325	12.2084	12.4704
Q9NZJ9	Q9NZJ9	NUDT4	Diphosphoinositol polyphosphate phosphohydrolase 2	+	2.62545	-0.518597	0.69805	5	4	cytosol,cytoplasm,nucleus	calcium-mediated signaling,cyclic-nucleotide-mediated signaling,intracellular signal transduction,inositol phosphate metabolic process,adenosine 5'-(hexahydrogen pentaphosphate) catabolic process,diadenosine hexaphosphate catabolic process,diadenosine pentaphosphate catabolic process,diphosphoinositol polyphosphate metabolic process	protein binding,diphosphoinositol-polyphosphate diphosphatase activity,snoRNA binding,metal ion binding,inositol diphosphate tetrakisphosphate diphosphatase activity,inositol diphosphate pentakisphosphate diphosphatase activity,m7G(5')pppN diphosphatase activity,endopolyphosphatase activity,bis(5'-adenosyl)-hexaphosphatase activity,bis(5'-adenosyl)-pentaphosphatase activity	5.84e-13	1.23e-14	20306	15.7885	15.684	15.6059	15.1191	15.1212	15.2823	15.1795	15.5121	15.3016
P48507	P48507	GCLM	Glutamate--cysteine ligase regulatory subunit		2.62538	0.140501	1.10229	4	4	cytosol,glutamate-cysteine ligase complex	cysteine metabolic process,glutamate metabolic process,glutathione biosynthetic process,response to oxidative stress,aging,response to nutrient,apoptotic mitochondrial changes,response to activity,cellular response to hepatocyte growth factor stimulus,hepatic stellate cell activation,response to drug,negative regulation of neuron apoptotic process,cellular response to fibroblast growth factor sti…	protein binding,glutamate-cysteine ligase catalytic subunit binding,macromolecular complex binding,glutamate-cysteine ligase activity,enzyme regulator activity	1.72e-13	3.78e-15	30727	15.9661	16.0054	15.9716	16.0952	16.1516	16.1178	16.73	16.3979	16.5563
P52789	P52789	HK2	Hexokinase-2	+	2.62408	0.357546	1.28124	21	19	mitochondrial outer membrane,cytosol,plasma membrane,membrane,sarcoplasmic reticulum,mitochondrion	response to hypoxia,response to ischemia,fructose 6-phosphate metabolic process,glycolytic process,lactation,apoptotic mitochondrial changes,negative regulation of mitochondrial membrane permeability,positive regulation of angiogenesis,regulation of glucose import,carbohydrate phosphorylation,glucose 6-phosphate metabolic process,canonical glycolysis,establishment of protein localization to mitoc…	glucokinase activity,hexokinase activity,protein binding,ATP binding,glucose binding,fructokinase activity,mannokinase activity	3.96e-19	1.44e-20	102380	16.7756	16.6458	16.6932	17.019	17.0347	17.1336	17.1051	17.1922	17.1735
P11387	P11387	TOP1	DNA topoisomerase 1		2.62368	0.227147	1.17052	19	19	cytoplasmic mRNA processing body,fibrillar center,nucleus,nucleoplasm,nucleolus,protein-DNA complex,perikaryon,nuclear chromosome,replication fork protection complex	DNA topological change,chromatin remodeling,circadian rhythm,programmed cell death,viral process,phosphorylation,peptidyl-serine phosphorylation,circadian regulation of gene expression,embryonic cleavage,response to drug,DNA replication,chromosome segregation	RNA polymerase II core promoter proximal region sequence-specific DNA binding,DNA binding,chromatin binding,double-stranded DNA binding,single-stranded DNA binding,RNA binding,DNA topoisomerase type I activity,protein serine/threonine kinase activity,protein binding,ATP binding,protein domain specific binding,supercoiled DNA binding	1.41e-21	6.92e-23	90725.7	16.8328	16.8318	16.9076	17.1112	17.1008	17.0416	17.2085	17.0852	17.0753
P10644	P10644	PRKAR1A	cAMP-dependent protein kinase type I-alpha regulatory subunit	+	2.61805	0.636168	1.5542	16	14	cytoplasm,multivesicular body,centrosome,cytosol,membrane,nucleotide-activated protein kinase complex,neuromuscular junction,macromolecular complex,plasma membrane raft,sperm connecting piece,ciliary base,glutamatergic synapse,immunological synapse,axoneme,cAMP-dependent protein kinase complex	mesoderm formation,renal water homeostasis,regulation of transcription from RNA polymerase II promoter,female meiotic division,blood coagulation,activation of protein kinase A activity,intracellular signal transduction,sarcomere organization,negative regulation of meiotic nuclear division,negative regulation of activated T cell proliferation,cardiac muscle cell proliferation,cellular response to …	cAMP-dependent protein kinase inhibitor activity,protein binding,cAMP-dependent protein kinase regulator activity,protein domain specific binding,cAMP binding,ubiquitin protein ligase binding,protein kinase A catalytic subunit binding	4.04e-38	2.99e-38	42981.7	15.8305	15.9119	15.9763	16.5306	16.6919	16.4047	16.9665	16.9746	16.8855
O15031	O15031	PLXNB2	Plexin-B2	+	2.61796	-0.480663	0.716648	31	31	integral component of plasma membrane,cell surface,extracellular exosome,semaphorin receptor complex	neural tube closure,regulation of protein phosphorylation,homophilic cell adhesion via plasma membrane adhesion molecules,neuroblast proliferation,brain development,regulation of cell shape,positive regulation of neuron projection development,regulation of GTPase activity,positive regulation of translation,semaphorin-plexin signaling pathway,excitatory synapse assembly,regulation of neuron migrat…	protein binding,semaphorin receptor activity	2.4e-18	8.06e-20	205127	16.4684	16.4524	16.3691	15.8671	15.9069	16.0739	16.5754	16.6069	16.6
O43670;O43670-2;O43670-4	O43670;O43670-2;O43670-4	ZNF207	BUB3-interacting and GLEBS motif-containing protein ZNF207;Isoform 2 of BUB3-interacting and GLEBS motif-containing protein ZNF207;Isoform 4 of BUB3-interacting and GLEBS motif-containing protein ZNF207		2.61768	0.190886	1.14146	5	4	kinetochore,condensed chromosome kinetochore,nucleus,nucleoplasm,nucleolus,cytoplasm,spindle,microtubule,spindle matrix	mitotic sister chromatid segregation,microtubule bundle formation,regulation of transcription, DNA-templated,mitotic spindle assembly checkpoint,attachment of spindle microtubules to kinetochore,microtubule polymerization,protein stabilization,cell division,regulation of chromosome segregation,mitotic spindle assembly	DNA binding,transcription factor activity, sequence-specific DNA binding,RNA binding,protein binding,microtubule binding,heparin binding,zinc ion binding	7.01e-20	2.79e-21	NaN	16.686	16.7106	16.7566	16.9463	16.8902	16.8894	16.8506	16.6219	16.8746
Q9NZN4	Q9NZN4	EHD2	EH domain-containing protein 2	+	2.6114	0.700129	1.62465	15	15	nucleus,cytosol,plasma membrane,caveola,endosome membrane,microtubule cytoskeleton,extrinsic component of membrane,intercellular bridge,recycling endosome membrane,extracellular exosome,endocytic vesicle,cytoplasm,early endosome,perinuclear region of cytoplasm,intracellular membrane-bounded organelle	blood coagulation,cortical actin cytoskeleton organization,endocytic recycling,protein localization to plasma membrane,membrane tubulation,positive regulation of myoblast fusion,positive regulation of endocytic recycling,endosomal transport,endocytosis,cilium morphogenesis	nucleic acid binding,calcium ion binding,protein binding,ATP binding,GTP binding,hydrolase activity,protein domain specific binding,identical protein binding	4.48e-20	1.81e-21	61161.4	15.1294	15.149	15.0679	15.9519	15.6205	15.8744	17.0691	17.0158	17.1042
P14679	P14679	TYR	Tyrosinase	+	2.61068	-0.752019	0.593772	20	13	nucleus,cytoplasm,lysosome,Golgi-associated vesicle,cytosol,integral component of membrane,melanosome membrane,melanosome,intracellular membrane-bounded organelle,perinuclear region of cytoplasm	melanin biosynthetic process from tyrosine,eye pigment biosynthetic process,visual perception,cell proliferation,response to UV,response to vitamin D,melanin biosynthetic process,thymus development,response to cAMP,oxidation-reduction process,pigmentation	monophenol monooxygenase activity,copper ion binding,protein binding,protein homodimerization activity	9.47e-21	4.19e-22	60393.3	16.7314	17.0253	16.9424	16.2666	16.1446	16.0318	13.1694	14.0614	13.82
P46976;P46976-2	P46976;P46976-2	GYG1	Glycogenin-1;Isoform GN-1 of Glycogenin-1	+	2.60908	0.385572	1.30638	8	9	extracellular region,cytosol,membrane,secretory granule lumen,lysosomal lumen,ficolin-1-rich granule lumen	glycogen biosynthetic process,neutrophil degranulation	protein binding,glycogenin glucosyltransferase activity,manganese ion binding,protein homodimerization activity,Requires Ontology	6.32e-25	4.97e-26	NaN	17.142	17.2768	17.33	17.6172	17.637	17.6513	16.6363	16.7788	16.488
P63096;P63096-2	P63096;P63096-2	GNAI1	Guanine nucleotide-binding protein G(i) subunit alpha-1;Isoform 2 of Guanine nucleotide-binding protein G(i) subunit alpha-1	+	2.60571	0.327771	1.25507	13	7	nucleus,cytoplasm,lysosomal membrane,centrosome,plasma membrane,midbody,membrane raft,extracellular exosome,cell cortex region,heterotrimeric G-protein complex	protein folding,cell cycle,G-protein coupled receptor signaling pathway,adenylate cyclase-inhibiting G-protein coupled receptor signaling pathway,response to peptide hormone,regulation of cAMP-mediated signaling,negative regulation of synaptic transmission,cell division,regulation of mitotic spindle organization,cellular response to forskolin,positive regulation of protein localization to cell co…	magnesium ion binding,G-protein coupled receptor binding,GTPase activity,protein binding,GTP binding,GDP binding,GTPase activating protein binding,G-protein beta/gamma-subunit complex binding,G-protein coupled serotonin receptor binding	2.69e-22	1.44e-23	NaN	16.7812	16.775	16.8489	17.2033	17.128	17.0572	17.4053	17.3896	17.3184
Q63ZY3;Q63ZY3-2;Q63ZY3-3	Q63ZY3;Q63ZY3-2;Q63ZY3-3	KANK2	KN motif and ankyrin repeat domain-containing protein 2;Isoform 2 of KN motif and ankyrin repeat domain-containing protein 2;Isoform 3 of KN motif and ankyrin repeat domain-containing protein 2	+	2.60062	-1.07869	0.47346	8	8	cytoplasm,mitochondrion	negative regulation of transcription from RNA polymerase II promoter,apoptotic process,negative regulation of cell proliferation,negative regulation of intracellular estrogen receptor signaling pathway,regulation of Rho protein signal transduction,negative regulation of programmed cell death,negative regulation of vitamin D receptor signaling pathway,kidney epithelium development,glomerular visce…	protein binding	8.17e-14	1.84e-15	NaN	14.518	14.5604	14.2649	13.3877	13.1345	13.5851	15.1168	15.0702	15.1343
O00519	O00519	FAAH	Fatty-acid amide hydrolase 1	+	2.60054	0.454707	1.3705	6	6	endoplasmic reticulum membrane,cytoskeleton,integral component of membrane,organelle membrane	fatty acid catabolic process,arachidonic acid metabolic process,monoacylglycerol catabolic process	protein binding,fatty acid amide hydrolase activity,acylglycerol lipase activity,Requires Ontology,anandamide amidohydrolase activity,amidase activity	2.5e-12	5.06e-14	63065.8	13.8552	13.9341	14.0146	14.4154	14.4584	14.2942	12.7008	12.7403	12.8056
P22570;P22570-2;P22570-7	P22570;P22570-2;P22570-7	FDXR	NADPH:adrenodoxin oxidoreductase, mitochondrial;Isoform Long of NADPH:adrenodoxin oxidoreductase, mitochondrial;Isoform 7 of NADPH:adrenodoxin oxidoreductase, mitochondrial		2.60053	-0.218533	0.859439	15	14	mitochondrion,mitochondrial inner membrane,mitochondrial matrix	generation of precursor metabolites and energy,steroid biosynthetic process,C21-steroid hormone biosynthetic process,cholesterol metabolic process,sterol metabolic process,oxidation-reduction process,ubiquinone biosynthetic process	ferredoxin-NADP+ reductase activity,NADPH-adrenodoxin reductase activity,oxidoreductase activity	1.58e-21	7.67e-23	NaN	17.4226	17.3526	17.3993	17.1303	17.2169	17.1716	16.9306	17.1882	16.7802
Q6UX71;Q6UX71-2	Q6UX71;Q6UX71-2	PLXDC2	Plexin domain-containing protein 2;Isoform 2 of Plexin domain-containing protein 2	+	2.59713	-1.51493	0.349912	3	3	integral component of membrane		protein binding	3.2e-06	4.61e-08	NaN	15.2743	14.94	15.0692	13.4082	13.3471	13.9834	14.466	14.4993	14.2441
Q99584	Q99584	S100A13	Protein S100-A13	+	2.59521	-0.449979	0.732053	2	2	extracellular region,extracellular space,nucleus,nucleoplasm,nucleolus,cytoplasm,cytosol,plasma membrane,mast cell granule,perinuclear region of cytoplasm	positive regulation of cell proliferation,regulation of cell shape,interleukin-1 alpha production,positive regulation of I-kappaB kinase/NF-kappaB signaling,mast cell degranulation,response to copper ion,cytokine secretion,response to electrical stimulus	copper ion binding,calcium ion binding,protein binding,zinc ion binding,lipid binding,fibroblast growth factor binding,protein homodimerization activity,RAGE receptor binding,calcium-dependent protein binding	1.23e-16	3.44e-18	11471.2	16.0259	15.9663	16.157	15.6714	15.5567	15.5713	16.3614	16.0033	16.0195
P29966	P29966	MARCKS	Myristoylated alanine-rich C-kinase substrate	+	2.59448	-1.36413	0.388469	9	8	centrosome,plasma membrane,focal adhesion,cell cortex,actin cytoskeleton,actin filament bundle,germinal vesicle,extracellular exosome,cytoplasm	actin filament bundle assembly,actin crosslink formation,central nervous system development,actin filament organization	protein kinase C binding,calmodulin binding,identical protein binding,actin filament binding	3.86e-15	9.68e-17	31554.7	15.9423	16.0469	16.1455	14.7288	14.3231	14.9904	16.837	16.3222	16.5204
P36871	P36871	PGM1	Phosphoglucomutase-1		2.59302	-0.175402	0.885521	40	29	extracellular region,cytoplasm,cytosol,extracellular exosome,tertiary granule lumen,ficolin-1-rich granule lumen	glycogen biosynthetic process,glycogen catabolic process,glucose metabolic process,gluconeogenesis,glycolytic process,galactose catabolic process,neutrophil degranulation,carbohydrate metabolic process	magnesium ion binding,phosphoglucomutase activity,protein binding	3.21e-24	2.26e-25	61449.1	18.654	18.6836	18.6598	18.4659	18.466	18.5394	17.7839	17.7756	17.8298
Q9BSH5	Q9BSH5	HDHD3	Haloacid dehalogenase-like hydrolase domain-containing protein 3	+	2.58278	-0.359042	0.779682	11	11	nucleolus,intracellular membrane-bounded organelle		protein binding,hydrolase activity	3.26e-13	7.03e-15	28000	17.1973	17.1547	17.2278	16.9315	16.7706	16.8006	16.2246	16.0193	16.3049
P39687	P39687	ANP32A	Acidic leucine-rich nuclear phosphoprotein 32 family member A	+	2.58206	-1.2247	0.427887	8	7	nucleus,nucleoplasm,cytoplasm,endoplasmic reticulum,perinuclear region of cytoplasm	nucleocytoplasmic transport,intracellular signal transduction,regulation of mRNA stability,regulation of apoptotic process	RNA binding,protein binding,histone binding	1.51e-19	5.77e-21	28585.4	18.0713	18.5376	18.2514	17.0646	16.847	17.2745	17.3292	17.2402	17.1817
P55001;P55001-2;P55001-3	P55001;P55001-2;P55001-3	MFAP2	Microfibrillar-associated protein 2;Isoform A' of Microfibrillar-associated protein 2;Isoform B of Microfibrillar-associated protein 2	+	2.58079	-3.51415	0.0875259	7	4	microfibril,extracellular region,Requires Ontology	extracellular matrix organization,embryonic eye morphogenesis,post-embryonic eye morphogenesis,Requires Ontology	extracellular matrix structural constituent,protein binding	1.42e-22	7.86e-24	NaN	17.7099	18.4668	18.5484	14.6129	14.0044	15.5653	14.2475	13.9081	13.9497
O60462;O60462-2;O60462-3;O60462-4;O60462-5	O60462;O60462-2;O60462-3;O60462-4;O60462-5	NRP2	Neuropilin-2;Isoform A0 of Neuropilin-2;Isoform A17 of Neuropilin-2;Isoform B0 of Neuropilin-2;Isoform B5 of Neuropilin-2	+	2.57374	-1.1332	0.455903	4	4	semaphorin receptor complex,extracellular region,plasma membrane,membrane,integral component of membrane,axon,glutamatergic synapse,integral component of postsynaptic membrane	angiogenesis,positive regulation of endothelial cell proliferation,outflow tract septum morphogenesis,cell adhesion,axon guidance,positive regulation of endothelial cell migration,viral process,facial nerve structural organization,vestibulocochlear nerve structural organization,nerve development,gonadotrophin-releasing hormone neuronal migration to the hypothalamus,ventral trunk neural crest cell…	vascular endothelial growth factor-activated receptor activity,protein binding,heparin binding,semaphorin receptor activity,growth factor binding,cytokine binding,signaling receptor activity,metal ion binding	8.32e-07	1.23e-08	NaN	13.234	12.707	13.0824	11.7749	11.8452	12.0037	13.947	14.0714	13.8291
O43818	O43818	RRP9	U3 small nucleolar RNA-interacting protein 2	+	2.56916	0.480739	1.39546	10	9	nucleoplasm,nucleolus,box C/D snoRNP complex,small-subunit processome	rRNA processing	RNA binding,protein binding,U3 snoRNA binding,snoRNA binding	6.23e-11	1.16e-12	51840.7	15.1422	15.2045	15.1348	15.7606	15.642	15.5211	16.379	16.4217	16.3706
O94925	O94925	GLS	Glutaminase kidney isoform, mitochondrial	+	2.56892	0.430432	1.34764	22	17	mitochondrion,mitochondrial matrix,cytosol,synapse	suckling behavior,regulation of respiratory gaseous exchange by neurological system process,glutamate biosynthetic process,glutamine catabolic process,chemical synaptic transmission,cellular amino acid biosynthetic process,glutamate secretion,protein homotetramerization,glutamate homeostasis	glutaminase activity,protein binding	8.99e-20	3.53e-21	73461.1	17.7129	17.7158	17.7769	18.2871	18.1222	18.0875	18.3698	18.5199	18.3374
Q6ZWT7	Q6ZWT7	MBOAT2	Lysophospholipid acyltransferase 2		2.56775	0.156264	1.1144	3	3	endoplasmic reticulum membrane,integral component of membrane,membrane	phospholipid biosynthetic process,phosphatidylcholine acyl-chain remodeling,phosphatidylethanolamine acyl-chain remodeling,lipid modification	1-acylglycerol-3-phosphate O-acyltransferase activity,transferase activity, transferring acyl groups	2.11e-11	4.03e-13	59526.8	14.7902	14.82	14.8349	14.984	14.9972	14.9328	15.1022	14.9503	15.0047
Q14571	Q14571	ITPR2	Inositol 1,4,5-trisphosphate receptor type 2	+	2.56474	-0.434491	0.739955	5	6	nucleoplasm,endoplasmic reticulum,endoplasmic reticulum membrane,plasma membrane,cell cortex,membrane,integral component of membrane,platelet dense tubular network membrane,sarcoplasmic reticulum membrane,receptor complex,sarcoplasmic reticulum,cytoplasmic vesicle membrane,secretory granule membrane	response to hypoxia,signal transduction,platelet activation,inositol phosphate-mediated signaling,regulation of insulin secretion,release of sequestered calcium ion into cytosol,cellular response to cAMP,cellular response to ethanol,regulation of cardiac conduction	inositol 1,4,5-trisphosphate-sensitive calcium-release channel activity,calcium ion transmembrane transporter activity,ion channel binding,scaffold protein binding,phosphatidylinositol binding,inositol 1,4,5 trisphosphate binding,calcium ion binding	0.000873188	1.1e-05	308064	13.5128	13.5869	13.4789	13.1717	13.1234	12.98	13.306	13.3429	13.1538
Q9UG56	Q9UG56	PISD	Phosphatidylserine decarboxylase proenzyme, mitochondrial	+	2.56401	0.540224	1.4542	4	4	nucleus,integral component of mitochondrial inner membrane,mitochondrion	protein autoprocessing,phosphatidylethanolamine biosynthetic process	phosphatidylserine decarboxylase activity	6.81e-07	1.01e-08	46671.7	13.6438	13.4666	13.3678	14.0134	14.0272	14.0582	14.397	14.3435	14.6296
Q9Y4Y9	Q9Y4Y9	LSM5	U6 snRNA-associated Sm-like protein LSm5	+	2.55575	-0.888247	0.54027	2	1	nucleus,nucleoplasm,cytoplasm,cytosol,U4/U6 x U5 tri-snRNP complex,U2-type precatalytic spliceosome,Requires Ontology,U6 snRNP,Lsm1-7-Pat1 complex	mRNA splicing, via spliceosome,mRNA processing,mRNA catabolic process,response to bacterium,exonucleolytic nuclear-transcribed mRNA catabolic process involved in deadenylation-dependent decay	RNA binding,protein binding,protein heterodimerization activity	5.09e-05	6.91e-07	9937.48	14.3923	14.7566	14.7626	13.787	13.8237	13.636	14.1026	13.2578	13.7542
P15104	P15104	GLUL	Glutamine synthetase	+	2.54978	-0.844141	0.557042	12	11	nucleus,mitochondrion,rough endoplasmic reticulum,cytosol,plasma membrane,macromolecular complex,perikaryon,myelin sheath,axon terminus,extracellular exosome,glial cell projection,cytoplasm	neurotransmitter uptake,angiogenesis,glutamate catabolic process,glutamine biosynthetic process,cell proliferation,cellular amino acid biosynthetic process,cellular response to starvation,response to glucose,regulation of endothelial cell migration,protein palmitoylation,ammonia assimilation cycle,positive regulation of insulin secretion,ribosome biogenesis,positive regulation of epithelial cell …	magnesium ion binding,glutamate-ammonia ligase activity,protein binding,ATP binding,glutamate binding,protein-cysteine S-palmitoyltransferase activity,manganese ion binding,identical protein binding,dynein light chain binding	4.8e-14	1.1e-15	42064.4	17.8558	17.8717	17.8504	16.8627	16.9115	17.2713	15.6905	15.8353	15.8573
Q9GZT3;Q9GZT3-2	Q9GZT3;Q9GZT3-2	SLIRP	SRA stem-loop-interacting RNA-binding protein, mitochondrial;Isoform 2 of SRA stem-loop-interacting RNA-binding protein, mitochondrial	+	2.54625	0.274468	1.20955	7	5	acrosomal vesicle,nucleus,mitochondrion,sperm flagellum,perinuclear region of cytoplasm,ribonucleoprotein complex	spermatid development,single fertilization,flagellated sperm motility,mitochondrion morphogenesis,negative regulation of mitochondrial RNA catabolic process	RNA binding,protein binding	1.37e-21	6.72e-23	NaN	16.6251	16.6325	16.5489	16.8464	16.842	16.9415	17.2686	17.1733	17.2176
Q969X6;Q969X6-2	Q969X6;Q969X6-2	UTP4	U3 small nucleolar RNA-associated protein 4 homolog;Isoform 2 of U3 small nucleolar RNA-associated protein 4 homolog	+	2.54608	1.66399	3.16892	4	4	fibrillar center,nucleoplasm,chromosome,nucleolus,t-UTP complex,small-subunit processome,90S preribosome	regulation of transcription, DNA-templated,rRNA processing,maturation of SSU-rRNA,maturation of SSU-rRNA from tricistronic rRNA transcript (SSU-rRNA, 5.8S rRNA, LSU-rRNA)	RNA binding,protein binding	1.12e-14	2.72e-16	NaN	12.3811	12.4584	13.058	14.0965	14.5627	14.2302	15.0384	15.0215	15.1373
P33176	P33176	KIF5B	Kinesin-1 heavy chain		2.54399	0.143204	1.10435	49	38	cytosol,membrane,vesicle,dendrite cytoplasm,centriolar satellite,ciliary rootlet,axonal growth cone,phagocytic vesicle,perinuclear region of cytoplasm,axon cytoplasm,kinesin complex,microtubule	cytoplasm organization,hippocampus development,positive regulation of vesicle fusion,positive regulation of synaptic transmission, GABAergic,stress granule disassembly,positive regulation of insulin secretion involved in cellular response to glucose stimulus,regulation of membrane potential,positive regulation of potassium ion transport,vesicle transport along microtubule,centrosome localization,…	microtubule motor activity,protein binding,ATP binding,microtubule binding,JUN kinase binding,identical protein binding,cadherin binding,microtubule lateral binding,ATP-dependent microtubule motor activity, plus-end-directed,ATPase activity	1.3e-31	3.18e-32	109685	17.7045	17.6888	17.7401	17.8415	17.8859	17.8356	18.0604	17.9173	17.928
Q7Z4H3;Q7Z4H3-2	Q7Z4H3;Q7Z4H3-2	HDDC2	5'-deoxynucleotidase HDDC2;Isoform 2 of 5'-deoxynucleotidase HDDC2	+	2.53795	-0.784638	0.580498	5	5	cytoplasm	dephosphorylation	protein binding,metal ion binding,Requires Ontology	2.13e-10	3.83e-12	NaN	15.8734	16.2147	16.2083	15.3016	15.395	15.246	15.3488	15.121	15.3337
Q9UGI8;Q9UGI8-2	Q9UGI8;Q9UGI8-2	TES	Testin;Isoform 2 of Testin	+	2.53659	0.284491	1.21798	18	14	nucleus,cytosol,plasma membrane,focal adhesion,cell junction,macromolecular complex	negative regulation of cell proliferation	RNA binding,protein binding,zinc ion binding,cadherin binding	3.44e-27	3.88e-28	NaN	18.016	17.979	18.0557	18.3284	18.3491	18.2267	18.4132	18.3791	18.3232
Q9NQZ2	Q9NQZ2	UTP3	Something about silencing protein 10	+	2.53643	0.819842	1.76521	5	5	nucleus,nucleoplasm,nucleolus,small-subunit processome	chromatin organization,rRNA processing,brain development,maturation of SSU-rRNA from tricistronic rRNA transcript (SSU-rRNA, 5.8S rRNA, LSU-rRNA)	RNA binding,protein binding	3.55e-12	7.12e-14	54558	12.1668	12.3192	12.1201	13.1136	13.1514	12.8007	13.9009	13.6494	13.8149
Q9ULQ0	Q9ULQ0	STRIP2	Striatin-interacting protein 2	+	2.5351	-0.517942	0.698367	14	13	cytoplasm,cytosol	cytoskeleton organization,regulation of cell shape,cell migration	molecular_function	2.56e-14	6.01e-16	95359.5	16.4717	16.2265	16.3274	15.8804	15.7562	15.8352	15.5173	15.6571	15.4476
Q9BQ61	Q9BQ61	TRIR	Telomerase RNA component interacting RNase	+	2.53403	-0.928252	0.525495	2	2		rRNA catabolic process,RNA phosphodiester bond hydrolysis, exonucleolytic	RNA binding,protein binding,3'-5' exonuclease activity,5'-3' exonuclease activity	6.86e-07	1.02e-08	18419.4	14.5427	14.5401	14.9662	13.7633	13.7137	13.7872	15.2409	14.9857	15.1999
Q9H0N5	Q9H0N5	PCBD2	Pterin-4-alpha-carbinolamine dehydratase 2	+	2.53172	-0.577181	0.670272	3	3	cellular_component,nucleus	tetrahydrobiopterin biosynthetic process,positive regulation of transcription, DNA-templated,oxidation-reduction process	phenylalanine 4-monooxygenase activity,protein binding,identical protein binding,4-alpha-hydroxytetrahydrobiopterin dehydratase activity	5.2e-07	7.79e-09	14365.5	14.9318	15.0941	15.0808	14.6032	14.3803	14.3917	14.466	13.9066	14.126
Q9Y487	Q9Y487	ATP6V0A2	V-type proton ATPase 116 kDa subunit a2	+	2.52814	0.290062	1.22269	3	3	vacuolar proton-transporting V-type ATPase, V0 domain,acrosomal vesicle,lysosomal membrane,endosome membrane,integral component of membrane,phagocytic vesicle membrane,perinuclear region of cytoplasm,plasma membrane,vacuolar proton-transporting V-type ATPase complex	cellular iron ion homeostasis,immune response,insulin receptor signaling pathway,regulation of macroautophagy,transferrin transport,ion transmembrane transport,cellular response to increased oxygen levels,phagosome acidification,hydrogen ion transmembrane transport,vacuolar acidification	protein binding,ATPase binding,proton-transporting ATPase activity, rotational mechanism	3.88e-06	5.57e-08	98082.3	14.0238	13.9271	13.9994	14.2986	14.3162	14.2057	14.6216	14.644	14.5506
Q15050	Q15050	RRS1	Ribosome biogenesis regulatory protein homolog	+	2.52632	0.680277	1.60245	7	5	condensed nuclear chromosome,fibrillar center,nucleoplasm,nucleolus,endoplasmic reticulum,preribosome, large subunit precursor	ribosomal large subunit assembly,hematopoietic progenitor cell differentiation,mitotic metaphase plate congression,ribosomal large subunit biogenesis,regulation of signal transduction by p53 class mediator,protein localization to nucleolus,ribosomal large subunit export from nucleus,endonucleolytic cleavage in ITS1 to separate SSU-rRNA from 5.8S rRNA and LSU-rRNA from tricistronic rRNA transcript…	RNA binding,protein binding,5S rRNA binding	8.07e-14	1.82e-15	41193.3	14.8825	15.1547	14.8172	15.6359	15.6661	15.5932	16.4834	16.3382	16.5334
P55285;P55285-2	P55285;P55285-2	CDH6	Cadherin-6;Isoform 2 of Cadherin-6	+	2.51683	-5.47094	0.0225467	6	6	plasma membrane,integral component of membrane,cell junction,adherens junction,catenin complex	cell adhesion,homophilic cell adhesion via plasma membrane adhesion molecules,Notch signaling pathway,adherens junction organization,calcium-dependent cell-cell adhesion via plasma membrane cell adhesion molecules,multicellular organism development,cell-cell junction assembly,cell-cell adhesion via plasma-membrane adhesion molecules,cell morphogenesis	cadherin binding,calcium ion binding	2.31e-07	3.52e-09	NaN	15.1012	15.0521	15.1087	10.1501	10.7532	7.94582	15.1912	15.1734	15.1907
P23468;P23468-2	P23468;P23468-2	PTPRD	Receptor-type tyrosine-protein phosphatase delta;Isoform 2 of Receptor-type tyrosine-protein phosphatase delta	+	2.51229	-2.44458	0.183699	6	7	plasma membrane,integral component of plasma membrane,extracellular exosome,glutamatergic synapse	phosphate-containing compound metabolic process,heterophilic cell-cell adhesion via plasma membrane cell adhesion molecules,transmembrane receptor protein tyrosine phosphatase signaling pathway,neuron differentiation,peptidyl-tyrosine dephosphorylation,positive regulation of dendrite morphogenesis,positive regulation of synapse assembly,presynaptic membrane assembly,Requires Ontology,trans-synapt…	transmembrane receptor protein tyrosine phosphatase activity,receptor binding,protein binding,cell adhesion molecule binding,protein tyrosine phosphatase activity	1.18e-07	1.82e-09	NaN	14.634	14.7287	14.8197	12.4386	11.5632	12.8468	13.3419	13.5477	13.166
Q15437	Q15437	SEC23B	Protein transport protein Sec23B	+	2.51118	0.443178	1.3596	7	7	Golgi membrane,endoplasmic reticulum,endoplasmic reticulum membrane,cytosol,endomembrane system,perinuclear region of cytoplasm,COPII vesicle coat,endoplasmic reticulum exit site	intracellular protein transport,positive regulation of GTPase activity,cargo loading into COPII-coated vesicle	protein binding,zinc ion binding,GTPase activator activity	1.7e-31	4e-32	86479.2	14.7993	14.6877	14.5794	15.1657	15.0766	15.1537	16.1734	16.2731	16.0455
P14550	P14550	AKR1A1	Aldo-keto reductase family 1 member A1	+	2.5105	-0.273617	0.827243	28	19	extracellular space,cytosol,apical plasma membrane,synapse,extracellular exosome	glucose metabolic process,cellular aldehyde metabolic process,glucuronate catabolic process to xylulose 5-phosphate,L-ascorbic acid biosynthetic process,electron transport chain,D-glucuronate catabolic process,daunorubicin metabolic process,doxorubicin metabolic process,aldehyde catabolic process,Requires Ontology,glutathione derivative biosynthetic process	aldo-keto reductase (NADP) activity,protein binding,electron carrier activity,allyl-alcohol dehydrogenase activity,L-glucuronate reductase activity,glucuronolactone reductase activity,retinol dehydrogenase activity,alditol:NADP+ 1-oxidoreductase activity,oxidoreductase activity,alcohol dehydrogenase (NADP+) activity	1.2e-24	9.09e-26	36573	19.3607	19.3231	19.4567	19.0784	19.1077	19.1336	18.6536	18.5169	18.6269
Q14126	Q14126	DSG2	Desmoglein-2	+	2.50957	-1.58238	0.333931	14	13	cornified envelope,plasma membrane,cell surface,intercalated disc,integral component of membrane,apical plasma membrane,lateral plasma membrane,cell junction,desmosome,intracellular membrane-bounded organelle,extracellular exosome,cell-cell junction	desmosome organization,Purkinje myocyte development,cell adhesion,homophilic cell adhesion via plasma membrane adhesion molecules,keratinization,response to progesterone,maternal process involved in female pregnancy,cornification,bundle of His cell-Purkinje myocyte adhesion involved in cell communication,regulation of heart rate by cardiac conduction,regulation of ventricular cardiac muscle cell …	cell adhesion molecule binding,cell adhesive protein binding involved in bundle of His cell-Purkinje myocyte communication,calcium ion binding	4.25e-17	1.25e-18	122294	15.617	15.7192	15.6719	13.9859	13.7202	14.5549	15.9996	16.0867	15.9708
P18583;P18583-2;P18583-5;P18583-7;P18583-9	P18583;P18583-2;P18583-5;P18583-7;P18583-9	SON	Protein SON;Isoform A of Protein SON;Isoform D of Protein SON;Isoform G of Protein SON;Isoform I of Protein SON	+	2.50778	0.255576	1.19381	16	15	nuclear speck	microtubule cytoskeleton organization,mitotic cytokinesis,mRNA processing,RNA splicing,negative regulation of apoptotic process,regulation of RNA splicing,regulation of mRNA splicing, via spliceosome,regulation of cell cycle	DNA binding,RNA binding,protein binding,RS domain binding	3.06e-11	5.8e-13	NaN	16.6142	16.5916	16.546	16.8169	16.9076	16.794	16.6373	16.623	16.5435
O14874	O14874	BCKDK	[3-methyl-2-oxobutanoate dehydrogenase [lipoamide]] kinase, mitochondrial	+	2.50604	-0.330935	0.795021	10	8	mitochondrion,mitochondrial matrix,mitochondrial alpha-ketoglutarate dehydrogenase complex	protein phosphorylation,cellular amino acid catabolic process,branched-chain amino acid catabolic process,phosphorylation,negative regulation of pyruvate dehydrogenase activity,glucose homeostasis	protein serine/threonine kinase activity,protein binding,ATP binding,kinase activity,[3-methyl-2-oxobutanoate dehydrogenase (acetyl-transferring)] kinase activity	5.55e-15	1.37e-16	46360.4	15.9605	15.8306	16.0031	15.5943	15.6028	15.6043	16.0009	15.8663	16.0439
Q9H4G0-2	Q9H4G0-2	EPB41L1	Isoform 2 of Band 4.1-like protein 1		2.50311	-0.222506	0.857076	15	16				2.82e-15	7.17e-17	87645.2	17.2588	17.3165	17.2018	17.0576	17.0187	17.0332	17.6444	17.7147	17.7358
Q9UBI6	Q9UBI6	GNG12	Guanine nucleotide-binding protein G(I)/G(S)/G(O) subunit gamma-12	+	2.50182	-1.43136	0.370781	2	2	actin filament,plasma membrane,extracellular exosome,heterotrimeric G-protein complex,G-protein beta/gamma-subunit complex	signal transduction,cerebral cortex development,response to lipopolysaccharide,G-protein coupled receptor signaling pathway	GTPase activity,protein binding,PDZ domain binding,phosphate ion binding,G-protein beta-subunit binding	6.22e-11	1.15e-12	8006.22	15.5625	15.6106	15.5135	13.6854	14.3887	14.3184	15.223	15.1526	15.2171
O95486	O95486	SEC24A	Protein transport protein Sec24A	+	2.49697	0.658979	1.57897	15	14	Golgi membrane,endoplasmic reticulum membrane,cytosol,ER to Golgi transport vesicle membrane,COPII vesicle coat,endoplasmic reticulum exit site	antigen processing and presentation of peptide antigen via MHC class I,intracellular protein transport,ER to Golgi vesicle-mediated transport,antigen processing and presentation of exogenous peptide antigen via MHC class II,cholesterol homeostasis,regulation of low-density lipoprotein particle receptor biosynthetic process,COPII vesicle coating,positive regulation of protein secretion,cargo loadi…	protein binding,zinc ion binding,SNARE binding	5.24e-09	8.68e-11	119749	15.74	15.4916	15.6977	16.1889	16.4309	16.2866	15.6905	15.496	15.6002
P42677	P42677	RPS27	40S ribosomal protein S27	+	2.49246	0.336618	1.26279	3	2	nucleus,nucleoplasm,cytosol,ribosome,postsynaptic density,cytosolic small ribosomal subunit	nuclear-transcribed mRNA catabolic process, nonsense-mediated decay,rRNA processing,translation,translational initiation,SRP-dependent cotranslational protein targeting to membrane,viral transcription,ribosomal small subunit assembly	DNA binding,RNA binding,protein binding,zinc ion binding,structural constituent of ribosome	5.87e-21	2.66e-22	9461.12	16.8013	16.9457	16.8833	17.2517	17.2409	17.1476	17.9224	17.9598	17.8687
Q9BY77	Q9BY77	POLDIP3	Polymerase delta-interacting protein 3		2.49063	0.177978	1.1313	9	8	nucleoplasm,cytoplasm,cytosol,nuclear speck,cytoplasmic ribonucleoprotein granule	RNA export from nucleus,mRNA export from nucleus,poly(A)+ mRNA export from nucleus,mRNA 3'-end processing,positive regulation of translation	RNA binding,protein binding,macromolecular complex binding	2.02e-21	9.64e-23	46089.3	16.053	16.0803	16.038	16.211	16.2085	16.2858	16.2378	16.1058	16.1977
P51571	P51571	SSR4	Translocon-associated protein subunit delta		2.4899	0.169289	1.1245	6	5	Sec61 translocon complex,integral component of membrane,extracellular exosome,endomembrane system			4.26e-18	1.38e-19	18998.6	17.5289	17.5904	17.57	17.6981	17.7323	17.7668	17.7277	17.65	17.5943
P61604	P61604	HSPE1	10 kDa heat shock protein, mitochondrial	+	2.48609	-0.478274	0.717836	14	7	mitochondrion,membrane,extracellular exosome,mitochondrial matrix	osteoblast differentiation,protein folding,activation of cysteine-type endopeptidase activity involved in apoptotic process,response to unfolded protein,chaperone mediated protein folding requiring cofactor	RNA binding,protein binding,ATP binding,unfolded protein binding,chaperone binding,metal ion binding	3.56e-36	1.81e-36	10931.7	21.7362	21.7606	21.9452	21.2929	21.4112	21.3031	21.3909	21.1822	21.2265
Q15819	Q15819	UBE2V2	Ubiquitin-conjugating enzyme E2 variant 2	+	2.48461	-0.354582	0.782096	10	8	nucleus,nucleoplasm,cytoplasm,UBC13-MMS2 complex,extracellular exosome	DNA double-strand break processing,regulation of DNA repair,double-strand break repair via nonhomologous end joining,protein ubiquitination,error-free postreplication DNA repair,postreplication repair,protein polyubiquitination,protein K63-linked ubiquitination	protein binding,ubiquitin conjugating enzyme activity	6.55e-27	7.07e-28	16362.8	19.3237	19.3011	19.4623	19.0101	18.9628	19.0506	19.3527	19.409	19.2646
P29372;P29372-2;P29372-4;P29372-5	P29372;P29372-2;P29372-4;P29372-5	MPG	DNA-3-methyladenine glycosylase;Isoform 2 of DNA-3-methyladenine glycosylase;Isoform 3 of DNA-3-methyladenine glycosylase;Isoform 4 of DNA-3-methyladenine glycosylase	+	2.48457	-0.437911	0.738203	3	2	nucleoplasm,cytosol,mitochondrial nucleoid	DNA dealkylation involved in DNA repair,depurination,base-excision repair	damaged DNA binding,protein binding,DNA-3-methyladenine glycosylase activity,DNA N-glycosylase activity,DNA-7-methylguanine glycosylase activity,DNA-7-methyladenine glycosylase activity,DNA-3-methylguanine glycosylase activity,alkylbase DNA N-glycosylase activity	1.96e-07	2.99e-09	NaN	14.5181	14.3934	14.3144	13.9002	13.9888	14.0231	14.687	14.7513	14.6869
P78310	P78310	CXADR	Coxsackievirus and adenovirus receptor	+	2.48291	-0.640683	0.641409	15	15	acrosomal vesicle,extracellular region,nucleoplasm,cytoplasm,plasma membrane,integral component of plasma membrane,cell-cell junction,adherens junction,bicellular tight junction,intercalated disc,basolateral plasma membrane,apicolateral plasma membrane,cell junction,filopodium,growth cone,macromolecular complex,neuron projection,cell body,membrane raft	mitochondrion organization,heterophilic cell-cell adhesion via plasma membrane cell adhesion molecules,heart development,germ cell migration,epithelial structure maintenance,neutrophil chemotaxis,actin cytoskeleton reorganization,cell-cell junction organization,gamma-delta T cell activation,viral entry into host cell,cardiac muscle fiber development,regulation of immune response,leukocyte migrati…	virus receptor activity,integrin binding,protein binding,beta-catenin binding,PDZ domain binding,cell adhesion molecule binding,connexin binding,cell adhesive protein binding involved in AV node cell-bundle of His cell communication	9.84e-20	3.84e-21	40029.9	17.8707	17.8442	17.8217	17.3122	17.0028	17.2996	17.6989	17.7708	17.7567
P37108	P37108	SRP14	Signal recognition particle 14 kDa protein	+	2.48128	-0.485392	0.714303	9	6	extracellular region,nucleus,cytoplasm,signal recognition particle, endoplasmic reticulum targeting,cytosol,secretory granule lumen,ficolin-1-rich granule lumen	cotranslational protein targeting to membrane,SRP-dependent cotranslational protein targeting to membrane,response to drug,neutrophil degranulation,protein targeting to ER	RNA binding,protein binding,7S RNA binding,endoplasmic reticulum signal peptide binding	1.79e-17	5.47e-19	14569.9	17.7187	17.4906	17.6654	17.1983	17.1438	17.0762	17.4474	17.5132	17.3078
Q92859;Q92859-2;Q92859-3;Q92859-4	Q92859;Q92859-2;Q92859-3;Q92859-4	NEO1	Neogenin;Isoform 2 of Neogenin;Isoform 3 of Neogenin;Isoform 4 of Neogenin	+	2.47917	-2.94555	0.129808	9	10	nucleoplasm,Golgi apparatus,plasma membrane,integral component of plasma membrane,plasma membrane protein complex	cell adhesion,axon guidance,positive regulation of BMP signaling pathway,iron ion homeostasis	protein binding,signaling receptor activity,co-receptor binding	7.04e-08	1.1e-09	NaN	15.3088	15.0372	14.9107	11.3142	12.2199	12.886	13.8657	13.8638	13.6649
P04049;P04049-2	P04049;P04049-2	RAF1	RAF proto-oncogene serine/threonine-protein kinase;Isoform 2 of RAF proto-oncogene serine/threonine-protein kinase	+	2.47456	0.313127	1.2424	4	4	cytoplasm,mitochondrial outer membrane,Golgi apparatus,cytosol,plasma membrane,nuclear speck,pseudopodium,mitochondrion	MAPK cascade,activation of MAPKK activity,response to hypoxia,stimulatory C-type lectin receptor signaling pathway,protein phosphorylation,apoptotic process,signal transduction,activation of adenylate cyclase activity,heart development,negative regulation of cell proliferation,cell differentiation,platelet activation,thyroid gland development,negative regulation of protein complex assembly,positi…	protein serine/threonine kinase activity,MAP kinase kinase kinase activity,protein binding,ATP binding,adenylate cyclase binding,adenylate cyclase activator activity,enzyme binding,mitogen-activated protein kinase kinase binding,identical protein binding,macromolecular complex binding,metal ion binding,small GTPase binding,protein kinase activity	6.18e-07	9.24e-09	NaN	13.9029	13.9829	14.01	14.2016	14.3124	14.3211	14.0672	14.081	14.1538
Q53TN4;Q53TN4-3	Q53TN4;Q53TN4-3	CYBRD1	Cytochrome b reductase 1;Isoform 3 of Cytochrome b reductase 1	+	2.47402	-0.35364	0.782607	6	4	plasma membrane,integral component of membrane,brush border membrane,extracellular exosome,lysosomal membrane	cellular iron ion homeostasis,response to iron ion,oxidation-reduction process	ferric-chelate reductase activity,protein binding,metal ion binding,oxidoreductase activity	9.72e-21	4.3e-22	NaN	17.2837	17.2111	17.2797	17.0053	16.8729	16.8355	16.067	16.1122	15.8777
Q9NV31	Q9NV31	IMP3	U3 small nucleolar ribonucleoprotein protein IMP3	+	2.47401	0.772113	1.70777	3	3	nucleus,nucleoplasm,nucleolus,preribosome,Mpp10 complex,small-subunit processome	rRNA processing	RNA binding,protein binding,rRNA binding,snoRNA binding	6.35e-18	2.02e-19	21850.2	14.2428	14.445	14.5087	15.2337	14.9857	15.2935	15.8395	15.8386	15.8034
Q9NVP1	Q9NVP1	DDX18	ATP-dependent RNA helicase DDX18	+	2.47347	0.988491	1.98411	13	11	chromosome,nucleolus,membrane	cellular response to estradiol stimulus,maturation of LSU-rRNA from tricistronic rRNA transcript (SSU-rRNA, 5.8S rRNA, LSU-rRNA)	RNA binding,RNA helicase activity,protein binding,ATP binding	8.75e-17	2.49e-18	75406.8	13.9061	14.3469	14.1837	15.0135	15.3157	15.073	15.835	15.7313	15.9821
Q96HR8;Q96HR8-2	Q96HR8;Q96HR8-2	NAF1	H/ACA ribonucleoprotein complex non-core subunit NAF1;Isoform 2 of H/ACA ribonucleoprotein complex non-core subunit NAF1	+	2.47331	1.65921	3.15844	3	3	nucleoplasm,small nucleolar ribonucleoprotein complex,cytoplasm,nucleus	snoRNA guided rRNA pseudouridine synthesis,box H/ACA snoRNP assembly,positive regulation of telomere maintenance via telomerase,ribosome biogenesis,RNA stabilization,positive regulation of telomerase activity,telomerase RNA stabilization,positive regulation of telomere maintenance via telomere lengthening,positive regulation of telomerase RNA localization to Cajal body,telomerase holoenzyme compl…	RNA binding,protein binding,identical protein binding,telomerase RNA binding	1.16e-06	1.71e-08	NaN	12.4622	11.9973	11.6033	13.5766	13.8707	13.593	13.2555	13.2491	13.1099
O95967	O95967	EFEMP2	EGF-containing fibulin-like extracellular matrix protein 2	+	2.46824	-3.44426	0.0918702	8	12	extracellular region,basement membrane,Requires Ontology,extracellular exosome,extracellular vesicle	elastic fiber assembly	extracellular matrix structural constituent,calcium ion binding,protein binding	1.3e-23	8.23e-25	49405.5	17.113	17.422	17.3873	13.6133	13.0692	14.9072	12.9478	11.586	10.8965
Q9H425;Q9H425-3	Q9H425;Q9H425-3	C1orf198	Uncharacterized protein C1orf198;Isoform 3 of Uncharacterized protein C1orf198	+	2.46468	-0.745225	0.596575	2	2	cytosol			7.02e-06	9.96e-08	NaN	14.2627	14.3214	14.006	13.5916	13.4017	13.3612	12.2716	13.0727	11.4587
P36957	P36957	DLST	Dihydrolipoyllysine-residue succinyltransferase component of 2-oxoglutarate dehydrogenase complex, mitochondrial		2.46441	-0.172401	0.887364	16	11	nucleus,mitochondrion,mitochondrial matrix,membrane,oxoglutarate dehydrogenase complex	generation of precursor metabolites and energy,tricarboxylic acid cycle,2-oxoglutarate metabolic process,succinyl-CoA metabolic process,lysine catabolic process,L-lysine catabolic process to acetyl-CoA via saccharopine,Requires Ontology	dihydrolipoyllysine-residue succinyltransferase activity,protein binding,transferase activity, transferring acyl groups	4.63e-26	4.36e-27	48755.3	19.0453	19.0734	19.1373	18.9196	18.9177	18.9016	18.6367	18.4534	18.5016
P11142	P11142	HSPA8	Heat shock cognate 71 kDa protein	+	2.46418	0.424775	1.34236	84	33	Prp19 complex,extracellular region,extracellular space,nucleus,nucleoplasm,spliceosomal complex,nucleolus,lysosomal membrane,late endosome,cytosol,plasma membrane,focal adhesion,membrane,secretory granule lumen,melanosome,lysosomal lumen,perinuclear region of cytoplasm,clathrin-sculpted gamma-aminobutyric acid transport vesicle membrane,extracellular exosome,blood microparticle,lumenal side of ly…	mRNA splicing, via spliceosome,protein folding,response to unfolded protein,neurotransmitter secretion,cellular response to starvation,viral process,cytokine-mediated signaling pathway,regulation of protein stability,protein refolding,regulation of protein complex assembly,neutrophil degranulation,regulation of mRNA stability,positive regulation by host of viral genome replication,negative regula…	G-protein coupled receptor binding,phosphatidylserine binding,RNA binding,protein binding,ATP binding,ATPase activity,enzyme binding,MHC class II protein complex binding,protein binding, bridging,heat shock protein binding,ubiquitin protein ligase binding,cadherin binding,unfolded protein binding,chaperone binding,C3HC4-type RING finger domain binding,misfolded protein binding,protein binding inv…	4.89e-37	2.87e-37	70898.1	21.5789	21.5597	21.5809	21.9428	22.1335	21.9177	22.179	22.0826	22.1704
Q8WXF1	Q8WXF1	PSPC1	Paraspeckle component 1		2.45567	0.107498	1.07736	15	13	fibrillar center,nucleoplasm,cytoplasm,nuclear matrix,nuclear speck,paraspeckles,nucleus	activation of innate immune response,regulation of circadian rhythm,innate immune response,negative regulation of transcription, DNA-templated,rhythmic process,mRNA splicing, via spliceosome,regulation of transcription, DNA-templated	RNA binding,protein binding,E-box binding,nucleic acid binding,transcription regulatory region sequence-specific DNA binding	3.32e-20	1.37e-21	58743.6	17.8202	17.7779	17.7837	17.8803	17.9189	17.9051	17.2319	17.1962	17.2854
Q9UJA5	Q9UJA5	TRMT6	tRNA (adenine(58)-N(1))-methyltransferase non-catalytic subunit TRM6	+	2.44958	0.523299	1.43724	5	5	nucleoplasm,tRNA (m1A) methyltransferase complex,nucleus	tRNA modification,tRNA methylation,mRNA methylation	RNA binding,protein binding,tRNA (adenine-N1-)-methyltransferase activity	7.73e-13	1.62e-14	55799.3	12.8691	12.9249	12.9265	13.3742	13.5935	13.3227	14.5094	14.4807	14.5485
Q96FW1	Q96FW1	OTUB1	Ubiquitin thioesterase OTUB1	+	2.44787	-0.323907	0.798904	16	11	nucleoplasm,cytosol,extracellular exosome,nucleus	adaptive immune response,DNA repair,cellular response to DNA damage stimulus,protein deubiquitination,protein K48-linked deubiquitination,cellular response to interleukin-1,negative regulation of histone H2A K63-linked ubiquitination,negative regulation of double-strand break repair	thiol-dependent ubiquitin-specific protease activity,protein binding,NEDD8-specific protease activity,ubiquitin protein ligase binding,ubiquitin binding	2.98e-25	2.46e-26	31284.1	18.8665	19.0145	19.0193	18.631	18.6224	18.6751	18.4772	18.1881	18.4402
P50453	P50453	SERPINB9	Serpin B9	+	2.44651	-0.335914	0.792282	28	20	extracellular space,nucleus,nucleoplasm,cytoplasm,Golgi apparatus,cytosol,membrane,Requires Ontology,extracellular exosome	mast cell mediated immunity,apoptotic process,immune response,response to bacterium,positive regulation of gene expression,negative regulation of endopeptidase activity,negative regulation by symbiont of host apoptotic process,protection from natural killer cell mediated cytotoxicity,negative regulation of apoptotic process,negative regulation of cysteine-type endopeptidase activity involved in a…	protease binding,serine-type endopeptidase inhibitor activity,protein binding,cysteine-type endopeptidase inhibitor activity involved in apoptotic process	3.41e-28	4.54e-29	42403.6	20.8006	20.835	20.9057	20.4645	20.6015	20.4676	19.4501	19.4427	19.4423
Q14152	Q14152	EIF3A	Eukaryotic translation initiation factor 3 subunit A	+	2.43111	0.341069	1.26669	59	45	nucleoplasm,nucleolus,cytoplasm,cytosol,eukaryotic translation initiation factor 3 complex,microtubule,postsynaptic density,membrane,eukaryotic 43S preinitiation complex,eukaryotic 48S preinitiation complex,eukaryotic translation initiation factor 3 complex, eIF3e,multi-eIF complex,eukaryotic translation initiation factor 3 complex, eIF3m	formation of cytoplasmic translation initiation complex,translational initiation,negative regulation of ERK1 and ERK2 cascade,IRES-dependent viral translational initiation,viral translational termination-reinitiation,translation reinitiation	RNA binding,structural molecule activity,protein binding,receptor tyrosine kinase binding,translation initiation factor activity,mRNA binding	1.98e-25	1.69e-26	166569	17.7932	17.8801	17.9493	18.2028	18.2782	18.1648	18.5506	18.5523	18.5284
Q15102	Q15102	PAFAH1B3	Platelet-activating factor acetylhydrolase IB subunit gamma	+	2.43077	-0.291969	0.816787	19	12	cytosol,membrane,cytoplasm	lipid metabolic process,spermatogenesis,nervous system development,lipid catabolic process,brain development	1-alkyl-2-acetylglycerophosphocholine esterase activity,protein binding,identical protein binding,macromolecular complex binding,platelet-activating factor acetyltransferase activity	2.53e-25	2.13e-26	25734.2	19.6654	19.7179	19.8167	19.4355	19.4759	19.4127	19.1112	18.9425	18.9834
Q969P0;Q969P0-3	Q969P0;Q969P0-3	IGSF8	Immunoglobulin superfamily member 8;Isoform 3 of Immunoglobulin superfamily member 8	+	2.43022	-2.18737	0.219551	2	2	plasma membrane,membrane,integral component of membrane,intracellular membrane-bounded organelle,extracellular exosome	single fertilization,nervous system development,skeletal muscle tissue development,cell motility	protein binding	7.29e-05	9.82e-07	NaN	14.5747	14.6524	14.5355	12.9937	11.755	12.4518	14.46	14.5064	14.626
Q9BRA2	Q9BRA2	TXNDC17	Thioredoxin domain-containing protein 17		2.42981	-0.226408	0.85476	6	5	cytosol,extracellular exosome	tumor necrosis factor-mediated signaling pathway,oxidation-reduction process,cellular oxidant detoxification	peroxidase activity,protein binding,protein-disulfide reductase activity	5.61e-18	1.8e-19	13940.8	18.2838	18.305	18.3641	18.1277	18.1109	18.035	18.6388	18.572	18.5971
Q2NL82	Q2NL82	TSR1	Pre-rRNA-processing protein TSR1 homolog	+	2.42897	0.818502	1.76357	13	14	nucleoplasm,nucleolus,cytosol,preribosome, small subunit precursor	endonucleolytic cleavage of tricistronic rRNA transcript (SSU-rRNA, 5.8S rRNA, LSU-rRNA),maturation of SSU-rRNA from tricistronic rRNA transcript (SSU-rRNA, 5.8S rRNA, LSU-rRNA)	RNA binding,protein binding,U3 snoRNA binding,GTP binding,GTPase activity	2.06e-17	6.25e-19	91810	14.2567	14.5728	14.6116	15.3119	15.4211	15.1637	16.4365	16.3001	16.3441
Q6NVY1	Q6NVY1	HIBCH	3-hydroxyisobutyryl-CoA hydrolase, mitochondrial		2.4279	-0.149424	0.90161	26	19	mitochondrial matrix,mitochondrion	valine catabolic process,branched-chain amino acid catabolic process	3-hydroxyisobutyryl-CoA hydrolase activity	8.41e-26	7.62e-27	43482.3	18.677	18.6889	18.6949	18.5809	18.4978	18.5338	17.8859	17.9914	17.9626
P12004	P12004	PCNA	Proliferating cell nuclear antigen		2.42658	-0.23786	0.848002	12	9	cyclin-dependent protein kinase holoenzyme complex,nuclear chromosome, telomeric region,chromatin,nucleus,nuclear lamina,nucleoplasm,replication fork,centrosome,nuclear body,replisome,nuclear replication fork,PCNA complex,extracellular exosome,PCNA-p21 complex	regulation of transcription involved in G1/S transition of mitotic cell cycle,negative regulation of transcription from RNA polymerase II promoter,telomere maintenance,transcription-coupled nucleotide-excision repair,base-excision repair, gap-filling,nucleotide-excision repair, DNA incision, 5'-to lesion,nucleotide-excision repair, DNA gap filling,mismatch repair,DNA damage response, signal trans…	purine-specific mismatch base pair DNA N-glycosylase activity,chromatin binding,damaged DNA binding,protein binding,protein C-terminus binding,enzyme binding,estrogen receptor binding,receptor tyrosine kinase binding,dinucleotide insertion or deletion binding,MutLalpha complex binding,histone acetyltransferase binding,identical protein binding,macromolecular complex binding,DNA polymerase binding…	2.88e-24	2.05e-25	28768.8	16.5814	16.5251	16.5606	16.3601	16.3465	16.247	17.1782	17.1951	17.1593
Q7L2H7	Q7L2H7	EIF3M	Eukaryotic translation initiation factor 3 subunit M		2.42509	0.202672	1.15083	20	15	cytosol,eukaryotic translation initiation factor 3 complex,eukaryotic 43S preinitiation complex,eukaryotic 48S preinitiation complex,eukaryotic translation initiation factor 3 complex, eIF3m	formation of cytoplasmic translation initiation complex,translational initiation,viral process,cytoplasmic translational initiation	protein binding,translation initiation factor binding,translation initiation factor activity	2.98e-18	9.85e-20	42502.9	16.7082	16.7528	16.7441	16.9971	16.9206	16.8954	17.2707	17.1993	17.4567
Q15043;Q15043-2;Q15043-3	Q15043;Q15043-2;Q15043-3	SLC39A14	Metal cation symporter ZIP14;Isoform 3 of Metal cation symporter ZIP14;Isoform 2 of Metal cation symporter ZIP14	+	2.424	0.795365	1.73552	3	3	lysosomal membrane,plasma membrane,integral component of plasma membrane,integral component of membrane,basolateral plasma membrane,apical plasma membrane,early endosome membrane,late endosome membrane	chondrocyte differentiation,gluconeogenesis,cellular zinc ion homeostasis,insulin receptor signaling pathway,regulation of hormone levels,inorganic anion transport,cellular response to insulin stimulus,iron assimilation,iron ion transmembrane transport,positive regulation of G-protein coupled receptor protein signaling pathway,negative regulation of cyclic-nucleotide phosphodiesterase activity,ma…	iron ion transmembrane transporter activity,manganese ion transmembrane transporter activity,zinc ion transmembrane transporter activity,cadmium ion transmembrane transporter activity,ferrous iron transmembrane transporter activity,anion:cation symporter activity	9.3e-13	1.94e-14	NaN	12.4362	12.0727	12.3314	12.9552	13.0583	13.213	14.2828	14.2925	14.3765
P52594;P52594-2;P52594-3;P52594-4	P52594;P52594-2;P52594-3;P52594-4	AGFG1	Arf-GAP domain and FG repeat-containing protein 1;Isoform 2 of Arf-GAP domain and FG repeat-containing protein 1;Isoform 3 of Arf-GAP domain and FG repeat-containing protein 1;Isoform 4 of Arf-GAP domain and FG repeat-containing protein 1		2.42198	0.168908	1.12421	8	6	nuclear pore,cytosol,cell projection,neuronal cell body,intracellular membrane-bounded organelle,cytoplasmic vesicle	acrosome assembly,mRNA export from nucleus,multicellular organism development,spermatid nucleus differentiation,positive regulation of GTPase activity,intermediate filament organization,membrane organization	DNA binding,RNA binding,GTPase activator activity,protein binding,metal ion binding	1.48e-13	3.28e-15	NaN	15.7813	15.7471	15.839	15.9649	15.9668	15.9424	15.9015	15.839	15.9449
Q13045	Q13045	FLII	Protein flightless-1 homolog	+	2.42006	0.697022	1.62115	30	29	nucleoplasm,cytosol,brush border,focal adhesion,centriolar satellite,actin cytoskeleton,cytoplasm,nucleus	multicellular organism development,barbed-end actin filament capping,actin filament severing,actin polymerization or depolymerization,myofibril assembly	actin binding,protein binding,phosphatidylinositol-4,5-bisphosphate binding,actin filament binding	1.48e-20	6.33e-22	144751	15.6092	15.5025	15.6161	16.1867	16.4904	16.1418	17.4509	17.4281	17.3529
Q9H4M9	Q9H4M9	EHD1	EH domain-containing protein 1	+	2.41762	0.811946	1.75558	25	19	lipid particle,plasma membrane,endosome membrane,membrane,ciliary pocket membrane,platelet dense tubular network membrane,early endosome membrane,recycling endosome membrane,extracellular exosome,intracellular membrane-bounded organelle,cytoplasm,early endosome,perinuclear region of cytoplasm,endocytic vesicle	intracellular protein transport,endocytosis,blood coagulation,positive regulation of cholesterol storage,neuron projection development,endocytic recycling,low-density lipoprotein particle clearance,cholesterol homeostasis,protein homooligomerization,cilium morphogenesis,protein localization to cilium,positive regulation of myoblast fusion,cellular response to nerve growth factor stimulus,positive…	calcium ion binding,protein binding,ATP binding,GTP binding,Rab GTPase binding,identical protein binding,cadherin binding	4.64e-20	1.88e-21	60626.9	17.3366	17.2288	16.9892	17.8275	18.1182	18.0448	18.7127	18.5924	18.6746
Q9UKN8	Q9UKN8	GTF3C4	General transcription factor 3C polypeptide 4	+	2.4163	0.26541	1.20198	7	6	transcription factor TFIIIC complex,nucleoplasm,mitochondrion	transcription from RNA polymerase III promoter,transcription initiation from RNA polymerase III promoter,histone acetylation,5S class rRNA transcription from RNA polymerase III type 1 promoter,tRNA transcription from RNA polymerase III promoter,positive regulation of catalytic activity	histone acetyltransferase activity,protein binding,enzyme activator activity,DNA binding	3.02e-07	4.58e-09	91982.4	14.7375	14.6894	14.5999	14.9334	14.975	14.9147	14.5904	14.5991	14.6135
Q9H336	Q9H336	CRISPLD1	Cysteine-rich secretory protein LCCL domain-containing 1	+	2.41616	-1.39518	0.380197	3	4	extracellular exosome,extracellular space	face morphogenesis	molecular_function	1.54e-10	2.79e-12	56888.4	15.0215	15.4827	15.7225	14.0297	13.8213	14.1902	14.0187	10.3612	13.2761
Q9UHR5;Q9UHR5-2	Q9UHR5;Q9UHR5-2	SAP30BP	SAP30-binding protein;Isoform 2 of SAP30-binding protein	+	2.41168	0.59488	1.51035	3	3	nucleus,nucleoplasm,intermediate filament cytoskeleton	regulation of transcription, DNA-templated,apoptotic process,positive regulation of cell death	protein binding	1.1e-07	1.7e-09	NaN	14.7264	14.4993	14.5456	15.0439	15.2642	15.2478	14.9693	15.135	14.3191
Q68CQ7	Q68CQ7	GLT8D1	Glycosyltransferase 8 domain-containing protein 1	+	2.41143	-1.51022	0.351059	2	2	membrane,integral component of membrane,Golgi apparatus		transferase activity, transferring glycosyl groups	4.5e-06	6.43e-08	41935.3	14.2281	14.2424	14.1909	13.0694	12.2266	12.8348	14.2479	14.3404	14.4406
O94776	O94776	MTA2	Metastasis-associated protein MTA2	+	2.40949	0.325326	1.25295	10	11	histone deacetylase complex,nuclear chromatin,nucleoplasm,transcription factor complex,membrane,NuRD complex,macromolecular complex,nucleus	DNA methylation,chromatin assembly or disassembly,regulation of fibroblast migration,ATP-dependent chromatin remodeling,positive regulation of transcription from RNA polymerase II promoter,regulation of signal transduction by p53 class mediator,histone deacetylation,negative regulation of transcription from RNA polymerase II promoter	RNA polymerase II transcription factor binding,RNA polymerase II repressing transcription factor binding,histone deacetylase activity,protein binding,zinc ion binding,transcription regulatory region sequence-specific DNA binding,nucleosomal DNA binding,transcription coactivator activity,histone deacetylase binding,transcription corepressor activity	1.99e-21	9.5e-23	75023.1	16.0659	16.1039	16.2143	16.4678	16.4984	16.3938	16.4358	16.2659	16.3446
P35240;P35240-2;P35240-3;P35240-8	P35240;P35240-2;P35240-3;P35240-8	NF2	Merlin;Isoform 2 of Merlin;Isoform 3 of Merlin;Isoform 8 of Merlin	+	2.40609	0.287387	1.22043	4	4	nucleus,nucleolus,cytoplasm,early endosome,cytosol,cytoskeleton,plasma membrane,adherens junction,membrane,lamellipodium,cortical actin cytoskeleton,filopodium membrane,cleavage furrow,ruffle membrane,neuron projection,cell body,apical part of cell,perinuclear region of cytoplasm	mesoderm formation,negative regulation of cell-matrix adhesion,negative regulation of protein kinase activity,ectoderm development,negative regulation of cell proliferation,Schwann cell proliferation,regulation of gliogenesis,hippocampus development,negative regulation of cell-cell adhesion,actin cytoskeleton organization,negative regulation of cell migration,regulation of protein stability,regul…	actin binding,protein binding	5.28e-10	9.27e-12	NaN	14.4721	14.578	14.5642	14.7578	14.8726	14.846	15.4984	15.5636	15.4803
P22223	P22223	CDH3	Cadherin-3	+	2.40288	-2.4019	0.189215	4	4	plasma membrane,adherens junction,integral component of membrane,cell junction,cytoplasm,catenin complex	retina homeostasis,cell adhesion,homophilic cell adhesion via plasma membrane adhesion molecules,visual perception,positive regulation of gene expression,positive regulation of keratinocyte proliferation,hair cycle process,keratinization,positive regulation of monophenol monooxygenase activity,negative regulation of transforming growth factor beta2 production,adherens junction organization,wound …	molecular_function,cadherin binding,calcium ion binding	2.2e-13	4.81e-15	91418.4	15.3353	15.3539	15.4032	13.0531	12.2252	13.6083	14.3612	14.3422	14.2206
Q92688;Q92688-2	Q92688;Q92688-2	ANP32B	Acidic leucine-rich nuclear phosphoprotein 32 family member B;Isoform 2 of Acidic leucine-rich nuclear phosphoprotein 32 family member B	+	2.39845	-0.335627	0.79244	5	5	nucleus,nucleoplasm,cytoplasm,extracellular exosome,nucleolus	vasculature development,nucleosome assembly,activation of cysteine-type endopeptidase activity involved in apoptotic process,ventricular system development,negative regulation of cell differentiation,positive regulation of protein export from nucleus,inner ear development,palate development,regulation of apoptotic process	protein binding,histone binding,RNA polymerase binding	8.1e-25	6.29e-26	NaN	17.6766	17.6132	17.5078	17.2616	17.217	17.3122	17.7081	17.6417	17.6363
Q14CX7;Q14CX7-2	Q14CX7;Q14CX7-2	NAA25	N-alpha-acetyltransferase 25, NatB auxiliary subunit;Isoform 2 of N-alpha-acetyltransferase 25, NatB auxiliary subunit	+	2.39558	0.345335	1.27045	5	5	Golgi apparatus,cytosol,NatB complex,cytoplasm	N-terminal peptidyl-methionine acetylation	peptide alpha-N-acetyltransferase activity	5.55e-10	9.72e-12	NaN	14.5969	14.6152	14.7016	14.9132	15.0759	14.9607	15.3147	15.246	15.2351
P63098	P63098	PPP3R1	Calcineurin subunit B type 1	+	2.39406	-0.380283	0.768287	4	4	nucleoplasm,mitochondrion,cytosol,calcineurin complex,sarcolemma	protein dephosphorylation,Wnt signaling pathway, calcium modulating pathway,calcineurin-NFAT signaling cascade,Fc-epsilon receptor signaling pathway,positive regulation of transcription from RNA polymerase II promoter,positive regulation of protein insertion into mitochondrial membrane involved in apoptotic signaling pathway	calcium-dependent protein serine/threonine phosphatase activity,calcium ion binding,protein binding,calmodulin binding,cyclosporin A binding,phosphatase binding,protein domain specific binding	7.3e-05	9.83e-07	19299.9	14.5245	14.5856	14.7265	14.2667	14.1886	14.2405	14.3319	13.8532	14.1212
P23921	P23921	RRM1	Ribonucleoside-diphosphate reductase large subunit	+	2.39339	-0.4196	0.747632	9	9	nuclear envelope,cytosol,cell projection,neuronal cell body,ribonucleoside-diphosphate reductase complex	mitotic cell cycle,pyrimidine nucleobase metabolic process,DNA replication,male gonad development,deoxyribonucleotide biosynthetic process,response to ionizing radiation,nucleobase-containing small molecule interconversion,cell proliferation in forebrain,protein heterotetramerization,oxidation-reduction process,retina development in camera-type eye	ribonucleoside-diphosphate reductase activity, thioredoxin disulfide as acceptor,protein binding,ATP binding,identical protein binding,ribonucleoside-diphosphate reductase activity,disordered domain specific binding	7.53e-10	1.31e-11	90070.1	15.2587	15.3121	15.2257	14.8663	14.7227	14.9488	15.7053	15.7703	15.8068
O75340	O75340	PDCD6	Programmed cell death protein 6		2.393	-0.198579	0.871409	7	6	Golgi membrane,nucleus,cytoplasm,endosome,endoplasmic reticulum,endoplasmic reticulum membrane,COPII vesicle coat,cytoplasmic vesicle,Cul3-RING ubiquitin ligase complex,extracellular exosome,endoplasmic reticulum exit site	angiogenesis,positive regulation of endothelial cell proliferation,intracellular protein transport,ER to Golgi vesicle-mediated transport,activation of cysteine-type endopeptidase activity involved in apoptotic process,positive regulation of endothelial cell migration,neural crest formation,neural crest cell development,protein ubiquitination,negative regulation of vascular endothelial growth fac…	magnesium ion binding,calcium ion binding,protein binding,protein binding, bridging,identical protein binding,protein homodimerization activity,protein anchor,protein dimerization activity,calcium-dependent protein binding,protein binding, bridging involved in substrate recognition for ubiquitination	2.05e-17	6.24e-19	21868.5	17.1186	17.1921	17.1658	16.9197	17.0077	16.9533	16.9691	16.9773	17.089
P04080	P04080	CSTB	Cystatin-B	+	2.39264	-0.467191	0.723372	14	6	extracellular region,extracellular space,nucleus,nucleolus,cytoplasm,cytosol,secretory granule lumen,Requires Ontology,extracellular exosome,tertiary granule lumen,ficolin-1-rich granule lumen	adult locomotory behavior,negative regulation of peptidase activity,negative regulation of endopeptidase activity,neutrophil degranulation,negative regulation of proteolysis	protease binding,RNA binding,endopeptidase inhibitor activity,cysteine-type endopeptidase inhibitor activity	1.17e-25	1.04e-26	11139.6	19.4514	19.5715	19.6631	19.0012	19.1141	19.1693	18.7942	18.5029	18.7123
Q96GE9;Q96GE9-2	Q96GE9;Q96GE9-2	DMAC1	Distal membrane-arm assembly complex protein 1;Isoform 2 of Distal membrane-arm assembly complex protein 1	+	2.39165	-0.612965	0.653851	2	2	mitochondrial inner membrane,integral component of membrane,mitochondrial respiratory chain complex I	mitochondrial respiratory chain complex I assembly		1.25e-07	1.94e-09	NaN	15.3107	15.3092	15.3888	14.6551	14.5946	14.9202	14.5973	14.0873	14.7335
Q9NQT4	Q9NQT4	EXOSC5	Exosome complex component RRP46	+	2.39009	0.644847	1.56357	3	3	exosome (RNase complex),nucleoplasm,nucleolus,cytoplasm,cytosol,transcriptionally active chromatin,nuclear exosome (RNase complex),cytoplasmic exosome (RNase complex)	rRNA processing,regulation of mRNA stability,exonucleolytic nuclear-transcribed mRNA catabolic process involved in deadenylation-dependent decay,DNA deamination,defense response to virus,RNA phosphodiester bond hydrolysis, exonucleolytic,nuclear mRNA surveillance,nuclear-transcribed mRNA catabolic process, exonucleolytic, 3'-5',U4 snRNA 3'-end processing,rRNA catabolic process,polyadenylation-dep…	3'-5'-exoribonuclease activity,RNA binding,protein binding,exoribonuclease activity	8.18e-09	1.34e-10	25248.9	14.3655	14.26	14.3334	14.7719	15.1302	14.9913	15.3302	15.3904	15.5295
P19022;P19022-2	P19022;P19022-2	CDH2	Cadherin-2;Isoform 2 of Cadherin-2	+	2.39005	-2.53927	0.17203	21	14	cytoplasm,endoplasmic reticulum lumen,plasma membrane,integral component of plasma membrane,cell-cell junction,adherens junction,fascia adherens,focal adhesion,cell surface,intercalated disc,basolateral plasma membrane,apical plasma membrane,catenin complex,lamellipodium,cell junction,sarcolemma,plasma membrane raft,Requires Ontology,cortical actin cytoskeleton,integral component of presynaptic a…	cell adhesion,heterophilic cell-cell adhesion via plasma membrane cell adhesion molecules,glial cell differentiation,calcium-dependent cell-cell adhesion via plasma membrane cell adhesion molecules,cell migration,cerebral cortex development,adherens junction organization,positive regulation of MAPK cascade,post-translational protein modification,cellular protein metabolic process,cell-cell adhesi…	calcium ion binding,protein binding,beta-catenin binding,protein kinase binding,protein phosphatase binding,identical protein binding,alpha-catenin binding,gamma-catenin binding,cadherin binding	8.37e-17	2.39e-18	NaN	16.702	16.7806	16.7345	13.9607	13.607	15.0314	16.1638	15.9792	16.2102
P43307	P43307	SSR1	Translocon-associated protein subunit alpha	+	2.38907	-0.263933	0.832814	5	4	endoplasmic reticulum,endoplasmic reticulum membrane,integral component of membrane	cotranslational protein targeting to membrane,positive regulation of cell proliferation,IRE1-mediated unfolded protein response	protein binding	1.98e-21	9.48e-23	32235.3	18.2394	18.3315	18.3062	17.9714	18.0214	18.0925	18.29	17.9944	18.2329
Q16822	Q16822	PCK2	Phosphoenolpyruvate carboxykinase [GTP], mitochondrial	+	2.38824	-0.262164	0.833836	26	24	mitochondrion,mitochondrial matrix,cytosol	gluconeogenesis,pyruvate metabolic process,cellular response to insulin stimulus,cellular response to glucose stimulus,response to lipid,response to starvation,hepatocyte differentiation,propionate catabolic process,cellular response to dexamethasone stimulus,glycerol biosynthetic process from pyruvate	phosphoenolpyruvate carboxykinase activity,phosphoenolpyruvate carboxykinase (GTP) activity,protein binding,GTP binding,manganese ion binding	2.01e-17	6.13e-19	70699	17.6115	17.6359	17.5423	17.321	17.3994	17.2828	16.7984	16.9893	16.7965
Q9UNQ2	Q9UNQ2	DIMT1	Probable dimethyladenosine transferase	+	2.38293	0.897641	1.86302	5	6	nucleoplasm,nucleolus,cytosol,mitochondrial matrix	rRNA methylation,positive regulation of rRNA processing	rRNA (adenine-N6,N6-)-dimethyltransferase activity,RNA binding,18S rRNA (adenine(1779)-N(6)/adenine(1780)-N(6))-dimethyltransferase activity	1.24e-11	2.4e-13	35236.4	13.0383	12.6752	12.5877	13.6562	13.5576	13.7803	14.1953	14.3625	14.3942
Q9H9Y6;Q9H9Y6-2;Q9H9Y6-3;Q9H9Y6-4	Q9H9Y6;Q9H9Y6-2;Q9H9Y6-3;Q9H9Y6-4	POLR1B	DNA-directed RNA polymerase I subunit RPA2;Isoform 2 of DNA-directed RNA polymerase I subunit RPA2;Isoform 3 of DNA-directed RNA polymerase I subunit RPA2;Isoform 4 of DNA-directed RNA polymerase I subunit RPA2	+	2.37952	1.24606	2.37193	5	5	nucleoplasm,nucleolus,cytosol,DNA-directed RNA polymerase I complex	transcription initiation from RNA polymerase I promoter,transcription elongation from RNA polymerase I promoter,termination of RNA polymerase I transcription,embryo implantation,rRNA transcription,nucleologenesis,positive regulation of gene expression, epigenetic	DNA binding,protein binding,ribonucleoside binding,metal ion binding,DNA-directed RNA polymerase activity	7.17e-05	9.66e-07	NaN	12.2449	12.2054	11.7027	13.4926	13.3199	13.0787	13.4916	13.575	13.3641
Q9BRX2	Q9BRX2	PELO	Protein pelota homolog		2.37786	0.232876	1.17518	8	8	nucleus,cytoplasm	inner cell mass cell proliferation,cell cycle,endoderm development,stem cell population maintenance,positive regulation of BMP signaling pathway,chromosome organization,cell division,mesenchymal to epithelial transition,nuclear-transcribed mRNA catabolic process, non-stop decay,RNA surveillance,nucleic acid phosphodiester bond hydrolysis,nonfunctional rRNA decay,nuclear-transcribed mRNA catabolic…	endonuclease activity,protein binding,metal ion binding	1.54e-17	4.74e-19	43359.2	15.2685	15.2346	15.2336	15.4202	15.5497	15.4655	15.9718	16.0798	16.0557
Q9UDY2;Q9UDY2-3;Q9UDY2-7	Q9UDY2;Q9UDY2-3;Q9UDY2-7	TJP2	Tight junction protein ZO-2;Isoform C1 of Tight junction protein ZO-2;Isoform 7 of Tight junction protein ZO-2	+	2.37546	-0.519763	0.697487	12	12	nucleus,nucleoplasm,cytosol,plasma membrane,adherens junction,bicellular tight junction,cell-cell contact zone	homotypic cell-cell adhesion,hippo signaling,maintenance of blood-brain barrier,GMP metabolic process,GDP metabolic process,intestinal absorption,establishment of endothelial intestinal barrier,regulation of membrane permeability,Requires Ontology,cell-cell adhesion,cell-cell junction organization	guanylate kinase activity,protein binding,protein domain specific binding,protein binding, bridging,cadherin binding,protein tyrosine kinase binding,cell adhesion molecule binding	2.96e-11	5.62e-13	NaN	15.9748	15.9278	15.7041	15.294	15.3582	15.3951	15.4157	15.4521	15.2823
Q96TA1;Q96TA1-2	Q96TA1;Q96TA1-2	NIBAN2	Protein Niban 2;Isoform 2 of Protein Niban 2	+	2.37493	0.511706	1.42574	21	20	nucleus,nucleoplasm,cytoplasm,cytosol,plasma membrane,adherens junction,extracellular exosome	axon guidance,negative regulation of cell proliferation,negative regulation of angiogenesis,cell differentiation,negative regulation of vascular endothelial growth factor receptor signaling pathway,gonadotropin secretion,positive regulation of embryonic development,negative regulation of apoptotic process,hypomethylation of CpG island,negative regulation of Notch signaling pathway,negative regula…	transcription coactivator activity,cadherin binding	6.93e-18	2.2e-19	NaN	16.47	16.2711	16.4564	16.8364	17.0276	16.8686	18.1448	18.2096	18.1765
Q13740-2	Q13740-2	ALCAM	Isoform 2 of CD166 antigen	+	2.37261	-1.28641	0.409971	17	15				1.01e-20	4.46e-22	63664.8	16.2395	16.1899	16.3537	14.775	14.7461	15.4027	17.8013	17.4616	17.6167
P30622-2	P30622-2	CLIP1	Isoform 3 of CAP-Gly domain-containing linker protein 1	+	2.3726	0.428749	1.34607	13	14				2.66e-16	7.29e-18	156781	14.7769	14.588	14.8046	15.1927	15.101	15.1622	15.6587	15.7456	15.6748
O60684	O60684	KPNA6	Importin subunit alpha-7	+	2.36984	0.319213	1.24765	17	12	cytoplasm,membrane,nucleoplasm,nucleus	viral genome replication,evasion or tolerance of host defense response,positive regulation of transcription from RNA polymerase II promoter,maternal process involved in female pregnancy,entry of viral genome into host nucleus through nuclear pore complex via importin,positive regulation of cytokine production involved in inflammatory response,positive regulation of viral life cycle,NLS-bearing pr…	protein binding,nuclear import signal receptor activity,nuclear localization sequence binding	1.34e-15	3.5e-17	60029.5	16.4952	16.5519	16.438	16.74	16.8909	16.8118	17.399	17.1981	17.3105
P63244	P63244	RACK1	Receptor of activated protein C kinase 1	+	2.36648	0.294863	1.22677	38	20	phagocytic cup,nucleus,nucleoplasm,cytoplasm,mitochondrion,cytosol,small ribosomal subunit,dendrite,midbody,neuronal cell body,perikaryon,intracellular membrane-bounded organelle,perinuclear region of cytoplasm,extracellular exosome,IRE1-RACK1-PP2A complex,cytosolic small ribosomal subunit	positive regulation of protein phosphorylation,apoptotic process,activation of cysteine-type endopeptidase activity involved in apoptotic process,cell cycle,gastrulation,negative regulation of gene expression,regulation of tumor necrosis factor-mediated signaling pathway,viral process,protein ubiquitination,negative regulation of translation,negative regulation of Wnt signaling pathway,negative r…	RNA binding,protein kinase C binding,receptor binding,protein binding,ion channel inhibitor activity,cysteine-type endopeptidase activator activity involved in apoptotic process,enzyme binding,protein phosphatase binding,protein tyrosine kinase inhibitor activity,cyclin binding,receptor tyrosine kinase binding,signaling adaptor activity,SH2 domain binding,protein homodimerization activity,ribosom…	1.93e-37	1.22e-37	35076.7	20.3902	20.5203	20.3955	20.7494	20.7649	20.6763	21.2191	21.1574	21.1664
P50148	P50148	GNAQ	Guanine nucleotide-binding protein G(q) subunit alpha	+	2.36531	-0.260526	0.834783	9	8	photoreceptor outer segment,cytoplasm,lysosomal membrane,Golgi apparatus,plasma membrane,nuclear membrane,synapse,extracellular exosome,heterotrimeric G-protein complex	negative regulation of protein kinase activity,G-protein coupled receptor signaling pathway,activation of phospholipase C activity,G-protein coupled acetylcholine receptor signaling pathway,blood coagulation,phototransduction, visible light,entrainment of circadian clock,platelet activation,positive regulation of GTPase activity,protein stabilization,regulation of canonical Wnt signaling pathway,…	GTPase activator activity,protein binding,GTP binding,metal ion binding,G-protein coupled receptor binding,GTPase activity,type 2A serotonin receptor binding,G-protein beta/gamma-subunit complex binding	3.52e-16	9.55e-18	42142.1	16.7101	16.7513	16.7248	16.4045	16.5502	16.4499	16.2573	16.4513	16.3483
Q86TG7;Q86TG7-2	Q86TG7;Q86TG7-2	PEG10	Retrotransposon-derived protein PEG10;Isoform 2 of Retrotransposon-derived protein PEG10	+	2.36235	0.581175	1.49607	4	5	nucleoplasm,cytoplasm,cytosol	apoptotic process,cell differentiation,negative regulation of transforming growth factor beta receptor signaling pathway	DNA binding,RNA binding,protein binding,zinc ion binding	1.37e-11	2.64e-13	NaN	13.866	13.76	13.5696	14.2893	14.2416	14.4083	13.0109	13.9846	13.195
Q96RS6	Q96RS6	NUDCD1	NudC domain-containing protein 1	+	2.36107	0.487078	1.4016	8	8	nucleoplasm,cytosol	immune system process	protein binding	4.14e-16	1.12e-17	66755.8	15.6163	15.5851	15.384	16.0957	15.9568	15.9941	16.4477	16.6441	16.5403
Q9NR31	Q9NR31	SAR1A	GTP-binding protein SAR1a		2.36051	0.241685	1.18237	13	7	Golgi membrane,COPII vesicle coat,endoplasmic reticulum,endoplasmic reticulum exit site	cargo loading into COPII-coated vesicle,regulation of COPII vesicle coating,intracellular protein transport,vesicle organization,ER to Golgi vesicle-mediated transport,membrane organization,positive regulation of protein exit from endoplasmic reticulum	protein binding,GTP binding,GTPase activity	3.39e-20	1.39e-21	22366.8	17.7579	17.8357	17.7609	17.9956	18.0922	17.9917	17.8958	17.8256	17.8826
P24539	P24539	ATP5PB	ATP synthase F(0) complex subunit B1, mitochondrial	+	2.35846	-0.341686	0.789118	20	12	nucleus,nucleoplasm,mitochondrion,mitochondrial inner membrane,mitochondrial proton-transporting ATP synthase complex,mitochondrial matrix,membrane,mitochondrial proton-transporting ATP synthase complex, coupling factor F(o)	ATP biosynthetic process,substantia nigra development,cristae formation,mitochondrial ATP synthesis coupled proton transport,ATP synthesis coupled proton transport	protein binding,proton-transporting ATP synthase activity, rotational mechanism	6.72e-44	1.61e-43	28908.6	18.7592	18.8011	18.7466	18.4555	18.5079	18.3184	18.2806	18.2438	18.3093
Q969F9;Q969F9-2	Q969F9;Q969F9-2	HPS3	Hermansky-Pudlak syndrome 3 protein;Isoform 2 of Hermansky-Pudlak syndrome 3 protein	+	2.35317	-0.742067	0.597882	3	3	BLOC-2 complex,cytoplasm	pigmentation,organelle organization	protein binding	0.000752645	9.51e-06	NaN	12.6552	12.6521	12.9003	12.0154	12.1525	11.8135	13.0071	12.8248	12.8685
Q9C0C2	Q9C0C2	TNKS1BP1	182 kDa tankyrase-1-binding protein		2.35227	0.196931	1.14626	35	32	nucleus,nuclear heterochromatin,cytoplasm,cytosol,cytoskeleton,adherens junction,CCR4-NOT complex	nuclear-transcribed mRNA poly(A) tail shortening,double-strand break repair,DNA damage response, signal transduction by p53 class mediator resulting in cell cycle arrest,telomere maintenance via telomerase,positive regulation of peptidyl-threonine phosphorylation,positive regulation of protein autophosphorylation,positive regulation of peptidyl-serine phosphorylation,cellular response to ionizing…	protein binding,enzyme binding,macromolecular complex binding,cadherin binding,ankyrin repeat binding	2.52e-21	1.19e-22	181796	16.7375	16.7476	16.8028	16.9177	17.011	16.9501	17.1272	16.9645	16.9884
Q02318	Q02318	CYP27A1	Sterol 26-hydroxylase, mitochondrial	+	2.3513	-0.33107	0.794947	24	21	mitochondrion,mitochondrial inner membrane,mitochondrial matrix	bile acid biosynthetic process,cholesterol catabolic process,sterol metabolic process,calcitriol biosynthetic process from calciol,oxidation-reduction process,cholesterol metabolic process	iron ion binding,steroid hydroxylase activity,heme binding,vitamin D3 25-hydroxylase activity,cholesterol 26-hydroxylase activity,cholestanetriol 26-monooxygenase activity	1.03e-28	1.54e-29	60234.8	19.5109	19.6152	19.6658	19.308	19.2932	19.1974	17.8613	17.7969	17.8554
Q9HD45	Q9HD45	TM9SF3	Transmembrane 9 superfamily member 3	+	2.35123	-0.253017	0.83914	9	8	integral component of membrane,membrane	protein localization to membrane		2.62e-21	1.23e-22	67888.3	16.9216	16.8377	16.9494	16.6586	16.6936	16.5974	16.6515	16.7136	16.6612
Q96HE7	Q96HE7	ERO1A	ERO1-like protein alpha		2.34779	-0.160636	0.89463	21	19	endoplasmic reticulum,endoplasmic reticulum lumen,membrane,dendrite,intracellular membrane-bounded organelle,endoplasmic reticulum membrane	protein folding,cellular protein modification process,response to temperature stimulus,animal organ senescence,peptidyl-proline hydroxylation to 4-hydroxy-L-proline,protein maturation by protein folding,extracellular matrix organization,endoplasmic reticulum unfolded protein response,cellular response to oxidative stress,response to endoplasmic reticulum stress,cell redox homeostasis,brown fat ce…	protein binding,oxidoreductase activity,oxidoreductase activity, acting on a sulfur group of donors, disulfide as acceptor,protein disulfide isomerase activity,protein disulfide oxidoreductase activity	6.57e-30	1.16e-30	54392.7	18.3009	18.2448	18.3084	18.0868	18.1339	18.1515	18.1899	18.2475	18.2022
P31749;P31749-2	P31749;P31749-2	AKT1	RAC-alpha serine/threonine-protein kinase;Isoform 2 of RAC-alpha serine/threonine-protein kinase		2.34555	-0.196256	0.872813	3	2	nucleus,nucleoplasm,cytoplasm,mitochondrion,spindle,cytosol,plasma membrane,cell-cell junction,microtubule cytoskeleton,vesicle,macromolecular complex,ciliary basal body,postsynapse	osteoblast differentiation,maternal placenta development,positive regulation of protein phosphorylation,positive regulation of endothelial cell proliferation,cell migration involved in sprouting angiogenesis,glycogen biosynthetic process,regulation of glycogen biosynthetic process,glucose metabolic process,translation,regulation of translation,protein phosphorylation,negative regulation of protei…	protein kinase activity,protein serine/threonine kinase activity,protein serine/threonine/tyrosine kinase activity,protein kinase C binding,protein binding,calmodulin binding,ATP binding,phosphatidylinositol-3,4,5-trisphosphate binding,kinase activity,enzyme binding,nitric-oxide synthase regulator activity,GTPase activating protein binding,identical protein binding,protein homodimerization activi…	8.93e-10	1.54e-11	NaN	14.2872	14.3147	14.262	14.1208	14.1236	14.0308	14.1915	14.3581	14.1804
Q9BZF9;Q9BZF9-2	Q9BZF9;Q9BZF9-2	UACA	Uveal autoantigen with coiled-coil domains and ankyrin repeats;Isoform 2 of Uveal autoantigen with coiled-coil domains and ankyrin repeats	+	2.34487	-0.51568	0.699463	6	6	extracellular region,nucleoplasm,cytosol,cytoskeleton,extracellular exosome,nucleus	biological_process,apoptotic signaling pathway,negative regulation of NIK/NF-kappaB signaling,positive regulation of cysteine-type endopeptidase activity involved in apoptotic process	molecular_function,protein binding	5.92e-10	1.04e-11	NaN	14.5264	14.2604	14.5149	13.9235	13.8775	13.9537	13.5623	13.347	13.5415
O60613	O60613	SELENOF	Selenoprotein F	+	2.3401	-0.340246	0.789907	4	2	endoplasmic reticulum lumen	'de novo' posttranslational protein folding,oxidation-reduction process	protein binding,oxidoreductase activity	9.66e-08	1.5e-09	18091.8	13.2771	13.4323	13.2452	13.0039	12.9705	12.9594	12.9029	13.0873	12.874
P26022	P26022	PTX3	Pentraxin-related protein PTX3	+	2.33943	3.81493	14.0737	2	2	extracellular region,extracellular space,extracellular matrix,specific granule lumen,tertiary granule lumen	ovarian cumulus expansion,response to yeast,inflammatory response,opsonization,extracellular matrix organization,neutrophil degranulation,negative regulation by host of viral exo-alpha-sialidase activity,negative regulation by host of viral glycoprotein metabolic process,innate immune response,positive regulation of nitric oxide biosynthetic process,negative regulation of viral entry into host ce…	complement component C1q binding,(1->3)-beta-D-glucan binding,protein binding,identical protein binding,virion binding	4.92e-13	1.05e-14	41975.6	11.9938	9.83372	11.5662	14.903	15.0996	14.8359	13.3222	13.4169	13.1766
P18075	P18075	BMP7	Bone morphogenetic protein 7	+	2.33249	-1.36336	0.388676	3	3	extracellular region,extracellular space,vesicle,Requires Ontology	skeletal system development,ossification,metanephros development,ureteric bud development,mesoderm formation,mesonephros development,epithelial to mesenchymal transition,endocardial cushion formation,pericardium morphogenesis,axon guidance,embryonic pattern specification,positive regulation of gene expression,negative regulation of striated muscle cell apoptotic process,positive regulation of epi…	protein binding,growth factor activity,heparin binding,BMP receptor binding,cytokine activity	1.39e-11	2.69e-13	49312.9	15.721	15.7365	15.7637	13.9019	14.6498	14.5794	13.0621	12.9194	12.972
P08670	P08670	VIM	Vimentin	+	2.32735	0.310358	1.24002	164	61	cytoplasm,peroxisome,cytosol,polysome,cytoskeleton,intermediate filament,plasma membrane,focal adhesion,nuclear matrix,cell leading edge,neuron projection,intermediate filament cytoskeleton,phagocytic vesicle,extracellular exosome,ribonucleoprotein complex	negative regulation of neuron projection development,astrocyte development,viral process,cytokine-mediated signaling pathway,muscle filament sliding,positive regulation of collagen biosynthetic process,regulation of mRNA stability,intermediate filament organization,positive regulation of translation,Bergmann glial cell differentiation,SMAD protein signal transduction,lens fiber cell development,c…	double-stranded RNA binding,structural constituent of cytoskeleton,structural constituent of eye lens,protein binding,protein domain specific binding,identical protein binding,scaffold protein binding,keratin filament binding	2.11e-57	1.96e-56	53651.7	23.1816	23.1748	23.1085	23.4979	23.5296	23.3685	24.1986	24.2232	24.2056
Q7Z4W1	Q7Z4W1	DCXR	L-xylulose reductase		2.32592	-0.240812	0.846269	13	12	nucleus,cytoplasmic microtubule,plasma membrane,microvillus,brush border,extracellular exosome	xylulose metabolic process,glucose metabolic process,NADP metabolic process,glucuronate catabolic process to xylulose 5-phosphate,D-xylose metabolic process,oxidation-reduction process	protein binding,oxidoreductase activity, acting on NAD(P)H, quinone or similar compound as acceptor,identical protein binding,L-xylulose reductase (NAD+) activity,L-xylulose reductase (NADP+) activity,carbonyl reductase (NADPH) activity	2.67e-18	8.87e-20	25913	18.4019	18.2936	18.3562	18.1047	18.1613	18.0632	17.5059	17.5563	17.669
Q04917	Q04917	YWHAH	14-3-3 protein eta		2.32582	-0.23838	0.847697	8	8	cytoplasm,mitochondrion,cytosol,plasma membrane,intercalated disc,extracellular exosome	regulation of sodium ion transport,glucocorticoid catabolic process,intracellular protein transport,substantia nigra development,glucocorticoid receptor signaling pathway,regulation of neuron differentiation,positive regulation of transcription, DNA-templated,regulation of synaptic plasticity,negative regulation of dendrite morphogenesis,membrane organization,membrane depolarization during action…	actin binding,insulin-like growth factor receptor binding,protein binding,sodium channel regulator activity,enzyme binding,protein domain specific binding,glucocorticoid receptor binding,identical protein binding,ion channel binding,protein heterodimerization activity	8.76e-22	4.4e-23	28218.7	18.1436	18.1647	18.1545	17.9867	17.8431	17.9178	18.4109	18.455	18.5053
Q96I99	Q96I99	SUCLG2	Succinate--CoA ligase [GDP-forming] subunit beta, mitochondrial		2.32578	-0.132678	0.912137	21	18	mitochondrion,mitochondrial matrix,plasma membrane,succinate-CoA ligase complex (GDP-forming),succinate-CoA ligase complex	tricarboxylic acid cycle,succinyl-CoA metabolic process,succinate metabolic process	magnesium ion binding,succinate-CoA ligase (ADP-forming) activity,succinate-CoA ligase (GDP-forming) activity,protein binding,ATP binding,GTP binding,GDP binding,macromolecular complex binding	2.77e-20	1.15e-21	46510.6	19.4259	19.365	19.4347	19.2703	19.2656	19.2916	18.9618	18.8937	19.0414
Q6RFH5;Q6RFH5-2	Q6RFH5;Q6RFH5-2	WDR74	WD repeat-containing protein 74;Isoform 2 of WD repeat-containing protein 74	+	2.32354	1.3522	2.55301	3	3	nucleus,nucleoplasm,nucleolus,nuclear exosome (RNase complex),preribosome, large subunit precursor	blastocyst formation,rRNA processing,RNA metabolic process,ribosomal large subunit biogenesis	protein binding	5.84e-07	8.74e-09	NaN	13.1015	12.9746	12.3402	14.2272	14.1355	14.1102	13.9522	14.368	14.0927
O00391;O00391-2	O00391;O00391-2	QSOX1	Sulfhydryl oxidase 1;Isoform 2 of Sulfhydryl oxidase 1	+	2.32301	0.907305	1.87554	5	5	Golgi membrane,extracellular region,extracellular space,endoplasmic reticulum lumen,Golgi apparatus,integral component of Golgi membrane,platelet alpha granule lumen,specific granule lumen,intracellular membrane-bounded organelle,intercellular bridge,extracellular exosome,tertiary granule lumen	platelet degranulation,negative regulation of macroautophagy,neutrophil degranulation,post-translational protein modification,cellular protein metabolic process,oxidation-reduction process,extracellular matrix assembly,protein folding	protein disulfide isomerase activity,flavin-linked sulfhydryl oxidase activity,FAD binding	2.29e-05	3.16e-07	NaN	14.2802	14.3695	13.8562	15.1185	15.0451	15.0643	15.5507	15.6695	15.5784
P04083	P04083	ANXA1	Annexin A1	+	2.32245	0.405536	1.32458	54	27	cornified envelope,phagocytic cup,extracellular region,extracellular space,nucleus,nucleoplasm,cytoplasm,endosome,cytosol,plasma membrane,adherens junction,focal adhesion,cell surface,basolateral plasma membrane,apical plasma membrane,lateral plasma membrane,extrinsic component of membrane,cytoplasmic vesicle membrane,extrinsic component of external side of plasma membrane,extrinsic component of …	neutrophil homeostasis,adaptive immune response,monocyte chemotaxis,regulation of leukocyte migration,phagocytosis,inflammatory response,signal transduction,G-protein coupled receptor signaling pathway,G-protein coupled receptor signaling pathway, coupled to cyclic nucleotide second messenger,regulation of cell shape,peptide cross-linking,cytokine-mediated signaling pathway,keratinocyte different…	single-stranded DNA binding,single-stranded RNA binding,receptor binding,calcium ion binding,protein binding,phospholipid binding,calcium-dependent phospholipid binding,phospholipase A2 inhibitor activity,double-stranded DNA-dependent ATP-dependent DNA helicase activity,identical protein binding,calcium-dependent protein binding,cadherin binding involved in cell-cell adhesion,DNA/DNA annealing ac…	1.51e-35	6.71e-36	38714.2	20.4661	20.3186	20.2961	20.7	20.8583	20.7391	22.0158	22.0254	22.0673
Q9BSD7	Q9BSD7	NTPCR	Cancer-related nucleoside-triphosphatase	+	2.31974	-0.250529	0.840588	12	9	membrane	dephosphorylation	RNA binding,ATP binding,nucleoside-triphosphatase activity,nucleotide phosphatase activity, acting on free nucleotides	3.35e-20	1.38e-21	20713.1	17.5592	17.4427	17.5519	17.2435	17.2451	17.3138	16.8324	16.9272	16.7489
Q01974	Q01974	ROR2	Tyrosine-protein kinase transmembrane receptor ROR2	+	2.31724	-0.888371	0.540224	4	4	microtubule,plasma membrane,cell surface,dendrite,clathrin-coated endocytic vesicle membrane,neuronal cell body,receptor complex,integral component of plasma membrane	cartilage condensation,somitogenesis,signal transduction,Wnt signaling pathway, calcium modulating pathway,smoothened signaling pathway,JNK cascade,negative regulation of cell proliferation,astrocyte development,peptidyl-tyrosine phosphorylation,bone mineralization,positive regulation of cell migration,BMP signaling pathway,embryonic genitalia morphogenesis,male genitalia development,inner ear mo…	frizzled binding,protein binding,ATP binding,Wnt-protein binding,mitogen-activated protein kinase kinase kinase binding,metal ion binding,coreceptor activity involved in Wnt signaling pathway, planar cell polarity pathway,transmembrane receptor protein tyrosine kinase activity	9.01e-06	1.27e-07	104757	15.3019	15.2253	15.0939	14.2385	14.1177	14.5999	13.756	14.1202	13.5156
Q9NWT1	Q9NWT1	PAK1IP1	p21-activated protein kinase-interacting protein 1	+	2.30923	1.07126	2.10126	7	7	nucleolus	cell proliferation,negative regulation of signal transduction,ribosomal large subunit biogenesis,palate development,regulation of signal transduction by p53 class mediator	protein binding	4.08e-10	7.21e-12	43963.8	11.4094	11.8926	11.7149	12.9951	12.5781	12.6575	13.8302	13.6273	14.0286
Q9H8H0	Q9H8H0	NOL11	Nucleolar protein 11	+	2.29856	1.18482	2.27335	5	5	nucleoplasm,nucleolus,t-UTP complex	rRNA processing,maturation of SSU-rRNA,positive regulation of transcription of nuclear large rRNA transcript from RNA polymerase I promoter	RNA binding,protein binding	1.39e-15	3.62e-17	81123.6	13.6353	13.5704	12.9919	14.5351	14.6954	14.5215	15.366	15.2993	15.2711
P43243	P43243	MATR3	Matrin-3	+	2.29623	0.296247	1.22795	59	36	nuclear inner membrane,membrane,nuclear matrix,nucleus	activation of innate immune response,heart valve development,ventricular septum development,posttranscriptional regulation of gene expression,innate immune response,regulation of translation	RNA binding,structural molecule activity,protein binding,zinc ion binding,miRNA binding,identical protein binding,mRNA binding	1.22e-25	1.08e-26	94623.2	18.2392	18.3436	18.3321	18.6784	18.5892	18.536	18.2555	18.3124	18.2224
P15151;P15151-2;P15151-3;P15151-4	P15151;P15151-2;P15151-3;P15151-4	PVR	Poliovirus receptor;Isoform Beta of Poliovirus receptor;Isoform Gamma of Poliovirus receptor;Isoform Delta of Poliovirus receptor	+	2.29601	2.06428	4.18226	3	4	extracellular space,cytoplasm,plasma membrane,focal adhesion,cell surface,integral component of membrane,adherens junction	positive regulation of natural killer cell mediated cytotoxicity directed against tumor cell target,adherens junction organization,susceptibility to natural killer cell mediated cytotoxicity,positive regulation of natural killer cell mediated cytotoxicity,viral entry into host cell,regulation of immune response,susceptibility to T cell mediated cytotoxicity,heterophilic cell-cell adhesion via pla…	virus receptor activity,protein binding,signaling receptor activity,cell adhesion molecule binding	2.3e-07	3.51e-09	NaN	12.2763	11.2453	11.1158	13.6775	13.5239	13.6288	15.0319	14.8297	14.7737
Q00403	Q00403	GTF2B	Transcription initiation factor IIB	+	2.29278	0.583874	1.49887	2	2	nucleus,nucleoplasm,transcription factor TFIID complex,chromosome,nuclear body,protein-DNA complex,RNA polymerase II transcription factor complex,transcriptional preinitiation complex	transcriptional start site selection at RNA polymerase II promoter,transcription from RNA polymerase II promoter,transcription initiation from RNA polymerase II promoter,protein acetylation,viral process,histone acetylation,snRNA transcription from RNA polymerase II promoter,positive regulation by host of viral transcription,positive regulation of viral transcription,RNA polymerase II transcripti…	RNA polymerase II core promoter sequence-specific DNA binding,RNA polymerase II core binding,core promoter sequence-specific DNA binding,histone acetyltransferase activity,protein binding,transcription factor binding,zinc ion binding,obsolete general RNA polymerase II transcription factor activity,acetyltransferase activity,TBP-class protein binding,thyroid hormone receptor binding,promoter-speci…	0.000718578	9.1e-06	34832.9	13.7685	13.9245	13.7707	14.3517	14.5829	14.2807	14.436	14.2058	13.7183
P35244	P35244	RPA3	Replication protein A 14 kDa subunit	+	2.29276	-1.04405	0.484963	5	5	nucleoplasm,DNA replication factor A complex,site of double-strand break	G1/S transition of mitotic cell cycle,telomere maintenance,double-strand break repair via homologous recombination,DNA replication,transcription-coupled nucleotide-excision repair,base-excision repair,nucleotide-excision repair,nucleotide-excision repair, preincision complex stabilization,nucleotide-excision repair, preincision complex assembly,nucleotide-excision repair, DNA incision, 3'-to lesi…	damaged DNA binding,single-stranded DNA binding,protein binding	1.41e-17	4.36e-19	13568.7	15.0436	15.5622	15.6284	14.3348	14.4296	14.3377	14.2398	14.3127	14.3994
P16152	P16152	CBR1	Carbonyl reductase [NADPH] 1		2.29238	-0.155054	0.898099	25	15	cytosol,extracellular exosome,extracellular vesicle	drug metabolic process,cyclooxygenase pathway,epithelial cell differentiation,vitamin K metabolic process,oxidation-reduction process	carbonyl reductase (NADPH) activity,oxidoreductase activity, acting on NAD(P)H, quinone or similar compound as acceptor,15-hydroxyprostaglandin-D dehydrogenase (NADP+) activity,15-hydroxyprostaglandin dehydrogenase (NADP+) activity,prostaglandin-E2 9-reductase activity	4.69e-30	8.6e-31	30374.9	19.6152	19.5325	19.5596	19.3904	19.4372	19.4144	18.8114	18.8002	18.7502
P67809	P67809	YBX1	Y-box-binding protein 1	+	2.29233	0.43836	1.35506	36	14	extracellular region,nucleoplasm,U12-type spliceosomal complex,cytoplasm,cytosol,cytoplasmic stress granule,nuclear membrane,intracellular membrane-bounded organelle,extracellular exosome,CRD-mediated mRNA stability complex,histone pre-mRNA 3'end processing complex,ribonucleoprotein complex,messenger ribonucleoprotein complex,nucleus	negative regulation of transcription from RNA polymerase II promoter,mRNA splicing, via spliceosome,in utero embryonic development,regulation of transcription, DNA-templated,Notch signaling pathway,epidermis development,negative regulation of translation,positive regulation of transcription from RNA polymerase II promoter,mRNA stabilization,embryonic morphogenesis,RNA transport,tRNA transport,neg…	RNA polymerase II core promoter proximal region sequence-specific DNA binding,RNA polymerase II transcription factor activity, sequence-specific DNA binding,transcriptional activator activity, RNA polymerase II transcription regulatory region sequence-specific binding,DNA binding,chromatin binding,double-stranded DNA binding,single-stranded DNA binding,RNA binding,mRNA binding,protein binding,miR…	1.83e-24	1.35e-25	35924.2	18.2835	18.4148	18.2748	18.859	18.7888	18.6404	19.5512	19.573	19.5122
O15230	O15230	LAMA5	Laminin subunit alpha-5	+	2.29072	-1.41159	0.375897	62	61	extracellular region,basement membrane,extracellular space,nucleus,neuromuscular junction,synaptic cleft,laminin-10 complex,laminin-11 complex,Requires Ontology,extracellular exosome,laminin-5 complex	branching involved in ureteric bud morphogenesis,neural crest cell migration,hair follicle development,integrin-mediated signaling pathway,muscle organ development,morphogenesis of embryonic epithelium,cell migration,cytokine-mediated signaling pathway,regulation of cell adhesion,extracellular matrix organization,lung development,regulation of cell migration,substrate adhesion-dependent cell spre…	integrin binding,extracellular matrix structural constituent	1.56e-15	4.03e-17	399737	16.8176	17.3843	17.4695	15.6074	15.7241	16.1051	16.7328	16.9502	16.7187
Q15654	Q15654	TRIP6	Thyroid receptor-interacting protein 6		2.28699	-0.224827	0.855697	14	10	nucleus,cytosol,cytoskeleton,plasma membrane,focal adhesion,stress fiber,cytoplasm	positive regulation of cell migration,chordate embryonic development,focal adhesion assembly,positive regulation of NIK/NF-kappaB signaling,signal transduction	RNA binding,interleukin-1 receptor binding,protein binding,kinase binding,metal ion binding,thyroid hormone receptor binding	1.07e-09	1.84e-11	50287.9	15.4241	15.436	15.4899	15.2846	15.2278	15.1631	16.0077	15.9298	16.1261
O00629	O00629	KPNA4	Importin subunit alpha-3	+	2.2789	0.679995	1.60213	14	10	nucleoplasm,cytosol,nuclear membrane,nucleus	modulation by virus of host process,response to hydrogen peroxide,NLS-bearing protein import into nucleus	protein binding,nuclear localization sequence binding,nuclear import signal receptor activity	1.55e-17	4.76e-19	57886.8	16.2087	16.4246	16.1307	17.1036	16.881	16.8193	16.9845	16.8853	17.0064
P05783	P05783	KRT18	Keratin, type I cytoskeletal 18	+	2.27807	0.375112	1.29694	80	35	nucleolus,cytoplasm,microtubule organizing center,cytosol,intermediate filament,adherens junction,centriolar satellite,keratin filament,perinuclear region of cytoplasm,extracellular exosome,cell periphery	cell cycle,anatomical structure morphogenesis,viral process,keratinization,tumor necrosis factor-mediated signaling pathway,Golgi to plasma membrane CFTR protein transport,negative regulation of apoptotic process,intermediate filament cytoskeleton organization,cornification,extrinsic apoptotic signaling pathway,hepatocyte apoptotic process,cell-cell adhesion	RNA binding,structural molecule activity,protein binding,scaffold protein binding,cadherin binding involved in cell-cell adhesion	4.3e-39	3.91e-39	48057.8	21.8549	21.7168	21.7455	22.2187	22.0429	22.1809	22.7164	22.9359	22.719
P78371	P78371	CCT2	T-complex protein 1 subunit beta	+	2.27754	0.298507	1.22987	45	29	zona pellucida receptor complex,extracellular region,cytosol,chaperonin-containing T-complex,microtubule,azurophil granule lumen,cell body,extracellular exosome	protein folding,binding of sperm to zona pellucida,positive regulation of telomere maintenance via telomerase,neutrophil degranulation,protein stabilization,chaperone mediated protein folding independent of cofactor,chaperone-mediated protein complex assembly,positive regulation of telomerase activity,scaRNA localization to Cajal body,toxin transport,positive regulation of establishment of protei…	protein binding,ATP binding,ubiquitin protein ligase binding,protein binding involved in protein folding,unfolded protein binding	1.69e-32	4.68e-33	57488.2	19.2723	19.1676	19.1718	19.4338	19.4948	19.5785	19.927	19.717	19.9026
P42684;P42684-10;P42684-2;P42684-3;P42684-4;P42684-5;P42684-6;P42684-7	P42684;P42684-10;P42684-2;P42684-3;P42684-4;P42684-5;P42684-6;P42684-7	ABL2	Tyrosine-protein kinase ABL2;Isoform 10 of Tyrosine-protein kinase ABL2;Isoform 2 of Tyrosine-protein kinase ABL2;Isoform 3 of Tyrosine-protein kinase ABL2;Isoform 4 of Tyrosine-protein kinase ABL2;Isoform 5 of Tyrosine-protein kinase ABL2;Isoform 6 of Tyrosine-protein kinase ABL2;Isoform 7 of Tyrosine-protein kinase ABL2	+	2.27548	0.832101	1.78028	3	3	cytosol,actin cytoskeleton	cellular protein modification process,cell adhesion,signal transduction,positive regulation of cytosolic calcium ion concentration,regulation of autophagy,positive regulation of phospholipase C activity,positive regulation of neuron projection development,peptidyl-tyrosine phosphorylation,regulation of endocytosis,regulation of cell adhesion,negative regulation of Rho protein signal transduction,…	magnesium ion binding,phosphotyrosine binding,actin monomer binding,protein kinase activity,protein tyrosine kinase activity,non-membrane spanning protein tyrosine kinase activity,protein binding,ATP binding,manganese ion binding,actin filament binding	0.00237159	2.86e-05	NaN	11.7988	12.1059	11.5985	12.6986	12.6014	12.6995	12.7914	13.0622	13.1222
Q9NQ84;Q9NQ84-2	Q9NQ84;Q9NQ84-2	GPRC5C	G-protein coupled receptor family C group 5 member C;Isoform 2 of G-protein coupled receptor family C group 5 member C	+	2.27399	-1.03934	0.486551	5	5	integral component of plasma membrane,cytoplasmic vesicle membrane,vesicle,receptor complex,extracellular exosome,intracellular membrane-bounded organelle,plasma membrane	G-protein coupled receptor signaling pathway,activation of protein kinase activity	G-protein coupled receptor activity,protein kinase activator activity	9.6e-07	1.42e-08	NaN	14.7231	14.6544	14.8344	13.9368	13.3419	13.8153	13.4527	13.4801	13.0355
P11766	P11766	ADH5	Alcohol dehydrogenase class-3		2.2733	-0.13503	0.910651	25	17	mitochondrion,cytosol,extracellular exosome	retinoid metabolic process,respiratory system process,ethanol oxidation,fatty acid omega-oxidation,peptidyl-cysteine S-nitrosylation,electron transport chain,response to lipopolysaccharide,positive regulation of blood pressure,response to nitrosative stress,response to redox state,formaldehyde catabolic process	fatty acid binding,zinc ion binding,electron carrier activity,formaldehyde dehydrogenase activity,identical protein binding,S-(hydroxymethyl)glutathione dehydrogenase activity,alcohol dehydrogenase activity, zinc-dependent	5.39e-23	3.14e-24	39724.2	20.0083	20.0195	20.0821	19.8946	19.8913	19.9189	19.5197	19.3282	19.4885
Q96A65	Q96A65	EXOC4	Exocyst complex component 4	+	2.27169	-0.280053	0.823561	20	20	cytoplasm,cytosol,plasma membrane,microvillus,membrane,myelin sheath abaxonal region,Flemming body,growth cone membrane,exocyst,synapse	vesicle docking involved in exocytosis,regulation of macroautophagy,paraxial mesoderm formation,vesicle tethering involved in exocytosis,Golgi to plasma membrane transport,chemical synaptic transmission,protein targeting to membrane,exocytosis	protein binding,Ral GTPase binding,PDZ domain binding,protein N-terminus binding	1.94e-21	9.29e-23	110498	16.4831	16.5515	16.523	16.2462	16.1545	16.3167	16.488	16.4394	16.4061
P12081;P12081-4	P12081;P12081-4	HARS1	Histidine--tRNA ligase, cytoplasmic;Isoform 4 of Histidine--tRNA ligase, cytoplasmic		2.27117	0.147657	1.10777	18	18	cytoplasm,cytosol,mitochondrion	translation,tRNA aminoacylation for protein translation,histidyl-tRNA aminoacylation,mitochondrial translation	histidine-tRNA ligase activity,ATP binding,identical protein binding,protein homodimerization activity	3.11e-24	2.19e-25	NaN	17.4603	17.4716	17.4761	17.5691	17.6215	17.6604	18.118	18.1149	18.0819
Q9Y289	Q9Y289	SLC5A6	Sodium-dependent multivitamin transporter	+	2.27028	-0.477468	0.718237	4	4	plasma membrane,integral component of plasma membrane,basal plasma membrane,vesicle membrane,membrane,basolateral plasma membrane,apical plasma membrane,brush border membrane	biotin metabolic process,pantothenate transmembrane transport,pantothenate metabolic process,transmembrane transport,Requires Ontology,biotin import across plasma membrane,biotin transport,sodium ion transport	biotin transporter activity,pantothenate transmembrane transporter activity,symporter activity,sodium-dependent multivitamin transmembrane transporter activity	2.66e-15	6.79e-17	68641.9	15.7484	15.7685	15.6849	15.1532	15.4212	15.195	14.5765	14.8736	14.7444
P36969;P36969-2	P36969;P36969-2	GPX4	Phospholipid hydroperoxide glutathione peroxidase;Isoform Cytoplasmic of Phospholipid hydroperoxide glutathione peroxidase		2.26849	-0.249821	0.841001	13	9	nucleus,nuclear envelope,nucleoplasm,mitochondrion,cytosol,macromolecular complex,extracellular exosome	chromatin organization,phospholipid metabolic process,glutathione metabolic process,response to oxidative stress,multicellular organism development,spermatogenesis,aging,arachidonic acid metabolic process,lipoxygenase pathway,response to estradiol,long-chain fatty acid biosynthetic process,regulation of inflammatory response,protein polymerization,oxidation-reduction process,cellular oxidant deto…	glutathione peroxidase activity,protein binding,selenium binding,identical protein binding,phospholipid-hydroperoxide glutathione peroxidase activity,peroxidase activity	5.03e-43	9.43e-43	NaN	18.3038	18.2358	18.2119	18.0599	17.9347	18.0074	17.5517	17.4593	17.4946
Q8IZJ1;Q8IZJ1-2	Q8IZJ1;Q8IZJ1-2	UNC5B	Netrin receptor UNC5B;Isoform 2 of Netrin receptor UNC5B	+	2.26665	-0.622217	0.649672	2	2	plasma membrane,integral component of membrane,membrane raft	angiogenesis,apoptotic process,positive regulation of phosphatidylinositol 3-kinase signaling,netrin-activated signaling pathway,negative regulation of neuron apoptotic process,negative regulation of extrinsic apoptotic signaling pathway in absence of ligand,anterior/posterior axon guidance,axon guidance	protein binding,netrin receptor activity	8.2e-05	1.1e-06	NaN	13.0357	13.1879	13.11	12.6981	12.3968	12.3722	11.5967	12.9829	11.6952
Q6XQN6;Q6XQN6-3	Q6XQN6;Q6XQN6-3	NAPRT	Nicotinate phosphoribosyltransferase;Isoform 3 of Nicotinate phosphoribosyltransferase		2.26613	-0.166803	0.890815	26	22	extracellular region,cytosol,azurophil granule lumen,extracellular exosome	response to oxidative stress,NAD biosynthesis via nicotinamide riboside salvage pathway,neutrophil degranulation,NAD biosynthetic process,NAD salvage	nicotinate-nucleotide diphosphorylase (carboxylating) activity,nicotinate phosphoribosyltransferase activity,protein binding,metal ion binding	2.76e-24	1.96e-25	NaN	18.3516	18.2751	18.3639	18.1723	18.1791	18.1388	17.3539	17.4086	17.3486
O43678	O43678	NDUFA2	NADH dehydrogenase [ubiquinone] 1 alpha subcomplex subunit 2	+	2.26549	-0.622025	0.649758	2	2	mitochondrial inner membrane,mitochondrial respiratory chain complex I,mitochondrial membrane	blastocyst hatching,mitochondrial electron transport, NADH to ubiquinone,mitochondrial respiratory chain complex I assembly	NADH dehydrogenase (ubiquinone) activity	1.28e-12	2.65e-14	10921.6	16.9248	16.8085	16.8794	16.1132	16.4634	16.1701	16.6004	16.2218	16.2818
Q9Y266	Q9Y266	NUDC	Nuclear migration protein nudC	+	2.26445	0.306637	1.23682	23	16	nucleoplasm,cytoplasm,cytosol,microtubule	cell cycle,cell division,developmental process,protein folding	protein binding,cadherin binding,unfolded protein binding	9.49e-24	6.17e-25	38242.9	17.9452	17.8231	17.9831	18.2658	18.1693	18.2362	19.1445	19.3379	19.1942
O00192;O00192-2	O00192;O00192-2	ARVCF	Armadillo repeat protein deleted in velo-cardio-facial syndrome;Isoform Short of Armadillo repeat protein deleted in velo-cardio-facial syndrome	+	2.26399	-0.743555	0.597266	18	17	intracellular,cytoplasm,cell-cell junction,plasma membrane,nucleus,adherens junction	cell adhesion,multicellular organism development,calcium-dependent cell-cell adhesion via plasma membrane cell adhesion molecules,cell-cell junction assembly,cell-cell adhesion	protein binding,cadherin binding	3.7e-15	9.29e-17	NaN	16.6572	16.6194	16.58	15.6484	15.8647	16.1128	15.9595	15.7176	15.6787
Q8TDB4	Q8TDB4	MGARP	Protein MGARP	+	2.26157	-0.461986	0.725986	3	2	mitochondrion,integral component of mitochondrial outer membrane,axon cytoplasm	protein targeting to mitochondrion,anterograde axonal transport,retrograde axonal transport,positive regulation of mitochondrion organization,axonal transport of mitochondrion,cellular response to steroid hormone stimulus,cellular response to hypoxia,cellular response to gonadotropin-releasing hormone	protein binding	3.31e-10	5.87e-12	25389.6	15.8109	15.9402	15.9526	15.3729	15.3627	15.5821	14.7375	14.4956	14.7969
P98194;P98194-2;P98194-3;P98194-4;P98194-5;P98194-6;P98194-7;P98194-9	P98194;P98194-2;P98194-3;P98194-4;P98194-5;P98194-6;P98194-7;P98194-9	ATP2C1	Calcium-transporting ATPase type 2C member 1;Isoform 2 of Calcium-transporting ATPase type 2C member 1;Isoform 3 of Calcium-transporting ATPase type 2C member 1;Isoform 4 of Calcium-transporting ATPase type 2C member 1;Isoform 5 of Calcium-transporting ATPase type 2C member 1;Isoform 6 of Calcium-transporting ATPase type 2C member 1;Isoform 7 of Calcium-transporting ATPase type 2C member 1;Isofor…		2.25979	-0.241252	0.846011	11	11	Golgi membrane,Golgi apparatus,trans-Golgi network,membrane,integral component of membrane,plasma membrane,endoplasmic reticulum	calcium ion transport,cellular calcium ion homeostasis,epidermis development,calcium-dependent cell-cell adhesion via plasma membrane cell adhesion molecules,actin cytoskeleton reorganization,Golgi calcium ion homeostasis,Golgi calcium ion transport,ion transmembrane transport,positive regulation of I-kappaB kinase/NF-kappaB signaling,manganese ion transmembrane transport,hydrogen ion transmembra…	calcium-transporting ATPase activity,ATP binding,metal ion binding,hydrogen-exporting ATPase activity, phosphorylative mechanism,manganese-transporting ATPase activity,ATPase activity	8.57e-10	1.48e-11	NaN	15.655	15.6896	15.7223	15.4749	15.3694	15.4988	15.102	15.1697	15.2442
Q15269	Q15269	PWP2	Periodic tryptophan protein 2 homolog	+	2.25321	0.606503	1.52256	7	6	nucleoplasm,Pwp2p-containing subcomplex of 90S preribosome,small-subunit processome	rRNA processing,maturation of SSU-rRNA from tricistronic rRNA transcript (SSU-rRNA, 5.8S rRNA, LSU-rRNA),ribosomal small subunit assembly	RNA binding	1.2e-08	1.95e-10	102452	14.1105	14.0032	13.8354	14.5657	14.7348	14.4681	15.5964	15.1378	15.2802
Q9UKV8	Q9UKV8	AGO2	Protein argonaute-2	+	2.25166	0.318931	1.24741	12	12	cytoplasmic mRNA processing body,nucleus,nucleoplasm,cytoplasm,cytosol,polysome,mRNA cap binding complex,membrane,RISC complex,cell junction,dendrite,extracellular exosome,RISC-loading complex,ribonucleoprotein complex	translation,translational initiation,Wnt signaling pathway, calcium modulating pathway,post-embryonic development,RNA secondary structure unwinding,miRNA metabolic process,positive regulation of gene expression,negative regulation of gene expression,production of siRNA involved in RNA interference,gene silencing by RNA,pre-miRNA processing,siRNA loading onto RISC involved in RNA interference,post…	RNA 7-methylguanosine cap binding,RNA polymerase II core binding,core promoter sequence-specific DNA binding,RNA binding,double-stranded RNA binding,single-stranded RNA binding,translation initiation factor activity,endoribonuclease activity,protein binding,protein C-terminus binding,siRNA binding,miRNA binding,metal ion binding,endoribonuclease activity, cleaving siRNA-paired mRNA,endoribonuclea…	7.03e-08	1.1e-09	97208.1	15.1619	15.0003	14.9754	15.3529	15.3735	15.368	14.8345	14.8831	14.9548
Q96PD2;Q96PD2-2	Q96PD2;Q96PD2-2	DCBLD2	Discoidin, CUB and LCCL domain-containing protein 2;Isoform 2 of Discoidin, CUB and LCCL domain-containing protein 2	+	2.25057	-1.08482	0.471452	10	13	integral component of plasma membrane,cell surface	negative regulation of cell growth,intracellular receptor signaling pathway,wound healing	protein binding	6.55e-19	2.32e-20	NaN	14.1577	14.3592	14.3286	12.9652	13.5738	13.052	16.8286	16.7178	16.7838
Q9H074;Q9H074-2;Q9H074-3	Q9H074;Q9H074-2;Q9H074-3	PAIP1	Polyadenylate-binding protein-interacting protein 1;Isoform 2 of Polyadenylate-binding protein-interacting protein 1;Isoform 3 of Polyadenylate-binding protein-interacting protein 1	+	2.24933	-0.395187	0.760391	5	5	cytoplasm,cytosol	translational initiation,positive regulation of translation,mRNA stabilization,regulation of translational initiation	RNA binding,protein binding,translation activator activity	1.37e-13	3.05e-15	NaN	17.5651	17.7956	17.6505	17.2561	17.2387	17.3308	17.5594	17.4738	17.5145
Q96MW1	Q96MW1	CCDC43	Coiled-coil domain-containing protein 43	+	2.24893	-0.644366	0.639774	4	4	cytosol		protein binding	9.29e-07	1.38e-08	25248.2	14.2499	14.5544	14.4917	13.9301	13.6786	13.7543	14.3654	14.4707	14.3318
Q9Y6Q2;Q9Y6Q2-2;Q9Y6Q2-3	Q9Y6Q2;Q9Y6Q2-2;Q9Y6Q2-3	STON1	Stonin-1;Isoform 2 of Stonin-1;Isoform 3 of Stonin-1	+	2.24875	-0.579919	0.669001	4	3	membrane,cytoplasmic vesicle,synaptic vesicle,intracellular membrane-bounded organelle,clathrin-coated vesicle	regulation of endocytosis,vesicle-mediated transport,synaptic vesicle endocytosis	clathrin adaptor activity	5.4e-17	1.57e-18	NaN	13.7635	13.8654	13.9978	13.237	13.1906	13.4593	13.0536	12.8026	15.8777
O60506	O60506	SYNCRIP	Heterogeneous nuclear ribonucleoprotein Q	+	2.2471	0.30703	1.23716	19	14	nucleoplasm,endoplasmic reticulum,membrane,CRD-mediated mRNA stability complex,catalytic step 2 spliceosome,histone pre-mRNA 3'end processing complex,GAIT complex,ribonucleoprotein complex,nucleus	mRNA splicing, via spliceosome,osteoblast differentiation,RNA processing,RNA splicing,viral process,negative regulation of translation,CRD-mediated mRNA stabilization,cellular response to interferon-gamma	RNA binding,protein binding,poly(A) binding,mRNA 5'-UTR binding,mRNA binding	9.12e-24	5.96e-25	69602.6	18.1614	18.0431	18.1688	18.3539	18.4838	18.4567	18.6151	18.5717	18.527
Q92629;Q92629-2	Q92629;Q92629-2	SGCD	Delta-sarcoglycan;Isoform 2 of Delta-sarcoglycan	+	2.2463	-0.719437	0.607334	5	5	cytoskeleton,plasma membrane,dystrophin-associated glycoprotein complex,integral component of membrane,sarcoplasmic reticulum,sarcolemma,sarcoglycan complex	muscle organ development,calcium-mediated signaling,cellular protein complex localization,cardiac muscle fiber development,calcium ion homeostasis,coronary vasculature morphogenesis,cardiac muscle cell contraction,heart contraction,cardiac muscle tissue development		3.05e-08	4.86e-10	NaN	15.2851	15.3701	15.2134	14.5669	14.3549	14.7884	12.6133	12.7223	12.5364
P35611;P35611-2;P35611-3;P35611-6	P35611;P35611-2;P35611-3;P35611-6	ADD1	Alpha-adducin;Isoform 2 of Alpha-adducin;Isoform 3 of Alpha-adducin;Isoform 6 of Alpha-adducin		2.24577	-0.181292	0.881913	27	19	nucleus,nucleoplasm,cytoplasm,cytosol,plasma membrane,adherens junction,focal adhesion,F-actin capping protein complex,nuclear body,plasma membrane raft,postsynaptic density,cytoskeleton	cell morphogenesis,in utero embryonic development,cell volume homeostasis,hemoglobin metabolic process,actin cytoskeleton organization,erythrocyte differentiation,positive regulation of protein binding,multicellular organism growth,IRE1-mediated unfolded protein response,homeostasis of number of cells within a tissue,barbed-end actin filament capping,actin filament bundle assembly,transmembrane t…	RNA binding,actin binding,structural constituent of cytoskeleton,calmodulin binding,transcription factor binding,spectrin binding,protein homodimerization activity,cadherin binding,protein heterodimerization activity,actin filament binding,structural molecule activity	1.36e-20	5.83e-22	NaN	18.1194	18.1208	18.0265	17.9036	17.9308	17.8885	16.8311	16.8052	16.6805
P30519;P30519-2	P30519;P30519-2	HMOX2	Heme oxygenase 2;Isoform 2 of Heme oxygenase 2	+	2.24535	0.3559	1.27978	12	10	endoplasmic reticulum membrane,plasma membrane,membrane,specific granule membrane	response to hypoxia,cellular iron ion homeostasis,heme catabolic process,neutrophil degranulation,response to oxidative stress,iron ion homeostasis,heme oxidation	heme oxygenase (decyclizing) activity,protein binding,metal ion binding,heme binding	7.36e-22	3.73e-23	NaN	14.9682	14.8835	15.0745	15.3713	15.363	15.2597	16.4867	16.2401	16.448
P16083	P16083	NQO2	Ribosyldihydronicotinamide dehydrogenase [quinone]	+	2.24486	-0.362652	0.777733	8	7	nucleoplasm,cytosol,extracellular exosome	xenobiotic metabolic process,memory,electron transport chain,positive regulation of neuron apoptotic process,oxidation-reduction process,positive regulation of ERK1 and ERK2 cascade,positive regulation of vascular smooth muscle cell proliferation,positive regulation of reactive oxygen species metabolic process	dihydronicotinamide riboside quinone reductase activity,protein binding,zinc ion binding,electron carrier activity,oxidoreductase activity,oxidoreductase activity, acting on other nitrogenous compounds as donors,chloride ion binding,protein homodimerization activity,FAD binding,melatonin binding,Requires Ontology,NAD(P)H dehydrogenase (quinone) activity	5.45e-18	1.75e-19	25918.6	16.5943	16.6314	16.6589	16.266	16.3771	16.1537	16.0187	15.9311	15.8319
Q9BS40	Q9BS40	LXN	Latexin	+	2.24485	-0.71309	0.610012	4	4	cytoplasm,extracellular space	inflammatory response,negative regulation of endopeptidase activity,detection of temperature stimulus involved in sensory perception of pain	protein binding,heparin binding,metalloendopeptidase inhibitor activity	4.42e-18	1.43e-19	25750.2	18.2137	17.8685	17.8116	17.1788	17.2564	17.3193	17.7006	17.8922	17.6634
Q7Z478	Q7Z478	DHX29	ATP-dependent RNA helicase DHX29	+	2.24377	0.400926	1.32036	27	27	eukaryotic 43S preinitiation complex,cytosolic small ribosomal subunit,intracellular	formation of translation preinitiation complex,ribosome assembly,positive regulation of translational initiation	RNA binding,RNA helicase activity,translation initiation factor activity,ATP binding,translation activator activity,nucleoside-triphosphatase activity,ribosomal small subunit binding,cadherin binding	9.5e-19	3.3e-20	155236	15.9034	15.721	15.6644	16.1486	16.1993	16.1436	16.671	16.6056	16.6603
O75676;O75676-2	O75676;O75676-2	RPS6KA4	Ribosomal protein S6 kinase alpha-4;Isoform 2 of Ribosomal protein S6 kinase alpha-4	+	2.24341	-0.349667	0.784765	3	3	nucleus,nucleoplasm,cytosol	negative regulation of cytokine production,regulation of transcription, DNA-templated,protein phosphorylation,inflammatory response,histone phosphorylation,positive regulation of CREB transcription factor activity,positive regulation of histone phosphorylation,positive regulation of histone acetylation,intracellular signal transduction,histone H3-S10 phosphorylation,histone H3-S28 phosphorylation…	magnesium ion binding,protein serine/threonine kinase activity,ribosomal protein S6 kinase activity,protein binding,ATP binding	5.88e-21	2.66e-22	NaN	14.5843	14.7239	14.697	14.3383	14.3916	14.2263	14.5053	14.1224	14.4518
O95865	O95865	DDAH2	N(G),N(G)-dimethylarginine dimethylaminohydrolase 2	+	2.23837	-0.43847	0.737917	12	9	mitochondrion,cytosol,centriolar satellite,extracellular exosome	citrulline metabolic process,arginine catabolic process,nitric oxide biosynthetic process,nitric oxide mediated signal transduction,negative regulation of apoptotic process,positive regulation of nitric oxide biosynthetic process,regulation of nitric-oxide synthase activity,arginine metabolic process	catalytic activity,protein binding,dimethylargininase activity,amino acid binding,hydrolase activity, acting on carbon-nitrogen (but not peptide) bonds, in linear amidines	2.92e-20	1.21e-21	29643.9	17.8081	17.9545	18.0317	17.4643	17.4272	17.5874	16.8705	16.6701	16.8638
Q92734;Q92734-2;Q92734-3;Q92734-4	Q92734;Q92734-2;Q92734-3;Q92734-4	TFG	Protein TFG;Isoform 2 of Protein TFG;Isoform 3 of Protein TFG;Isoform 4 of Protein TFG	+	2.23786	-0.389755	0.763259	17	12	Golgi membrane,cytoplasm,cytosol,intracellular membrane-bounded organelle,endoplasmic reticulum exit site	ER to Golgi vesicle-mediated transport,positive regulation of I-kappaB kinase/NF-kappaB signaling,COPII vesicle coating	protein binding,identical protein binding	2.54e-20	1.06e-21	NaN	18.5397	18.4905	18.5139	18.2208	17.9861	18.168	17.9219	18.2832	18.148
Q01814;Q01814-5;Q01814-6;Q01814-8	Q01814;Q01814-5;Q01814-6;Q01814-8	ATP2B2	Plasma membrane calcium-transporting ATPase 2;Isoform YB of Plasma membrane calcium-transporting ATPase 2;Isoform ZB of Plasma membrane calcium-transporting ATPase 2;Isoform XB of Plasma membrane calcium-transporting ATPase 2	+	2.2371	-0.412311	0.751419	5	5	cytoplasm,plasma membrane,integral component of membrane,extracellular exosome,presynapse,glutamatergic synapse,GABA-ergic synapse,intracellular membrane-bounded organelle,postsynaptic density membrane	calcium ion transport,sensory perception of sound,neuron differentiation,ion transmembrane transport,regulation of cytosolic calcium ion concentration,calcium ion transmembrane transport,regulation of presynaptic cytosolic calcium ion concentration,regulation of postsynaptic cytosolic calcium ion concentration,regulation of cardiac conduction,cellular calcium ion homeostasis	calcium-transporting ATPase activity,protein binding,calmodulin binding,ATP binding,metal ion binding,calcium-transporting ATPase activity involved in regulation of presynaptic cytosolic calcium ion concentration,calcium-transporting ATPase activity involved in regulation of postsynaptic cytosolic calcium ion concentration,cation-transporting ATPase activity,PDZ domain binding	3.23e-12	6.51e-14	NaN	14.5558	14.4547	14.4601	14.2023	13.9626	14.0689	14.325	13.2868	13.3342
Q8WVJ2	Q8WVJ2	NUDCD2	NudC domain-containing protein 2	+	2.23352	-0.458223	0.727882	3	3	condensed chromosome kinetochore,spindle pole,intracellular,microtubule organizing center,cytosol,microtubule cytoskeleton,intercellular bridge,mitotic spindle,cytoplasm	developmental process,protein folding	protein binding,unfolded protein binding	4.03e-08	6.37e-10	17675.9	15.6262	15.71	15.6886	15.3768	15.1649	15.1085	14.9803	14.8978	15.105
Q16850	Q16850	CYP51A1	Lanosterol 14-alpha demethylase	+	2.23206	0.339731	1.26552	24	21	endoplasmic reticulum,endoplasmic reticulum membrane,membrane,integral component of membrane	steroid biosynthetic process,cholesterol biosynthetic process,sterol metabolic process,negative regulation of protein catabolic process,regulation of cholesterol biosynthetic process,negative regulation of protein secretion,demethylation,negative regulation of beta-amyloid clearance,oxidation-reduction process	iron ion binding,sterol 14-demethylase activity,heme binding,oxidoreductase activity,monooxygenase activity	4.12e-21	1.9e-22	56805.8	16.9675	16.954	17.0688	17.3698	17.2344	17.4052	18.9779	18.9747	18.9732
O95298	O95298	NDUFC2	NADH dehydrogenase [ubiquinone] 1 subunit C2	+	2.23113	-0.342459	0.788696	5	5	cytoplasm,mitochondrion,mitochondrial inner membrane,mitochondrial respiratory chain complex I,plasma membrane,integral component of membrane,azurophil granule membrane	mitochondrial electron transport, NADH to ubiquinone,mitochondrial respiratory chain complex I assembly,neutrophil degranulation	NADH dehydrogenase (ubiquinone) activity	3.38e-20	1.39e-21	14187.5	17.3044	17.2678	17.417	17.0658	16.908	16.9881	16.8884	16.734	16.7643
Q5TDH0;Q5TDH0-3	Q5TDH0;Q5TDH0-3	DDI2	Protein DDI1 homolog 2;Isoform 3 of Protein DDI1 homolog 2	+	2.23	-0.468401	0.722765	8	8	nucleoplasm,chromosome,cytosol	proteasomal protein catabolic process,protein processing,regulation of protein stability,cellular response to hydroxyurea,Requires Ontology	aspartic-type endopeptidase activity,protein binding,identical protein binding,ubiquitin binding	1.52e-13	3.35e-15	NaN	16.3972	16.4839	16.5863	16.1496	15.9166	15.9959	15.6002	15.6172	15.5158
Q96AG4	Q96AG4	LRRC59	Leucine-rich repeat-containing protein 59	+	2.22943	0.265827	1.20232	10	8	nuclear envelope,endoplasmic reticulum,endoplasmic reticulum membrane,membrane,integral component of membrane,mitochondrial nucleoid	signal transduction,positive regulation of Ras protein signal transduction	RNA binding,protein binding,cadherin binding	8.5e-20	3.35e-21	34930.4	17.3736	17.5062	17.3591	17.6472	17.6848	17.7044	18.2566	18.0225	18.261
P27448;P27448-2;P27448-3;P27448-4;P27448-6;P27448-7	P27448;P27448-2;P27448-3;P27448-4;P27448-6;P27448-7	MARK3	MAP/microtubule affinity-regulating kinase 3;Isoform 2 of MAP/microtubule affinity-regulating kinase 3;Isoform 3 of MAP/microtubule affinity-regulating kinase 3;Isoform 4 of MAP/microtubule affinity-regulating kinase 3;Isoform 5 of MAP/microtubule affinity-regulating kinase 3;Isoform 6 of MAP/microtubule affinity-regulating kinase 3		2.22487	0.18312	1.13534	2	2	cytoplasm,cytosol,plasma membrane,dendrite,extracellular exosome	MAPK cascade,protein phosphorylation,peptidyl-serine phosphorylation,positive regulation of protein binding,negative regulation of hippo signaling,peptidyl-serine autophosphorylation,intracellular signal transduction,microtubule cytoskeleton organization	protein serine/threonine kinase activity,protein binding,ATP binding,tau protein binding,tau-protein kinase activity	1.48e-08	2.4e-10	NaN	13.346	13.4363	13.4495	13.5931	13.6132	13.5749	13.5657	13.6246	13.629
Q969S3	Q969S3	ZNF622	Zinc finger protein 622	+	2.22259	2.02858	4.08003	2	2	nucleoplasm,nucleolus,Golgi apparatus,cytosol,preribosome, large subunit precursor	intrinsic apoptotic signaling pathway in response to oxidative stress,positive regulation of kinase activity,positive regulation of apoptotic process,positive regulation of MAPK cascade,positive regulation of JNK cascade,ribosomal large subunit biogenesis	RNA binding,protein binding,zinc ion binding	6.4e-07	9.55e-09	54272	12.0676	11.3587	12.4611	13.6481	14.3503	13.9747	14.9902	14.8765	14.8673
P11166	P11166	SLC2A1	Solute carrier family 2, facilitated glucose transporter member 1	+	2.21902	-0.352331	0.783318	24	12	Golgi membrane,female pronucleus,cytosol,plasma membrane,integral component of plasma membrane,caveola,intercalated disc,membrane,integral component of membrane,basolateral plasma membrane,apical plasma membrane,Z disc,midbody,cortical actin cytoskeleton,sarcolemma,melanosome,extracellular exosome,blood microparticle,presynapse	response to hypoxia,lactose biosynthetic process,central nervous system development,female pregnancy,regulation of glucose transport,plasma membrane long-chain fatty acid transport,L-ascorbic acid metabolic process,cerebral cortex development,response to insulin,cellular response to glucose starvation,xenobiotic transport,photoreceptor cell maintenance,regulation of insulin secretion,macromolecul…	long-chain fatty acid transporter activity,glucose transmembrane transporter activity,protein binding,kinase binding,dehydroascorbic acid transporter activity,identical protein binding,xenobiotic transporter activity,protein self-association,D-glucose transmembrane transporter activity	2.07e-37	1.29e-37	54083.8	22.6483	22.7615	22.6728	22.2525	22.3261	22.4471	21.9667	22.0326	21.8963
O75312	O75312	ZPR1	Zinc finger protein ZPR1	+	2.21548	0.509019	1.42308	9	8	nucleus,nucleoplasm,nucleolus,cytoplasm,Cajal body,axon,growth cone,neuronal cell body,perikaryon,perinuclear region of cytoplasm,Gemini of coiled bodies	microtubule cytoskeleton organization,inner cell mass cell proliferation,trophectodermal cell proliferation,mRNA processing,signal transduction,RNA splicing,positive regulation of gene expression,spinal cord development,Cajal body organization,regulation of myelination,positive regulation of RNA splicing,DNA endoreduplication,positive regulation of protein import into nucleus,positive regulation …	protein binding,zinc ion binding,receptor tyrosine kinase binding,translation initiation factor binding	3.02e-12	6.09e-14	50925.3	14.4043	14.4972	14.4707	15.1322	14.9526	14.8144	15.6705	15.5621	15.5597
Q5T6F2	Q5T6F2	UBAP2	Ubiquitin-associated protein 2	+	2.21522	0.773477	1.70938	3	4	nucleus,cytoplasm		RNA binding,protein binding,cadherin binding	4.79e-08	7.55e-10	117116	11.7321	12.1922	11.8587	12.6276	12.68	12.7959	13.4731	13.4692	13.3428
O00165;O00165-2;O00165-4;O00165-5	O00165;O00165-2;O00165-4;O00165-5	HAX1	HCLS1-associated protein X-1;Isoform 2 of HCLS1-associated protein X-1;Isoform 4 of HCLS1-associated protein X-1;Isoform 5 of HCLS1-associated protein X-1		2.2135	-0.16361	0.892789	3	3	cytoplasmic mRNA processing body,nuclear envelope,transcription factor complex,mitochondrion,mitochondrial outer membrane,mitochondrial intermembrane space,endoplasmic reticulum,cell cortex,actin cytoskeleton,lamellipodium,nuclear membrane,clathrin-coated vesicle,apical plasma membrane,sarcoplasmic reticulum	positive regulation of phosphatidylinositol 3-kinase signaling,regulation of actin filament polymerization,positive regulation of granulocyte differentiation,positive regulation of peptidyl-serine phosphorylation,regulation of apoptotic process,negative regulation of apoptotic process,positive regulation of transcription from RNA polymerase II promoter,positive regulation of peptidyl-tyrosine pho…	protein binding,interleukin-1 binding,protein N-terminus binding	2e-05	2.76e-07	NaN	14.7354	14.8175	14.7351	14.5705	14.6124	14.6142	14.4493	14.4551	14.3496
O94822;O94822-3	O94822;O94822-3	LTN1	E3 ubiquitin-protein ligase listerin;Isoform 3 of E3 ubiquitin-protein ligase listerin	+	2.21126	0.536513	1.45046	4	3	RQC complex,cytosol	protein autoubiquitination,rescue of stalled ribosome,ribosome-associated ubiquitin-dependent protein catabolic process,proteasome-mediated ubiquitin-dependent protein catabolic process	protein binding,zinc ion binding,ribosomal large subunit binding,ubiquitin protein ligase activity	6.13e-10	1.07e-11	NaN	12.2635	12.0315	11.9795	12.5408	12.6233	12.7199	12.5642	12.7274	12.5928
Q96P16	Q96P16	RPRD1A	Regulation of nuclear pre-mRNA domain-containing protein 1A		2.20978	0.252232	1.19105	7	6	nucleoplasm,DNA-directed RNA polymerase II, holoenzyme	snRNA transcription from RNA polymerase II promoter,dephosphorylation of RNA polymerase II C-terminal domain,mRNA 3'-end processing	protein binding,RNA polymerase II core binding	3.08e-11	5.82e-13	35719.7	15.1444	15.2228	15.2762	15.4119	15.4801	15.5082	15.3777	15.3037	15.278
P52630;P52630-4	P52630;P52630-4	STAT2	Signal transducer and activator of transcription 2;Isoform 2 of Signal transducer and activator of transcription 2	+	2.20969	-1.05552	0.481122	5	5	nuclear chromatin,nucleoplasm,cytosol,plasma membrane,nucleus	regulation of protein phosphorylation,regulation of transcription from RNA polymerase II promoter,viral process,cytokine-mediated signaling pathway,defense response to virus,type I interferon signaling pathway,regulation of mitochondrial fission,positive regulation of transcription from RNA polymerase II promoter,defense response,regulation of cell proliferation,JAK-STAT cascade,response to pepti…	RNA polymerase II transcription factor activity, sequence-specific DNA binding,protein binding,identical protein binding,ubiquitin-like protein ligase binding,transcriptional activator activity, RNA polymerase II transcription regulatory region sequence-specific binding,RNA polymerase II core promoter proximal region sequence-specific DNA binding	6.47e-08	1.01e-09	NaN	13.4855	13.8144	13.7206	12.9646	12.4773	12.412	13.2895	13.3703	13.5371
Q9UJF2-2	Q9UJF2-2	RASAL2	Isoform 2 of Ras GTPase-activating protein nGAP	+	2.20786	0.790518	1.7297	6	7				1.42e-09	2.43e-11	143899	12.8677	13.262	13.1325	14.0398	13.8826	13.7112	14.4813	14.3958	14.2714
P28676	P28676	GCA	Grancalcin		2.20684	-0.244551	0.844079	8	7	extracellular region,cytoplasm,cytosol,plasma membrane,azurophil granule lumen,extracellular exosome	neutrophil degranulation,membrane fusion	calcium ion binding,protein binding,protein homodimerization activity,protein heterodimerization activity	5.52e-25	4.39e-26	24010	17.9469	17.8391	17.8439	17.5874	17.6191	17.6897	17.0305	16.9212	17.0111
Q9H7B2	Q9H7B2	RPF2	Ribosome production factor 2 homolog	+	2.20652	0.500927	1.41512	6	5	nucleoplasm,nucleolus	ribosomal large subunit biogenesis,regulation of signal transduction by p53 class mediator,protein localization to nucleolus,maturation of LSU-rRNA from tricistronic rRNA transcript (SSU-rRNA, 5.8S rRNA, LSU-rRNA),ribosomal large subunit assembly	RNA binding,protein binding,5S rRNA binding,rRNA binding	3.03e-14	7.07e-16	35582.9	14.9049	15.1221	14.984	15.6053	15.5404	15.3681	16.3435	16.2605	16.2677
Q96IG2;Q96IG2-2	Q96IG2;Q96IG2-2	FBXL20	F-box/LRR-repeat protein 20;Isoform 2 of F-box/LRR-repeat protein 20	+	2.2053	-0.604296	0.657792	7	5	cytosol,Requires Ontology,presynapse,glutamatergic synapse,SCF ubiquitin ligase complex	protein polyubiquitination,behavioral fear response,post-translational protein modification,regulation of protein catabolic process at presynapse, modulating synaptic transmission,regulation of synaptic vesicle exocytosis,ubiquitin-dependent protein catabolic process,SCF-dependent proteasomal ubiquitin-dependent protein catabolic process	protein binding	3.76e-18	1.22e-19	NaN	16.308	16.1027	16.2182	15.7101	15.4091	15.6968	16.1644	16.2424	15.9857
Q96EK6	Q96EK6	GNPNAT1	Glucosamine 6-phosphate N-acetyltransferase		2.20387	0.206476	1.15387	4	4	Golgi membrane,late endosome,cytosol,endosome membrane,endoplasmic reticulum,endoplasmic reticulum-Golgi intermediate compartment,Golgi apparatus	liver development,glucosamine metabolic process,N-acetylglucosamine metabolic process,UDP-N-acetylglucosamine biosynthetic process,cellular response to leukemia inhibitory factor	protein binding,identical protein binding,N-acetyltransferase activity,monosaccharide binding,glucosamine 6-phosphate N-acetyltransferase activity	8.03e-13	1.68e-14	20749.1	14.9798	14.9035	14.8455	15.1069	15.1254	15.116	15.2152	15.3119	15.2215
P30626;P30626-2;P30626-3	P30626;P30626-2;P30626-3	SRI	Sorcin;Isoform 2 of Sorcin;Isoform 3 of Sorcin	+	2.1975	-1.04031	0.486222	9	7	nucleoplasm,cytoplasm,mitochondrion,endoplasmic reticulum membrane,smooth endoplasmic reticulum,cytosol,membrane,sarcoplasmic reticulum,Z disc,T-tubule,sarcoplasmic reticulum membrane,axon terminus,dendritic spine neck,extracellular exosome,chromaffin granule membrane	action potential,calcium ion transport,intracellular sequestering of iron ion,regulation of striated muscle contraction,signal transduction,heart development,muscle organ development,regulation of heart contraction,negative regulation of heart rate,regulation of cell communication by electrical coupling,regulation of release of sequestered calcium ion into cytosol by sarcoplasmic reticulum,positi…	protease binding,receptor binding,calcium channel regulator activity,calcium ion binding,protein binding,ion channel binding,protein heterodimerization activity,repressing transcription factor binding	3.02e-17	9.02e-19	NaN	16.5799	16.9025	17.1383	16.0632	15.7096	15.7269	16.0938	16.2764	16.128
Q7Z6B7;Q7Z6B7-2	Q7Z6B7;Q7Z6B7-2	SRGAP1	SLIT-ROBO Rho GTPase-activating protein 1;Isoform 2 of SLIT-ROBO Rho GTPase-activating protein 1	+	2.19661	0.623503	1.54061	4	4	cytosol,cytoplasm	signal transduction,positive regulation of GTPase activity,regulation of small GTPase mediated signal transduction,negative regulation of cell migration	GTPase activator activity,protein binding,Rac GTPase binding	7.67e-12	1.51e-13	NaN	14.0442	13.8382	13.9493	14.5771	14.741	14.3841	14.3571	14.8784	14.7305
P35080	P35080	PFN2	Profilin-2		2.19657	-0.168894	0.889524	12	7	cytoskeleton,extracellular exosome,Requires Ontology,presynapse,postsynapse,glutamatergic synapse,cytoplasm	negative regulation of epithelial cell migration,actin cytoskeleton organization,negative regulation of actin filament polymerization,positive regulation of actin filament polymerization,positive regulation of actin filament bundle assembly,positive regulation of ATPase activity,positive regulation of peptidyl-serine phosphorylation,protein stabilization,positive regulation of stress fiber assemb…	actin monomer binding,protein binding,phosphatidylinositol-4,5-bisphosphate binding,ATPase activity,actin binding	2.83e-24	2.01e-25	15046.2	18.9628	18.918	18.9247	18.7783	18.8095	18.7109	18.5927	18.6573	18.5496
P53611	P53611	RABGGTB	Geranylgeranyl transferase type-2 subunit beta	+	2.19537	0.493252	1.40761	2	2	cytosol,plasma membrane,Rab-protein geranylgeranyltransferase complex	cellular protein modification process,visual perception,protein geranylgeranylation,regulation of apoptotic process,post-translational protein modification,protein prenylation	Rab geranylgeranyltransferase activity,protein binding,zinc ion binding,Rab GTPase binding	2.11e-07	3.23e-09	36924.4	14.3122	14.5406	14.4831	15.0429	14.8201	14.9526	15.4499	15.0506	15.3151
Q9P0J7	Q9P0J7	KCMF1	E3 ubiquitin-protein ligase KCMF1	+	2.19362	0.530381	1.44431	6	4	extracellular region,cytosol,synapse,ficolin-1-rich granule lumen,plasma membrane	protein ubiquitination,neutrophil degranulation,synaptic signaling	zinc ion binding,ubiquitin protein ligase activity	1.19e-08	1.93e-10	41945.4	13.0967	12.8512	13.0297	13.4492	13.4562	13.6633	13.795	13.6717	13.4301
Q15070;Q15070-2	Q15070;Q15070-2	OXA1L	Mitochondrial inner membrane protein OXA1L;Isoform 2 of Mitochondrial inner membrane protein OXA1L		2.1923	-0.234154	0.850184	4	4	mitochondrion,mitochondrial respiratory chain,mitochondrial matrix,mitochondrial membrane,integral component of mitochondrial membrane,macromolecular complex,integral component of mitochondrial inner membrane	aerobic respiration,negative regulation of ATPase activity,mitochondrial respiratory chain complex I assembly,mitochondrial proton-transporting ATP synthase complex assembly,protein tetramerization,negative regulation of oxidoreductase activity,oxidation-reduction process,macromolecular complex assembly,mitochondrial translational elongation,mitochondrial translational termination,mitochondrial r…	protein binding,protein homodimerization activity,mitochondrial ribosome binding,membrane insertase activity	6.06e-16	1.61e-17	NaN	16.5444	16.6026	16.5585	16.4164	16.2854	16.3013	16.787	16.9146	16.7852
P50991	P50991	CCT4	T-complex protein 1 subunit delta		2.19159	0.201331	1.14976	39	26	zona pellucida receptor complex,nucleoplasm,centrosome,cytosol,chaperonin-containing T-complex,microtubule,melanosome,cell projection,cell body,extracellular exosome	protein folding,binding of sperm to zona pellucida,positive regulation of telomere maintenance via telomerase,protein stabilization,positive regulation of telomerase activity,scaRNA localization to Cajal body,toxin transport,positive regulation of establishment of protein localization to telomere,positive regulation of protein localization to Cajal body,positive regulation of telomerase RNA local…	RNA binding,protein binding,ATP binding,unfolded protein binding	1.85e-34	6.99e-35	57924.2	19.762	19.66	19.6678	19.9374	19.8695	19.887	20.3752	20.3209	20.3769
Q5ZPR3;Q5ZPR3-4	Q5ZPR3;Q5ZPR3-4	CD276	CD276 antigen;Isoform 4 of CD276 antigen		2.18771	0.206979	1.15427	7	5	external side of plasma membrane,integral component of membrane	positive regulation of interferon-gamma production,positive regulation of T cell proliferation,T cell activation,regulation of immune response,T cell receptor signaling pathway,regulation of cytokine production	receptor binding,protein binding	3.42e-16	9.3e-18	NaN	16.0179	15.9294	15.8905	16.1527	16.1312	16.175	16.4785	16.4665	16.3219
P37268	P37268	FDFT1	Squalene synthase	+	2.18766	-0.339773	0.790166	20	21	endoplasmic reticulum,endoplasmic reticulum membrane,integral component of membrane	steroid biosynthetic process,cholesterol biosynthetic process,regulation of lipid metabolic process,regulation of cholesterol biosynthetic process,farnesyl diphosphate metabolic process	protein binding,metal ion binding,squalene synthase activity,farnesyl-diphosphate farnesyltransferase activity	7.91e-26	7.22e-27	48115.3	15.8085	15.9495	16.0143	15.5927	15.5394	15.6208	18.9632	18.8856	18.9633
Q68EM7;Q68EM7-5;Q68EM7-6	Q68EM7;Q68EM7-5;Q68EM7-6	ARHGAP17	Rho GTPase-activating protein 17;Isoform 5 of Rho GTPase-activating protein 17;Isoform 6 of Rho GTPase-activating protein 17	+	2.18517	0.408969	1.32774	12	11	nucleoplasm,cytosol,plasma membrane,bicellular tight junction,intracellular	signal transduction,positive regulation of GTPase activity,regulation of small GTPase mediated signal transduction,regulation of Rac protein signal transduction,calcium ion regulated exocytosis,regulation of actin cytoskeleton organization,actin filament organization	protein binding,SH3 domain binding,Rac GTPase binding,GTPase activator activity	3.58e-12	7.18e-14	NaN	16.1857	16.4208	16.3485	16.6688	16.7954	16.7177	16.7595	16.7104	16.6978
[truncated: 3,880 more rows]

## Sheet: 48 hr_MLR
PG.ProteinGroups	PG.ProteinAccessions	PG.Genes	PG.ProteinDescriptions	Significant	P-Value (-Log10)	FC: 48Hr/MLR (Log2)	FC: 48Hr/MLR	Evidence count_median	No. of Stripped peptides	PG.CellularComponent	PG.BiologicalProcess	PG.MolecularFunction	PG.Pvalue	PG.Qvalue	PG.MolecularWeight	MLR_01	MLR_02	MLR_03	12Hr_01	12Hr_02	12Hr_03	48Hr_01	48Hr_02	48Hr_03
[truncated: 4,448 more rows]

## Sheet: 48 hr_12 hr
PG.ProteinGroups	PG.ProteinAccessions	PG.Genes	PG.ProteinDescriptions	Significant	P-Value (-Log10)	FC: 48Hr/MLR (Log2)	FC: 48Hr/MLR	Evidence count_median	No. of Stripped peptides	PG.CellularComponent	PG.BiologicalProcess	PG.MolecularFunction	PG.Pvalue	PG.Qvalue	PG.MolecularWeight	MLR_01	MLR_02	MLR_03	12Hr_01	12Hr_02	12Hr_03	48Hr_01	48Hr_02	48Hr_03
[truncated: 4,448 more rows]
