# Supplementary material for: Proteome Landscape of Epithelial-to-Mesenchymal Transition (EMT) of Retinal Pigment Epithelium Shares Commonalities With Malignancy-Associated EMT
Source: Mol Cell Proteomics. 2021 Aug 27;20:100131. doi: 10.1016/j.mcpro.2021.100131 (PMC8482521; doi:10.1016/j.mcpro.2021.100131)
Supplement: Supplemental Table S6 [file mmc6.xlsx]

## Sheet: 3hr RNA vs 12hr Protein 
tracking_id	Pvalue-3h	FDR-3h	Log2FD-3h	MaxFPKM
THBS1	0.000214901	0.446113	3.64037	291.173
AKAP12	0.000407855	0.446113	2.70204	85.6792
AMOTL2	0.000447722	0.446113	1.69712	118.065
GPRC5A	0.000544702	0.446113	3.80523	91.6044
KPNA2	0.000729231	0.446113	1.7923	91.7319
EFHD2	0.000747247	0.446113	2.44973	45.3556
UTP3	0.000938894	0.446113	1.93036	62.7028
SERPINE1	0.00100777	0.446113	6.52025	802.46
PTX3	0.00107206	0.446113	4.68622	221.08
DRAP1	0.00118631	0.446113	1.50021	33.9143
JAG1	0.00120232	0.446113	3.10977	37.1483
PDP1	0.00125263	0.446113	2.40632	38.6928
UBAP1	0.00145567	0.446113	1.85505	51.9265
ARID5B	0.00174576	0.446113	2.94873	223.46
UBE2H	0.0017656	0.446113	1.04622	91.0737
RAB11FIP1	0.00178409	0.446113	1.56938	124.232
ITPRIP	0.0018554	0.451388	2.61908	53.3878
CCT5	0.00195742	0.46464	1.0932	73.5031
ZNFX1	0.00225889	0.469847	1.82125	27.1131
CHORDC1	0.00235406	0.469847	1.04695	19.815
ANKRD13A	0.00256494	0.469847	2.11029	61.8235
SAMD4A	0.00294209	0.469847	3.43994	33.5639
WWTR1	0.0035159	0.469847	1.23142	138.93
FAM107B	0.00365723	0.469847	1.46177	54.9008
GEM	0.00383281	0.469847	3.35813	189.538
ANXA1	0.00385855	0.469847	3.75	903.658
SOX4	0.00404584	0.469847	-1.70896	49.0383
KLF5	0.00420264	0.469847	2.62422	224.307
SLC7A1	0.00426826	0.469847	1.15232	69.2769
RABGEF1	0.00427069	0.469847	2.81272	96.4414
ARPC5L	0.00442766	0.469847	2.01737	90.0055
HSPH1	0.00471363	0.469847	2.13247	583.452
SPEN	0.00481358	0.469847	1.17768	31.9378
MAFF	0.00498822	0.469847	5.38839	245.064
TNFAIP1	0.00502036	0.469847	1.63088	29.9191
RGS20	0.00513371	0.469847	3.81106	24.0871
JUN	0.00519268	0.469847	4.30453	81.1256
USP36	0.00523759	0.469847	1.22243	16.1798
LRRFIP1	0.00526213	0.469847	3.19475	229.219
TIMP1	0.00526612	0.469847	1.54169	126.806
XPO6	0.00552836	0.469847	1.28759	59.8016
KRT18	0.00569154	0.469847	2.88362	496.393
ETS1	0.00595617	0.469847	3.29412	234.51
SQSTM1	0.00646824	0.469847	1.23303	272.55
MAP1B	0.0065433	0.469847	1.25946	218.425
BAZ1A	0.00703965	0.469847	1.45002	40.7102
TAGLN2	0.00717181	0.469847	3.34738	132.013
FGF1	0.00719416	0.469847	3.71275	13.6903
PTRF	0.00723184	0.469847	2.50521	307.125
SERPINB8	0.00725221	0.469847	3.71583	29.4884
PANX1	0.00732989	0.469847	1.39589	25.8524
POLR1C	0.00749136	0.469847	1.47011	22.7045
PLK2	0.00755501	0.469847	1.93618	280.466
BYSL	0.00762761	0.469847	1.77707	29.2452
CAST	0.00771125	0.469847	1.11096	209.942
BAG3	0.00784058	0.469847	2.71925	47.8383
RPS6KA3	0.00799655	0.469847	1.79703	38.1675
HMOX2	0.008032	0.469847	2.29976	32.0291
MAP2K3	0.00841099	0.469847	5.25116	430.761
SH2D5	0.00842311	0.469847	2.14979	6.02752
NR4A3	0.00862178	0.469847	3.38541	16.0345
CIRH1A	0.00865806	0.469847	1.2673	37.5693
KPNA4	0.00958423	0.469847	1.73805	110.582
TNFRSF12A	0.00998892	0.469847	4.36877	131.941
WDR74	0.0102222	0.469847	1.45149	18.2009
TNFAIP3	0.010347	0.469847	2.9466	35.9915
EFNB2	0.0103845	0.469847	2.24016	121.258
GLRX3	0.0107454	0.469847	1.63011	39.5665
NCEH1	0.0108102	0.469847	4.62921	97.1543
NOLC1	0.0110573	0.469847	2.17533	94.9616
UGDH	0.0112895	0.469847	1.64854	75.8346
AGPAT5	0.011467	0.469847	1.12885	44.9861
PPRC1	0.011497	0.469847	1.46987	25.7094
CDKN1A	0.0115548	0.469847	3.08504	203.01
S100A2	0.011596	0.469847	3.10799	21.1501
CA13	0.0127108	0.469847	2.88777	15.4105
RASA2	0.013024	0.469847	2.14829	33.3361
LAMC2	0.013497	0.469847	2.33421	8.39586
MYO1E	0.0135207	0.469847	1.99187	46.636
DKK1	0.0136505	0.469847	5.9692	94.9366
DNAJA1	0.0139374	0.469847	1.86453	425.305
IL13RA2	0.0142435	0.469847	4.22974	38.5789
TP53BP2	0.0147845	0.469847	1.58607	108.823
RRAD	0.014816	0.469847	2.12464	58.3467
PVR	0.0148281	0.469847	2.14052	20.4671
PNP	0.0151378	0.469847	2.80058	29.4545
LRRC8E	0.0152285	0.469847	2.1145	8.18576
FOSL1	0.0162873	0.469847	7.78173	264.85
STK17A	0.0164321	0.469847	2.90609	78.6797
PHLDA2	0.0166375	0.469847	4.58403	28.9561
TSC22D2	0.016682	0.469847	2.48227	87.4697
HMGCR	0.0175218	0.469847	1.08703	96.0454
ERRFI1	0.0178358	0.469847	5.41659	509.389
MAP2K1	0.017971	0.469847	1.08554	48.4455
SFN	0.0180119	0.469847	4.69546	27.4104
CNN3	0.0182885	0.469847	2.07749	595.576
FNBP1	0.0184084	0.469847	1.03125	27.9119
MAP4K5	0.018456	0.469847	2.07811	151.721
ATAD3B	0.0192218	0.469847	1.21567	4.84303
NFATC2	0.0192427	0.469847	3.70134	20.7182
ARHGAP29	0.0193923	0.469847	2.55427	90.1279
NPTX2	0.0194401	0.469847	2.41138	37.9084
SOAT1	0.0198374	0.469847	1.19103	83.1309
HMGA1	0.0198829	0.469847	3.8374	369.02
PNO1	0.0202963	0.469847	1.98772	36.6149
DKC1	0.0204152	0.469847	1.05411	65.5311
UAP1	0.0204806	0.469847	2.47674	103.788
SLC4A7	0.0205715	0.469847	2.01412	72.4163
NOP2	0.0214242	0.469847	1.15451	22.49
PSME4	0.0215191	0.469847	1.16917	84.2092
DNMBP	0.0216244	0.469847	2.25665	16.059
EHD4	0.0219359	0.469847	1.9455	28.2624
HSPA8	0.0219678	0.469847	1.26546	1234.56
AHNAK	0.022	0.469847	2.17374	56.7735
KIAA0907	0.0220588	0.469847	1.34255	37.5119
PLAU	0.0225145	0.469847	3.45446	35.582
GJC1	0.0226052	0.469847	2.06968	21.8546
LRRC59	0.0232751	0.469847	2.06137	55.4695
ETF1	0.0237898	0.469847	1.63771	64.3967
BCAR3	0.0240456	0.469847	1.39209	27.38
ACSL4	0.0242799	0.469847	1.63546	35.897
STK10	0.0243483	0.469847	1.90497	6.97112
DCUN1D3	0.0243528	0.469847	1.41202	10.5603
KIF1B	0.0250184	0.469847	1.15892	68.6255
KRT16	0.0254663	0.469847	3.39939	11.0558
ZNF217	0.0259986	0.469847	1.83687	47.4716
USP38	0.0262411	0.469847	2.52336	145.079
FEM1B	0.0269966	0.470936	1.04587	20.9039
AMD1	0.0271993	0.470936	2.12883	332.331
EIF4A1	0.0272227	0.470936	2.16748	486.253
SOX3	0.0276444	0.473246	1.95514	3.76016
NSUN2	0.0278517	0.474095	1.41715	34.155
ABL2	0.0287582	0.478988	3.10144	234.545
INPP1	0.0287607	0.478988	3.44692	37.8832
LGALS3	0.0288232	0.479218	2.93252	47.9129
SRSF6	0.0288852	0.479441	1.79958	162.571
SRGAP2	0.0291069	0.481903	1.37128	15.3892
DDX21	0.0292752	0.482165	1.8082	200.851
FOSB	0.0295987	0.482165	6.58833	137.782
CD44	0.0296714	0.482165	3.01095	101.078
MED10	0.0298482	0.482584	1.12409	25.5708
TGIF1	0.030201	0.483341	3.35025	159.019
ZBTB1	0.0303414	0.483341	1.38515	39.7596
CORO1C	0.0309955	0.485817	2.44257	222.351
UPP1	0.0315754	0.488974	1.50502	13.1954
ATP1B3	0.032074	0.490095	1.46877	115.321
WEE1	0.0321256	0.490095	2.73911	253.747
PPARD	0.0323618	0.490095	1.47041	20.7391
ARL4C	0.0333909	0.492998	1.64749	134.075
PTRH2	0.0335644	0.492998	1.45248	32.1909
NIP7	0.0340954	0.496008	1.45954	35.9351
LYAR	0.0347747	0.497309	1.95349	40.9551
AXL	0.034924	0.498604	2.23441	57.4399
MAT2A	0.0351237	0.499138	2.1679	448.477
IRAK2	0.0351365	0.499138	1.8056	7.47679
NOG	0.0353025	0.499303	-1.88526	6.56554
HKDC1	0.0354819	0.499769	3.02077	32.9043
S100A10	0.0367174	0.50182	1.79624	287.928
TBC1D23	0.0371889	0.50182	2.00068	88.8444
CHST3	0.0373398	0.50182	1.61521	24.0166
EIF1	0.0387791	0.508649	1.58729	953.252
KRT8	0.0398307	0.511003	2.86845	787.335
CLIC1	0.0404621	0.512169	2.32761	127.2
PLAUR	0.0409498	0.512318	5.54621	69.4237
ARHGAP17	0.0409985	0.512318	2.03978	63.687
CYR61	0.0410684	0.512318	3.47841	319.648
DDX5	0.0412639	0.512318	1.5802	521.617
CD3EAP	0.0413296	0.512318	1.24514	4.02102
ENC1	0.0417071	0.512318	3.94347	160.308
RIPK2	0.0418976	0.512318	2.74655	52.6037
ZYX	0.0432504	0.512848	1.41497	142.943
NAF1	0.0441408	0.514048	1.454	36.3595
BCL10	0.0443607	0.514048	1.24268	25.9773
TAGLN	0.0449453	0.514712	1.15784	213.483
COTL1	0.0450348	0.514712	1.15161	138.414
KRT19	0.0450712	0.514712	2.0517	60.4951
MYO1B	0.0452702	0.514712	1.09552	30.4088
GLS	0.0452945	0.514712	1.512	56.5596
GAS1	0.0453531	0.514712	-1.62586	6.47058
UBE2S	0.0460494	0.517091	1.34962	28.8148
FAM83G	0.0463594	0.517198	3.07171	13.4787
GPATCH4	0.0469813	0.517224	1.32852	29.2523
VASP	0.0470348	0.517409	2.56769	47.654
RRP12	0.0472695	0.518255	1.2261	19.0875
DYNLL1	0.0475573	0.519099	1.19695	215.559
CAPN2	0.0481326	0.521533	1.77509	280.391
RIOK3	0.048358	0.521533	1.35741	65.9277
SRXN1	0.0486401	0.521533	2.16281	47.6194
F3	0.04919	0.521533	2.72728	87.013
NOP16	0.049216	0.521533	2.31391	43.9306
RND3	0.0492241	0.521533	3.57459	269.514
S100A16	0.0498536	0.521533	2.62779	80.9192
PIP4K2A	0.0498721	0.521533	1.73034	79.6473
FOSL2	0.049898	0.521533	2.41667	17.6905
GBP1	0.0506839	0.523699	2.45404	112.093
CTGF	0.0512712	0.52411	3.65809	882.994
EIF3B	0.051313	0.52411	1.02964	101.539
EPHA2	0.0515302	0.52411	4.63769	102.985
EHD1	0.0517706	0.524368	2.13786	64.2137
WDR3	0.0535299	0.524692	1.56019	39.3062
UTP6	0.0551743	0.525025	1.28223	19.0716
LMCD1	0.0556967	0.525025	2.70809	30.8516
UTP18	0.056129	0.525025	1.10331	41.912
POLE3	0.0578246	0.528381	1.49331	42.5062
S100A6	0.058168	0.529575	1.43757	54.3834
DAB2	0.0586409	0.529695	1.39533	86.3276
FLNC	0.0587506	0.529695	3.61363	160.872
MAP7D1	0.0587529	0.529695	1.18274	54.9577
HAND2	0.0591274	0.530304	-1.13414	8.04678
TUFT1	0.0594393	0.530304	2.13884	30.867
C10orf54	0.0609966	0.531986	1.16188	4.61807
RTN4	0.0619613	0.532372	1.48639	1241.94
NFKB2	0.0620906	0.532372	1.44103	13.7565
ZNF622	0.0629053	0.533906	1.09178	27.897
BZW1	0.0631461	0.53418	1.13296	404.042
NES	0.0634477	0.535352	2.02364	4.12974
UGCG	0.0635567	0.535583	1.94247	86.8996
STX1B	0.0644114	0.535802	1.85167	4.20501
GSPT1	0.0655052	0.535802	1.13965	72.1492
HMGCS1	0.0658061	0.535802	1.26784	232.485
VPS37B	0.0658259	0.535802	2.43382	50.6634
LDLR	0.0659891	0.535802	2.30679	118.486
BMP2K	0.0662701	0.535802	1.10502	21.9067
FGFR1	0.0666245	0.535896	1.4432	130.348
FHL2	0.0670646	0.536052	3.22843	125.296
TFB2M	0.0672977	0.536052	1.97653	22.855
UTP11L	0.0677103	0.536052	1.01633	32.708
CDC42EP2	0.0682326	0.536052	1.37097	6.2178
S100A11	0.0696605	0.537495	2.52493	109.411
LRRC8C	0.0698818	0.537817	2.53186	61.7757
GAN	0.0719128	0.539187	1.5226	7.02393
EIF5A	0.0728455	0.539187	1.33104	103.035
LRRFIP2	0.0738511	0.539187	1.96725	100.212
S100A4	0.0753425	0.540149	2.70737	10.774
ABT1	0.0757094	0.540149	1.25208	11.7038
GTPBP4	0.076389	0.541354	2.06547	160.451
TUBB2A	0.0771154	0.541805	2.62968	42.0851
ITPKC	0.0775207	0.541805	2.45206	19.4797
PIP5K1A	0.0776729	0.541895	2.11676	27.2841
ZNF703	0.0784206	0.542275	1.47363	12.578
NEFM	0.0791865	0.543221	1.10605	6.68102
KBTBD8	0.0793973	0.54391	2.1309	8.70038
ELOVL5	0.0835401	0.547925	1.32263	189.548
WDR43	0.0850314	0.548898	1.94828	80.6061
DNTTIP2	0.0854527	0.548898	1.58126	114.239
ELL	0.087923	0.551496	1.55508	6.92199
JUNB	0.0885665	0.551496	3.50103	51.0907
CCDC86	0.0891507	0.551978	1.71701	22.5558
CNN1	0.0901719	0.551978	1.66187	7.11602
ITGA5	0.0907194	0.551978	2.73473	22.6024
CYTH3	0.0907618	0.551978	2.18475	39.5238
TXNL4B	0.0909192	0.551978	1.10071	8.73177
PENK	0.0918898	0.554218	1.5237	4.61269
TIMM23	0.0931907	0.557353	1.29704	28.8071
PDLIM4	0.0939851	0.558185	1.37504	29.8547
RWDD3	0.096295	0.559482	-1.14052	10.0621
FABP5	0.0970968	0.560162	1.88056	58.9632
AHR	0.097822	0.560585	1.0302	44.1601
RRS1	0.0981278	0.561007	1.59484	27.2336
ITGA3	0.0986164	0.561007	1.3117	76.6824
DNAJB4	0.100141	0.561508	1.36769	65.4068
SBSN	0.101792	0.563716	3.04461	10.5965
ZFP36L1	0.103015	0.564664	1.18674	243.17
SBDS	0.103059	0.564664	1.1152	90.7938
SYF2	0.105234	0.566273	-1.09832	46.3569
FAT1	0.106196	0.566377	1.65904	70.9371
GRWD1	0.109335	0.568471	1.35872	29.174
YOD1	0.109792	0.568471	1.67711	57.0031
KCTD5	0.111295	0.568856	1.08604	24.032
EIF5	0.115464	0.570429	1.48408	309.722
TBC1D2	0.116915	0.572126	1.95437	22.0323
RNF25	0.12058	0.574921	1.43291	17.2669
GAB2	0.121485	0.574921	0.996255	12.3593
HK2	0.12213	0.576061	1.28319	23.9759
NUDC	0.123671	0.577042	1.24483	101.618
BAG2	0.125509	0.578343	1.32831	21.1593
TPM1	0.129173	0.582148	1.31335	879.751
CCNH	0.131417	0.583909	1.43496	19.4384
BTG3	0.132394	0.583909	1.30956	144.713
JUND	0.135062	0.58739	2.12425	164.996
PLEC	0.144522	0.595981	1.61945	24.6185
EIF2S1	0.145072	0.596578	1.10255	51.603
BICD1	0.147721	0.600397	1.12397	14.0831
SPECC1L	0.149022	0.601739	-1.02701	7.66365
FERMT2	0.151341	0.603583	1.31492	203.989
GNL2	0.151915	0.604248	1.37952	45.0967
PTP4A1	0.152199	0.604248	1.48553	157.311
PLEKHM1	0.163091	0.609021	1.25115	8.61929
ANGPTL2	0.16429	0.609021	1.04761	16.0117
CCNL1	0.166388	0.610328	1.29054	64.3663
YRDC	0.174637	0.616103	2.19728	46.7688
RELB	0.175335	0.616424	1.88452	10.6975
HEATR3	0.175793	0.616607	0.974306	2.93154
JMJD6	0.183709	0.623374	2.15545	21.0907
BRIX1	0.184726	0.624429	1.56697	50.398
HN1	0.190719	0.628191	1.26328	22.2682
PRMT1	0.201124	0.638559	1.07595	72.9029
HERC3	0.203088	0.639743	1.1788	22.714
EIF1AD	0.207475	0.644145	1.37485	11.5574
SERPINB2	0.258587	0.68385	1.09638	1.96482
ADRM1	0.267892	0.690344	1.09576	41.1003
VGF	0.273303	0.694246	1.20063	2.36417
GLRX2	0.360985	0.754243	1.53703	20.4497
RPL36A-HNRNPH2	0.630369	0.85045	-0.726878	0.712458

## Sheet: 12hr RNA vs 12 hr Protein
tracking_id	Pvalue-12h	FDR-12h	Log2FD-12h	MaxFPKM
PVR	4.45e-05	0.114812	3.84627	66.4204
SERPINE1	8.23e-05	0.128658	6.80395	971.352
SOX4	0.000117589	0.144796	-3.13351	17.3008
PDCD11	0.000316466	0.197674	3.07005	38.6473
AKAP12	0.000402432	0.197674	3.4013	139.671
LUZP1	0.000404996	0.197674	1.02932	15.6539
SRXN1	0.000587958	0.197674	3.11461	82.7324
PDP1	0.000642516	0.197674	2.5285	42.0109
TP53BP2	0.000669088	0.197674	1.35213	90.4109
EFHD2	0.000683435	0.197674	3.5166	95.8422
USP33	0.000702944	0.197674	-1.57201	17.0042
FHL3	0.000826727	0.197674	2.14291	26.8893
SMOC2	0.000830306	0.197674	-1.91916	17.5323
CCND1	0.000875445	0.197674	2.74829	418.66
PLAT	0.000929709	0.197674	2.51833	14.4692
CCT5	0.0009837	0.197674	2.05871	146.589
RCL1	0.00101174	0.197674	1.29771	17.2164
ACSL4	0.00113005	0.197674	1.22233	25.482
F2R	0.00122252	0.197674	2.26029	158.643
RPL34	0.00138746	0.197674	-1.98887	180.59
SQSTM1	0.00149357	0.197674	1.8839	417.923
NAT10	0.00167101	0.197674	1.96893	44.428
VAV2	0.00189439	0.197674	2.59168	18.8867
SYT7	0.00198355	0.197674	1.66651	5.56524
PNP	0.00198415	0.197674	3.41221	43.7954
HMOX2	0.0020547	0.197674	3.28826	63.4184
KPNA2	0.00205921	0.197674	1.37649	68.7828
XPO6	0.00210105	0.197674	2.52698	139.694
FSTL3	0.00219156	0.197674	3.31168	125.544
BOP1	0.00228136	0.197674	2.65889	46.0044
MAFF	0.00229982	0.197674	3.87604	83.5499
NEFH	0.00230041	0.197674	2.72688	23.4127
GPRC5A	0.00251998	0.197674	3.78197	88.8739
RPLP0	0.00252291	0.197674	1.17605	891.186
RRP12	0.00259394	0.197674	2.63069	49.9837
ZWINT	0.00259822	0.197674	1.01398	6.55734
TNFAIP1	0.0026061	0.197674	2.20085	45.6168
UPP1	0.00260698	0.197674	3.0562	38.1904
GRWD1	0.00285757	0.197674	2.47602	56.558
LRRC8E	0.00297943	0.197674	2.23812	8.38863
SH2D5	0.00310831	0.197674	4.89682	43.5452
THBS1	0.00334851	0.197674	3.99285	366.56
MAP2K3	0.00337806	0.197674	4.6216	287.415
ZNF787	0.00338952	0.197674	1.68762	12.3202
WDR74	0.00339107	0.197674	2.67021	45.7172
MCM7	0.00339313	0.197674	1.61452	54.8209
PFDN4	0.00342237	0.197674	-2.2263	12.3087
AGPAT5	0.00370505	0.197674	1.83336	71.3735
PLAU	0.00374901	0.197674	5.06433	116.025
ADAMTSL3	0.00388663	0.197674	-1.0306	12.5103
EPC1	0.00394681	0.197674	-1.55824	3.76359
ETS1	0.00395613	0.197674	1.63336	71.9349
EIF6	0.00396342	0.197674	2.61139	190.486
TRMT1	0.00409859	0.197674	2.97715	55.1643
PPRC1	0.00410574	0.197674	2.08116	39.4872
RPS6KA3	0.00410708	0.197674	1.56137	30.9799
AMOTL2	0.00415511	0.197674	1.40491	97.3619
DUS3L	0.0044943	0.197674	1.68069	26.8368
JUN	0.00456428	0.197674	3.74815	54.4224
PLK2	0.00457864	0.197674	1.3953	191.007
EFTUD2	0.0047701	0.197674	1.95067	90.8013
PTRF	0.00481967	0.197674	2.45511	298.48
STRAP	0.00482397	0.197674	1.64687	73.9891
CCDC85C	0.00503849	0.198674	2.10114	65.4792
HSPA8	0.00507551	0.198917	2.71818	3342.93
FGF1	0.00508992	0.198917	2.32579	4.89917
SAMD4A	0.00515415	0.199112	3.46157	33.3998
HMGCS1	0.00532716	0.201537	-1.95117	21.6396
IL13RA2	0.00537297	0.201537	5.95717	132.567
RNPS1	0.00551852	0.201765	1.00973	97.7291
PHLDA2	0.00562691	0.201765	5.06906	42.8773
ANXA1	0.00566949	0.201765	3.6947	847.999
HEATR1	0.00584621	0.201765	1.04651	32.2451
PA2G4	0.00594834	0.201765	1.38415	121.207
PES1	0.00613472	0.201765	2.43356	91.5659
SRGAP1	0.006249	0.202068	1.59571	34.1918
BTBD11	0.00626656	0.202068	3.69669	26.7147
NOLC1	0.0063694	0.202528	1.81851	75.3494
DNAJA1	0.0063809	0.202528	1.21757	281.93
HNRNPAB	0.00642138	0.202528	1.08345	186.826
WDR12	0.00645152	0.202528	1.19756	18.8873
COTL1	0.00661422	0.203677	1.85973	237.323
ANAPC7	0.00664019	0.203677	1.18606	34.0771
ACTN4	0.00673574	0.204003	3.2759	140.464
JAK1	0.00674072	0.204003	1.37522	137.033
DHX37	0.00686251	0.204126	2.65988	17.1189
PANX1	0.00689153	0.204126	1.93268	38.2226
SLC1A5	0.00705569	0.204126	3.69376	105.455
PTX3	0.00722847	0.204283	6.76893	877.234
EFNB2	0.00735157	0.204292	1.53864	76.1475
ARPC5L	0.00741588	0.204292	1.7522	75.462
ATAD3B	0.0074578	0.204292	3.22113	21.792
UHRF1	0.00747074	0.204292	3.76815	24.0343
NSUN2	0.00763813	0.205286	2.06915	55.2019
CD3EAP	0.00786973	0.206425	1.89605	6.65121
SIRT1	0.00789528	0.206425	-1.82595	9.3359
CD274	0.00815426	0.207327	3.08678	15.2532
SRA1	0.00823112	0.207327	1.94282	20.5997
TIMP1	0.00823182	0.207327	2.066	190.064
PNO1	0.00830519	0.207327	2.24922	40.5059
S100A2	0.00845712	0.207327	4.29867	44.3102
WDR46	0.00859049	0.207327	2.2124	50.3805
INPP1	0.00894135	0.207327	2.30366	18.4441
SOX3	0.00897619	0.207327	4.69253	30.989
SYF2	0.00905691	0.207327	-1.97887	22.2045
POLDIP3	0.00912555	0.207413	1.74355	44.0426
LAMA1	0.00932444	0.208125	2.44054	5.02262
KRI1	0.00936438	0.208236	1.07185	19.0048
WBSCR22	0.0094285	0.208465	1.93872	60.5786
ZNF703	0.00977317	0.208786	1.81241	14.4323
KRT19	0.0098223	0.208786	2.59224	99.5448
EIF3A	0.00987247	0.208786	-1.36589	120.708
POLR1A	0.010024	0.208786	2.04621	18.9387
STK10	0.0102217	0.208786	1.95168	7.91141
EDF1	0.0102267	0.208786	1.27097	256.315
TGM2	0.0103117	0.208786	1.70018	54.1616
HKDC1	0.010348	0.208786	5.12711	149.712
GRPEL1	0.010369	0.208786	1.33073	53.1154
ITPR3	0.0105298	0.209156	4.61188	38.6187
CLIC1	0.0110304	0.210411	3.35179	223.217
CHORDC1	0.0110839	0.210787	1.17457	22.3515
LIMD2	0.0115536	0.213535	1.6023	6.55325
C10orf54	0.0117915	0.215907	3.2844	23.7818
GJC1	0.0120108	0.217518	1.73631	16.7121
ZNFX1	0.0121909	0.217518	1.96964	29.0823
SF3B5	0.0125153	0.217518	1.13186	83.9422
AXL	0.0125378	0.217518	3.75397	169.486
IGFBP3	0.0125391	0.217518	2.06642	91.8446
LAMC2	0.0128049	0.217523	3.30686	17.2584
PSME3	0.0128554	0.217721	2.38182	111.444
PRPF4	0.0128875	0.217721	1.4685	32.548
ANKRD13A	0.0131625	0.217864	1.90734	51.4214
GAB2	0.0131959	0.217864	1.99647	23.6402
ST3GAL1	0.0132474	0.217864	1.6367	41.7497
SERPINB8	0.0135325	0.217942	2.34437	10.5164
NIP7	0.0137523	0.218506	1.49502	37.9232
SLC7A1	0.0138505	0.21854	1.05435	65.3395
HMGA1	0.0143998	0.219411	5.72669	1362.62
NOP2	0.0147592	0.219411	2.39668	54.1171
CD44	0.0148845	0.219411	4.58599	306.442
NCEH1	0.0151306	0.219411	4.38003	80.7988
FPGS	0.0151524	0.219411	2.0364	40.8177
JAG1	0.0152029	0.219411	2.02669	17.5263
SORBS2	0.0152745	0.219411	-3.56417	8.61234
LGALS3	0.0155577	0.219411	2.8183	42.6451
SPEN	0.0157856	0.21995	1.25691	32.6922
SLC43A3	0.0160345	0.220504	2.51849	8.26859
FAM32A	0.0161912	0.221067	1.03163	68.6485
NRBP1	0.0162504	0.221225	1.42441	91.5017
KDELC1	0.0164086	0.221225	1.43148	26.1004
TNIK	0.0164246	0.221225	1.2187	27.0793
MYH9	0.0166373	0.221334	2.19634	301.371
TRIM11	0.0167821	0.221528	1.47127	18.6842
ATP1B3	0.0168798	0.222006	1.71353	139.517
LAYN	0.0169672	0.222173	1.77988	73.661
CRX	0.0170238	0.222173	-1.72265	0.421655
HEATR3	0.017277	0.222366	2.11845	6.56238
NSA2	0.0172894	0.222366	-1.80403	103.82
BAG3	0.0173832	0.222807	2.11646	30.8986
TNFAIP3	0.0174305	0.222886	3.12351	40.1857
CIRH1A	0.0176435	0.223675	1.55315	45.4661
SBSN	0.0179269	0.223675	4.46388	23.0775
CDK9	0.018303	0.223675	1.06132	23.3891
BEND3	0.0183301	0.223675	1.82882	10.7438
NQO1	0.0184893	0.223675	2.20807	45.3262
KLF5	0.0185085	0.223675	1.07972	74.8737
MTRR	0.0186909	0.223675	1.32027	16.9039
FOSL1	0.0187848	0.223675	7.92948	286.454
SHC1	0.0191057	0.224193	2.05762	71.0407
NAA10	0.019118	0.224204	2.26369	58.6167
GFRA1	0.0192421	0.224215	2.26216	37.5523
MYO9B	0.0198572	0.225937	2.84926	54.2256
GLRX3	0.0199078	0.225937	2.5246	80.4285
S100A10	0.0201127	0.226047	2.22619	394.357
RIN1	0.0205713	0.226833	2.78	8.34088
CHST3	0.0207291	0.226833	2.35749	41.093
AHNAK	0.0208646	0.227126	2.87407	91.7107
NAP1L1	0.0208821	0.227171	-1.81853	121.846
DKK1	0.0213159	0.227487	6.73313	154.955
TSR1	0.0214374	0.227698	1.91438	50.9372
DNMBP	0.0216323	0.227924	1.66	10.3829
SELK	0.0218489	0.228519	-1.72847	33.3643
GART	0.0221146	0.228519	1.91712	64.1541
BYSL	0.0221454	0.228519	2.14444	40.9149
PPARD	0.0222186	0.228519	1.56667	20.1378
CDC42EP2	0.0222519	0.228519	2.68536	14.4902
GEM	0.0222825	0.228519	1.30141	44.8091
ERRFI1	0.0223856	0.228519	4.37715	247.33
TAGLN2	0.0225371	0.228541	4.29017	235.645
DCAF13	0.0226768	0.229099	1.45202	29.955
NOL10	0.0227621	0.229099	1.2739	32.1249
EXOC4	0.022792	0.229099	-1.77752	7.48075
ZFP36L2	0.0229466	0.229369	-1.23498	67.2984
GPATCH4	0.0232354	0.230117	2.19952	61.7528
OSBPL3	0.0232801	0.230117	1.08768	10.6567
PPM1G	0.0236348	0.230938	1.81251	115.945
NLE1	0.0238745	0.231028	1.84478	20.7416
RPAP3	0.0245943	0.232513	-1.13879	11.3562
HABP4	0.0246181	0.232522	1.44805	42.2888
TNFRSF12A	0.0248143	0.232723	5.52577	271.657
ELOVL7	0.0248648	0.232723	-2.21012	16.8532
ITPRIP	0.0254041	0.234328	3.19166	85.7957
RASA2	0.0254278	0.234328	1.21761	15.6905
KRT18	0.0254514	0.234328	2.9948	572.415
HAUS1	0.0255393	0.234471	-1.70577	7.12238
CPA4	0.025634	0.234566	1.05102	48.2994
NID1	0.0264759	0.234583	2.19818	18.0865
NPTX2	0.0265229	0.234583	4.15718	122.016
VASP	0.0265864	0.234583	2.34296	42.6369
UGCG	0.0266848	0.234583	2.84391	168.432
SH3BP5L	0.0267144	0.234583	1.35423	5.31381
NAV2	0.0268249	0.234583	2.1014	37.555
MYO1B	0.0268357	0.234583	1.93995	55.1846
FGFR1	0.0268714	0.234583	2.17836	224.302
ETF1	0.0268758	0.234583	1.27486	50.0417
PAPOLG	0.0269063	0.234583	-1.57938	2.63525
ZNF593	0.027092	0.234583	1.88531	49.6268
EHD4	0.0272807	0.23462	2.15512	32.3272
CDKN1A	0.027356	0.23462	2.53863	135.695
TIPIN	0.0274083	0.23468	1.1692	8.376
BCAR3	0.0274943	0.234816	1.80495	33.9407
UTP6	0.027529	0.234866	1.84743	28.238
NOP16	0.0276163	0.235119	3.06114	62.3898
KMO	0.0277176	0.235305	-1.75646	0.81133
NOP56	0.0277963	0.235545	1.77055	205.913
RGS20	0.0284631	0.236426	3.97062	23.5396
MICAL2	0.0285777	0.236426	2.70456	16.6185
TSC22D2	0.0292206	0.236681	1.19442	35.6928
ZC3H13	0.0293664	0.236681	-1.10558	15.8702
MYOF	0.0296142	0.236754	2.46701	62.6307
GBP1	0.0296205	0.236754	-1.71372	6.06612
MRTO4	0.0300299	0.237526	1.52965	29.568
HELLS	0.0300316	0.237526	-1.7421	7.57837
ECM1	0.0304523	0.238048	3.66754	19.1446
ABCF2	0.0308801	0.238048	2.10254	63.7878
S100A6	0.0309431	0.238048	2.66039	127.804
RRP7A	0.0319387	0.240224	1.48424	18.3003
EHD1	0.0323319	0.2404	2.91741	113.256
PPP2R1B	0.032372	0.2404	1.67135	27.1315
LRRC59	0.0323821	0.2404	2.71458	85.1715
KIAA1143	0.0326579	0.2404	-2.15626	8.57559
S100A4	0.0326942	0.2404	4.00232	30.5361
EIF4G1	0.0328776	0.24054	1.87667	289.996
UAP1	0.0331253	0.241067	2.96871	140.513
TNRC6B	0.0335409	0.241176	-1.44293	2.98049
MAP2K1	0.0341864	0.241713	1.14844	47.7275
PTRH2	0.0342715	0.241823	1.21475	28.0023
NOL7	0.0343909	0.241961	-1.00342	88.9812
USP36	0.0343992	0.241961	1.74658	25.0115
ITGA3	0.035027	0.242154	3.96722	479.341
S100A11	0.0350858	0.242154	4.28832	384.804
ECE1	0.0353075	0.242154	2.03412	11.1905
CORO1C	0.0357766	0.242675	2.47722	225.213
MAP7D1	0.0357898	0.242675	2.23083	112.495
AUP1	0.0358081	0.242687	1.87729	88.7094
NHP2	0.0360023	0.242846	2.49014	77.4448
CCDC137	0.0360024	0.242846	1.85491	29.3995
SCIN	0.0362515	0.243333	-2.60842	3.30117
MED10	0.0367096	0.243915	1.01571	25.4041
NF2	0.0369711	0.243944	2.39493	64.498
RRP36	0.0371397	0.244128	1.72545	44.5648
MLF2	0.0374472	0.244128	1.07223	115.044
IMP4	0.037532	0.244128	2.18209	77.2173
RPL12	0.037662	0.244128	-1.08192	407.525
FOSL2	0.037669	0.244128	3.39192	35.4133
PPP1R12C	0.0383145	0.244552	2.24004	26.5803
PDLIM4	0.0384599	0.244668	2.13849	53.2558
UBE2S	0.0387671	0.244961	2.43754	58.0358
CA13	0.0389278	0.245504	1.34278	4.03778
RANBP1	0.0389656	0.245585	2.15929	97.4851
WBP4	0.0390001	0.245646	-1.96662	8.78897
PENK	0.0394429	0.246275	4.38309	36.0152
QSOX2	0.039636	0.246499	1.49532	13.7118
CAPN2	0.0397084	0.246678	2.45793	444.912
KRT8	0.0398553	0.246863	2.99021	853.208
RPS26	0.0399822	0.246863	1.13563	144.152
VGF	0.0403429	0.24692	3.39134	11.1808
CCT6A	0.0405016	0.247124	1.39982	207.579
HAT1	0.0405207	0.247133	-1.35346	38.8157
ARHGAP17	0.0405282	0.247133	1.80078	54.4251
ZMYND19	0.0407519	0.247731	1.36201	38.0181
BCLAF1	0.0414537	0.248183	-1.60617	40.1681
MLX	0.0416159	0.248183	1.78485	22.3041
RPS7	0.0416462	0.248183	-1.15603	449.979
FAM83G	0.041756	0.248183	3.43548	17.6009
IPO5	0.0418679	0.248183	1.1163	107.923
NUDCD1	0.042091	0.248183	1.3029	21.291
FOSB	0.0423549	0.248403	3.22403	13.3882
LRRFIP1	0.0423893	0.248403	1.50226	67.8732
EIF3B	0.0424341	0.248403	1.72246	161.177
DIEXF	0.0431081	0.248403	1.09829	12.409
IFRD2	0.043266	0.248426	2.45563	77.0852
NOL6	0.0434633	0.248426	2.88657	51.5745
EIF3E	0.0434788	0.248426	-2.98908	149.743
DRAP1	0.0435139	0.248426	2.83771	98.8901
KRT80	0.0437307	0.248426	3.03611	16.7765
NFKBIB	0.0437414	0.248426	1.09277	12.0694
FLNC	0.043782	0.248426	4.67669	343.01
HCCS	0.0437989	0.248426	1.22131	19.4754
MGLL	0.0438115	0.248426	3.20781	54.9682
PTMA	0.0438244	0.248426	-1.80273	507.046
MED7	0.0440728	0.248646	-1.24684	6.03971
NOP14	0.0443169	0.24867	1.08505	8.74719
MYO1E	0.0444663	0.24867	2.41533	57.0361
RIPK2	0.0448562	0.24867	1.55757	21.4016
ZYX	0.0449206	0.24867	1.7207	174.342
DKC1	0.0453088	0.24867	1.55724	87.934
DDX49	0.0455503	0.24867	1.16113	43.6473
RRP1B	0.0455526	0.24867	1.74902	53.3744
POLR1B	0.0456448	0.24867	1.35055	31.2832
RNF169	0.0460591	0.24867	1.62684	21.0176
CCDC86	0.0461195	0.24867	3.08752	60.8214
CALD1	0.0469808	0.24867	-2.39891	88.2619
TRIO	0.0470256	0.24867	2.0802	43.7352
DAXX	0.0473949	0.24867	2.16876	42.6349
BMP2K	0.0473983	0.24867	2.23372	47.0953
EIF4A1	0.0479836	0.24867	2.35766	530.281
CDC37	0.0481882	0.24867	2.10375	153.743
DRG1	0.0482968	0.24867	1.36052	52.5246
FEM1B	0.0486442	0.24867	1.67861	34.8739
STX1B	0.0487127	0.24867	1.91572	4.28858
NEBL	0.0493548	0.24867	-1.59529	0.987327
RANGAP1	0.0500738	0.24867	2.45213	113.914
KPNA4	0.0501826	0.24867	1.01902	64.2347
DNAJC21	0.0506181	0.24867	-1.31201	9.28046
PLAUR	0.0508344	0.24867	5.62986	69.7356
CDC123	0.0512214	0.24867	1.34958	49.854
CPEB4	0.0514369	0.24867	-2.51151	10.023
BCAT1	0.0515667	0.24867	-1.86442	19.1187
RWDD3	0.0522437	0.24867	-3.28019	1.68492
MED13L	0.0524492	0.24867	1.00602	24.0488
CYR61	0.052461	0.24867	3.3194	277.075
SRGAP2	0.0529961	0.24867	1.11266	12.5138
TYMS	0.0531985	0.24867	1.13047	5.85468
IRAK2	0.0532101	0.24867	2.92274	15.4195
CNN3	0.0532603	0.24867	1.43978	371.922
LCMT2	0.0533478	0.24867	1.06473	13.5005
STMN3	0.053363	0.24867	2.0013	22.1078
UCK2	0.0533899	0.24867	2.44668	26.1447
EIF4H	0.0540439	0.24867	1.06563	287.237
BMS1	0.0543716	0.24867	1.19302	22.3562
PLEC	0.0552896	0.248805	3.67959	109.655
RMND5A	0.0555766	0.249303	-1.54029	25.1867
PPP1R13L	0.0557893	0.249443	2.85418	19.5429
NFKB2	0.0559309	0.249524	2.93512	36.6893
NXT1	0.0560477	0.249524	1.34645	32.0026
NPTXR	0.0565674	0.250329	2.94217	37.4091
PPIL4	0.056651	0.250329	-1.36981	11.2721
FAM129B	0.0575824	0.251605	3.24603	84.319
PTRH1	0.0579576	0.252167	2.36431	22.4845
POLR2E	0.0582059	0.252213	1.3444	36.7214
KDM2A	0.0584687	0.252787	1.24046	17.9575
FSIP1	0.058595	0.252834	-1.36124	1.14924
UTP20	0.0591268	0.254071	1.60096	29.298
EHD2	0.0596865	0.254903	2.24834	90.4571
NES	0.0599054	0.254903	2.36081	5.32854
RPL23	0.0601371	0.255101	-1.32453	640.484
RAB3B	0.0601873	0.255101	1.67382	10.659
TIMM23	0.0603177	0.255181	1.74136	39.6061
INA	0.0604173	0.255391	1.69811	6.34211
RRS1	0.060966	0.256014	1.90065	35.2542
POLR1C	0.0614243	0.257103	2.24535	45.5532
TBC1D2	0.0617924	0.25755	3.91053	85.719
ITGA5	0.0620424	0.257566	4.15131	60.9075
SLC4A7	0.0623685	0.257752	2.05057	67.751
EPHA2	0.0624092	0.257752	4.3904	83.0107
C9orf114	0.0627895	0.258201	1.50635	26.8065
ANKRD52	0.062825	0.258201	2.72988	32.7365
SUZ12	0.062984	0.25845	-1.61845	20.9492
CYTH3	0.0634681	0.259112	3.19925	79.9571
UBE2G2	0.0643842	0.259245	1.0648	34.104
SMTN	0.064467	0.259245	1.55232	10.2114
LYAR	0.0645007	0.259245	1.74231	32.4486
RNF126	0.0645486	0.259245	2.16339	31.6323
MICAL3	0.0650557	0.259559	2.45898	22.6514
KCTD5	0.0650996	0.259559	1.29862	29.054
WDR4	0.0660955	0.260965	3.42419	28.3135
EIF5A	0.0663966	0.261481	2.50589	212.52
LCP1	0.0665381	0.261529	1.28103	2.3062
IGFBP5	0.0669486	0.261529	-1.79743	44.5458
RBM38	0.0669919	0.261529	1.76572	27.1298
MYBBP1A	0.0671049	0.261529	1.84991	35.0073
C8orf59	0.0671447	0.261529	-1.55319	26.5956
ZNF622	0.067204	0.261619	1.4585	32.5686
CTGF	0.0673095	0.261717	2.73635	471.996
NUDC	0.0674059	0.261782	2.19335	195.985
GEMIN5	0.068606	0.26289	1.85985	31.7039
MRM1	0.0690183	0.263417	2.44121	8.39891
ELOVL1	0.0691654	0.263731	2.16572	62.6285
S100A16	0.0694888	0.264028	3.81963	156.588
RPS23	0.069588	0.264028	-1.24051	104.271
NOG	0.0696658	0.264028	-2.44827	3.41248
DDX56	0.0697881	0.264028	2.42984	62.6212
TUFT1	0.0697928	0.264028	1.82516	24.6386
NUFIP2	0.0702423	0.264372	-1.04344	18.8804
HDAC7	0.0704181	0.264426	3.47436	61.9054
TMF1	0.0704508	0.264436	-1.58372	11.4141
FABP5	0.0705742	0.264634	2.92108	118.102
CDR2L	0.0706145	0.264634	2.31917	18.4595
BCL9L	0.0710134	0.264634	1.67675	33.5228
NOC4L	0.0724568	0.266237	2.51017	33.041
RPS15	0.0726002	0.266419	1.37531	831.571
DDX21	0.0734636	0.267383	1.38283	142.847
ZNF93	0.0742454	0.268121	-1.27117	2.8941
DNAJB4	0.0749934	0.268857	-1.35307	9.56414
NFATC2	0.0756316	0.269359	1.11356	2.81483
LMCD1	0.0761886	0.270365	3.9601	60.4883
SLC35F2	0.0765475	0.270698	2.75119	16.9895
ABT1	0.0770471	0.271557	1.60884	14.3247
DBN1	0.0773161	0.271649	1.67196	81.9245
RBM34	0.0776538	0.272015	-1.41057	17.0303
FAT1	0.0789317	0.273836	2.12418	100.168
MTF2	0.0794403	0.274633	-1.05248	8.36224
CCDC59	0.0795833	0.274838	-1.32692	15.5804
VPS37B	0.0796407	0.274891	1.97102	36.7504
INPP4B	0.0798955	0.275324	1.05344	32.5182
TOE1	0.0817157	0.276864	1.73139	11.0934
ANXA3	0.0829309	0.277801	2.10528	52.2188
CPEB2	0.0832459	0.277998	-1.01142	11.2483
RND3	0.0835544	0.2782	1.6778	75.7511
E4F1	0.0840197	0.2782	1.19585	14.5506
LYSMD2	0.0840822	0.2782	1.61357	15.9761
ARHGEF10	0.084423	0.278237	1.35092	25.3648
NOC2L	0.0845733	0.278297	2.9559	78.7059
F3	0.0849097	0.27863	1.33038	33.5533
ABL2	0.085073	0.278809	1.49739	74.8325
JUNB	0.0850872	0.278809	3.57972	55.3934
FHL2	0.0857169	0.279694	2.39531	71.6041
ELAC2	0.087114	0.281201	1.66239	38.4537
WDR3	0.0874735	0.28152	1.90401	44.7741
GAN	0.0883214	0.281894	1.41919	6.3637
NOSIP	0.0885179	0.281969	1.65557	25.3411
SIK2	0.0885608	0.282015	1.12046	23.3625
RPL5	0.0896447	0.282645	-1.19389	847.17
TGIF1	0.0902488	0.283269	2.31101	69.1517
RRP9	0.0907721	0.283847	2.31719	43.3162
SFN	0.0916678	0.284415	3.72821	18.2766
ZNF598	0.0941367	0.286215	1.85456	22.7107
ADRM1	0.0947372	0.286565	2.26237	105.294
LDLR	0.0981478	0.290549	1.56893	70.8701
GLTSCR2	0.09889	0.291419	-1.17502	69.4273
RWDD1	0.0989983	0.291419	-1.15478	51.0545
SLC2A6	0.0994053	0.291788	1.55927	10.8955
RPS11	0.0998714	0.292372	-1.08732	824.83
DVL1	0.100478	0.293042	2.10639	48.6645
CHEK1	0.100992	0.293535	1.22069	8.57306
EMG1	0.104202	0.297664	2.38021	43.2825
DAPL1	0.105198	0.298765	-3.02233	10.3364
HERC3	0.105289	0.298765	2.29884	51.278
DNMT1	0.106531	0.300059	2.03989	48.1813
RPS24	0.106584	0.300074	-1.82637	565.832
WDR43	0.107086	0.300834	1.14217	48.9721
PUS7	0.109187	0.303275	1.35248	13.7206
POLE3	0.109774	0.30393	1.42884	37.3041
SAMD4B	0.109949	0.304201	2.11563	36.2768
GALNT2	0.110197	0.304381	1.71912	38.1893
ATXN2L	0.11135	0.305343	1.40076	66.8355
ELL	0.112889	0.307413	1.84362	7.77204
RNF25	0.115285	0.310166	1.5806	18.8475
HK2	0.118177	0.313583	1.2841	24.1531
MICA	0.118779	0.314374	2.1048	30.2554
BICD1	0.11918	0.314588	1.32118	16.5062
ZNF668	0.119642	0.31509	1.77188	12.1412
PRMT1	0.119767	0.315208	2.00908	131.41
OSMR	0.120447	0.315775	2.1436	29.0072
FAM207A	0.121027	0.316689	1.84531	35.2223
KBTBD8	0.121069	0.316689	1.44269	5.13552
NPNT	0.122373	0.318284	-1.24115	5.61454
PNISR	0.12519	0.321471	-1.13154	18.8842
BAG2	0.126205	0.322459	1.49531	22.7763
ITPKC	0.126333	0.3225	1.40618	9.14807
SH3BP4	0.126348	0.3225	1.04212	30.9981
OGFRL1	0.126803	0.322787	1.56611	31.884
RRP1	0.12775	0.323347	2.00997	59.2991
FTSJ1	0.128314	0.323863	1.328	20.4993
KLF16	0.129233	0.324441	1.65816	7.48814
RAD18	0.131622	0.326728	1.03055	9.41584
USP1	0.132159	0.326904	-1.11505	26.8878
CERS5	0.132267	0.32698	1.34136	45.9656
KAZN	0.132678	0.327282	1.02622	34.5117
GTPBP4	0.132767	0.32742	1.25078	90.6856
RBM19	0.132812	0.32745	1.9403	31.5611
CCNH	0.133065	0.327798	1.96795	24.2277
AEBP2	0.133815	0.328486	-1.33409	8.06247
GAS1	0.135647	0.330225	-2.3933	4.798
PWP2	0.136871	0.331445	2.33946	30.527
RPS29	0.137237	0.331965	-1.39051	923.219
RSL24D1	0.13809	0.333005	-2.02071	36.9101
ISG20L2	0.138488	0.333368	1.69933	49.9368
C6orf47	0.138847	0.333565	1.28801	11.3493
UBE2M	0.139274	0.334101	1.16746	68.776
PLEKHM1	0.139931	0.334496	1.66872	10.7856
CDC34	0.140269	0.334762	1.36368	59.2364
HN1	0.141285	0.335657	1.85249	31.9486
RPUSD1	0.142703	0.337118	2.21027	30.2228
ARHGAP31	0.144116	0.338246	1.28944	4.84532
RPS19BP1	0.145505	0.34025	1.25575	47.7267
LRRC8C	0.14769	0.342287	1.53251	28.1729
YRDC	0.148116	0.34263	2.62159	61.9933
EIF2A	0.150075	0.34502	-1.17503	21.4766
GLIPR1	0.151394	0.346122	1.29863	4.13324
TAX1BP3	0.152277	0.347266	1.84928	49.3946
RABGGTB	0.152488	0.347502	-1.08808	72.5019
FRG1	0.153642	0.348472	-1.34692	7.45685
TFB2M	0.155159	0.350125	1.56803	14.1866
RPP40	0.15526	0.350234	1.78243	11.33
RELB	0.158135	0.353883	2.19565	13.0069
ENC1	0.159455	0.355785	1.32921	24.5578
ZCCHC7	0.165924	0.36359	-1.18717	13.6245
MPHOSPH10	0.166869	0.364688	-1.15497	15.6159
TUBB2A	0.167783	0.365832	1.17952	14.9969
METTL1	0.176113	0.374302	1.93995	20.6291
MNAT1	0.179398	0.378588	-1.42992	30.2615
EIF1AD	0.180542	0.379862	1.73885	14.0984
DDX54	0.184243	0.384122	1.2699	29.6944
PDCD2	0.184999	0.384924	1.41581	40.6666
CDC20	0.186654	0.387264	1.52595	9.79315
UBE2J2	0.189121	0.389877	1.65687	38.682
PDCD2L	0.19144	0.392699	0.996961	13.2323
ZNHIT2	0.19683	0.399417	1.32887	12.2142
ZNF239	0.201082	0.404949	1.78953	8.10523
SSSCA1	0.203486	0.407346	2.3838	42.6392
ATN1	0.208312	0.412923	1.23397	54.5348
SAAL1	0.217372	0.423582	1.10151	9.01145
RPL36A-HNRNPH2	0.225766	0.432521	2.45425	17.9473
C1orf131	0.227861	0.434861	-1.03543	5.85433
TBL3	0.233244	0.440466	1.53096	38.5357
ESF1	0.23407	0.441516	-1.2262	14.8386
NGDN	0.236722	0.4444	1.32494	26.5292
GINS2	0.238897	0.446179	2.36387	9.60722
CDK10	0.243241	0.450873	1.0857	22.1694
CRIP1	0.260652	0.469426	1.51051	7.80657
JMJD6	0.265002	0.474831	1.55071	12.5753
GLRX2	0.355409	0.57283	1.60294	19.2066

## Sheet: 12 hr RNA vs 48 hr Protein
tracking_id	Pvalue-12h	FDR-12h	Log2FD-12h	MaxFPKM
TNIK	0.0164246	0.221225	1.2187	27.0793
TAGLN2	0.0225371	0.228541	4.29017	235.645
TFB2M	0.155159	0.350125	1.56803	14.1866
POLD1	0.0379301	0.244215	1.62833	12.2115
KLF5	0.0185085	0.223675	1.07972	74.8737
FAM111A	0.0152563	0.219411	-2.38334	1.16356
MRTO4	0.0300299	0.237526	1.52965	29.568
SHC1	0.0191057	0.224193	2.05762	71.0407
FSTL3	0.00219156	0.197674	3.31168	125.544
ATP1B3	0.0168798	0.222006	1.71353	139.517
RIN1	0.0205713	0.226833	2.78	8.34088
ARHGEF10	0.084423	0.278237	1.35092	25.3648
HMGCS1	0.00532716	0.201537	-1.95117	21.6396
MCM3	0.00265022	0.197674	1.44142	63.8652
CENPF	0.0509951	0.24867	-2.33307	1.53094
ANXA3	0.0829309	0.277801	2.10528	52.2188
DBN1	0.0773161	0.271649	1.67196	81.9245
RPL18	0.0942178	0.286215	1.07002	807.119
GLIPR1	0.151394	0.346122	1.29863	4.13324
MAP2K3	0.00337806	0.197674	4.6216	287.415
ETF1	0.0268758	0.234583	1.27486	50.0417
KIF11	0.0820237	0.277247	-1.95508	0.431233
EIF4G1	0.0328776	0.24054	1.87667	289.996
ABT1	0.0770471	0.271557	1.60884	14.3247
EDF1	0.0102267	0.208786	1.27097	256.315
ZNF93	0.0742454	0.268121	-1.27117	2.8941
LAYN	0.0169672	0.222173	1.77988	73.661
SLC2A6	0.0994053	0.291788	1.55927	10.8955
ATAD3B	0.0074578	0.204292	3.22113	21.792
AXL	0.0125378	0.217518	3.75397	169.486
ASNS	0.0451376	0.24867	-1.66745	14.7817
SFRP5	0.0928405	0.285536	-2.52374	13.2944
KPNA2	0.00205921	0.197674	1.37649	68.7828
IGFBP5	0.0669486	0.261529	-1.79743	44.5458
TYMS	0.0531985	0.24867	1.13047	5.85468
EIF6	0.00396342	0.197674	2.61139	190.486
CRX	0.0170238	0.222173	-1.72265	0.421655
MTF2	0.0794403	0.274633	-1.05248	8.36224
RANGAP1	0.0500738	0.24867	2.45213	113.914
PRC1	0.0403727	0.246932	-1.43874	2.57835
USP54	0.0345807	0.242154	-1.05093	8.26292
BMS1	0.0543716	0.24867	1.19302	22.3562
DNAJC9	0.0266254	0.234583	1.28537	41.4981
TBC1D2	0.0617924	0.25755	3.91053	85.719
KMO	0.0277176	0.235305	-1.75646	0.81133
MYH9	0.0166373	0.221334	2.19634	301.371
HABP4	0.0246181	0.232522	1.44805	42.2888
SUZ12	0.062984	0.25845	-1.61845	20.9492
MVP	0.0965596	0.288595	1.84484	27.246
ABL2	0.085073	0.278809	1.49739	74.8325
SMC2	0.0186236	0.223675	-1.65289	6.35013
HDAC7	0.0704181	0.264426	3.47436	61.9054
WDR4	0.0660955	0.260965	3.42419	28.3135
CCNA2	0.133497	0.328343	-1.31693	2.08011
NCEH1	0.0151306	0.219411	4.38003	80.7988
PLOD3	0.107831	0.30186	2.18996	43.5829
PNP	0.00198415	0.197674	3.41221	43.7954
ITGA5	0.0620424	0.257566	4.15131	60.9075
CSPG5	0.00319407	0.197674	-2.47343	2.60592
PLD5	0.0385914	0.244789	-2.18783	12.7808
OGFRL1	0.126803	0.322787	1.56611	31.884
GLRX3	0.0199078	0.225937	2.5246	80.4285
MYOF	0.0296142	0.236754	2.46701	62.6307
NOL7	0.0343909	0.241961	-1.00342	88.9812
TMSB4X	0.0455733	0.24867	2.17228	22.2085
IDI1	0.00487437	0.197674	-1.64676	45.2447
MVD	0.166196	0.363902	1.25533	22.7589
PMS1	0.0720847	0.265974	-1.01455	5.51761
PAIP2	0.0219483	0.228519	-1.03544	33.8848
NPNT	0.122373	0.318284	-1.24115	5.61454
GRWD1	0.00285757	0.197674	2.47602	56.558
VASP	0.0265864	0.234583	2.34296	42.6369
DCK	0.299086	0.511999	-1.21407	3.74229
GFRA1	0.0192421	0.224215	2.26216	37.5523
CDH6	0.103492	0.296721	1.02375	3.627
HAUS7	4.85e-05	0.114812	1.61735	7.74246
ITPR3	0.0105298	0.209156	4.61188	38.6187
GINS2	0.238897	0.446179	2.36387	9.60722
CKS1B	0.0355829	0.242284	-1.08358	19.404
KPNA4	0.0501826	0.24867	1.01902	64.2347
BAG2	0.126205	0.322459	1.49531	22.7763
DHCR24	0.0943029	0.286215	1.86178	140.45
NCKAP5	0.000813997	0.197674	-2.77102	0.729419
CLIC1	0.0110304	0.210411	3.35179	223.217
CYR61	0.052461	0.24867	3.3194	277.075
S100A4	0.0326942	0.2404	4.00232	30.5361
METTL1	0.176113	0.374302	1.93995	20.6291
RGS20	0.0284631	0.236426	3.97062	23.5396
CHEK1	0.100992	0.293535	1.22069	8.57306
NOLC1	0.0063694	0.202528	1.81851	75.3494
SYT7	0.00198355	0.197674	1.66651	5.56524
LCMT2	0.0533478	0.24867	1.06473	13.5005
TGM2	0.0103117	0.208786	1.70018	54.1616
DKK1	0.0213159	0.227487	6.73313	154.955
ANXA2	0.0672485	0.261689	2.39269	977.992
JMJD6	0.265002	0.474831	1.55071	12.5753
FASN	0.0980277	0.290384	2.62734	109.317
EIF4H	0.0540439	0.24867	1.06563	287.237
ZCCHC7	0.165924	0.36359	-1.18717	13.6245
C10orf54	0.0117915	0.215907	3.2844	23.7818
LRRC59	0.0323821	0.2404	2.71458	85.1715
SSSCA1	0.203486	0.407346	2.3838	42.6392
NCAPH2	0.08305	0.277896	1.05023	17.2723
RPS24	0.106584	0.300074	-1.82637	565.832
CIRH1A	0.0176435	0.223675	1.55315	45.4661
NAA10	0.019118	0.224204	2.26369	58.6167
GLTSCR2	0.09889	0.291419	-1.17502	69.4273
CHURC1	0.0558609	0.249524	-2.33773	7.13728
ACSL4	0.00113005	0.197674	1.22233	25.482
FAM83G	0.041756	0.248183	3.43548	17.6009
MSMO1	0.0138951	0.218804	-1.61896	74.0519
PRIM1	0.0679621	0.262085	-1.35563	2.0049
DCBLD2	0.0613475	0.256836	1.28881	275.61
ADAMTSL3	0.00388663	0.197674	-1.0306	12.5103
FOSL2	0.037669	0.244128	3.39192	35.4133
SMC4	0.0841874	0.2782	-1.36499	13.2981
GJC1	0.0120108	0.217518	1.73631	16.7121
NOP2	0.0147592	0.219411	2.39668	54.1171
MYBBP1A	0.0671049	0.261529	1.84991	35.0073
C1orf131	0.227861	0.434861	-1.03543	5.85433
LRRFIP1	0.0423893	0.248403	1.50226	67.8732
STK10	0.0102217	0.208786	1.95168	7.91141
TIMP1	0.00823182	0.207327	2.066	190.064
ZYX	0.0449206	0.24867	1.7207	174.342
CDC20	0.186654	0.387264	1.52595	9.79315
DDX39A	0.171521	0.369264	1.70443	41.5249
PHF6	0.0370212	0.243944	-1.48252	7.30959
MGLL	0.0438115	0.248426	3.20781	54.9682
FANCD2	0.115132	0.309935	-1.17544	1.1008
ZMYM1	0.0345728	0.242154	-1.80631	2.04337
HNRNPAB	0.00642138	0.202528	1.08345	186.826
TOE1	0.0817157	0.276864	1.73139	11.0934
FHL3	0.000826727	0.197674	2.14291	26.8893
PPARD	0.0222186	0.228519	1.56667	20.1378
THBS1	0.00334851	0.197674	3.99285	366.56
PRMT1	0.119767	0.315208	2.00908	131.41
NAP1L1	0.0208821	0.227171	-1.81853	121.846
PWP2	0.136871	0.331445	2.33946	30.527
PLAT	0.000929709	0.197674	2.51833	14.4692
GALNT12	0.04359	0.248426	2.20289	34.1114
MED10	0.0367096	0.243915	1.01571	25.4041
F3	0.0849097	0.27863	1.33038	33.5533
SBSN	0.0179269	0.223675	4.46388	23.0775
PFN1	0.0310748	0.238726	3.30117	719.663
HAT1	0.0405207	0.247133	-1.35346	38.8157
RPL36A-HNRNPH2	0.225766	0.432521	2.45425	17.9473
HERC3	0.105289	0.298765	2.29884	51.278
RBM38	0.0669919	0.261529	1.76572	27.1298
ZNF703	0.00977317	0.208786	1.81241	14.4323
HMGB2	0.105843	0.299075	-1.09796	11.8181
TNRC6B	0.0335409	0.241176	-1.44293	2.98049
CEP290	0.0421616	0.248183	-2.3528	2.27173
HELLS	0.0300316	0.237526	-1.7421	7.57837
RND3	0.0835544	0.2782	1.6778	75.7511
GPM6A	0.0418394	0.248183	-2.48338	14.7637
PSME3	0.0128554	0.217721	2.38182	111.444
CALD1	0.0469808	0.24867	-2.39891	88.2619
TOP2A	0.0384205	0.244552	-1.76949	1.61932
EHD1	0.0323319	0.2404	2.91741	113.256
STRAP	0.00482397	0.197674	1.64687	73.9891
SLC1A5	0.00705569	0.204126	3.69376	105.455
TOMM34	0.00263459	0.197674	1.30848	49.5533
AKAP12	0.000402432	0.197674	3.4013	139.671
PTRF	0.00481967	0.197674	2.45511	298.48
ABCF2	0.0308801	0.238048	2.10254	63.7878
GAS1	0.135647	0.330225	-2.3933	4.798
PPM1G	0.0236348	0.230938	1.81251	115.945
ANXA1	0.00566949	0.201765	3.6947	847.999
ARAP3	0.0297999	0.237227	1.76741	8.8457
TIMP3	0.116932	0.311973	-1.28015	256.01
NCAM2	0.0735619	0.267402	-1.57951	4.00505
USP1	0.132159	0.326904	-1.11505	26.8878
PLK2	0.00457864	0.197674	1.3953	191.007
MYO1B	0.0268357	0.234583	1.93995	55.1846
FAM207A	0.121027	0.316689	1.84531	35.2223
CAV1	0.0161817	0.221067	1.00555	57.0606
VGF	0.0403429	0.24692	3.39134	11.1808
SLC39A12	0.0130807	0.217864	-2.54296	12.2005
MCM7	0.00339313	0.197674	1.61452	54.8209
ECE1	0.0353075	0.242154	2.03412	11.1905
S100A11	0.0350858	0.242154	4.28832	384.804
NT5E	0.00429855	0.197674	1.52578	7.92276
HMGA1	0.0143998	0.219411	5.72669	1362.62
TRMT1	0.00409859	0.197674	2.97715	55.1643
PRKCA	0.0160999	0.220744	2.34359	19.674
GPRC5A	0.00251998	0.197674	3.78197	88.8739
ACAT2	0.00640542	0.202528	1.49907	21.9296
F2R	0.00122252	0.197674	2.26029	158.643
MCM2	0.0040196	0.197674	1.73115	37.4202
TIPIN	0.0274083	0.23468	1.1692	8.376
S100A6	0.0309431	0.238048	2.66039	127.804
LRRC8E	0.00297943	0.197674	2.23812	8.38863
SLC4A7	0.0623685	0.257752	2.05057	67.751
SLC23A2	0.0971158	0.289379	-1.4049	17.601
GART	0.0221146	0.228519	1.91712	64.1541
UPP1	0.00260698	0.197674	3.0562	38.1904
BCLAF1	0.0414537	0.248183	-1.60617	40.1681
AHNAK	0.0208646	0.227126	2.87407	91.7107
FBN2	0.0219826	0.228519	2.13909	120.41
CCDC137	0.0360024	0.242846	1.85491	29.3995
SOSTDC1	0.00225309	0.197674	-5.75999	3.0561
C19orf33	0.022024	0.228519	1.15251	4.17781
PLEC	0.0552896	0.248805	3.67959	109.655
NOG	0.0696658	0.264028	-2.44827	3.41248
CKAP2	0.0239846	0.231294	-1.83462	7.84522
RANBP1	0.0389656	0.245585	2.15929	97.4851
TUBB3	0.00423522	0.197674	1.61669	56.9016
CAPN2	0.0397084	0.246678	2.45793	444.912
RAD18	0.131622	0.326728	1.03055	9.41584
FTSJ1	0.128314	0.323863	1.328	20.4993
CD274	0.00815426	0.207327	3.08678	15.2532
BASP1	0.0132807	0.217865	-1.46491	55.8298
WDR43	0.107086	0.300834	1.14217	48.9721
PUS7	0.109187	0.303275	1.35248	13.7206
IPO5	0.0418679	0.248183	1.1163	107.923
FRZB	0.070742	0.264634	-1.07048	70.375
EHD2	0.0596865	0.254903	2.24834	90.4571
STMN1	0.057467	0.251491	-1.5893	35.1374
RPL34	0.00138746	0.197674	-1.98887	180.59
SERPINB8	0.0135325	0.217942	2.34437	10.5164
POP1	0.0337797	0.241713	1.58027	13.1103
PA2G4	0.00594834	0.201765	1.38415	121.207
PCNA	0.113236	0.307593	1.39082	40.4098
PDCD11	0.000316466	0.197674	3.07005	38.6473
NOP16	0.0276163	0.235119	3.06114	62.3898
POLD2	0.0126692	0.217518	1.27533	79.1767
OSMR	0.120447	0.315775	2.1436	29.0072
MAP7D1	0.0357898	0.242675	2.23083	112.495
SLC43A3	0.0160345	0.220504	2.51849	8.26859
ITIH5	0.0715163	0.265102	-1.21901	7.2753
NOC4L	0.0724568	0.266237	2.51017	33.041
SMOC2	0.000830306	0.197674	-1.91916	17.5323
LAMA1	0.00932444	0.208125	2.44054	5.02262
RPL32	0.0522368	0.24867	-1.24529	184.717
ECM1	0.0304523	0.238048	3.66754	19.1446
SAAL1	0.217372	0.423582	1.10151	9.01145
SMS	0.00092569	0.197674	2.05198	175.224
TMSB10	0.0711367	0.264634	2.24774	777.047
FOSB	0.0423549	0.248403	3.22403	13.3882
PLAUR	0.0508344	0.24867	5.62986	69.7356
TBL3	0.233244	0.440466	1.53096	38.5357
TXNRD1	0.00813894	0.207327	2.28364	285.008
CCDC85C	0.00503849	0.198674	2.10114	65.4792
PPRC1	0.00410574	0.197674	2.08116	39.4872
WDR12	0.00645152	0.202528	1.19756	18.8873
OSBPL3	0.0232801	0.230117	1.08768	10.6567
EIF4A1	0.0479836	0.24867	2.35766	530.281
IRAK2	0.0532101	0.24867	2.92274	15.4195
MPHOSPH10	0.166869	0.364688	-1.15497	15.6159
SLC8A1	0.0842423	0.2782	1.0278	10.0107
HEATR3	0.017277	0.222366	2.11845	6.56238
TMEM47	0.0485903	0.24867	-2.17695	7.47094
NUF2	0.0164998	0.221253	-1.50079	0.219649
SH2D5	0.00310831	0.197674	4.89682	43.5452
SFN	0.0916678	0.284415	3.72821	18.2766
FHL2	0.0857169	0.279694	2.39531	71.6041
CD44	0.0148845	0.219411	4.58599	306.442
ZNF622	0.067204	0.261619	1.4585	32.5686
FGFR2	0.00285156	0.197674	-3.33497	3.24467
MCM6	0.0729039	0.266782	1.19976	31.6284
STUB1	0.218823	0.425239	1.65731	24.1718
PENK	0.0394429	0.246275	4.38309	36.0152
MCM5	0.0654951	0.259844	2.10574	31.9531
NUSAP1	0.0147061	0.219411	-2.15877	0.81296
HAUS1	0.0255393	0.234471	-1.70577	7.12238
PXN	0.0123682	0.217518	2.585	54.0144
S100A10	0.0201127	0.226047	2.22619	394.357
ACTN4	0.00673574	0.204003	3.2759	140.464
PVRL2	0.0343269	0.241832	2.07244	143.957
AP1S1	0.132384	0.327073	1.65888	4.28753
AMOTL2	0.00415511	0.197674	1.40491	97.3619
LIMD2	0.0115536	0.213535	1.6023	6.55325
FDPS	0.024466	0.232323	1.13158	41.5029
DRG1	0.0482968	0.24867	1.36052	52.5246
C10orf12	0.0668472	0.261529	1.16654	6.62514
RPL28	0.0450514	0.24867	1.409	219.034
MICAL3	0.0650557	0.259559	2.45898	22.6514
CDC42EP2	0.0222519	0.228519	2.68536	14.4902
EPHA2	0.0624092	0.257752	4.3904	83.0107
UAP1	0.0331253	0.241067	2.96871	140.513
S100A16	0.0694888	0.264028	3.81963	156.588
ITGA3	0.035027	0.242154	3.96722	479.341
RAB3B	0.0601873	0.255101	1.67382	10.659
EIF5A	0.0663966	0.261481	2.50589	212.52
FAM129B	0.0575824	0.251605	3.24603	84.319
PLAU	0.00374901	0.197674	5.06433	116.025
UHRF1	0.00747074	0.204292	3.76815	24.0343
GALNT2	0.110197	0.304381	1.71912	38.1893
ACOT7	0.00611587	0.201765	2.55354	55.5898
POLE3	0.109774	0.30393	1.42884	37.3041
HN1	0.141285	0.335657	1.85249	31.9486
NQO1	0.0184893	0.223675	2.20807	45.3262
IVNS1ABP	0.0373804	0.244128	-1.82855	29.158
DUT	0.0473542	0.24867	-1.24384	13.8239
PHLDA2	0.00562691	0.201765	5.06906	42.8773
ACLY	0.0552648	0.248761	1.63899	80.4307
BCAT1	0.0515667	0.24867	-1.86442	19.1187
RNASE1	0.108121	0.301927	1.01969	8.6702
KIAA0430	0.0216293	0.227924	-1.6649	7.03889
DHFR	0.0188294	0.223675	-2.03631	4.93864
NF2	0.0369711	0.243944	2.39493	64.498
TFPI2	0.00902626	0.207327	-1.85411	206.579
JUNB	0.0850872	0.278809	3.57972	55.3934
RPS19BP1	0.145505	0.34025	1.25575	47.7267
CD151	0.0753639	0.268869	1.69615	114.974
FOSL1	0.0187848	0.223675	7.92948	286.454
NUDC	0.0674059	0.261782	2.19335	195.985
DDX21	0.0734636	0.267383	1.38283	142.847
CPA4	0.025634	0.234566	1.05102	48.2994
RRP9	0.0907721	0.283847	2.31719	43.3162
NOV	0.0431853	0.248403	1.81822	24.1354
DIEXF	0.0431081	0.248403	1.09829	12.409
WDR46	0.00859049	0.207327	2.2124	50.3805
ELOVL1	0.0691654	0.263731	2.16572	62.6285
DNMBP	0.0216323	0.227924	1.66	10.3829
PVR	4.45e-05	0.114812	3.84627	66.4204
DLGAP5	0.0471327	0.24867	-1.13241	0.312419
PTMA	0.0438244	0.248426	-1.80273	507.046
DIAPH3	0.0100868	0.208786	-2.27653	1.42741
PTN	0.00989751	0.208786	-2.93452	38.0322
CNN3	0.0532603	0.24867	1.43978	371.922
FLNC	0.043782	0.248426	4.67669	343.01
HEATR1	0.00584621	0.201765	1.04651	32.2451
FAM208A	0.025227	0.233893	-1.0333	12.7969
SLC16A8	0.166711	0.364504	-1.48838	2.5533
CRABP2	0.107114	0.300834	1.28382	19.4838
SERPINE1	8.23e-05	0.128658	6.80395	971.352
NOSIP	0.0885179	0.281969	1.65557	25.3411
DNMT1	0.106531	0.300059	2.03989	48.1813
ATN1	0.208312	0.412923	1.23397	54.5348
ZWINT	0.00259822	0.197674	1.01398	6.55734
LDLR	0.0981478	0.290549	1.56893	70.8701
SMTN	0.064467	0.259245	1.55232	10.2114
CD3EAP	0.00786973	0.206425	1.89605	6.65121
CDK1	0.0378505	0.244137	-3.12533	1.9268
HMMR	0.0812175	0.27613	-1.4211	0.39817
JUN	0.00456428	0.197674	3.74815	54.4224
TUBB6	0.0285235	0.236426	1.97446	228.679
COTL1	0.00661422	0.203677	1.85973	237.323
GPATCH4	0.0232354	0.230117	2.19952	61.7528
S100A2	0.00845712	0.207327	4.29867	44.3102
PDCD2L	0.19144	0.392699	0.996961	13.2323
CDKN1A	0.027356	0.23462	2.53863	135.695
IL13RA2	0.00537297	0.201537	5.95717	132.567
MICA	0.118779	0.314374	2.1048	30.2554

## Sheet: 48 hr RNA vs 12 hr Protein
tracking_id	Pvalue-48h	FDR-48h	Log2FD-48h	MaxFPKM
ZYX	0.0163882	0.268994	1.43596	150.691
GLIPR1	0.141468	0.363528	1.02616	3.69749
EIF6	0.0404665	0.282759	1.53224	85.4861
HELLS	0.00679493	0.268994	-2.16411	5.17359
SLC43A3	0.0340187	0.279366	1.41417	3.36448
S100A4	0.073451	0.30836	4.72008	37.5285
POLR1A	0.0241418	0.27378	1.06444	9.09996
CDC42EP2	0.00860048	0.268994	3.08923	21.7418
GALNT2	0.0274483	0.274316	1.6806	31.5809
SCIN	0.0431396	0.284794	-1.22288	9.75101
PLAUR	0.0856764	0.31516	3.34512	13.5485
ATXN7	0.0968611	0.324941	-1.00281	4.96918
PAPOLG	0.0073695	0.268994	-1.6213	2.28084
KPNA4	0.0201857	0.270522	-1.28773	13.0192
UPP1	0.107553	0.334439	1.83974	19.9531
LAYN	0.0344971	0.279499	1.51647	59.9785
RPL35A	0.0953469	0.322908	-1.06644	302.152
PPP1R12C	0.0467487	0.288819	1.8342	19.823
ZNHIT2	0.11245	0.339567	1.77383	19.3955
PRMT1	0.199978	0.423762	1.17725	73.4598
MAK16	0.0747692	0.310454	-1.38992	3.9033
DBN1	0.0577183	0.297933	1.39245	71.0735
S100A10	0.023255	0.273561	1.15771	201.201
RPS15	0.0384559	0.280654	1.18585	690.436
SOX4	0.0186189	0.269857	-2.91965	21.5948
RPL36A-HNRNPH2	0.167977	0.391007	3.43129	30.0914
CEBPG	0.00992556	0.268994	-2.2863	7.26967
EFHD2	0.158942	0.382633	1.37263	26.6546
FSTL3	0.0111339	0.268994	2.8201	93.0642
LAMA1	0.00341026	0.268994	3.86235	16.2534
FEM1B	0.00890379	0.268994	1.66403	32.3434
HPD	0.00631435	0.268994	1.20228	2.10584
SDAD1	0.0808225	0.312943	-1.53548	16.4237
UHRF1	0.0771776	0.311183	2.58975	13.1084
BZW1	0.0887544	0.317807	-1.03998	86.8071
HAT1	0.042226	0.283386	-1.94351	24.6323
CLIC4	0.189693	0.412985	-1.04256	80.0257
RPS13	0.156024	0.379537	-1.09529	337.471
DDX10	0.124939	0.350341	-1.31912	9.1628
ZWINT	0.00474398	0.268994	2.35815	18.0363
MAFF	0.0767021	0.311183	1.30439	14.3419
FSIP1	0.0469811	0.288986	-1.67857	0.617254
WDR36	0.066757	0.304006	-1.8157	7.5246
WDR74	0.00411718	0.268994	1.53922	19.8648
PPARD	0.00528986	0.268994	1.63811	22.0256
MGLL	0.0848378	0.314809	1.17855	13.4861
RND3	0.112891	0.339785	1.53669	65.3926
ITGA3	0.0386496	0.280695	3.74031	407.273
PHACTR2	0.0607662	0.302065	-1.4268	35.1798
SESN2	0.0624801	0.302082	-1.17368	6.13783
EIF5A	0.070437	0.306582	1.31301	102.745
PENK	0.0381396	0.280571	3.04949	14.5718
DKK1	0.0706106	0.306695	2.0587	5.07785
SIK2	0.0880657	0.317778	1.03597	22.2693
TBC1D2	0.0469753	0.288986	3.40029	65.4495
RPS24	0.0853671	0.315072	-1.97924	522.148
USP15	0.0616296	0.302065	-1.34258	5.92355
CKS2	0.127988	0.353638	3.22948	111.664
MOSPD1	0.0709555	0.306761	-1.01864	10.5897
CPEB2	0.0260002	0.274316	-2.27792	4.09241
C12orf45	0.0913026	0.320188	-1.43169	12.1425
CHD1	0.0946176	0.322184	-1.62857	9.3765
NID1	0.0764801	0.311183	1.02071	7.28159
ATXN2L	0.127993	0.353638	1.49999	67.011
ELOVL7	0.0392868	0.281056	-2.27983	15.5957
EIF3J	0.0783034	0.311734	-1.77796	26.1082
DDX52	0.0709947	0.306761	-1.06318	8.27971
RPUSD1	0.275667	0.504148	1.13422	13.9534
CORO1C	0.0696618	0.305715	1.02373	83.3131
TAGLN2	0.0118309	0.268994	3.23053	118.06
MAP1B	0.019257	0.269857	1.26028	213.079
CEBPZ	0.0801685	0.312579	-1.84859	16.2905
MRM1	0.071255	0.306761	1.91121	5.26991
XPO6	0.00195763	0.268994	1.99366	97.1969
RNF169	0.099821	0.327898	1.02522	13.0766
DNMT1	0.13253	0.356417	1.23893	30.0683
WDR83	0.132561	0.356417	1.02244	4.74376
DAXX	0.0584194	0.299422	1.29388	23.5717
MTF2	0.0963482	0.324155	-1.09625	7.85075
EHD2	0.0518766	0.29365	1.75163	67.2719
CAPN2	0.0170771	0.268994	1.79478	299.213
NOC4L	0.152802	0.375657	1.42206	14.6508
ABT1	0.158916	0.382619	1.06136	8.85797
DNAJC21	0.071063	0.306761	-1.13416	10.5046
CCDC50	0.00966017	0.268994	-1.04202	12.7448
RRP15	0.0276889	0.274316	-1.32338	2.82788
ELN	0.0771642	0.311183	-2.13759	103.198
MCM7	0.00950196	0.268994	1.77674	63.7453
ECE1	0.0402748	0.282477	1.38586	7.64296
TK1	0.0182781	0.269742	3.22212	21.7886
CRX	0.0123868	0.268994	-1.75674	0.301162
SERBP1	0.00497442	0.268994	-1.48762	47.287
KRT18	0.123543	0.349143	1.17706	174.732
KRT8	0.0301594	0.275733	1.98399	494.568
EHD1	0.0394181	0.281149	1.22186	38.0429
LIMD2	0.0327876	0.277959	1.11994	4.62048
LARP4	0.0278122	0.274316	-1.22837	16.0637
ELOVL1	0.149515	0.372703	1.18715	30.1064
EHD4	0.0601582	0.301776	1.69222	22.3508
FREM2	0.0455888	0.287547	-2.05782	1.26043
SMTN	0.0518717	0.29365	1.65963	13.0167
PLAU	0.0345472	0.279499	3.39204	32.8705
C8orf59	0.093938	0.321593	-1.77077	21.0647
MKLN1	0.062583	0.302282	-1.01142	9.35557
RNF126	0.0787876	0.311734	1.32717	18.0495
RRP1	0.265664	0.493598	1.19346	29.3614
DNTTIP2	0.0888021	0.317807	-1.14638	17.1644
MANBAL	0.112086	0.339063	1.23867	64.0966
JMJD1C	0.0256315	0.274316	-1.67782	14.6937
CDR2L	0.086324	0.315715	1.42566	10.0178
RBM34	0.0570175	0.297907	-1.86686	13.7524
LIMA1	0.00330464	0.268994	-1.5675	11.0909
BTBD11	0.0140674	0.268994	1.69153	6.03469
BAZ1A	0.0291309	0.275331	-1.05043	6.22473
CRYAB	0.0479362	0.289983	1.56646	764.943
DHX37	0.0436185	0.28495	1.17082	5.31174
PDLIM7	0.0210267	0.271119	2.12164	230.277
LAMC2	0.0494787	0.291749	1.19743	3.71179
SGTB	0.15462	0.377681	-1.32023	2.85361
NQO1	0.00459461	0.268994	3.73165	121.481
TMF1	0.0816871	0.313775	-1.38879	13.2077
ANXA1	0.0286784	0.275331	3.2116	573.549
PFDN4	0.00777123	0.268994	-1.83916	16.9044
MICAL3	0.0761036	0.311183	1.8548	14.9016
CTGF	0.0735366	0.308464	1.4134	211.298
RPLP0	0.00807124	0.268994	1.62801	1195.2
FOSL1	0.0171505	0.268994	2.88139	9.52737
ABCE1	0.19087	0.414747	-0.96995	21.88
RANGAP1	0.0711699	0.306761	2.21087	93.5701
EPHA2	0.0720714	0.307039	2.80314	29.4888
PDCD11	0.010169	0.268994	1.0628	8.74945
SPTY2D1	0.0133579	0.268994	-1.8339	6.73285
FAM129B	0.0397231	0.281641	1.9829	40.9915
UCK2	0.110662	0.337815	1.21403	10.4758
CNN3	0.0263467	0.274316	1.5187	404.682
MICA	0.110727	0.337856	2.25544	33.6831
NCEH1	0.0160716	0.268994	1.83396	13.4016
EIF5	0.0943616	0.322029	-1.30443	47.2029
ZNF800	0.0661064	0.304006	-1.48791	6.17745
GPRC5A	0.0108203	0.268994	2.51701	36.0509
FILIP1L	0.0189578	0.269857	-1.2934	11.7089
NPTXR	0.104291	0.332644	1.91758	16.941
RPL23	0.0167878	0.268994	-1.57298	581.787
ECM1	0.057657	0.297907	4.18954	24.6197
FNDC3A	0.00726428	0.268994	-1.54412	24.5779
ERBB2IP	0.0905393	0.320023	-1.24945	24.7354
IL13RA2	0.00565913	0.268994	3.90439	33.3042
PVR	0.0118764	0.268994	2.02063	18.622
HSPA8	0.0184093	0.269857	1.14655	1129.7
TIMM23	0.176543	0.400489	1.03691	21.6871
CYTH3	0.102646	0.331173	1.95046	33.3012
RPSA	0.0857866	0.315196	1.07399	375.536
MYOF	0.0112065	0.268994	3.25137	111.005
RPAP3	0.0104602	0.268994	-1.72975	7.00334
MPHOSPH10	0.060487	0.302044	-2.17586	7.69152
AHNAK	0.0442905	0.28567	2.34083	60.9471
EPC1	0.11567	0.342349	-1.72897	4.10707
NSA2	0.015437	0.268994	-2.01068	83.9699
GFRA1	0.0293687	0.275331	2.43229	41.5743
TGFB1I1	0.00252999	0.268994	1.29226	83.0954
ABL2	0.0883002	0.317807	1.37937	69.3542
KRT80	0.0309692	0.275733	3.75172	28.5043
SLC4A7	0.0732305	0.307959	-1.00382	7.93273
F2R	0.0282155	0.274393	1.62891	107.876
KIAA1143	0.0423178	0.283386	-1.80876	11.1492
GINS2	0.238937	0.46499	2.19695	9.64299
SOX3	0.023885	0.273561	2.52887	6.16984
ZNF787	0.0885408	0.317807	1.08517	8.68674
CDK6	0.00852279	0.268994	-1.83194	12.5951
RIF1	0.0725679	0.307213	-1.52086	13.8266
AMOTL2	0.038773	0.280832	1.22266	88.9201
RSL24D1	0.133782	0.357066	-2.17163	32.3328
TGS1	0.0960289	0.323744	-1.28962	10.4286
PTX3	0.00668007	0.268994	3.1246	70.5738
SELK	0.0385559	0.280654	-1.79677	30.6482
S100A6	0.00540554	0.268994	3.13753	193.713
AEBP2	0.116061	0.342349	-1.46309	7.40812
SH2D5	0.00612009	0.268994	2.36751	7.12941
C1orf131	0.161323	0.384885	-1.45421	4.17065
ITGA5	0.0943783	0.322029	2.74752	22.2959
PAK1IP1	0.073435	0.308358	-1.56456	15.552
EIF3E	0.0591449	0.300098	-2.66144	184.395
NPNT	0.0202163	0.270522	-1.47464	3.80356
ASNSD1	0.0649475	0.303225	-1.22011	13.4017
RWDD1	0.0790792	0.311915	-1.82027	29.5105
SERPINB8	0.0494686	0.291749	1.75854	5.98231
NUS1	0.00680287	0.268994	-1.52605	14.2787
RAB3B	0.0363614	0.280425	1.3177	8.60025
CDC20	0.0574965	0.297907	4.2891	77.4979
DENND3	0.0186551	0.269857	1.79133	9.17245
RMND5A	0.00903126	0.268994	-2.03935	15.5324
IRAK2	0.0391271	0.280832	1.75167	7.07087
RANBP1	0.00205146	0.268994	1.0846	42.1368
SUZ12	0.0311155	0.275733	-1.68567	16.9257
CBLL1	0.0769081	0.311183	-1.24574	8.32297
TRIO	0.040907	0.282759	1.65459	33.1719
SAMD4B	0.1985	0.422019	1.13553	18.1453
HK2	0.106295	0.333786	-1.56429	2.4168
ZBTB11	0.118877	0.344339	-1.28712	6.50093
EIF5B	0.0691262	0.305581	-1.20284	32.187
TINAGL1	0.0780998	0.311734	1.06061	2.2169
ANXA3	0.0459957	0.287947	3.24105	117.986
MB21D2	0.163166	0.387033	-1.05023	1.69684
DAPL1	0.0135954	0.268994	-2.1326	15.0202
C10orf54	0.00360575	0.268994	3.91007	40.1275
PYGO1	0.0757457	0.311099	1.16054	27.5486
PPIL4	0.0572971	0.297907	-1.23183	12.6721
DHX29	0.0607613	0.302065	-1.71703	20.5505
GFRA2	0.140329	0.362431	-1.26644	0.273791
STK17A	0.152332	0.375377	0.985046	22.1024
JUNB	0.100539	0.328822	2.40493	26.2942
SLC1A5	0.0260053	0.274316	1.63063	24.2501
SAAL1	0.185597	0.409358	1.06397	9.995
DIS3	0.10644	0.333876	-1.39976	6.3768
SP110	0.247587	0.473817	-1.06645	3.72618
FLNC	0.0938837	0.321593	1.74618	46.7135
SRFBP1	0.0101045	0.268994	-1.99749	5.81271
MNAT1	0.110709	0.337853	-1.58751	19.9583
IPO7	0.0537056	0.295478	-1.41029	25.4434
PNN	0.0519839	0.29365	-1.44138	26.435
SLC35F2	0.111171	0.337869	1.41026	6.69714
HMGA1	0.0216167	0.271119	4.53007	586.036
S100A11	0.0477641	0.289983	3.48345	216.981
IL1RAP	0.208829	0.433664	-1.15	4.78685
CD44	0.0141683	0.268994	1.91734	51.2196
JUN	0.00217119	0.268994	1.94724	14.3729
CRABP1	0.138672	0.360686	-1.80226	0.471163
TUBB2B	0.0115772	0.268994	1.97431	49.5223
RPS7	0.038821	0.280832	-1.4143	368.619
RSL1D1	0.0663833	0.304006	-1.39146	27.7613
NSRP1	0.183222	0.407321	-1.06378	16.408
OGFRL1	0.108605	0.335433	1.91481	40.1128
CDK17	0.0707407	0.306761	-1.1289	10.8981
RPF2	0.0589561	0.300009	-1.54573	14.3536
CCDC85C	0.0115041	0.268994	1.67722	47.7406
PRKAG2	0.012507	0.268994	1.25894	57.1782
THBS1	0.00100383	0.268994	1.93357	88.2084
ZEB1	0.0575293	0.297907	-1.35447	8.58279
CYP51A1	0.000820113	0.268994	1.78605	448.443
NOG	0.0613124	0.302065	-1.50253	8.4236
ZNF703	0.0215306	0.271119	1.53952	11.9864
CLIC1	0.00533832	0.268994	2.20425	102.673
S100A16	0.151958	0.375267	1.69367	35.9765
HMOX2	0.043349	0.284794	1.35984	16.7615
ATN1	0.21792	0.44337	1.21745	52.0754
EIF4A1	0.0865164	0.315789	1.16125	235.193
TNFRSF12A	0.0226939	0.272882	3.61789	74.983
USP1	0.0792858	0.312026	-1.48388	20.2604
MYO9B	0.0712853	0.306761	1.24449	16.8692
BCL9L	0.0804508	0.312755	1.56248	30.7235
SQSTM1	0.00349178	0.268994	2.1691	523.964
PCGF5	0.119406	0.345141	-1.1647	6.55274
CNN1	0.0886342	0.317807	1.78944	6.19184
NOC2L	0.106854	0.334231	1.9591	41.9765
NPTX2	0.0102934	0.268994	4.45573	156.909
TRMT1	0.18068	0.404933	1.50151	24.7718
ACTN4	0.00797303	0.268994	4.09187	242.502
FASTKD2	0.0942983	0.322029	-1.2272	6.95985
ELOVL5	0.105059	0.33316	1.23871	172.935
PTP4A1	0.120214	0.346264	-1.91815	13.6862
EIF2S2	0.0994327	0.32776	-1.55695	49.6367
PLEKHM1	0.170849	0.394226	1.58138	9.36763
RPS23	0.0373711	0.280425	-1.56971	84.5018
UGCG	0.14034	0.362431	1.16413	47.4738
PPP1R13L	0.111302	0.337869	1.84753	8.83505
SQLE	0.0151638	0.268994	2.16683	412.985
PTAR1	0.0314058	0.275733	-1.70955	5.43283
NFKB2	0.0851297	0.314809	1.99041	18.3716
HN1	0.153346	0.376336	1.63232	28.4626
RPS29	0.118125	0.343971	-1.40797	942.098
NUFIP2	0.0226079	0.27286	-1.96481	9.62109
HABP4	0.0433892	0.284794	2.16998	74.3371
POLR2E	0.0353324	0.280425	1.41685	41.6424
ESF1	0.121236	0.347598	-2.01558	8.95077
SRPX	0.0417379	0.282759	1.80454	13.06
KRT19	0.0269183	0.274316	3.02807	145.621
MAP4K4	0.0647846	0.303225	-1.02516	29.2189
LDLR	0.061531	0.302065	2.67756	151.339
FAM83G	0.0656838	0.303923	2.15555	6.69553
PLK2	4.52e-05	0.178067	1.85015	259.149
ANGPTL2	0.0903708	0.319841	1.29567	20.8379
NOL7	0.0113671	0.268994	-1.82279	50.3573
EIF2A	0.145149	0.367822	-1.14359	22.3579
IL18	0.13032	0.355092	3.10855	45.8562
SIRT1	0.00585793	0.268994	-1.89353	8.7289
RABGGTB	0.0749787	0.310734	-1.66721	51.6595
SERPINE1	0.0132989	0.268994	3.02251	72.5481
RPS25	0.0382102	0.280571	-1.0525	474.908
SLC39A14	0.00278425	0.268994	-1.19237	18.8448
SMOC2	0.0108705	0.268994	-4.75534	1.75079
SORBS2	0.0121951	0.268994	-1.52852	36.2275
RPL5	0.055991	0.297437	-1.48061	712.247
FOSL2	0.0427755	0.284027	2.54276	19.5664
DNAJC2	0.0789974	0.311915	-1.48157	12.3597
RPL34	0.00254192	0.268994	-2.17474	160.387
S100A2	0.00431533	0.268994	3.16649	20.8227
GAB2	0.0123557	0.268994	2.03843	24.3453
ZC3H15	0.167253	0.390515	-1.32093	34.8963
CCNH	0.163045	0.386952	1.55005	18.2312
TAGLN	0.0214563	0.271119	1.1729	209.469
KPNA2	0.000177649	0.268994	3.03685	217.317
IMPDH2	0.115011	0.341565	1.0131	114.499
KHDRBS3	0.275652	0.504148	-1.09678	3.9054
SH3RF1	0.0567777	0.297907	-1.12859	5.99514
BCAT1	0.0634516	0.302665	-1.96705	17.2396
MYO1E	0.0190278	0.269857	2.24364	53.4112
NAA10	0.0723613	0.307122	1.48418	39.496
LSG1	0.089502	0.318535	-1.04519	9.88361
EIF1AX	0.0799084	0.312579	-2.18762	35.8397
EIF2S1	0.161754	0.385168	-1.05225	10.5879
LGALS3	0.0343954	0.279447	1.80886	20.9054
AMD1	0.0589277	0.299999	-1.72355	21.2838
SLC2A6	0.00855443	0.268994	3.65681	57.9935
ATAD3B	0.13112	0.35539	1.09952	5.17708
CPA4	0.0172821	0.268994	1.55522	68.924
ZC3H13	0.0359516	0.280425	-1.01976	16.9669
WWTR1	0.00519534	0.268994	-1.07056	27.4255
PLEC	0.115699	0.342349	2.04904	33.2704
SHC1	0.00361446	0.268994	1.97096	68.8338
PHLDA2	0.0352204	0.280425	3.41175	15.7105
BCLAF1	0.0737193	0.308868	-1.66037	32.6481
BAG3	0.183641	0.407635	1.2185	21.0894
WBP4	0.0831107	0.314809	-1.82965	10.5879
TXLNG	0.0171443	0.268994	-1.36641	20.5234
AXL	0.00572206	0.268994	3.39103	134.716
TSPYL4	0.164808	0.388821	-0.998145	8.12735
SBSN	0.0257629	0.274316	3.00862	7.75701
MBNL1	0.015834	0.268994	-1.41	15.2227
NHP2	0.00521159	0.268994	1.86062	45.9891
FBXO11	0.0511612	0.292909	-1.28056	25.1573
FAT1	0.0956221	0.323147	1.78364	78.6007
UBE2S	0.0109226	0.268994	3.28497	119.221
SNRNP27	0.0695267	0.305644	-1.47215	14.0021
BDP1	0.0538421	0.295586	-1.39634	7.51945
TIMP1	0.00734441	0.268994	1.76841	146.58
CCDC59	0.0544667	0.29646	-2.2855	7.33216
PTMA	0.0381082	0.280571	-2.29423	357.359
PLLP	0.192641	0.416119	1.16478	3.94078
UTP15	0.051039	0.29285	-0.998162	3.11163
RBMS1	0.0922629	0.320285	-1.1783	44.0823
HKDC1	0.017888	0.268994	4.89595	124.883
AMMECR1	0.099153	0.327661	-1.19078	6.12518
SRXN1	0.017684	0.268994	1.5617	26.9513
SYF2	0.0158174	0.268994	-1.66139	28.5612
HDAC7	0.0634373	0.302665	2.65515	37.6849
BCL10	0.146319	0.369176	-1.04956	5.60542
KPNA3	0.0945316	0.322184	-1.2563	23.6526
NAV2	0.0478236	0.289983	1.64696	26.6655
ANKRD52	0.128947	0.354204	1.30569	11.661
TDG	0.113238	0.340448	-2.0506	7.03837
EEF2	0.154623	0.377681	1.38057	1004.29
GLRX3	0.0413217	0.282759	1.42729	37.2074
APBB2	0.0913551	0.320188	-0.993375	3.5836
HAND2	0.0694855	0.305581	1.0353	44.5196
RPL27	0.10113	0.329561	-1.22262	336.27
ZC3H8	0.0511834	0.292909	-1.81413	1.72423
MTHFD2	0.00385042	0.268994	-1.54968	14.8162
KRT17	0.0441498	0.285631	-2.63177	0.312303
HMGCR	0.0270641	0.274316	2.23811	206
DDX21	0.102197	0.331021	-0.989033	26.9904
WDR4	0.143697	0.366116	1.38034	6.80475
YOD1	0.10769	0.334706	-1.7901	4.16458
FPGS	0.027087	0.274316	1.68485	31.4146
ADRM1	0.193179	0.416778	1.25145	57.6036
COTL1	0.004908	0.268994	2.6076	408.934
NF2	0.0624747	0.302082	1.03973	25.3256
PFKFB3	0.0505268	0.29285	-1.4715	4.35267
CYR61	0.0488815	0.291749	2.33754	148.612
SRSF6	0.0524866	0.294382	-1.2133	19.1612
UTP23	0.111051	0.337869	-1.67347	4.53821
EIF3A	0.0117551	0.268994	-1.25227	130.292
CCBE1	0.0465859	0.28877	-1.80579	2.52741
UBE2E1	0.116902	0.342798	-1.399	23.2222
FHL3	0.17209	0.395578	1.16269	16.631
TGIF1	0.0769868	0.311183	2.19029	67.3722
IL6ST	0.0844921	0.314809	-1.25163	20.0621
MAP2K3	0.0633455	0.302665	1.11233	26.2893
PNP	0.0588898	0.299999	1.23411	9.44176
LRRC8E	0.00645143	0.268994	1.42851	4.50319
JUND	0.21204	0.43726	1.32603	93.7432
RPS11	0.0296452	0.275514	-1.44985	598.73
FNDC3B	0.0278326	0.274316	-1.19374	20.3962
ATAD2B	0.000865285	0.268994	-1.40941	1.91827
PSD3	0.0553121	0.297437	-1.33192	5.45306
SRPRB	0.0543122	0.296251	-1.22437	9.41408
TYMS	0.031445	0.275733	1.90573	11.4752
CPEB4	0.042264	0.283386	-1.9458	16.01
ITPR3	0.000962996	0.268994	3.93456	24.7673
OTUD3	0.103775	0.332063	-1.23038	1.42407
DNAJB4	0.12618	0.351428	-1.30818	9.03721
TRIM11	0.0463397	0.288513	1.6636	20.0727
MYH9	0.0379184	0.280571	2.28781	309.26
RGS20	0.0393062	0.281093	2.09534	5.89738
RIN1	0.0580089	0.298639	1.6768	3.24667
ZNF593	0.00575858	0.268994	1.40671	33.0335
ZCCHC7	0.143586	0.366015	-1.1546	14.9996
CDC73	0.0506777	0.29285	-1.12843	10.0688
CDC34	0.156036	0.379537	1.2522	54.8858
VAV2	0.0358799	0.280425	2.0846	14.1064
NAP1L1	0.0669149	0.304006	-1.74619	117.702
STMN3	0.0261516	0.274316	1.88137	21.3262
FERMT2	0.155427	0.378847	-1.2873	32.6657
NOSIP	0.0886713	0.317807	1.59435	26.9783
C18orf21	0.0353694	0.280425	-1.02553	8.88924

## Sheet: 48 hr RNA vs 48 hr Protein
tracking_id	Pvalue-48h	FDR-48h	Log2FD-48h	MaxFPKM
KIF23	0.0255304	0.274316	2.34113	36.4457
ZCCHC7	0.143586	0.366015	-1.1546	14.9996
CEBPZ	0.0801685	0.312579	-1.84859	16.2905
C10orf54	0.00360575	0.268994	3.91007	40.1275
F2R	0.0282155	0.274393	1.62891	107.876
DOPEY2	0.0381778	0.280571	1.35013	6.17922
MCM2	0.0758688	0.311151	1.01568	23.9282
S100A6	0.00540554	0.268994	3.13753	193.713
ACTN4	0.00797303	0.268994	4.09187	242.502
AHNAK2	0.00744175	0.268994	3.3935	51.2919
LRRC8E	0.00645143	0.268994	1.42851	4.50319
PBK	0.0283759	0.275095	3.08834	19.449
ZC3H8	0.0511834	0.292909	-1.81413	1.72423
SLC4A7	0.0732305	0.307959	-1.00382	7.93273
RACGAP1	0.107363	0.334354	1.12805	6.43803
ELOVL5	0.105059	0.33316	1.23871	172.935
CPZ	0.0358124	0.280425	-1.53362	6.3551
PVRL2	0.02032	0.270522	1.57939	112.524
RPS24	0.0853671	0.315072	-1.97924	522.148
SLC23A2	0.0515275	0.293017	-1.63872	15.6244
KPNA3	0.0945316	0.322184	-1.2563	23.6526
AP1S1	0.0069632	0.268994	1.58857	3.13134
TAGLN2	0.0118309	0.268994	3.23053	118.06
NUDT1	0.204844	0.428934	1.70435	14.5756
AMOTL2	0.038773	0.280832	1.22266	88.9201
DLGAP5	0.0186508	0.269857	3.05052	22.6882
ATXN10	0.000589989	0.268994	1.18458	117.353
PROCR	0.0116233	0.268994	2.58571	24.3794
CXCL12	0.0277821	0.274316	-1.60772	11.8819
POLD1	0.0205373	0.271119	1.775	14.1194
UPP1	0.107553	0.334439	1.83974	19.9531
LIMD2	0.0327876	0.277959	1.11994	4.62048
BCLAF1	0.0737193	0.308868	-1.66037	32.6481
AHNAK	0.0442905	0.28567	2.34083	60.9471
MICA	0.110727	0.337856	2.25544	33.6831
FDPS	0.000858606	0.268994	4.49833	458.017
SHC1	0.00361446	0.268994	1.97096	68.8338
RPS25	0.0382102	0.280571	-1.0525	474.908
NAA10	0.0723613	0.307122	1.48418	39.496
ZNF114	0.0138154	0.268994	4.10899	17.5585
FBN2	0.05818	0.298946	1.88653	95.5301
METAP1	0.0164017	0.268994	1.02746	36.5217
FSTL3	0.0111339	0.268994	2.8201	93.0642
C10orf12	0.00455383	0.268994	1.12429	5.81644
CHURC1	0.0358407	0.280425	-1.75037	12.0667
EEF2	0.154623	0.377681	1.38057	1004.29
SOSTDC1	0.0295682	0.275514	-3.52131	16.7574
C19orf33	0.0503454	0.292598	2.41569	13.1141
KIF15	0.0313629	0.275733	1.21771	4.34143
RIN1	0.0580089	0.298639	1.6768	3.24667
RPL28	0.0497666	0.291947	1.44856	257.515
FAM83G	0.0656838	0.303923	2.15555	6.69553
MICAL3	0.0761036	0.311183	1.8548	14.9016
MSMO1	0.05605	0.297437	1.40878	580
SLC1A4	0.095976	0.323621	-1.057	4.985
KHDRBS3	0.275652	0.504148	-1.09678	3.9054
TUBA1A	0.0029097	0.268994	1.82124	372.259
SLC39A14	0.00278425	0.268994	-1.19237	18.8448
DCBLD2	0.0168423	0.268994	1.29548	297.082
ANXA3	0.0459957	0.287947	3.24105	117.986
CENPF	0.00789065	0.268994	3.06591	89.4376
STK17A	0.152332	0.375377	0.985046	22.1024
DBN1	0.0577183	0.297933	1.39245	71.0735
MELK	0.00566185	0.268994	2.68779	21.3732
RRM2	0.101162	0.329561	2.25276	9.1173
AURKA	0.000977387	0.268994	3.5073	32.1794
PLEC	0.115699	0.342349	2.04904	33.2704
FANCI	0.0137794	0.268994	1.41142	24.501
GLIPR1	0.141468	0.363528	1.02616	3.69749
NOG	0.0613124	0.302065	-1.50253	8.4236
CDC42EP2	0.00860048	0.268994	3.08923	21.7418
MAP2K3	0.0633455	0.302665	1.11233	26.2893
TK1	0.0182781	0.269742	3.22212	21.7886
EPHA2	0.0720714	0.307039	2.80314	29.4888
PSMD4	0.0367882	0.280425	1.28865	51.1038
SLC6A13	0.00929593	0.268994	-2.69151	0.450308
FOSL2	0.0427755	0.284027	2.54276	19.5664
WFIKKN2	0.0909383	0.32014	-2.09406	5.66571
RANBP1	0.00205146	0.268994	1.0846	42.1368
BAZ1A	0.0291309	0.275331	-1.05043	6.22473
KIF11	0.101863	0.330783	1.53166	15.1901
UBE2E1	0.116902	0.342798	-1.399	23.2222
FDFT1	0.000585091	0.268994	2.90092	614.092
ABT1	0.158916	0.382619	1.06136	8.85797
NDC80	0.0198459	0.270522	2.53121	14.7255
S100A16	0.151958	0.375267	1.69367	35.9765
MYBL2	0.0767713	0.311183	2.27677	9.09266
BUB1B	0.0331203	0.278504	2.79289	23.1026
TUBB3	0.0198669	0.270522	1.73829	65.5894
TIMELESS	0.00236999	0.268994	1.51306	22.8561
ITGA3	0.0386496	0.280695	3.74031	407.273
RAB3B	0.0363614	0.280425	1.3177	8.60025
POLA2	0.157111	0.380458	1.40417	13.696
LAYN	0.0344971	0.279499	1.51647	59.9785
SLC2A6	0.00855443	0.268994	3.65681	57.9935
EIF5A	0.070437	0.306582	1.31301	102.745
C1orf131	0.161323	0.384885	-1.45421	4.17065
FAM129B	0.0397231	0.281641	1.9829	40.9915
CAPN2	0.0170771	0.268994	1.79478	299.213
ATAD3B	0.13112	0.35539	1.09952	5.17708
LRRC32	0.0584457	0.299479	1.31777	15.8222
AXL	0.00572206	0.268994	3.39103	134.716
ZC3H15	0.167253	0.390515	-1.32093	34.8963
ASNS	0.0566278	0.297907	-2.10076	10.2017
SLC13A3	0.133501	0.35677	-1.09436	2.98025
TIMP1	0.00734441	0.268994	1.76841	146.58
ZYX	0.0163882	0.268994	1.43596	150.691
RRP15	0.0276889	0.274316	-1.32338	2.82788
CDC20	0.0574965	0.297907	4.2891	77.4979
DDX39A	0.135015	0.357707	1.54405	46.372
RPF2	0.0589561	0.300009	-1.54573	14.3536
PLAU	0.0345472	0.279499	3.39204	32.8705
TUBB2B	0.0115772	0.268994	1.97431	49.5223
UHRF1	0.0771776	0.311183	2.58975	13.1084
SERBP1	0.00497442	0.268994	-1.48762	47.287
GALNT2	0.0274483	0.274316	1.6806	31.5809
KPNA2	0.000177649	0.268994	3.03685	217.317
PHF6	0.0146439	0.268994	-1.02488	9.62669
NCAPG	0.0505123	0.29285	2.5118	11.3778
TRIP13	0.0563803	0.297907	2.20727	17.4217
JUND	0.21204	0.43726	1.32603	93.7432
MGLL	0.0848378	0.314809	1.17855	13.4861
BASP1	0.034607	0.279499	-1.69316	44.6264
NCAPH	0.000320086	0.268994	2.37827	11.2697
ACOT7	0.00419385	0.268994	2.46961	51.649
FANCD2	0.0630805	0.302665	1.39607	12.9102
TYMS	0.031445	0.275733	1.90573	11.4752
HN1	0.153346	0.376336	1.63232	28.4626
SCD	0.0190946	0.269857	2.13122	1038.45
EIF6	0.0404665	0.282759	1.53224	85.4861
CRX	0.0123868	0.268994	-1.75674	0.301162
NQO1	0.00459461	0.268994	3.73165	121.481
PHLDA2	0.0352204	0.280425	3.41175	15.7105
WDR36	0.066757	0.304006	-1.8157	7.5246
KIF2C	0.00317874	0.268994	3.3042	27.1717
FRZB	0.019283	0.269857	-2.22833	31.5187
CYP51A1	0.000820113	0.268994	1.78605	448.443
MTF2	0.0963482	0.324155	-1.09625	7.85075
FHL3	0.17209	0.395578	1.16269	16.631
PPARD	0.00528986	0.268994	1.63811	22.0256
EHD2	0.0518766	0.29365	1.75163	67.2719
THBS1	0.00100383	0.268994	1.93357	88.2084
MAD2L1	0.000983963	0.268994	2.04511	23.6867
HAND2	0.0694855	0.305581	1.0353	44.5196
PRMT1	0.199978	0.423762	1.17725	73.4598
RANGAP1	0.0711699	0.306761	2.21087	93.5701
PRC1	0.00284171	0.268994	2.52803	58.2536
NLRP2	0.0433918	0.284794	1.55765	42.6237
NAP1L1	0.0669149	0.304006	-1.74619	117.702
ELN	0.0771642	0.311183	-2.13759	103.198
RPL34	0.00254192	0.268994	-2.17474	160.387
BCAT1	0.0634516	0.302665	-1.96705	17.2396
RNASE1	0.0769131	0.311183	-2.12192	0
SERPINB8	0.0494686	0.291749	1.75854	5.98231
DHFR	0.0468364	0.288842	-1.01263	11.4964
POP1	0.0487564	0.291444	1.22187	9.95744
EIF5B	0.0691262	0.305581	-1.20284	32.187
TBC1D2	0.0469753	0.288986	3.40029	65.4495
MOG	0.0152373	0.268994	-2.00302	0.277887
PDCD11	0.010169	0.268994	1.0628	8.74945
MYH9	0.0379184	0.280571	2.28781	309.26
HABP4	0.0433892	0.284794	2.16998	74.3371
SUZ12	0.0311155	0.275733	-1.68567	16.9257
GALNT12	0.022284	0.271515	2.72137	50.4766
MVP	0.0451701	0.287068	2.98349	63.0259
ABL2	0.0883002	0.317807	1.37937	69.3542
NF2	0.0624747	0.302082	1.03973	25.3256
TFPI2	0.0332636	0.278932	-1.0425	354.725
JUNB	0.100539	0.328822	2.40493	26.2942
HDAC7	0.0634373	0.302665	2.65515	37.6849
POLD2	0.0700887	0.306186	1.85008	132.715
WDR4	0.143697	0.366116	1.38034	6.80475
SBSN	0.0257629	0.274316	3.00862	7.75701
ACLY	0.00651118	0.268994	3.7755	375.644
SHKBP1	0.0475378	0.289983	2.24661	40.9801
GFRA2	0.140329	0.362431	-1.26644	0.273791
TNS3	0.0170312	0.268994	1.93117	133.921
RPL27	0.10113	0.329561	-1.22262	336.27
CD151	0.12147	0.347638	1.48576	93.7271
CKS2	0.127988	0.353638	3.22948	111.664
PFN1	0.017438	0.268994	3.13215	676.078
FOSL1	0.0171505	0.268994	2.88139	9.52737
MFAP4	0.0253096	0.274316	-2.69051	3.11559
HAT1	0.042226	0.283386	-1.94351	24.6323
IL18	0.13032	0.355092	3.10855	45.8562
CCNA2	0.0551369	0.297437	2.09383	24.415
SLC43A2	0.0209808	0.271119	2.48337	5.81381
HMGCR	0.0270641	0.274316	2.23811	206
RPL36A-HNRNPH2	0.167977	0.391007	3.43129	30.0914
SLC43A3	0.0340187	0.279366	1.41417	3.36448
NCEH1	0.0160716	0.268994	1.83396	13.4016
DDX21	0.102197	0.331021	-0.989033	26.9904
PLOD3	0.135968	0.358205	1.64588	30.2972
CPA4	0.0172821	0.268994	1.55522	68.924
PNP	0.0588898	0.299999	1.23411	9.44176
NOC4L	0.152802	0.375657	1.42206	14.6508
ITGA5	0.0943783	0.322029	2.74752	22.2959
NOV	0.036877	0.280425	1.91877	26.0881
CSPG5	0.0178078	0.268994	-2.22444	3.43306
SMOC2	0.0108705	0.268994	-4.75534	1.75079
LAMA1	0.00341026	0.268994	3.86235	16.2534
ZNF703	0.0215306	0.271119	1.53952	11.9864
ELOVL1	0.149515	0.372703	1.18715	30.1064
PVR	0.0118764	0.268994	2.02063	18.622
ANGPTL7	0.0176031	0.268994	1.88411	53.0349
AMY2B	0.10398	0.332297	-1.1872	0.432876
PLD5	0.0316881	0.276758	-3.88962	3.06579
OGFRL1	0.108605	0.335433	1.91481	40.1128
GLRX3	0.0413217	0.282759	1.42729	37.2074
HMGB2	0.0760546	0.311183	2.1897	114.326
CEP55	0.00549115	0.268994	3.68387	51.2142
CAPNS1	0.0452685	0.287068	1.10453	310.793
MKI67	0.0478306	0.289983	3.77555	40.5905
PRIM2	0.103155	0.331808	1.45242	14.7642
RPL32	0.0196639	0.270522	-1.36527	163.037
CEP290	0.0385147	0.280654	-1.56305	4.85892
MYOF	0.0112065	0.268994	3.25137	111.005
HELLS	0.00679493	0.268994	-2.16411	5.17359
NOL7	0.0113671	0.268994	-1.82279	50.3573
RND3	0.112891	0.339785	1.53669	65.3926
ECM1	0.057657	0.297907	4.18954	24.6197
TMSB4X	0.0107052	0.268994	2.70674	29.1401
GPM6A	0.0840236	0.314809	-2.1011	18.0372
SAAL1	0.185597	0.409358	1.06397	9.995
SMS	0.00621802	0.268994	2.25123	205.837
PTMA	0.0381082	0.280571	-2.29423	357.359
SHCBP1	0.00494115	0.268994	2.57921	11.9599
TOP2A	0.00547586	0.268994	3.6614	116.997
EHD1	0.0394181	0.281149	1.22186	38.0429
PTN	0.00142828	0.268994	-4.54494	12.088
TMSB10	0.0551636	0.297437	2.99954	1317.18
CNN3	0.0263467	0.274316	1.5187	404.682
IDI1	0.00766512	0.268994	1.98594	553.588
MVD	0.0170754	0.268994	5.54968	484.087
PTAR1	0.0314058	0.275733	-1.70955	5.43283
ANGPTL2	0.0903708	0.319841	1.29567	20.8379
SEPN1	0.0683056	0.305567	1.80015	55.1833
SLC1A5	0.0260053	0.274316	1.63063	24.2501
NCAPD2	0.00126422	0.268994	2.86092	83.5078
PLAUR	0.0856764	0.31516	3.34512	13.5485
AURKB	0.0156951	0.268994	3.29706	14.8062
FLNC	0.0938837	0.321593	1.74618	46.7135
PARP4	0.0904355	0.319856	1.13829	38.4473
NPNT	0.0202163	0.270522	-1.47464	3.80356
PDGFA	0.0575704	0.297907	-2.34359	1.26997
CCDC85C	0.0115041	0.268994	1.67722	47.7406
TXNRD1	0.0183282	0.269742	1.82966	204.813
RSL1D1	0.0663833	0.304006	-1.39146	27.7613
SLC16A8	0.306495	0.537334	-1.1228	5.07394
RNF181	0.0786892	0.311734	1.72616	32.3925
GFRA1	0.0293687	0.275331	2.43229	41.5743
CRABP2	0.0375059	0.280425	2.51489	48.0061
SERPINE1	0.0132989	0.268994	3.02251	72.5481
CDH6	0.0537814	0.295586	1.75007	6.75182
EIF4A1	0.0865164	0.315789	1.16125	235.193
NOSIP	0.0886713	0.317807	1.59435	26.9783
DNMT1	0.13253	0.356417	1.23893	30.0683
PRKAG2	0.012507	0.268994	1.25894	57.1782
ITPR3	0.000962996	0.268994	3.93456	24.7673
GINS2	0.238937	0.46499	2.19695	9.64299
ATN1	0.21792	0.44337	1.21745	52.0754
IRAK2	0.0391271	0.280832	1.75167	7.07087
MPHOSPH10	0.060487	0.302044	-2.17586	7.69152
BZW1	0.0887544	0.317807	-1.03998	86.8071
TUBB	0.00882547	0.268994	1.1783	708.5
KIF4A	0.0276343	0.274316	2.74328	13.8434
TACC3	0.00474874	0.268994	3.41634	29.3709
KPNA4	0.0201857	0.270522	-1.28773	13.0192
ZWINT	0.00474398	0.268994	2.35815	18.0363
SERPINE3	0.0498828	0.292032	-2.59218	29.7447
ADAMTS3	0.065479	0.303474	-1.2848	2.13295
CCBE1	0.0465859	0.28877	-1.80579	2.52741
ANXA1	0.0286784	0.275331	3.2116	573.549
DHCR24	0.0358414	0.280425	3.06789	340.436
NCKAP5	0.02081	0.271119	-2.07711	1.96901
IPO7	0.0537056	0.295478	-1.41029	25.4434
LDLR	0.061531	0.302065	2.67756	151.339
MAP1B	0.019257	0.269857	1.26028	213.079
TMEM47	0.0106483	0.268994	-2.69815	5.29972
ARAP3	0.0131267	0.268994	2.48311	15.448
NUF2	0.0311825	0.275733	2.36011	15.215
SH2D5	0.00612009	0.268994	2.36751	7.12941
CLIC1	0.00533832	0.268994	2.20425	102.673
TIMP3	0.111985	0.338877	-1.24454	269.435
NCAM2	0.000141396	0.259607	-2.6855	1.07034
PDLIM7	0.0210267	0.271119	2.12164	230.277
SMTN	0.0518717	0.29365	1.65963	13.0167
CDK1	0.0546189	0.296696	1.51588	59.5332
DNTTIP2	0.0888021	0.317807	-1.14638	17.1644
LMO7	0.0627149	0.302665	1.07452	3.93283
CD44	0.0141683	0.268994	1.91734	51.2196
CYR61	0.0488815	0.291749	2.33754	148.612
USP1	0.0792858	0.312026	-1.48388	20.2604
HMMR	0.00159951	0.268994	3.23468	30.0476
CBS	0.00890513	0.268994	1.97465	60.951
S100A4	0.073451	0.30836	4.72008	37.5285
PLK2	4.52e-05	0.178067	1.85015	259.149
JUN	0.00217119	0.268994	1.94724	14.3729
FGFR2	0.00838607	0.268994	-2.34855	7.80456
TAGLN	0.0214563	0.271119	1.1729	209.469
FREM2	0.0455888	0.287547	-2.05782	1.26043
CIT	0.0360381	0.280425	2.69015	8.05816
LIG1	0.263039	0.490604	1.20486	18.5798
TUBB6	0.0176389	0.268994	2.19763	270.599
SERPINF1	0.0268502	0.274316	-1.56623	479.679
RGS20	0.0393062	0.281093	2.09534	5.89738
SPAG5	0.0019211	0.268994	3.9824	31.7038
WHSC1	0.116489	0.34274	1.324	30.034
ERCC6L	0.112133	0.339097	1.72262	3.2864
STUB1	0.223305	0.448157	1.56708	23.4063
SLC39A12	0.0181024	0.269167	-5.60099	0.858202
C18orf21	0.0353694	0.280425	-1.02553	8.88924
COTL1	0.004908	0.268994	2.6076	408.934
MCM7	0.00950196	0.268994	1.77674	63.7453
CHEK2	0.160401	0.383895	1.11915	6.94948
ANLN	0.00577427	0.268994	3.17762	42.5148
S100A2	0.00431533	0.268994	3.16649	20.8227
ECE1	0.0402748	0.282477	1.38586	7.64296
PENK	0.0381396	0.280571	3.04949	14.5718
S100A11	0.0477641	0.289983	3.48345	216.981
TGFBI	0.0189141	0.269857	4.69856	110.394
HMGA1	0.0216167	0.271119	4.53007	586.036
MCM5	0.0721594	0.307039	1.4126	24.0646
SQLE	0.0151638	0.268994	2.16683	412.985
TRMT1	0.18068	0.404933	1.50151	24.7718
NUSAP1	0.0253545	0.274316	2.76807	48.3727
PXN	0.0124655	0.268994	2.33329	45.0761
PRKCA	0.0007684	0.268994	1.99656	14.5889
DDX52	0.0709947	0.306761	-1.06318	8.27971
DKK1	0.0706106	0.306695	2.0587	5.07785
ANXA2	0.0799926	0.312579	1.82463	671.594
GPRC5A	0.0108203	0.268994	2.51701	36.0509
TPX2	0.0238556	0.273561	4.04654	56.9829
IL13RA2	0.00565913	0.268994	3.90439	33.3042
ACAT2	0.000461741	0.268994	5.24199	303.839
FASN	0.0478157	0.289983	4.23987	349.859
S100A10	0.023255	0.273561	1.15771	201.201

## Sheet: 3 hr RNA vs 48 hr Protein
tracking_id	Pvalue-3h	FDR-3h	Log2FD-3h	MaxFPKM
KIF1B	0.0250184	0.469847	1.15892	68.6255
C10orf54	0.0609966	0.531986	1.16188	4.61807
S100A6	0.058168	0.529575	1.43757	54.3834
LRRC8E	0.0152285	0.469847	2.1145	8.18576
LRRC59	0.0232751	0.469847	2.06137	55.4695
SLC4A7	0.0205715	0.469847	2.01412	72.4163
ELOVL5	0.0835401	0.547925	1.32263	189.548
PVRL2	0.0506116	0.523699	1.33161	86.1856
TAGLN2	0.00717181	0.469847	3.34738	132.013
AMOTL2	0.000447722	0.446113	1.69712	118.065
TFB2M	0.0672977	0.536052	1.97653	22.855
KLF5	0.00420264	0.469847	2.62422	224.307
UPP1	0.0315754	0.488974	1.50502	13.1954
AHNAK	0.022	0.469847	2.17374	56.7735
ARHGAP29	0.0193923	0.469847	2.55427	90.1279
FDPS	0.174186	0.616103	0.975308	45.2681
CIRH1A	0.00865806	0.469847	1.2673	37.5693
CHURC1	0.0680086	0.536052	-1.06759	20.253
SOSTDC1	0.0936352	0.557363	-1.17892	88.5555
ATP1B3	0.032074	0.490095	1.46877	115.321
ACSL4	0.0242799	0.469847	1.63546	35.897
FAM83G	0.0463594	0.517198	3.07171	13.4787
HMGCS1	0.0658061	0.535802	1.26784	232.485
PRIM1	0.225614	0.659014	-1.51493	2.44067
TUBA1A	0.0300971	0.483341	1.39165	294.229
SOAT1	0.0198374	0.469847	1.19103	83.1309
STK17A	0.0164321	0.469847	2.90609	78.6797
PLEC	0.144522	0.595981	1.61945	24.6185
CDC42EP2	0.0682326	0.536052	1.37097	6.2178
NOG	0.0353025	0.499303	-1.88526	6.56554
EPHA2	0.0515302	0.52411	4.63769	102.985
UAP1	0.0204806	0.469847	2.47674	103.788
MAP2K3	0.00841099	0.469847	5.25116	430.761
FOSL2	0.049898	0.521533	2.41667	17.6905
ETF1	0.0237898	0.469847	1.63771	64.3967
BAZ1A	0.00703965	0.469847	1.45002	40.7102
KIF11	0.120993	0.574921	-1.19203	1.9245
GJC1	0.0226052	0.469847	2.06968	21.8546
ABT1	0.0757094	0.540149	1.25208	11.7038
S100A16	0.0498536	0.521533	2.62779	80.9192
NOP2	0.0214242	0.469847	1.15451	22.49
ITGA3	0.0986164	0.561007	1.3117	76.6824
TUBB3	0.0107162	0.469847	1.02838	37.9418
GLS	0.0452945	0.514712	1.512	56.5596
TPM1	0.129173	0.582148	1.31335	879.751
EIF5A	0.0728455	0.539187	1.33104	103.035
LRRFIP1	0.00526213	0.469847	3.19475	229.219
CAPN2	0.0481326	0.521533	1.77509	280.391
ATAD3B	0.0192218	0.469847	1.21567	4.84303
AXL	0.034924	0.498604	2.23441	57.4399
UTP11L	0.0677103	0.536052	1.01633	32.708
STK10	0.0243483	0.469847	1.90497	6.97112
TIMP1	0.00526612	0.469847	1.54169	126.806
ZYX	0.0432504	0.512848	1.41497	142.943
PLAU	0.0225145	0.469847	3.45446	35.582
KPNA2	0.000729231	0.446113	1.7923	91.7319
ACOT7	0.0225514	0.469847	1.38997	22.6807
JUND	0.135062	0.58739	2.12425	164.996
POLE3	0.0578246	0.528381	1.49331	42.5062
HN1	0.190719	0.628191	1.26328	22.2682
WDR43	0.0850314	0.548898	1.94828	80.6061
ZMYM1	0.0646225	0.535802	-1.27901	3.29402
UBE2H	0.0017656	0.446113	1.04622	91.0737
PHLDA2	0.0166375	0.469847	4.58403	28.9561
PPARD	0.0323618	0.490095	1.47041	20.7391
SERPINB2	0.258587	0.68385	1.09638	1.96482
THBS1	0.000214901	0.446113	3.64037	291.173
HAND2	0.0591274	0.530304	-1.13414	8.04678
PRMT1	0.201124	0.638559	1.07595	72.9029
KIAA0430	0.0134891	0.469847	-1.10213	11.1492
SERPINB8	0.00725221	0.469847	3.71583	29.4884
GNL2	0.151915	0.604248	1.37952	45.0967
DAB2	0.0586409	0.529695	1.39533	86.3276
TBC1D2	0.116915	0.572126	1.95437	22.0323
MOG	0.0442582	0.514048	1.189	9.69127
UTP18	0.056129	0.525025	1.10331	41.912
ABL2	0.0287582	0.478988	3.10144	234.545
SMC2	0.0612058	0.532161	-1.08113	10.1875
MED10	0.0298482	0.482584	1.12409	25.5708
JUNB	0.0885665	0.551496	3.50103	51.0907
NOP16	0.049216	0.521533	2.31391	43.9306
F3	0.04919	0.521533	2.72728	87.013
SBSN	0.101792	0.563716	3.04461	10.5965
MAP7D1	0.0587529	0.529695	1.18274	54.9577
FOSL1	0.0162873	0.469847	7.78173	264.85
NUDC	0.123671	0.577042	1.24483	101.618
HMGCR	0.0175218	0.469847	1.08703	96.0454
RPL36A-HNRNPH2	0.630369	0.85045	-0.726878	0.712458
HERC3	0.203088	0.639743	1.1788	22.714
SPECC1L	0.149022	0.601739	-1.02701	7.66365
DDX21	0.0292752	0.482165	1.8082	200.851
NCEH1	0.0108102	0.469847	4.62921	97.1543
PNP	0.0151378	0.469847	2.80058	29.4545
ITGA5	0.0907194	0.551978	2.73473	22.6024
DNMBP	0.0216244	0.469847	2.25665	16.059
ZNF703	0.0784206	0.542275	1.47363	12.578
PVR	0.0148281	0.469847	2.14052	20.4671
HSPH1	0.00471363	0.469847	2.13247	583.452
AMY2B	0.141416	0.59382	-1.00987	0.779465
GLRX3	0.0107454	0.469847	1.63011	39.5665
RND3	0.0492241	0.521533	3.57459	269.514
SMS	0.00114376	0.446113	1.82526	149.57
UTP3	0.000938894	0.446113	1.93036	62.7028
EHD1	0.0517706	0.524368	2.13786	64.2137
TMSB10	0.0157732	0.469847	1.52826	411.652
CNN3	0.0182885	0.469847	2.07749	595.576
FOSB	0.0295987	0.482165	6.58833	137.782
ZNF217	0.0259986	0.469847	1.83687	47.4716
IDI1	0.0479257	0.521533	1.00874	300.183
ANGPTL2	0.16429	0.609021	1.04761	16.0117
NCAPD2	0.0645675	0.535802	-1.08773	4.94994
PLAUR	0.0409498	0.512318	5.54621	69.4237
FLNC	0.0587506	0.529695	3.61363	160.872
GRWD1	0.109335	0.568471	1.35872	29.174
PPRC1	0.011497	0.469847	1.46987	25.7094
VASP	0.0470348	0.517409	2.56769	47.654
AKAP12	0.000407855	0.446113	2.70204	85.6792
PTRF	0.00723184	0.469847	2.50521	307.125
CRABP2	0.124214	0.577042	1.46761	20.703
SERPINE1	0.00100777	0.446113	6.52025	802.46
EIF4A1	0.0272227	0.470936	2.16748	486.253
IRAK2	0.0351365	0.499138	1.8056	7.47679
BZW1	0.0631461	0.53418	1.13296	404.042
GAS1	0.0453531	0.514712	-1.62586	6.47058
KPNA4	0.00958423	0.469847	1.73805	110.582
BAG2	0.125509	0.578343	1.32831	21.1593
ANXA1	0.00385855	0.469847	3.75	903.658
HEATR3	0.175793	0.616607	0.974306	2.93154
LDLR	0.0659891	0.535802	2.30679	118.486
MAP1B	0.0065433	0.469847	1.25946	218.425
SH2D5	0.00842311	0.469847	2.14979	6.02752
CLIC1	0.0404621	0.512169	2.32761	127.2
SFN	0.0180119	0.469847	4.69546	27.4104
FHL2	0.0670646	0.536052	3.22843	125.296
CD3EAP	0.0413296	0.512318	1.24514	4.02102
DNTTIP2	0.0854527	0.548898	1.58126	114.239
CD44	0.0296714	0.482165	3.01095	101.078
CYR61	0.0410684	0.512318	3.47841	319.648
S100A4	0.0753425	0.540149	2.70737	10.774
PLK2	0.00755501	0.469847	1.93618	280.466
MYO1B	0.0452702	0.514712	1.09552	30.4088
ZNF622	0.0629053	0.533906	1.09178	27.897
JUN	0.00519268	0.469847	4.30453	81.1256
CAV1	0.026235	0.469847	1.38384	77.6634
TAGLN	0.0449453	0.514712	1.15784	213.483
VGF	0.273303	0.694246	1.20063	2.36417
TUBB6	0.0174588	0.469847	2.39846	309.852
RGS20	0.00513371	0.469847	3.81106	24.0871
COTL1	0.0450348	0.514712	1.15161	138.414
GPATCH4	0.0469813	0.517224	1.32852	29.2523
S100A2	0.011596	0.469847	3.10799	21.1501
PENK	0.0918898	0.554218	1.5237	4.61269
S100A11	0.0696605	0.537495	2.52493	109.411
NOLC1	0.0110573	0.469847	2.17533	94.9616
HMGA1	0.0198829	0.469847	3.8374	369.02
CDKN1A	0.0115548	0.469847	3.08504	203.01
DKK1	0.0136505	0.469847	5.9692	94.9366
ANXA2	0.0973764	0.560265	1.58493	564.619
GPRC5A	0.000544702	0.446113	3.80523	91.6044
IL13RA2	0.0142435	0.469847	4.22974	38.5789
ACAT2	0.120625	0.574921	1.19486	20.1284
JMJD6	0.183709	0.623374	2.15545	21.0907
S100A10	0.0367174	0.50182	1.79624	287.928
