# Supplementary material for: Proteome Landscape of Epithelial-to-Mesenchymal Transition (EMT) of Retinal Pigment Epithelium Shares Commonalities With Malignancy-Associated EMT
Source: Mol Cell Proteomics. 2021 Aug 27;20:100131. doi: 10.1016/j.mcpro.2021.100131 (PMC8482521; doi:10.1016/j.mcpro.2021.100131)
Supplement: Supplemental Table S8 [file mmc8.xlsx]

## Sheet: AMD_RNA-seq
tracking_id	Log2 FC-3 hr	Log2 FC-12 hr	Log2 FC-48 hr
ITGA5	2.73473	4.15131	2.74752
IGSF3	-0.32791	-1.60838	-1.32638
CAV1	1.38384	1.00555	0.222068
MARCKS	0.133912	-0.645851	-0.838815
BASP1	-0.308814	-1.46491	-1.69316
S100A10	1.79624	2.22619	1.15771
S100A11	2.52493	4.28832	3.48345
NQO1	-0.551313	2.20807	3.73165
LDLR	2.30679	1.56893	2.67756
SLC4A7	2.01412	2.05057	-1.00382
ACSL4	1.63546	1.22233	0.970407
FAM129B	0.831823	3.24603	1.9829
CTSD	-0.0815028	0.2488	1.29767
S100A16	2.62779	3.81963	1.69367
SQLE	0.407925	-0.294053	2.16683
ITPR3	0.192074	4.61188	3.93456
CLU	0.586109	0.185787	0.0328056
GFRA1	-0.0231932	2.26216	2.43229
CD44	3.01095	4.58599	1.91734
ITGA3	1.3117	3.96722	3.74031
CRABP2	1.46761	1.28382	2.51489
CDK1	-0.36561	-3.12533	1.51588
TGM2	0.248034	1.70018	0.856936
ASAH1	-0.10304	-1.35977	-1.35496
MAP1B	1.25946	0.476756	1.26028
SPC25	-0.158415	0.10701	0.94875
SMC2	-1.08113	-1.65289	0.122181
SLC16A3	-0.373328	-0.388101	1.4387
CNN3	2.07749	1.43978	1.5187
MCM4	0.366876	0.992321	-0.804407
TAGLN2	3.34738	4.29017	3.23053

## Sheet: AMD_Proteomics
	FC12h	FC48h
AGRN	-1.23209	0
ANLN	0	1.43815
ANXA1	1.02213	1.66774
ANXA3	0	1.12266
APP	-1.01253	0
ATP5J	0	-1.0168
CALU	0	0.992347
CD82	0	-1.00316
CDH1	-1.33405	-1.17643
CIT	0	1.49171
COL1A2	0	-1.52929
DDX21	1.58684	1.16895
DOCK10	0	1.31752
FBN1	-1.76377	-1.62528
FLRT3	0	-1.17063
GLUL	0	-1.19546
HMGB2	0	1.37574
HMGCS1	0	1.35111
HSPG2	-1.27177	0
ITPR3	0	1.16012
LAD1	0	-1.16474
LDLR	1.01629	1.29953
MARCKS	0	1.21961
MYO1B	0	1.2189
NCAPD2	0	1.31552
NCAPG	0	1.41161
NCAPH	0	1.36397
PCNA	0	1.60055
PLAT	0	1.0763
PLAU	1.86016	2.07971
PRNP	-1.19689	-1.18434
PTGFRN	-1.09566	-0.992599
PTRF	0	1.21719
RPL37A	0	1.0881
RRM1	0	1.48878
S100A16	1.33292	0
S100A2	1.47728	1.29237
SFN	1.28533	1.14859
SLC4A7	1.77462	1.1549
SMC2	0	1.90103
SMC4	0	1.73225
SQLE	0	1.06527
STMN1	0	1.10578
TK1	0	2.93849
TPT1	1.07577	0
TUBB3	0	1.26369
TUBB6	0	1.14959
VASN	-1.05842	0
WNT5A	-1.33436	-1.05136

## Sheet: AMD_RNAseq2
tracking_id	Log2FD-3h	Log2FD-12h	Log2FD-48h
COL1A2	-0.0173304	0.217354	-0.39018
WNT5A	-0.576229	-2.15398	-1.65857
GLUL	-0.0957458	-0.80302	-0.737661
PLAT	0.343239	2.51833	0.378951
MARCKS	0.133912	-0.645851	-0.838815
VASN	-0.413679	-1.23139	-0.26824
DOCK10	-0.113084	0.341627	-0.387978
RRM1	-0.63431	-0.485832	0.300213
TK1	0.675484	-0.101396	3.22212
NCAPH	-0.376977	-0.70082	2.37827
HSPG2	0.133655	1.84429	2.25599
CIT	-0.209986	-0.0793733	2.69015
NCAPD2	-1.08773	-0.594781	2.86092
FBN1	-0.263665	-0.304028	0.106738
SMC2	-1.08113	-1.65289	0.122181
SMC4	-0.275443	-1.36499	0.238277
ANLN	0.237093	-0.501694	3.17762
HMGCS1	1.26784	-1.95117	0.840987
NCAPG	0.245042	-0.684018	2.5118
TUBB3	1.02838	1.61669	1.73829
HMGB2	0.212259	-1.09796	2.1897
TPT1	0.444442	-0.663466	-0.949543
TUBB6	2.39846	1.97446	2.19763
PTRF	2.50521	2.45511	0.862039
LAD1	0.879756	-0.172466	-0.102495
CDH1	-0.32277	-1.62841	-0.201182
FLRT3	-1.76626	-3.24467	-1.46775
S100A2	3.10799	4.29867	3.16649
S100A16	2.62779	3.81963	1.69367
SLC4A7	2.01412	2.05057	-1.00382
PLAU	3.45446	5.06433	3.39204
LDLR	2.30679	1.56893	2.67756
CD82	1.17669	1.49579	0.722244
ITPR3	0.192074	4.61188	3.93456
PTGFRN	-0.414853	-0.136789	-0.0135575
MYO1B	1.09552	1.93995	0.0112516
PRNP	1.00905	-0.052259	-0.388273
APP	-0.0915648	-0.59799	-0.532961
AGRN	-0.211111	1.26102	1.89519
SQLE	0.407925	-0.294053	2.16683
ANXA1	3.75	3.6947	3.2116
SFN	4.69546	3.72821	0
ANXA3	0.735679	2.10528	3.24105
RPL37A	-0.0823588	-0.800137	-0.909227
PCNA	0.324234	1.39082	0.647084
STMN1	-0.0488314	-1.5893	0.676501
ATP5J	-0.44403	-1.36329	-1.17548
DDX21	1.8082	1.38283	-0.989033
CALU	0.802553	-0.00433314	-0.280457

## Sheet: AMD_Proteomics2
	FC12h	FC48h
AGRN	-1.23209	0
ANLN	0	1.43815
ANXA1	1.02213	1.66774
ANXA3	0	1.12266
APP	-1.01253	0
ATP5J	0	-1.0168
CALU	0	0.992347
CD82	0	-1.00316
CDH1	-1.33405	-1.17643
CIT	0	1.49171
COL1A2	0	-1.52929
DDX21	1.58684	1.16895
DOCK10	0	1.31752
FBN1	-1.76377	-1.62528
FLRT3	0	-1.17063
GLUL	0	-1.19546
HMGB2	0	1.37574
HMGCS1	0	1.35111
HSPG2	-1.27177	0
ITPR3	0	1.16012
LAD1	0	-1.16474
LDLR	1.01629	1.29953
MARCKS	0	1.21961
MYO1B	0	1.2189
NCAPD2	0	1.31552
NCAPG	0	1.41161
NCAPH	0	1.36397
PCNA	0	1.60055
PLAT	0	1.0763
PLAU	1.86016	2.07971
PRNP	-1.19689	-1.18434
PTGFRN	-1.09566	-0.992599
PTRF	0	1.21719
RPL37A	0	1.0881
RRM1	0	1.48878
S100A16	1.33292	0
S100A2	1.47728	1.29237
SFN	1.28533	1.14859
SLC4A7	1.77462	1.1549
SMC2	0	1.90103
SMC4	0	1.73225
SQLE	0	1.06527
STMN1	0	1.10578
TK1	0	2.93849
TPT1	1.07577	0
TUBB3	0	1.26369
TUBB6	0	1.14959
VASN	-1.05842	0
WNT5A	-1.33436	-1.05136
