# Supplementary material for: Proteome Landscape of Epithelial-to-Mesenchymal Transition (EMT) of Retinal Pigment Epithelium Shares Commonalities With Malignancy-Associated EMT
Source: Mol Cell Proteomics. 2021 Aug 27;20:100131. doi: 10.1016/j.mcpro.2021.100131 (PMC8482521; doi:10.1016/j.mcpro.2021.100131)
Supplement: Supplemental Table S9 [file mmc9.xlsx]

## Sheet: 12 hr_Canonical Pathways
Ingenuity Canonical Pathways	-log(p-value)	Ratio	z-score	Molecules
EIF2 Signaling	29.5	0.281	4.811	RPL11,RPS23,RPLP2,RPL35A,CCND1,RPS11,EIF2A,RPS7,EIF1,EIF3B,RPS20,RPS13,RPL23A,EIF5,RPS2,PABPC1,FGFR1,EIF5B,RPL7L1,EIF2S3,RPL12,RPL37A,EIF2S2,RPL10A,RPL15,RPS25,RPSA,RPL26,EIF4G1,RPL7A,EIF2S1,EIF2B2,RPS28,SHC1,RPL35,RPL18A,EIF3A,RPS17,RPS5,MAP2K1,RPL31,RPS24,RPS19,EIF3H,RPL34,RPL30,EIF3J,RPL23,RPS21,RPS29,EIF3G,RPL27,EIF3F,RPS15,RPS16,RPS26,EIF4A1,EIF3I,RPL5,EIF1AX,EIF3L,RPLP0
Regulation of eIF4 and p70S6K Signaling	20.2	0.274	1.134	RPS23,EIF2S1,EIF4G1,EIF2B2,EIF2A,RPS11,RPS28,RPS7,SHC1,ITGA3,EIF1,RPS20,EIF3B,RPS13,EIF3A,RPS2,RPS17,RPS5,MAP2K1,RPS24,PABPC1,RPS19,EIF3H,FGFR1,ITGA5,EIF3J,EIF2S3,RPS21,RPS29,EIF2S2,EIF3G,RPS15,EIF3F,RPS16,PPP2R3A,RPS26,EIF4A1,EIF3I,RPS25,PPP2R1B,EIF3L,EIF1AX,RPSA
mTOR Signaling	12.3	0.189	0.632	PRKAB1,RPS23,RPS6KA3,EIF4G1,RPS11,RPS28,RPS7,RPS20,EIF3B,RPS13,EIF3A,RPS6KA2,RPS2,RPS17,RPS5,RPS24,EIF4B,RPS19,EIF3H,FGFR1,EIF3J,RPS21,RPS29,EIF3G,RPS15,EIF3F,RPS16,RND3,PPP2R3A,RPS26,EIF4A1,EIF3I,PRKAG2,RPS25,PPP2R1B,EIF3L,FNBP1,RPSA
Coagulation System	5.35	0.286	2.333	F2R,F13A1,PLAUR,FGB,PLAU,SERPINE1,FGA,F3,FGG,PLAT
Protein Ubiquitination Pathway	4.77	0.113	#NUM!	CRYAB,CDC20,DNAJB4,UBE3B,DNAJA1,UBE2S,ELOC,HSP90AB1,USP42,NEDD4,UBE2Q1,UBE2M,USP15,USP38,HSPH1,USP36,DNAJC2,USP1,USP33,HSPA8,UBE2G2,DNAJC21,CBL,UBE2J1,UBE2H,CDC34,DNAJB6,DNAJC7,UBE2E1,UBE2J2
Glucocorticoid Receptor Signaling	4.21	0.1	#NUM!	KRT34,JAK1,PRKAB1,SMAD3,MNAT1,FGG,SHC1,JUN,NFAT5,HSP90AB1,ANXA1,SERPINE1,NFKBIB,MAP2K1,POLR2J2/POLR2J3,CCNH,SRA1,KRT17,MED1,FGFR1,MAPK8,KRT80,POLR2G,HSPA8,KRT12,KRT8,POLR2E,KRT19,CDKN1A,PRKAG2,NFATC2,KRT18,PLAU,TAF15
Sumoylation Pathway	4.21	0.156	0.302	SERBP1,ETS1,HDAC2,MAPK8,ZEB1,NFKB2,DAXX,TDG,JUN,RND3,SIRT1,RANGAP1,SENP5,ZNF217,FNBP1
Hypoxia Signaling in the Cardiovascular System	4.2	0.173	#NUM!	UBE2M,UBE2Q1,NQO1,UBE2S,UBE2G2,UBE2J1,JUN,HSP90AB1,UBE2H,CDC34,NFKBIB,UBE2E1,UBE2J2
RAN Signaling	3.98	0.353	#NUM!	KPNA3,KPNA4,RANGAP1,RANBP1,KPNA2,IPO5
Assembly of RNA Polymerase I Complex	3.79	0.417	#NUM!	POLR1D,POLR1C,POLR1A,POLR1B,POLR1E
Cell Cycle: G1/S Checkpoint Regulation	3.49	0.167	0.632	RPL11,PA2G4,HDAC2,PAK1IP1,SMAD3,HDAC7,CDKN1A,CDK6,RPL5,GNL3,CCND1
IGF-1 Signaling	3.19	0.132	2.828	NEDD4,CTGF,JAK1,FGFR1,MAPK8,IGFBP5,SHC1,JUN,PRKAG2,IGFBP3,SFN,CYR61,MAP2K1,PRKAR1A
Acute Phase Response Signaling	3.17	0.112	3.5	IL6ST,MAPK8,NFKB2,CRABP1,FGG,HMOX2,SHC1,IL18,JUN,RBP7,MAP2K3,FGB,OSMR,SERPINE1,NFKBIB,FGA,NOLC1,IL1RAP,MAP2K1
Extrinsic Prothrombin Activation Pathway	3.12	0.312	#NUM!	F13A1,FGB,FGA,F3,FGG
PI3K/AKT Signaling	2.94	0.12	1.604	GAB2,CDC37,JAK1,ITGA5,NFKB2,CCND1,SHC1,ITGA3,HSP90AB1,PPP2R3A,CDKN1A,SFN,NFKBIB,MAP2K1,PPP2R1B
Regulation of IL-2 Expression in Activated and Anergic T Lymphocytes	2.77	0.138	#NUM!	VAV2,NFAT5,JUN,BCL10,SMAD3,MAPK8,NFATC2,NFKB2,MALT1,NFKBIB,MAP2K1
PPAR Signaling	2.65	0.126	-1.732	SHC1,SRA1,IL18,JUN,HSP90AB1,MED1,PPARD,NFKB2,NFKBIB,MAP2K1,IL1RAP,MAP4K4
HIPPO signaling	2.47	0.126	-0.333	CSNK1E,AJUBA,PPP2R3A,WWTR1,SMAD3,CD44,NF2,SFN,PPP2R1B,TP53BP2,LATS1
Estrogen Receptor Signaling	2.4	0.109	#NUM!	POLR2J2/POLR2J3,SRA1,CCNH,MED1,MNAT1,POLR2G,SHC1,DDX5,POLR2E,SPEN,MED10,MED13L,MAP2K1,TAF15
VEGF Signaling	2.35	0.117	2.449	SHC1,EIF1,ACTN2,FGFR1,EIF2S3,ACTN4,SFN,EIF2S1,EIF2B2,MAP2K1,EIF2S2,EIF1AX
Cyclins and Cell Cycle Regulation	2.26	0.125	-0.816	CCNH,PA2G4,HDAC2,PPP2R3A,WEE1,HDAC7,CDKN1A,CDK6,PPP2R1B,CCND1
Oncostatin M Signaling	2.25	0.176	2.449	IL6ST,SHC1,JAK1,OSMR,PLAU,MAP2K1
Cell Cycle Control of Chromosomal Replication	2.25	0.143	#NUM!	CDK12,ORC2,CDK17,CDK6,CDK9,CDK10,MCM4,MCM7
Regulation of Cellular Mechanics by Calpain Protease	2.21	0.14	0.447	ITGA3,ACTN2,CDK6,ITGA5,CAPN2,ACTN4,CAST,CCND1
IL-10 Signaling	2.21	0.13	#NUM!	IL18,JAK1,JUN,MAPK8,MAP2K3,NFKB2,NFKBIB,IL1RAP,MAP4K4
Remodeling of Epithelial Adherens Junctions	2.21	0.13	#NUM!	ARPC5L,ACTN2,TUBB2A,CBLL1,ZYX,ACTN4,DNM1L,CLIP1,TUBB2B
Molecular Mechanisms of Cancer	2.19	0.0787	#NUM!	CDK12,GAB2,JAK1,PA2G4,SMAD3,CDK9,CCND1,CDK10,CHEK1,SHC1,ITGA3,JUN,CDK17,NFKBIB,MAP2K1,HAT1,FGFR1,DVL1,MAPK8,CDK6,ITGA5,NFKB2,DAXX,CBL,RND3,CDKN1A,PRKAG2,MAP2K3,ARHGEF10,FNBP1,PRKAR1A
NRF2-mediated Oxidative Stress Response	2.18	0.0933	2.53	DNAJB4,FGFR1,NQO1,MAPK8,JUNB,DNAJA1,MAFF,DNAJC21,JUN,FOSL1,JUND,MAP2K3,DNAJB6,SQSTM1,CDC34,MAP2K1,ENC1,DNAJC7
Androgen Signaling	2.14	0.102	1.414	POLR2J2/POLR2J3,CCNH,SMAD3,NFKB2,MNAT1,CCND1,NCOA4,POLR2G,SHC1,TGFB1I1,JUN,POLR2E,PRKAG2,PRKAR1A
p53 Signaling	2.1	0.108	0	JUN,THBS1,MED1,FGFR1,SIRT1,CDKN1A,MAPK8,GNL3,SFN,CCND1,TP53BP2,CHEK1
ILK Signaling	2.09	0.0914	2.668	MYH9,FGFR1,ACTN2,FERMT2,MAPK8,VIM,NFKB2,CCND1,TGFB1I1,JUN,RND3,PPP2R3A,FLNC,KRT18,ACTN4,PPP2R1B,FNBP1,NACA
Aldosterone Signaling in Epithelial Cells	2.08	0.0952	1.633	CRYAB,NEDD4,DNAJB4,HSPH1,FGFR1,DNAJC2,DNAJA1,HSPA8,DNAJC21,PIP5K1A,HSP90AB1,ITPR3,DNAJB6,MAP2K1,PIP4K2A,DNAJC7
Assembly of RNA Polymerase II Complex	1.98	0.14	#NUM!	POLR2J2/POLR2J3,POLR2G,CCNH,POLR2E,DR1,MNAT1,TAF15
Superpathway of Cholesterol Biosynthesis	1.97	0.179	#NUM!	SQLE,HMGCR,HMGCS1,SC5D,CYP51A1
April Mediated Signaling	1.96	0.154	1.633	NFAT5,JUN,MAPK8,NFATC2,NFKB2,NFKBIB
PI3K Signaling in B Lymphocytes	1.95	0.1	3.051	VAV2,ATF1,ATF6,MALT1,NFKB2,NFAT5,JUN,CBL,BCL10,ITPR3,NFATC2,NFKBIB,MAP2K1
Rac Signaling	1.92	0.103	3.464	PIP5K1A,ITGA3,JUN,ARPC5L,FGFR1,CD44,MAPK8,ITGA5,SH3RF1,NFKB2,PIP4K2A,MAP2K1
RAR Activation	1.92	0.0895	#NUM!	SRA1,CCNH,MED1,SMAD3,RELB,MAPK8,NFKB2,RPL7A,MNAT1,CRABP1,PRMT1,JUN,RBP7,IGFBP3,PRKAG2,MAP2K1,PRKAR1A
Arsenate Detoxification I (Glutaredoxin)	1.87	0.5	#NUM!	GLRX2,PNP
B Cell Activating Factor Signaling	1.86	0.146	2.236	NFAT5,JUN,MAPK8,NFATC2,NFKB2,NFKBIB
TNFR2 Signaling	1.85	0.167	2	JUN,MAPK8,TNFAIP3,NFKB2,NFKBIB
Purine Nucleotides De Novo Biosynthesis II	1.85	0.273	#NUM!	ADSS,IMPDH2,GART
Chronic Myeloid Leukemia Signaling	1.84	0.104	#NUM!	GAB2,PA2G4,HDAC2,SMAD3,FGFR1,HDAC7,CDKN1A,CDK6,NFKB2,MAP2K1,CCND1
CD40 Signaling	1.83	0.114	1.667	JUN,ATF1,FGFR1,MAPK8,TNFAIP3,MAP2K3,NFKB2,NFKBIB,MAP2K1
PPARα/RXRα Activation	1.81	0.0889	-1.387	PRKAB1,MED1,SMAD3,MAPK8,NFKB2,TGS1,SHC1,JUN,HSP90AB1,PRKAG2,MAP2K3,NFKBIB,MAP4K4,MAP2K1,IL1RAP,PRKAR1A
T Cell Receptor Signaling	1.76	0.101	#NUM!	VAV2,CBL,NFAT5,JUN,BCL10,FGFR1,MAPK8,NFATC2,NFKB2,MALT1,MAP2K1
4-1BB Signaling in T Lymphocytes	1.73	0.156	2	JUN,MAPK8,NFKB2,NFKBIB,MAP2K1
Actin Nucleation by ARP-WASP Complex	1.73	0.125	1.89	ITGA3,PPP1R12C,RND3,ARPC5L,ITGA5,FNBP1,VASP
Telomerase Signaling	1.7	0.0991	1.414	ETS1,SHC1,HSP90AB1,HDAC2,PPP2R3A,FGFR1,HDAC7,CDKN1A,DKC1,PPP2R1B,MAP2K1
Glioma Invasiveness Signaling	1.69	0.114	2.121	RND3,F2R,TIMP1,FGFR1,CD44,PLAUR,PLAU,FNBP1
Aryl Hydrocarbon Receptor Signaling	1.68	0.0922	1.732	MED1,NQO1,MAPK8,CDK6,NFKB2,CCND1,CHEK1,TGM2,JUN,HSP90AB1,CDKN1A,AHR,MCM7
iNOS Signaling	1.67	0.133	2.236	JAK1,JUN,HMGA1,NFKB2,NFKBIB,IRAK2
Tetrahydrofolate Salvage from 5,10-methenyltetrahydrofolate	1.67	0.4	#NUM!	MTHFD2,GART
IL-6 Signaling	1.64	0.0938	3.464	IL6ST,SHC1,IL18,JUN,FGFR1,MAPK8,MAP2K3,NFKB2,NFKBIB,MAP2K1,IL1RAP,MAP4K4
Cholesterol Biosynthesis I	1.64	0.231	#NUM!	SQLE,SC5D,CYP51A1
Urate Biosynthesis/Inosine 5'-phosphate Degradation	1.64	0.231	#NUM!	NT5C3A,IMPDH2,PNP
Cholesterol Biosynthesis II (via 24,25-dihydrolanosterol)	1.64	0.231	#NUM!	SQLE,SC5D,CYP51A1
Cholesterol Biosynthesis III (via Desmosterol)	1.64	0.231	#NUM!	SQLE,SC5D,CYP51A1
Hereditary Breast Cancer Signaling	1.62	0.0903	#NUM!	POLR2J2/POLR2J3,POLR2G,NPM1,HDAC2,POLR2E,WEE1,FGFR1,CDKN1A,HDAC7,CDK6,SFN,CCND1,CHEK1
Nucleotide Excision Repair Pathway	1.58	0.143	#NUM!	POLR2J2/POLR2J3,POLR2G,CCNH,POLR2E,MNAT1
CD28 Signaling in T Helper Cells	1.55	0.0909	3.317	NFAT5,JUN,ARPC5L,BCL10,FGFR1,ITPR3,MAPK8,NFATC2,NFKB2,MALT1,NFKBIB,MAP2K1
HMGB1 Signaling	1.53	0.0902	3.317	IL18,JUN,RND3,HAT1,FGFR1,MAPK8,MAP2K3,NFKB2,SERPINE1,MAP2K1,FNBP1,PLAT
Adipogenesis pathway	1.5	0.0896	#NUM!	CCNH,HDAC2,HAT1,SMAD3,EZH2,FGFR1,HDAC7,SIRT1,KLF5,MNAT1,NOCT,FGF1
Role of JAK family kinases in IL-6-type Cytokine Signaling	1.5	0.16	#NUM!	IL6ST,JAK1,MAPK8,OSMR
GDNF Family Ligand-Receptor Interactions	1.5	0.105	1.89	SHC1,JUN,GFRA1,FGFR1,ITPR3,MAPK8,GFRA2,MAP2K1
Toll-like Receptor Signaling	1.5	0.105	1.89	IL18,JUN,MAPK8,TNFAIP3,MAP2K3,NFKB2,MAP4K4,IRAK2
Cell Cycle Regulation by BTG Family Proteins	1.48	0.135	#NUM!	PPP2R3A,PPP2R1B,CCND1,NOCT,PRMT1
TNFR1 Signaling	1.47	0.12	2.236	JUN,CASP2,MAPK8,TNFAIP3,NFKB2,NFKBIB
IL-1 Signaling	1.45	0.0978	3	JUN,MAPK8,PRKAG2,MAP2K3,NFKB2,NFKBIB,IL1RAP,PRKAR1A,IRAK2
Antiproliferative Role of TOB in T Cell Signaling	1.44	0.154	#NUM!	PABPC1,PABPC4,SMAD3,CDC34
AMPK Signaling	1.44	0.0787	0.277	ADRA2B,PFKFB3,PRKAB1,EEF2,FGFR1,CCND1,PPM1G,AK6,AK5,PPP2R3A,SIRT1,CDKN1A,PRKAG2,MAP2K3,HMGCR,PPP2R1B,PRKAR1A
Huntington's Disease Signaling	1.42	0.076	-0.378	POLR2J2/POLR2J3,HDAC2,GLS,FGFR1,MAPK8,UBE2S,PSME3,TGM2,POLR2G,HSPA8,SHC1,JUN,POLR2E,CASP2,PENK,HDAC7,PSME4,CAPN2,DNM1L
Role of Tissue Factor in Cancer	1.42	0.0894	#NUM!	ITGA3,CTGF,FGFR1,RPS6KA3,PLAUR,FGB,RPS6KA2,FGA,CYR61,F3,FGG
Mitotic Roles of Polo-Like Kinase	1.38	0.106	1	HSP90AB1,CDC20,PPP2R3A,WEE1,PLK2,ANAPC7,PPP2R1B
CD27 Signaling in Lymphocytes	1.36	0.113	2	JUN,MAPK8,MAP2K3,NFKB2,NFKBIB,MAP2K1
EGF Signaling	1.32	0.103	2.646	SHC1,JAK1,JUN,FGFR1,ITPR3,MAPK8,MAP2K1
B Cell Receptor Signaling	1.32	0.0785	3.357	ETS1,VAV2,GAB2,FGFR1,MAPK8,NFKB2,MALT1,SHC1,JUN,NFAT5,BCL10,NFATC2,MAP2K3,NFKBIB,MAP2K1
Xanthine and Xanthosine Salvage	1.31	1	#NUM!	PNP
ATM Signaling	1.3	0.0918	1	JUN,ATF1,PPP2R3A,CDKN1A,MAPK8,ZEB1,KAT5,PPP2R1B,CHEK1
Unfolded protein response	1.29	0.109	#NUM!	HSPA8,HSPH1,MAPK8,ATF6,CEBPG,EIF2A
CDK5 Signaling	1.28	0.0909	2.121	FOSB,ITGA3,PPP2R3A,MAPK8,PRKAG2,LAMA1,PPP2R1B,MAP2K1,PRKAR1A
Sertoli Cell-Sertoli Cell Junction Signaling	1.27	0.0787	#NUM!	CLDN10,ACTN2,TUBB2A,MAPK8,ITGA5,YBX3,TUBB2B,ITGA3,JUN,PRKAG2,MAP2K3,ACTN4,MAP2K1,PRKAR1A
Cholecystokinin/Gastrin-mediated Signaling	1.23	0.0891	3	SHC1,IL18,JUN,RND3,ITPR3,MAPK8,MAP2K3,MAP2K1,FNBP1
LPS-stimulated MAPK Signaling	1.21	0.092	2.828	JUN,ATF1,FGFR1,MAPK8,MAP2K3,NFKB2,NFKBIB,MAP2K1
Purine Nucleotides Degradation II (Aerobic)	1.2	0.158	#NUM!	NT5C3A,IMPDH2,PNP
Clathrin-mediated Endocytosis Signaling	1.19	0.0754	#NUM!	SH3BP4,F2R,ARPC5L,PICALM,FGFR1,ITGA5,FGF1,HSPA8,CBL,LDLR,DAB2,DNM1L,CLU,MYO1E,APOC3
Signaling by Rho Family GTPases	1.16	0.0714	3.638	NEDD4,PPP1R12C,ARPC5L,FGFR1,MAPK8,ITGA5,VIM,CDC42EP2,NFKB2,CLIP1,PIP5K1A,ITGA3,JUN,RND3,ARHGEF10,MAP2K1,PIP4K2A,FNBP1
Inflammasome pathway	1.15	0.15	#NUM!	IL18,NFKB2,PANX1
BMP signaling pathway	1.11	0.0921	2.646	JUN,MAPK8,PRKAG2,NFKB2,MAP2K1,NOG,PRKAR1A
Endoplasmic Reticulum Stress Pathway	1.1	0.143	#NUM!	MAPK8,ATF6,EIF2S1
CNTF Signaling	1.06	0.0952	2.449	IL6ST,JAK1,FGFR1,RPS6KA3,RPS6KA2,MAP2K1
Methionine Degradation I (to Homocysteine)	1.05	0.136	#NUM!	FTSJ1,MAT2A,PRMT1
Cell Cycle: G2/M DNA Damage Checkpoint Regulation	1.05	0.102	2	CKS2,WEE1,CDKN1A,SFN,CHEK1
IL-2 Signaling	1.04	0.0938	2	SHC1,JAK1,JUN,FGFR1,MAPK8,MAP2K1
Salvage Pathways of Pyrimidine Ribonucleotides	1.03	0.0842	#NUM!	AK5,UPP1,CDK6,MAPK8,CSNK1A1,MAP2K3,UCK2,MAP2K1
UDP-D-xylose and UDP-D-glucuronate Biosynthesis	1.02	0.5	#NUM!	UGDH
Epoxysqualene Biosynthesis	1.02	0.5	#NUM!	SQLE
Guanine and Guanosine Salvage I	1.02	0.5	#NUM!	PNP
Spermine Biosynthesis	1.02	0.5	#NUM!	AMD1
Flavin Biosynthesis IV (Mammalian)	1.02	0.5	#NUM!	RFK
Spermidine Biosynthesis I	1.02	0.5	#NUM!	AMD1
Adenine and Adenosine Salvage I	1.02	0.5	#NUM!	PNP
Glutamine Degradation I	1.02	0.5	#NUM!	GLS
Osteoarthritis Pathway	1.01	0.0708	0.535	PRKAB1,PPARD,FGFR1,SMAD3,ITGA5,NFKB2,ITGA3,CASP2,SIRT1,PRKAG2,NAMPT,MYBBP1A,DKK1,JAG1,IL1RAP
UDP-N-acetyl-D-galactosamine Biosynthesis II	1.01	0.182	#NUM!	HK2,UAP1
Erythropoietin Signaling	0.997	0.0864	#NUM!	SHC1,CBL,JUN,FGFR1,NFKB2,NFKBIB,MAP2K1
Prostate Cancer Signaling	0.992	0.0825	#NUM!	HSP90AB1,PA2G4,FGFR1,CDKN1A,NFKB2,NFKBIB,MAP2K1,CCND1
IL-12 Signaling and Production in Macrophages	0.991	0.0753	#NUM!	JMJD6,IL18,JUN,FGFR1,ZNF668,MAPK8,NFKB2,NFKBIB,MAP2K1,CLU,APOC3
Epithelial Adherens Junction Signaling	0.991	0.0753	#NUM!	VAV2,MYH9,ARPC5L,ACTN2,FGFR1,TUBB2A,ZYX,ACTN4,CLIP1,TUBB2B,FGF1
Amyloid Processing	0.99	0.098	#NUM!	CSNK1E,PRKAG2,CSNK1A1,CAPN2,PRKAR1A
Role of JAK1, JAK2 and TYK2 in Interferon Signaling	0.959	0.125	#NUM!	JAK1,PTPN2,NFKB2
Cysteine Biosynthesis III (mammalia)	0.959	0.125	#NUM!	FTSJ1,MAT2A,PRMT1
HGF Signaling	0.959	0.0783	2.121	ETS1,ITGA3,JUN,FGFR1,CDKN1A,MAPK8,ITGA5,MAP2K1,CCND1
JAK/Stat Signaling	0.955	0.0843	1.89	SHC1,JAK1,JUN,FGFR1,CDKN1A,NFKB2,MAP2K1
Guanosine Nucleotides Degradation III	0.944	0.167	#NUM!	NT5C3A,PNP
Pregnenolone Biosynthesis	0.944	0.167	#NUM!	MICAL2,MICAL3
Integrin Signaling	0.927	0.0685	3.207	ARPC5L,FGFR1,ACTN2,MAPK8,ITGA5,BCAR3,SHC1,ITGA3,RND3,ZYX,CAPN2,ACTN4,MAP2K1,FNBP1,VASP
Role of IL-17A in Arthritis	0.92	0.087	#NUM!	FGFR1,MAPK8,MAP2K3,NFKB2,NFKBIB,MAP2K1
IL-17 Signaling	0.915	0.0824	#NUM!	JAK1,JUN,TIMP1,FGFR1,MAPK8,MAP2K3,MAP2K1
RANK Signaling in Osteoclasts	0.9	0.0784	2.449	CBL,JUN,FGFR1,MAPK8,NFATC2,NFKB2,NFKBIB,MAP2K1
FLT3 Signaling in Hematopoietic Progenitor Cells	0.896	0.0814	2.646	SHC1,GAB2,CBL,FGFR1,RPS6KA3,RPS6KA2,MAP2K1
Hepatic Fibrosis / Hepatic Stellate Cell Activation	0.893	0.0695	#NUM!	MYH9,CTGF,TIMP1,SMAD3,FGFR1,IGFBP3,LAMA1,ECE1,IGFBP5,NFKB2,SERPINE1,IL1RAP,FGF1
PTEN Signaling	0.892	0.0756	-2.121	SHC1,ITGA3,CBL,FGFR1,CDKN1A,ITGA5,NFKB2,MAP2K1,CCND1
Mevalonate Pathway I	0.885	0.154	#NUM!	HMGCR,HMGCS1
TGF-β Signaling	0.877	0.0805	2.646	JUN,SMAD3,MAPK8,MAP2K3,SERPINE1,MAP2K1,TGIF1
Phospholipase C Signaling	0.877	0.0664	3.357	HDAC2,RPS6KA3,ITGA5,NFKB2,TGM2,SHC1,ITGA3,NFAT5,AHNAK,RND3,HDAC7,ITPR3,NFATC2,ARHGEF10,MAP2K1,FNBP1
Pancreatic Adenocarcinoma Signaling	0.876	0.075	2.449	JAK1,PA2G4,SMAD3,FGFR1,CDKN1A,MAPK8,NFKB2,MAP2K1,CCND1
Wnt/β-catenin Signaling	0.864	0.0698	0.905	SOX4,CSNK1E,JUN,PPP2R3A,PPARD,DVL1,CD44,CSNK1A1,DKK1,PPP2R1B,CCND1,SOX3
LXR/RXR Activation	0.861	0.0744	-0.378	IL18,LDLR,NFKB2,FGA,HMGCR,IL1RAP,CYP51A1,CLU,APOC3
Neuregulin Signaling	0.858	0.0795	#NUM!	SHC1,ITGA3,HSP90AB1,ERBIN,ITGA5,ERRFI1,MAP2K1
Role of PKR in Interferon Induction and Antiviral Response	0.858	0.0976	#NUM!	MAP2K3,NFKB2,NFKBIB,EIF2S1
Diphthamide Biosynthesis	0.855	0.333	#NUM!	EEF2
5-aminoimidazole Ribonucleotide Biosynthesis I	0.855	0.333	#NUM!	GART
Hypusine Biosynthesis	0.855	0.333	#NUM!	EIF5A
S-adenosyl-L-methionine Biosynthesis	0.855	0.333	#NUM!	MAT2A
Germ Cell-Sertoli Cell Junction Signaling	0.851	0.0694	#NUM!	ITGA3,RND3,ACTN2,FGFR1,TUBB2A,MAPK8,ZYX,MAP2K3,ACTN4,MAP2K1,FNBP1,TUBB2B
Renin-Angiotensin Signaling	0.845	0.0738	3	SHC1,JUN,FGFR1,ITPR3,MAPK8,PRKAG2,NFKB2,MAP2K1,PRKAR1A
D-myo-inositol (1,4,5)-Trisphosphate Biosynthesis	0.844	0.111	#NUM!	PIP5K1A,PI4K2B,PIP4K2A
Actin Cytoskeleton Signaling	0.836	0.0661	3.742	VAV2,MYH9,F2R,ARPC5L,FGFR1,ACTN2,ITGA5,TRIO,FGF1,SHC1,ITGA3,PIP5K1A,ACTN4,MAP2K1,PIP4K2A
Intrinsic Prothrombin Activation Pathway	0.831	0.0952	2	F13A1,FGB,FGA,FGG
Regulation of Actin-based Motility by Rho	0.822	0.0778	2.646	PIP5K1A,ITGA3,RND3,ARPC5L,ITGA5,PIP4K2A,FNBP1
Apoptosis Signaling	0.822	0.0778	0.816	CASP2,MAPK8,CAPN2,NFKB2,NFKBIB,MAP2K1,MAP4K4
PDGF Signaling	0.822	0.0778	2.646	SHC1,JAK1,JUN,ABL2,FGFR1,MAPK8,MAP2K1
Production of Nitric Oxide and Reactive Oxygen Species in Macrophages	0.809	0.067	1.941	JAK1,FGFR1,MAPK8,NFKB2,JUN,RND3,PPP2R3A,NFKBIB,MAP2K1,PPP2R1B,FNBP1,CLU,APOC3
MIF Regulation of Innate Immunity	0.804	0.093	2	JUN,MAPK8,NFKB2,NFKBIB
Histidine Degradation VI	0.783	0.133	#NUM!	MICAL2,MICAL3
Role of Osteoblasts, Osteoclasts and Chondrocytes in Rheumatoid Arthritis	0.773	0.0644	#NUM!	FGFR1,DVL1,MAPK8,CSNK1A1,ITGA5,ITGA3,IL18,NFAT5,JUN,CBL,NFATC2,MAP2K3,DKK1,NFKBIB,IL1RAP
Ceramide Signaling	0.771	0.0753	1.89	JUN,PPP2R3A,FGFR1,MAPK8,NFKB2,PPP2R1B,MAP2K1
Non-Small Cell Lung Cancer Signaling	0.76	0.0779	2	PA2G4,FGFR1,ITPR3,CDK6,MAP2K1,CCND1
Neurotrophin/TRK Signaling	0.76	0.0779	2.449	SHC1,JUN,FGFR1,MAPK8,MAP2K3,MAP2K1
NF-κB Signaling	0.754	0.0663	1.508	IL18,HDAC2,BCL10,RELB,FGFR1,MAPK8,TNFAIP3,TDP2,NFKB2,MALT1,NFKBIB,MAP4K4
Role of IL-17F in Allergic Inflammatory Airway Diseases	0.754	0.0889	2	RPS6KA3,RPS6KA2,NFKB2,MAP2K1
PCP pathway	0.753	0.082	2.236	JUN,DVL1,MAPK8,JUND,JUNB
IL-17A Signaling in Airway Cells	0.742	0.0769	1.633	JAK1,FGFR1,MAPK8,NFKB2,NFKBIB,MAP2K1
Retinoate Biosynthesis II	0.741	0.25	#NUM!	RBP7
Heme Degradation	0.741	0.25	#NUM!	HMOX2
Adenosine Nucleotides Degradation II	0.739	0.125	#NUM!	NT5C3A,PNP
14-3-3-mediated Signaling	0.718	0.0687	2.449	CBL,JUN,FGFR1,TUBB2A,MAPK8,VIM,SFN,MAP2K1,TUBB2B
p70S6K Signaling	0.705	0.0682	1.414	SHC1,JAK1,F2R,EEF2,PPP2R3A,FGFR1,SFN,PPP2R1B,MAP2K1
Superpathway of Geranylgeranyldiphosphate Biosynthesis I (via Mevalonate)	0.698	0.118	#NUM!	HMGCR,HMGCS1
Melanocyte Development and Pigmentation Signaling	0.693	0.0714	2.646	SHC1,FGFR1,PRKAG2,RPS6KA3,RPS6KA2,MAP2K1,PRKAR1A
Thrombopoietin Signaling	0.676	0.0769	2.236	SHC1,GAB2,JUN,FGFR1,MAP2K1
Pyridoxal 5'-phosphate Salvage Pathway	0.676	0.0769	#NUM!	CDK6,MAPK8,CSNK1A1,MAP2K3,MAP2K1
Regulation of the Epithelial-Mesenchymal Transition Pathway	0.668	0.0635	#NUM!	ETS1,PYGO1,JAK1,SMAD3,FGFR1,DVL1,MAP2K3,ZEB1,NFKB2,JAG1,MAP2K1,FGF1
IL-3 Signaling	0.659	0.0723	2.449	SHC1,GAB2,JAK1,JUN,FGFR1,MAP2K1
ERK5 Signaling	0.658	0.0758	2.236	IL6ST,RPS6KA3,FOSL1,RPS6KA2,SFN
UVB-Induced MAPK Signaling	0.658	0.0758	2.236	JUN,FGFR1,MAPK8,RPS6KA3,MAP2K1
Trehalose Degradation II (Trehalase)	0.655	0.2	#NUM!	HK2
Creatine-phosphate Biosynthesis	0.655	0.2	#NUM!	MAP4K4
dTMP De Novo Biosynthesis	0.655	0.2	#NUM!	TYMS
Tyrosine Degradation I	0.655	0.2	#NUM!	HPD
Folate Polyglutamylation	0.655	0.2	#NUM!	FPGS
PAK Signaling	0.65	0.0693	1.89	SHC1,ITGA3,PAK1IP1,FGFR1,MAPK8,ITGA5,MAP2K1
Inhibition of Angiogenesis by TSP1	0.638	0.0882	#NUM!	JUN,THBS1,MAPK8
p38 MAPK Signaling	0.633	0.0667	2.449	DAXX,IL18,ATF1,RPS6KA3,MAP2K3,RPS6KA2,IL1RAP,IRAK2
Small Cell Lung Cancer Signaling	0.628	0.0706	2	PA2G4,FGFR1,CDK6,NFKB2,NFKBIB,CCND1
GADD45 Signaling	0.625	0.105	#NUM!	CDKN1A,CCND1
Ubiquinol-10 Biosynthesis (Eukaryotic)	0.625	0.105	#NUM!	MICAL2,MICAL3
NGF Signaling	0.62	0.0661	2.828	SHC1,FGFR1,MAPK8,RPS6KA3,TRIO,RPS6KA2,NFKB2,MAP2K1
TWEAK Signaling	0.614	0.0857	#NUM!	NFKB2,NFKBIB,TNFRSF12A
IL-17A Signaling in Fibroblasts	0.614	0.0857	#NUM!	JUN,NFKB2,NFKBIB
SAPK/JNK Signaling	0.609	0.0673	2.646	SHC1,DAXX,JUN,FGFR1,MAPK8,MAP4K5,MAP4K4
Agrin Interactions at Neuromuscular Junction	0.607	0.0725	2.236	ITGA3,JUN,DVL1,MAPK8,ITGA5
ErbB2-ErbB3 Signaling	0.607	0.0725	2	SHC1,JUN,FGFR1,MAP2K1,CCND1
PKCθ Signaling in T Lymphocytes	0.601	0.0629	3.162	VAV2,NFAT5,JUN,BCL10,FGFR1,MAPK8,NFATC2,NFKB2,MALT1,NFKBIB
Insulin Receptor Signaling	0.598	0.0638	1	SHC1,CBL,JAK1,FGFR1,MAPK8,PRKAG2,EIF2B2,MAP2K1,PRKAR1A
fMLP Signaling in Neutrophils	0.596	0.065	2.121	NFAT5,ARPC5L,FGFR1,ITPR3,NFATC2,NFKB2,NFKBIB,MAP2K1
iCOS-iCOSL Signaling in T Helper Cells	0.596	0.065	2.449	SHC1,GAB2,NFAT5,FGFR1,ITPR3,NFATC2,NFKB2,NFKBIB
Hepatic Cholestasis	0.591	0.0625	#NUM!	IL18,JUN,PPRC1,MAPK8,PRKAG2,NFKB2,NFKBIB,IL1RAP,PRKAR1A,IRAK2
UDP-N-acetyl-D-glucosamine Biosynthesis II	0.586	0.167	#NUM!	UAP1
Zymosterol Biosynthesis	0.586	0.167	#NUM!	CYP51A1
NAD Biosynthesis III	0.586	0.167	#NUM!	NAMPT
Bladder Cancer Signaling	0.585	0.0682	#NUM!	PA2G4,THBS1,CDKN1A,MAP2K1,CCND1,FGF1
RhoA Signaling	0.585	0.0645	1.633	PIP5K1A,NEDD4,ABL2,RND3,NRP2,ARPC5L,CDC42EP2,PIP4K2A
Sirtuin Signaling Pathway	0.581	0.0582	0	POLR1D,PFKFB3,RRP9,NEDD4,POLR1A,POLR1B,GLS,POLR1E,NQO1,NFKB2,TIMM23,MAP1LC3B2,TIMM17A,POLR1C,JUN,SIRT1,NAMPT
Cardiac Hypertrophy Signaling	0.576	0.0593	2.496	ADSS,ADRA2B,HAND2,JUN,RND3,FGFR1,MAPK8,PRKAG2,MAP2K3,ATF6,EIF2B2,MAP2K1,FNBP1,PRKAR1A
IL-4 Signaling	0.571	0.0674	#NUM!	SHC1,NFAT5,JAK1,FGFR1,NFATC2,HMGA1
Glioblastoma Multiforme Signaling	0.57	0.0617	1.667	SHC1,RND3,FGFR1,CDKN1A,ITPR3,CDK6,NF2,MAP2K1,CCND1,FNBP1
Superpathway of Methionine Degradation	0.569	0.0811	#NUM!	FTSJ1,MAT2A,PRMT1
Melanoma Signaling	0.551	0.0727	1	FGFR1,CDKN1A,MAP2K1,CCND1
GM-CSF Signaling	0.545	0.0685	1.342	ETS1,SHC1,FGFR1,MAP2K1,CCND1
Polyamine Regulation in Colon Cancer	0.534	0.0909	#NUM!	PSME4,PSME3
STAT3 Pathway	0.531	0.0676	0.447	PTPN2,FGFR1,CDKN1A,MAPK8,MAP2K1
Adenine and Adenosine Salvage III	0.529	0.143	#NUM!	PNP
Type I Diabetes Mellitus Signaling	0.524	0.0631	2.449	JAK1,MAPK8,MAP2K3,NFKB2,NFKBIB,IL1RAP,HLA-E
Tight Junction Signaling	0.523	0.0599	#NUM!	CLDN10,MYH9,JUN,PPP2R3A,PRKAG2,YBX3,NFKB2,PPP2R1B,VASP,PRKAR1A
Cdc42 Signaling	0.523	0.0599	2.828	VAV2,ITGA3,JUN,EXOC4,ARPC5L,MAPK8,ITGA5,CDC42EP2,CLIP1,HLA-E
Breast Cancer Regulation by Stathmin1	0.521	0.0585	#NUM!	SHC1,PPP2R3A,FGFR1,CDKN1A,ITPR3,TUBB2A,PRKAG2,PPP2R1B,MAP2K1,ARHGEF10,PRKAR1A,TUBB2B
Fcγ Receptor-mediated Phagocytosis in Macrophages and Monocytes	0.52	0.0645	1.633	VAV2,GAB2,PIP5K1A,CBL,ARPC5L,VASP
Death Receptor Signaling	0.52	0.0645	1.633	DAXX,CASP2,MAPK8,NFKB2,NFKBIB,MAP4K4
Role of CHK Proteins in Cell Cycle Checkpoint Control	0.518	0.0702	2	PPP2R3A,CDKN1A,PPP2R1B,CHEK1
Thyroid Cancer Signaling	0.508	0.075	#NUM!	SHC1,MAP2K1,CCND1
Pyrimidine Deoxyribonucleotides De Novo Biosynthesis I	0.508	0.087	#NUM!	TYMS,AK5
IL-15 Signaling	0.503	0.0658	#NUM!	SHC1,JAK1,FGFR1,NFKB2,MAP2K1
Nitric Oxide Signaling in the Cardiovascular System	0.502	0.0619	2.449	HSP90AB1,FGFR1,ITPR3,PRKAG2,SLC7A1,MAP2K1,PRKAR1A
Glioma Signaling	0.491	0.0614	#NUM!	SHC1,PA2G4,FGFR1,CDKN1A,CDK6,MAP2K1,CCND1
Colorectal Cancer Metastasis Signaling	0.484	0.0565	3.207	IL6ST,JAK1,JUN,RND3,SMAD3,FGFR1,DVL1,MAPK8,PRKAG2,NFKB2,CCND1,MAP2K1,FNBP1,PRKAR1A
IL-22 Signaling	0.483	0.0833	#NUM!	JAK1,MAPK8
CDP-diacylglycerol Biosynthesis I	0.483	0.0833	#NUM!	AGPAT5,GPAT3
Histidine Degradation III	0.481	0.125	#NUM!	MTHFD2
Superoxide Radicals Degradation	0.481	0.125	#NUM!	NQO1
Tryptophan Degradation to 2-amino-3-carboxymuconate Semialdehyde	0.481	0.125	#NUM!	KMO
Purine Ribonucleosides Degradation to Ribose-1-phosphate	0.481	0.125	#NUM!	PNP
Salvage Pathways of Pyrimidine Deoxyribonucleotides	0.481	0.125	#NUM!	TK1
VDR/RXR Activation	0.477	0.0641	#NUM!	MED1,PPARD,CDKN1A,IGFBP3,IGFBP5
Gα12/13 Signaling	0.469	0.0593	2.646	VAV2,JUN,F2R,FGFR1,MAPK8,NFKB2,NFKBIB,MAP2K1
Role of PI3K/AKT Signaling in the Pathogenesis of Influenza	0.465	0.0633	1	KPNA3,FGFR1,NFKB2,NFKBIB,MAP2K1
TR/RXR Activation	0.461	0.0612	#NUM!	RAB3B,LDLR,MED1,FGFR1,FGA,NCOA4
ErbB Signaling	0.461	0.0612	2.449	SHC1,JUN,FGFR1,MAPK8,MAP2K3,MAP2K1
IL-17A Signaling in Gastric Cells	0.46	0.08	#NUM!	JUN,MAPK8
Tryptophan Degradation III (Eukaryotic)	0.46	0.08	#NUM!	KMO,CDYL
Induction of Apoptosis by HIV1	0.458	0.0656	1	DAXX,MAPK8,NFKB2,NFKBIB
Role of p14/p19ARF in Tumor Suppression	0.454	0.0698	#NUM!	NPM1,NPM3,FGFR1
UVC-Induced MAPK Signaling	0.454	0.0698	#NUM!	JUN,MAPK8,MAP2K1
Gap Junction Signaling	0.448	0.0564	#NUM!	CSNK1E,DBN1,FGFR1,ITPR3,TUBB2A,PRKAG2,CSNK1A1,MAP2K1,GJC1,PRKAR1A,TUBB2B
Citrulline Biosynthesis	0.44	0.111	#NUM!	GLS
Leucine Degradation I	0.44	0.111	#NUM!	BCAT1
Folate Transformations I	0.44	0.111	#NUM!	MTHFD2
RhoGDI Signaling	0.438	0.0565	-2.53	PIP5K1A,ITGA3,PPP1R12C,RND3,ARPC5L,CD44,ITGA5,PIP4K2A,ARHGEF10,FNBP1
Estrogen-mediated S-phase Entry	0.438	0.0769	#NUM!	CDKN1A,CCND1
Phosphatidylglycerol Biosynthesis II (Non-plastidic)	0.438	0.0769	#NUM!	AGPAT5,GPAT3
IL-8 Signaling	0.433	0.0558	3	JUN,RND3,FGFR1,MAPK8,NFKBIB,MAP2K1,CCND1,MAP4K4,FNBP1,VASP,IRAK2
Activation of IRF by Cytosolic Pattern Recognition Receptors	0.431	0.0635	1	JUN,MAPK8,NFKB2,NFKBIB
Wnt/Ca+ pathway	0.431	0.0635	2	NFAT5,DVL1,NFATC2,NFKB2
IL-9 Signaling	0.422	0.0667	#NUM!	JAK1,FGFR1,NFKB2
Pyrimidine Ribonucleotides Interconversion	0.422	0.0667	#NUM!	AK5,ANXA1,DDX3X
Renal Cell Carcinoma Signaling	0.418	0.0602	2	ETS1,JUN,FGFR1,MAP2K1,ELOC
Role of NFAT in Cardiac Hypertrophy	0.416	0.0548	2.111	IL6ST,SHC1,HDAC2,FGFR1,HDAC7,ITPR3,MAPK8,PRKAG2,CSNK1A1,MAP2K3,MAP2K1,PRKAR1A
Role of NANOG in Mammalian Embryonic Stem Cell Pluripotency	0.412	0.0574	2.236	IL6ST,SHC1,RIF1,JAK1,FGFR1,DVL1,MAP2K1
ERK/MAPK Signaling	0.412	0.055	2.111	ETS1,SHC1,ITGA3,ATF1,PPP2R3A,FGFR1,PRKAG2,ITGA5,PPP2R1B,MAP2K1,PRKAR1A
Triacylglycerol Biosynthesis	0.407	0.0652	#NUM!	AGPAT5,GPAT3,ELOVL1
Netrin Signaling	0.406	0.0615	#NUM!	NFAT5,PRKAG2,NFATC2,PRKAR1A
Ketogenesis	0.404	0.1	#NUM!	HMGCS1
GDP-glucose Biosynthesis	0.404	0.1	#NUM!	HK2
IL-15 Production	0.398	0.0714	#NUM!	JAK1,NFKB2
Calcium-induced T Lymphocyte Apoptosis	0.393	0.0606	#NUM!	HDAC2,ITPR3,NFATC2,CAPN2
Pyrimidine Ribonucleotides De Novo Biosynthesis	0.393	0.0638	#NUM!	AK5,ANXA1,DDX3X
Ovarian Cancer Signaling	0.391	0.0556	2	PA2G4,FGFR1,DVL1,CD44,PRKAG2,MAP2K1,CCND1,PRKAR1A
Dopamine-DARPP32 Feedback in cAMP Signaling	0.388	0.0549	2.828	CSNK1E,ATF1,PPP2R3A,ITPR3,PRKAG2,CSNK1A1,PAWR,PPP2R1B,PRKAR1A
Systemic Lupus Erythematosus Signaling	0.377	0.0533	#NUM!	PRPF18,IL18,CBL,NFAT5,JUN,LSM12,EFTUD2,SNRNP27,FGFR1,NFATC2,SNU13,HLA-E
NF-κB Activation by Viruses	0.376	0.0575	2.236	ITGA3,FGFR1,ITGA5,NFKB2,NFKBIB
PEDF Signaling	0.376	0.0575	2	FGFR1,ZEB1,NFKB2,NFKBIB,TCF12
Glucose and Glucose-1-phosphate Degradation	0.373	0.0909	#NUM!	HK2
Role of NFAT in Regulation of the Immune Response	0.372	0.0538	2.449	CSNK1E,NFAT5,JUN,FGFR1,ITPR3,CSNK1A1,NFATC2,NFKB2,NFKBIB,MAP2K1
Calcium Signaling	0.371	0.0534	2.236	MYH9,NFAT5,HDAC2,HDAC7,ITPR3,PRKAG2,NFATC2,TPM1,TPM2,TPM4,PRKAR1A
Sonic Hedgehog Signaling	0.362	0.0667	#NUM!	PRKAG2,PRKAR1A
Myc Mediated Apoptosis Signaling	0.348	0.0571	#NUM!	SHC1,FGFR1,MAPK8,SFN
Tec Kinase Signaling	0.346	0.0529	3	VAV2,ITGA3,JAK1,RND3,FGFR1,MAPK8,ITGA5,NFKB2,FNBP1
Leukocyte Extravasation Signaling	0.341	0.0521	1.897	VAV2,CLDN10,ITGA3,TIMP1,ACTN2,FGFR1,CD44,MAPK8,ITGA5,ACTN4,VASP
Role of Macrophages, Fibroblasts and Endothelial Cells in Rheumatoid Arthritis	0.34	0.0513	#NUM!	IL6ST,FGFR1,DVL1,CSNK1A1,CCND1,CEBPG,IL18,NFAT5,JUN,NFATC2,MAP2K3,DKK1,NFKBIB,MAP2K1,IL1RAP,IRAK2
Caveolar-mediated Endocytosis Signaling	0.338	0.0563	#NUM!	ITGA3,FLNC,ITGA5,CAVIN1
OX40 Signaling Pathway	0.337	0.0549	1	JUN,MAPK8,NFKB2,NFKBIB,HLA-E
FGF Signaling	0.337	0.0549	2.236	FGFR1,MAPK8,MAP2K3,MAP2K1,FGF1
IL-7 Signaling Pathway	0.337	0.0549	1.342	SHC1,JAK1,JUN,FGFR1,CCND1
eNOS Signaling	0.332	0.0523	0.447	HSPA8,NOSIP,HSP90AB1,PRKAB1,FGFR1,ITPR3,PRKAG2,SLC7A1,PRKAR1A
Reelin Signaling in Neurons	0.328	0.0543	#NUM!	ITGA3,FGFR1,MAPK8,ITGA5,ARHGEF10
Melatonin Signaling	0.328	0.0556	2	PRKAG2,MAP2K3,MAP2K1,PRKAR1A
Role of MAPK Signaling in the Pathogenesis of Influenza	0.328	0.0556	#NUM!	MAPK8,MAP2K3,MAP2K1,RABGEF1
Paxillin Signaling	0.321	0.0531	2.449	ITGA3,ACTN2,FGFR1,MAPK8,ITGA5,ACTN4
Assembly of RNA Polymerase III Complex	0.32	0.0769	#NUM!	BDP1
Fatty Acid Activation	0.32	0.0769	#NUM!	ACSL4
Acute Myeloid Leukemia Signaling	0.32	0.0538	2.236	FGFR1,MAP2K3,NFKB2,MAP2K1,CCND1
Ephrin B Signaling	0.318	0.0548	#NUM!	VAV2,EFNB2,CBL,CAP1
Triacylglycerol Degradation	0.316	0.0566	#NUM!	ABHD2,LIPG,MGLL
GP6 Signaling Pathway	0.316	0.0522	2.646	LAMA4,FGFR1,LAMA1,FGB,FGA,LAMC2,FGG
Ephrin Receptor Signaling	0.314	0.0514	2.236	SHC1,EFNB2,ITGA3,ARPC5L,ITGA5,MAP2K1,EPHA2,MAP4K4,FGF1
Transcriptional Regulatory Network in Embryonic Stem Cells	0.305	0.0556	#NUM!	SET,RIF1,CDYL
DNA Methylation and Transcriptional Repression Signaling	0.301	0.0588	#NUM!	HDAC2,DNMT1
Role of JAK2 in Hormone-like Cytokine Signaling	0.301	0.0588	#NUM!	SHC1,JAK1
Relaxin Signaling	0.299	0.051	1.89	JUN,FGFR1,PRKAG2,TDP2,NFKB2,NFKBIB,MAP2K1,PRKAR1A
Isoleucine Degradation I	0.297	0.0714	#NUM!	BCAT1
Phenylalanine Degradation IV (Mammalian, via Side Chain)	0.297	0.0714	#NUM!	HPD
Colanic Acid Building Blocks Biosynthesis	0.297	0.0714	#NUM!	UGDH
Role of Pattern Recognition Receptors in Recognition of Bacteria and Viruses	0.295	0.0511	1.342	PTX3,IL18,FGFR1,MAPK8,NFKB2,EIF2S1,RIPK2
MIF-mediated Glucocorticoid Regulation	0.288	0.0571	#NUM!	NFKB2,NFKBIB
3-phosphoinositide Biosynthesis	0.287	0.05	#NUM!	MTMR6,SET,PIP5K1A,PPP1R12C,PTPN2,PPP2R3A,FGFR1,PAWR,PI4K2B,PIP4K2A
Role of Wnt/GSK-3β Signaling in the Pathogenesis of Influenza	0.282	0.0519	#NUM!	CSNK1E,DVL1,CSNK1A1,NCOA4
Dopamine Receptor Signaling	0.282	0.0519	#NUM!	PPP2R3A,PRKAG2,PPP2R1B,PRKAR1A
NAD biosynthesis II (from tryptophan)	0.277	0.0667	#NUM!	KMO
Superpathway of Citrulline Metabolism	0.277	0.0667	#NUM!	GLS
Cardiac β-adrenergic Signaling	0.276	0.05	0.447	AKAP12,PPP2R3A,PRKAG2,TDP2,PPP2R1B,AKAP7,PRKAR1A
Interferon Signaling	0.275	0.0556	#NUM!	JAK1,PTPN2
Gαq Signaling	0.274	0.0497	2.646	RND3,FGFR1,ITPR3,NFATC2,NFKB2,NFKBIB,MAP2K1,FNBP1
FAK Signaling	0.272	0.0505	#NUM!	ITGA3,FGFR1,ITGA5,CAPN2,MAP2K1
Estrogen-Dependent Breast Cancer Signaling	0.265	0.0506	2	JUN,FGFR1,NFKB2,CCND1
Glutaryl-CoA Degradation	0.259	0.0625	#NUM!	CDYL
Parkinson's Signaling	0.259	0.0625	#NUM!	MAPK8
Ephrin A Signaling	0.247	0.05	#NUM!	VAV2,FGFR1,EPHA2
γ-linolenate Biosynthesis II (Animals)	0.242	0.0588	#NUM!	ACSL4
Mitochondrial L-carnitine Shuttle Pathway	0.242	0.0588	#NUM!	ACSL4
Valine Degradation I	0.226	0.0556	#NUM!	BCAT1
1D-myo-inositol Hexakisphosphate Biosynthesis II (Mammalian)	0.212	0.0526	#NUM!	ITPKC
D-myo-inositol (1,3,4)-trisphosphate Biosynthesis	0.212	0.0526	#NUM!	ITPKC
DNA damage-induced 14-3-3σ Signaling	0.212	0.0526	#NUM!	SFN
Granzyme A Signaling	0.199	0.05	#NUM!	SET
The Visual Cycle	0.199	0.05	#NUM!	RBP7

## Sheet: 48 hr_Canonical Pathways
Ingenuity Canonical Pathways	-log(p-value)	Ratio	z-score	Molecules
Cell Cycle Control of Chromosomal Replication	11.3	0.286	#NUM!	MCM5,LIG1,MCM6,POLA1,POLD1,CDK1,MCM4,MCM3,PCNA,PRIM1,MCM2,TOP2A,POLA2,PRIM2,CHEK2,MCM7
Superpathway of Cholesterol Biosynthesis	9.63	0.393	#NUM!	MVD,FDPS,FDFT1,SQLE,ACAT2,DHCR24,IDI1,MSMO1,HMGCR,HMGCS1,CYP51A1
EIF2 Signaling	6.56	0.104	3.771	RPL32,RPL24,RPLP1,RPL34,RPL22L1,EIF5B,FGFR2,RPL26,EIF2S3,EIF4G1,RPL37A,RPL28,RPL27,RPL15,SHC1,RPL27A,RPL14,RPL35,RPL23A,EIF4A1,RPS25,RPL18,RPS24
RAN Signaling	6.48	0.412	#NUM!	KPNA3,KPNA4,CSE1L,RANGAP1,RANBP1,KPNA2,IPO5
Superpathway of Geranylgeranyldiphosphate Biosynthesis I (via Mevalonate)	5.16	0.353	#NUM!	MVD,FDPS,ACAT2,IDI1,HMGCR,HMGCS1
Coagulation System	5.12	0.229	2.121	F2R,PLAUR,FGB,PLAU,SERPINE1,F3,FGG,PLAT
Cell Cycle: G2/M DNA Damage Checkpoint Regulation	4.86	0.184	0	CKS2,CDKN1A,CKS1B,TOP2A,AURKA,SFN,CDK1,CHEK2,CHEK1
Cholesterol Biosynthesis I	4.58	0.385	#NUM!	FDFT1,SQLE,DHCR24,MSMO1,CYP51A1
Mevalonate Pathway I	4.58	0.385	#NUM!	MVD,ACAT2,IDI1,HMGCR,HMGCS1
Cholesterol Biosynthesis II (via 24,25-dihydrolanosterol)	4.58	0.385	#NUM!	FDFT1,SQLE,DHCR24,MSMO1,CYP51A1
Cholesterol Biosynthesis III (via Desmosterol)	4.58	0.385	#NUM!	FDFT1,SQLE,DHCR24,MSMO1,CYP51A1
Glioma Invasiveness Signaling	3.6	0.129	1.667	TIMP3,RND3,F2R,TIMP1,HMMR,CD44,PLAUR,FGFR2,PLAU
Pyrimidine Deoxyribonucleotides De Novo Biosynthesis I	3.28	0.217	#NUM!	TYMS,DUT,AK5,RRM2,RRM1
Mitotic Roles of Polo-Like Kinase	3.09	0.121	2.236	KIF23,HSP90AB1,CDC20,PLK2,PRC1,CDK1,KIF11,CHEK2
Epoxysqualene Biosynthesis	3.04	1	#NUM!	FDFT1,SQLE
Sertoli Cell-Sertoli Cell Junction Signaling	2.98	0.0787	#NUM!	CLDN10,ITGA3,TUBB3,TUBA1A,JUN,TUBB6,CLDN1,PRKAG2,ITGA5,MAP2K3,ACTN4,TUBB,TUBB2B,NECTIN2
LXR/RXR Activation	2.95	0.0909	-0.816	FDFT1,SCD,ALB,IL18,LDLR,FASN,SERPINF1,PLTP,HMGCR,CYP51A1,CLU
Aryl Hydrocarbon Receptor Signaling	2.92	0.0851	0.905	TGM2,CCNA2,JUN,HSP90AB1,POLA1,NQO1,CDKN1A,DHFR,FAS,CHEK2,CHEK1,MCM7
Regulation of Cellular Mechanics by Calpain Protease	2.8	0.123	0.447	CCNA2,PXN,ITGA3,ITGA5,CAPN2,ACTN4,CDK1
Acute Phase Response Signaling	2.69	0.0765	2.53	SERPINF1,FGG,SHC1,ALB,IL18,JUN,RBP7,OSMR,FGB,MAP2K3,CRABP2,NOLC1,SERPINE1
Germ Cell-Sertoli Cell Junction Signaling	2.63	0.0751	#NUM!	TUBB3,PXN,FGFR2,TUBB,TUBB2B,ITGA3,TUBA1A,RND3,TUBB6,ZYX,MAP2K3,ACTN4,NECTIN2
Sumoylation Pathway	2.6	0.0938	-0.378	SERBP1,PCNA,JUN,RND3,RFC4,STUB1,RANGAP1,ZNF217,FAS
Gap Junction Signaling	2.6	0.0718	#NUM!	DBN1,TUBB3,CSNK1A1,FGFR2,TUBB,GJC1,TUBB2B,NOV,TUBA1A,TUBB6,ITPR3,PRKAG2,CAV1,PRKCA
Cholecystokinin/Gastrin-mediated Signaling	2.45	0.0891	2.333	SHC1,PXN,IL18,JUN,RND3,PTK2B,ITPR3,MAP2K3,PRKCA
Breast Cancer Regulation by Stathmin1	2.41	0.0683	#NUM!	STMN1,SHC1,TUBB3,TUBA1A,TUBB6,CDKN1A,ITPR3,PRKAG2,FGFR2,TUBB,ARHGEF10,CDK1,TUBB2B,PRKCA
VEGF Signaling	2.4	0.0874	1.134	SHC1,PTPN6,PXN,PTK2B,FGFR2,EIF2S3,ACTN4,SFN,PRKCA
Hepatic Fibrosis / Hepatic Stellate Cell Activation	2.34	0.0695	#NUM!	COL8A2,MYH9,PDGFA,SMAD3,FGFR2,IGFBP5,COL26A1,FAS,TIMP1,COL23A1,LAMA1,ECE1,SERPINE1
Remodeling of Epithelial Adherens Junctions	2.32	0.101	#NUM!	TUBB3,TUBA1A,TUBB6,ZYX,ACTN4,TUBB,TUBB2B
IGF-1 Signaling	2.32	0.0849	1.342	SHC1,PXN,NOV,JUN,PRKAG2,FGFR2,IGFBP5,CYR61,SFN
Leukocyte Extravasation Signaling	2.3	0.0664	0.577	CLDN10,TIMP3,PXN,PTK2B,CXCL12,ITGA5,FGFR2,ITGA3,CLDN1,TIMP1,CD44,ACTN4,VASP,PRKCA
Cysteine Biosynthesis III (mammalia)	2.27	0.167	#NUM!	CBS/CBSL,PRMT3,FTSJ1,PRMT1
Caveolar-mediated Endocytosis Signaling	2.26	0.0986	#NUM!	ALB,ITGA3,FLNC,CAV1,ITGA5,CAVIN1,PRKCA
p53 Signaling	2.19	0.0811	1.134	PCNA,JUN,THBS1,CDKN1A,FGFR2,SFN,FAS,CHEK2,CHEK1
Role of CHK Proteins in Cell Cycle Checkpoint Control	2.14	0.105	1	PCNA,RFC4,CDKN1A,CDK1,CHEK2,CHEK1
GDNF Family Ligand-Receptor Interactions	2.1	0.0921	0.447	SHC1,PDLIM7,JUN,GFRA1,ITPR3,FGFR2,GFRA2
Trans, trans-farnesyl Diphosphate Biosynthesis	2.07	0.4	#NUM!	FDPS,IDI1
dTMP De Novo Biosynthesis	2.07	0.4	#NUM!	TYMS,DHFR
Stearate Biosynthesis I (Animals)	1.99	0.114	#NUM!	DHCR24,FASN,ACSL4,ELOVL1,ACOT7
Extrinsic Prothrombin Activation Pathway	1.94	0.188	#NUM!	FGB,F3,FGG
Mismatch Repair in Eukaryotes	1.94	0.188	#NUM!	PCNA,RFC4,POLD1
Role of Tissue Factor in Cancer	1.91	0.0732	#NUM!	ITGA3,PTK2B,PLAUR,FGFR2,FGB,CYR61,F3,FGG,PRKCA
Zymosterol Biosynthesis	1.9	0.333	#NUM!	MSMO1,CYP51A1
Epithelial Adherens Junction Signaling	1.87	0.0685	#NUM!	TUBB3,MYH9,TUBA1A,LMO7,TUBB6,ZYX,ACTN4,TUBB,TUBB2B,NECTIN2
Molecular Mechanisms of Cancer	1.76	0.0508	#NUM!	PA2G4,HAT1,SMAD3,ITGA5,FGFR2,AURKA,CDK1,FAS,CHEK1,SHC1,ITGA3,JUN,RND3,FANCD2,CDKN1A,PRKAG2,MAP2K3,ARHGEF10,CHEK2,PRKCA
14-3-3-mediated Signaling	1.74	0.0687	1	TUBB3,TUBA1A,JUN,TUBB6,FGFR2,TUBB,SFN,TUBB2B,PRKCA
GADD45 Signaling	1.73	0.158	#NUM!	PCNA,CDKN1A,CDK1
Oncostatin M Signaling	1.73	0.118	1	SHC1,TIMP3,OSMR,PLAU
PDGF Signaling	1.72	0.0778	0.378	SHC1,JUN,ABL2,PDGFA,CAV1,FGFR2,PRKCA
GP6 Signaling Pathway	1.69	0.0672	0.333	COL8A2,LAMA4,COL23A1,LAMA1,FGFR2,FGB,FGG,COL26A1,PRKCA
Regulation of eIF4 and p70S6K Signaling	1.68	0.0637	1	SHC1,ITGA3,EIF4A1,ITGA5,FGFR2,RPS25,EIF2S3,PAIP2,EIF4G1,RPS24
Superpathway of Methionine Degradation	1.61	0.108	#NUM!	CBS/CBSL,PRMT3,FTSJ1,PRMT1
Hypoxia Signaling in the Cardiovascular System	1.59	0.08	#NUM!	JUN,UBE2J1,HSP90AB1,UBE2H,NQO1,UBE2E3
Methionine Degradation I (to Homocysteine)	1.56	0.136	#NUM!	PRMT3,FTSJ1,PRMT1
ATM Signaling	1.54	0.0714	1.89	JUN,SMC2,FANCD2,CDKN1A,CDK1,CHEK2,CHEK1
Acetyl-CoA Biosynthesis III (from Citrate)	1.52	1	#NUM!	ACLY
Xanthine and Xanthosine Salvage	1.52	1	#NUM!	PNP
Asparagine Biosynthesis I	1.52	1	#NUM!	ASNS
Hereditary Breast Cancer Signaling	1.51	0.0625	#NUM!	RFC4,FANCD2,HDAC7,CDKN1A,FGFR2,SFN,CDK1,CHEK2,CHEK1
Renin-Angiotensin Signaling	1.5	0.0656	0.707	SHC1,PTPN6,JUN,PTK2B,ITPR3,PRKAG2,FGFR2,PRKCA
NRF2-mediated Oxidative Stress Response	1.48	0.057	1.633	JUN,DNAJC9,NQO1,FGFR2,FOSL1,MAP2K3,JUND,JUNB,UBE2E3,DNAJC7,PRKCA
PAK Signaling	1.48	0.0693	0.378	SHC1,PXN,ITGA3,PTK2B,PDGFA,ITGA5,FGFR2
Integrin Signaling	1.46	0.0548	2.111	SHC1,PXN,ITGA3,PFN1,RND3,CAV1,ITGA5,FGFR2,ZYX,CAPN2,ACTN4,VASP
Ketogenesis	1.46	0.2	#NUM!	ACAT2,HMGCS1
Tryptophan Degradation III (Eukaryotic)	1.41	0.12	#NUM!	KMO,ACAT2,CDYL
Purine Nucleotides De Novo Biosynthesis II	1.38	0.182	#NUM!	ADSS,GART
Estrogen-mediated S-phase Entry	1.37	0.115	#NUM!	CCNA2,CDKN1A,CDK1
Actin Cytoskeleton Signaling	1.36	0.0529	2.714	SHC1,PXN,ITGA3,MYH9,PFN1,F2R,PDGFA,DIAPH3,ITGA5,FGFR2,ACTN4,TMSB10/TMSB4X
HMGB1 Signaling	1.31	0.0602	1.89	IL18,JUN,RND3,HAT1,FGFR2,MAP2K3,SERPINE1,PLAT
Assembly of RNA Polymerase I Complex	1.31	0.167	#NUM!	POLR1D,POLR1E
Guanosine Nucleotides Degradation III	1.31	0.167	#NUM!	NT5E,PNP
BER pathway	1.31	0.167	#NUM!	LIG1,PCNA
EGF Signaling	1.26	0.0735	1.342	SHC1,JUN,ITPR3,FGFR2,PRKCA
Urate Biosynthesis/Inosine 5'-phosphate Degradation	1.24	0.154	#NUM!	NT5E,PNP
Osteoarthritis Pathway	1.24	0.0519	0.632	TIMP3,ITGA3,FRZB,PPARD,CASP2,SMAD3,PRKAG2,ITGA5,ANXA2,MYBBP1A,DKK1
Guanine and Guanosine Salvage I	1.23	0.5	#NUM!	PNP
Spermine Biosynthesis	1.23	0.5	#NUM!	SMS
Palmitate Biosynthesis I (Animals)	1.23	0.5	#NUM!	FASN
Sulfate Activation for Sulfonation	1.23	0.5	#NUM!	PAPSS2
Fatty Acid Biosynthesis Initiation II	1.23	0.5	#NUM!	FASN
Cysteine Biosynthesis/Homocysteine Degradation	1.23	0.5	#NUM!	CBS/CBSL
Adenine and Adenosine Salvage I	1.23	0.5	#NUM!	PNP
Glutamine Degradation I	1.23	0.5	#NUM!	GLS
HGF Signaling	1.22	0.0609	1.134	PXN,ITGA3,JUN,CDKN1A,ITGA5,FGFR2,PRKCA
AMPK Signaling	1.19	0.0509	-1.414	ADRA2B,CCNA2,AK5,EEF2,FASN,CDKN1A,PRKAG2,FGFR2,MAP2K3,HMGCR,PPM1G
DNA Double-Strand Break Repair by Homologous Recombination	1.19	0.143	#NUM!	LIG1,POLA1
Isoleucine Degradation I	1.19	0.143	#NUM!	BCAT1,ACAT2
PPAR Signaling	1.17	0.0632	-0.816	SHC1,IL18,JUN,HSP90AB1,PDGFA,PPARD
eNOS Signaling	1.11	0.0523	-0.816	CCNA2,NOSIP,HSP90AB1,STUB1,ITPR3,PRKAG2,CAV1,FGFR2,PRKCA
FAK Signaling	1.1	0.0606	#NUM!	PXN,ITGA3,HMMR,ITGA5,FGFR2,CAPN2
BMP signaling pathway	1.1	0.0658	2	MAGED1,SOSTDC1,JUN,PRKAG2,NOG
Signaling by Rho Family GTPases	1.09	0.0476	1.732	STMN1,ITGA3,JUN,RND3,PTK2B,DIAPH3,CIT,CDH6,ITGA5,FGFR2,CDC42EP2,ARHGEF10
RhoA Signaling	1.09	0.0565	0.447	PFN1,ABL2,RND3,PTK2B,ANLN,CIT,CDC42EP2
Glutaryl-CoA Degradation	1.08	0.125	#NUM!	ACAT2,CDYL
Adenosine Nucleotides Degradation II	1.08	0.125	#NUM!	NT5E,PNP
VDR/RXR Activation	1.06	0.0641	#NUM!	PDGFA,PPARD,CDKN1A,IGFBP5,PRKCA
Diphthamide Biosynthesis	1.06	0.333	#NUM!	EEF2
5-aminoimidazole Ribonucleotide Biosynthesis I	1.06	0.333	#NUM!	GART
Hypusine Biosynthesis	1.06	0.333	#NUM!	EIF5A
Oxidized GTP and dGTP Detoxification	1.06	0.333	#NUM!	NUDT1
Actin Nucleation by ARP-WASP Complex	1.05	0.0714	2	ITGA3,RND3,ITGA5,VASP
Virus Entry via Endocytic Pathways	1.05	0.0588	#NUM!	ITGA3,FLNC,CAV1,ITGA5,FGFR2,PRKCA
Role of BRCA1 in DNA Damage Response	1.02	0.0625	2	RFC4,FANCD2,CDKN1A,CHEK2,CHEK1
Cyclins and Cell Cycle Regulation	1.02	0.0625	#NUM!	CCNA2,PA2G4,HDAC7,CDKN1A,CDK1
Role of Osteoblasts, Osteoclasts and Chondrocytes in Rheumatoid Arthritis	1.01	0.0472	#NUM!	ITGA3,IL18,JUN,FRZB,PTK2B,CSNK1A1,ITGA5,SFRP5,FGFR2,MAP2K3,DKK1
Erythropoietin Signaling	1.01	0.0617	#NUM!	SHC1,PTPN6,JUN,FGFR2,PRKCA
Macropinocytosis Signaling	1.01	0.0617	#NUM!	PDGFA,ITGA5,FGFR2,ACTN4,PRKCA
IL-3 Signaling	0.973	0.0602	1.342	SHC1,PTPN6,JUN,FGFR2,PRKCA
JAK/Stat Signaling	0.973	0.0602	0.447	SHC1,PTPN6,JUN,CDKN1A,FGFR2
Protein Ubiquitination Pathway	0.968	0.0453	#NUM!	UBE2J1,HSP90AB1,CDC20,DNAJC9,UBE2H,STUB1,HSPH1,USP54,UBE2E3,USP1,PSMD4,DNAJC7
Purine Nucleotides Degradation II (Aerobic)	0.954	0.105	#NUM!	NT5E,PNP
DNA damage-induced 14-3-3σ Signaling	0.954	0.105	#NUM!	SFN,CDK1
PCP pathway	0.949	0.0656	2	PFN1,JUN,JUND,JUNB
Inhibition of Matrix Metalloproteases	0.947	0.0769	#NUM!	TIMP3,TIMP1,TFPI2
Phospholipase C Signaling	0.939	0.0456	2.53	TGM2,SHC1,MARCKS,ITGA3,AHNAK,RND3,HDAC7,ITPR3,ITGA5,ARHGEF10,PRKCA
Arsenate Detoxification I (Glutaredoxin)	0.938	0.25	#NUM!	PNP
Retinoate Biosynthesis II	0.938	0.25	#NUM!	RBP7
Geranylgeranyldiphosphate Biosynthesis	0.938	0.25	#NUM!	FDPS
Granzyme A Signaling	0.917	0.1	#NUM!	SET,HMGB2
HIPPO signaling	0.91	0.0575	0	AJUBA,SMAD3,CD44,NF2,SFN
Neuregulin Signaling	0.894	0.0568	#NUM!	SHC1,ITGA3,HSP90AB1,ITGA5,PRKCA
Paxillin Signaling	0.894	0.0531	0.816	PXN,ITGA3,PTK2B,ITGA5,FGFR2,ACTN4
Nitric Oxide Signaling in the Cardiovascular System	0.894	0.0531	0.816	HSP90AB1,ITPR3,PRKAG2,CAV1,FGFR2,PRKCA
IL-2 Signaling	0.893	0.0625	#NUM!	SHC1,JUN,PTK2B,FGFR2
Glioma Signaling	0.881	0.0526	0	SHC1,PA2G4,PDGFA,CDKN1A,FGFR2,PRKCA
Thrombopoietin Signaling	0.875	0.0615	1	SHC1,JUN,FGFR2,PRKCA
Tight Junction Signaling	0.873	0.0479	#NUM!	CLDN10,MYH9,JUN,CLDN1,PRKAG2,CPSF3,VASP,NECTIN2
Apoptosis Signaling	0.865	0.0556	1.342	CASP2,CAPN2,CDK1,FAS,PRKCA
Huntington's Disease Signaling	0.861	0.044	0	TGM2,SHC1,JUN,GLS,CASP2,HDAC7,PENK,FGFR2,CAPN2,PSME3,PRKCA
Cell Cycle: G1/S Checkpoint Regulation	0.858	0.0606	#NUM!	PA2G4,SMAD3,HDAC7,CDKN1A
Tetrahydrofolate Salvage from 5,10-methenyltetrahydrofolate	0.847	0.2	#NUM!	GART
Rac Signaling	0.844	0.0513	0.816	ITGA3,JUN,PTK2B,CD44,ITGA5,FGFR2
Glucocorticoid Receptor Signaling	0.828	0.0413	#NUM!	SMAD3,FGFR2,FGG,SHC1,JUN,KRT12,HSP90AB1,KRT13,ANXA1,CDKN1A,PRKAG2,PLAU,SERPINE1,TAF15
IL-12 Signaling and Production in Macrophages	0.813	0.0479	#NUM!	JMJD6,ALB,IL18,JUN,FGFR2,CLU,PRKCA
iNOS Signaling	0.812	0.0667	#NUM!	JUN,HMGA1,IRAK2
Agrin Interactions at Neuromuscular Junction	0.808	0.058	2	PXN,ITGA3,JUN,ITGA5
Salvage Pathways of Pyrimidine Ribonucleotides	0.796	0.0526	#NUM!	AK5,UPP1,CSNK1A1,MAP2K3,CDK1
Myc Mediated Apoptosis Signaling	0.793	0.0571	#NUM!	SHC1,FGFR2,SFN,FAS
Chemokine Signaling	0.777	0.0563	0	JUN,PTK2B,CXCL12,PRKCA
UDP-N-acetyl-D-glucosamine Biosynthesis II	0.774	0.167	#NUM!	UAP1
ErbB Signaling	0.757	0.051	1.342	SHC1,JUN,FGFR2,MAP2K3,PRKCA
PI3K/AKT Signaling	0.751	0.048	0.816	SHC1,ITGA3,HSP90AB1,CDKN1A,ITGA5,SFN
PPARα/RXRα Activation	0.747	0.0444	0	SHC1,JUN,HSP90AB1,FASN,SMAD3,PRKAG2,MAP2K3,PRKCA
FXR/RXR Activation	0.74	0.0476	#NUM!	ALB,IL18,FASN,SERPINF1,PLTP,CLU
Antiproliferative Role of TOB in T Cell Signaling	0.734	0.0769	#NUM!	CCNA2,SMAD3
Atherosclerosis Signaling	0.729	0.0472	#NUM!	ALB,IL18,PDGFA,CXCL12,F3,CLU
Adenine and Adenosine Salvage III	0.714	0.143	#NUM!	PNP
Toll-like Receptor Signaling	0.705	0.0526	2	IL18,JUN,MAP2K3,IRAK2
Amyloid Processing	0.7	0.0588	#NUM!	PRKAG2,CSNK1A1,CAPN2
Phagosome Formation	0.698	0.0462	#NUM!	MARCKS,ITGA3,RND3,ITGA5,FGFR2,PRKCA
Non-Small Cell Lung Cancer Signaling	0.691	0.0519	#NUM!	PA2G4,ITPR3,FGFR2,PRKCA
Neurotrophin/TRK Signaling	0.691	0.0519	1	SHC1,JUN,FGFR2,MAP2K3
Axonal Guidance Signaling	0.678	0.0376	#NUM!	TUBB3,PXN,PFN1,PDGFA,CXCL12,ITGA5,FGFR2,TUBB,TUBB2B,SHC1,ITGA3,TUBA1A,TUBB6,PRKAG2,EPHA2,VASP,PRKCA
p70S6K Signaling	0.678	0.0455	1.342	SHC1,F2R,EEF2,FGFR2,SFN,PRKCA
Chronic Myeloid Leukemia Signaling	0.663	0.0472	#NUM!	PA2G4,SMAD3,HDAC7,CDKN1A,FGFR2
UVA-Induced MAPK Signaling	0.663	0.0472	#NUM!	JUN,PARP2,PARP4,FGFR2,PRKCA
Superoxide Radicals Degradation	0.662	0.125	#NUM!	NQO1
Tryptophan Degradation to 2-amino-3-carboxymuconate Semialdehyde	0.662	0.125	#NUM!	KMO
Purine Ribonucleosides Degradation to Ribose-1-phosphate	0.662	0.125	#NUM!	PNP
Salvage Pathways of Pyrimidine Deoxyribonucleotides	0.662	0.125	#NUM!	TK1
Role of NFAT in Cardiac Hypertrophy	0.66	0.0411	1.414	SHC1,HDAC7,ITPR3,PRKAG2,CSNK1A1,FGFR2,MAP2K3,SLC8A1,PRKCA
Glioblastoma Multiforme Signaling	0.659	0.0432	-0.378	SHC1,RND3,PDGFA,CDKN1A,ITPR3,NF2,FGFR2
Adipogenesis pathway	0.658	0.0448	#NUM!	HAT1,SMAD3,EZH2,HDAC7,KLF5,FGFR2
Gα12/13 Signaling	0.649	0.0444	0	PXN,JUN,PTK2B,F2R,CDH6,FGFR2
Sonic Hedgehog Signaling	0.64	0.0667	#NUM!	PRKAG2,CDK1
Protein Kinase A Signaling	0.636	0.0375	2.121	AKAP12,PTPN6,PXN,TNNI2,PTK2B,SMAD3,AKAP7,FLNC,ITPR3,PRKAG2,TDP2,TNNI1,SFN,VASP,PRKCA
CXCR4 Signaling	0.633	0.0424	1.134	PXN,JUN,RND3,ITPR3,CXCL12,FGFR2,PRKCA
GNRH Signaling	0.633	0.0424	1.89	PXN,JUN,PTK2B,ITPR3,PRKAG2,MAP2K3,PRKCA
Role of Macrophages, Fibroblasts and Endothelial Cells in Rheumatoid Arthritis	0.627	0.0385	#NUM!	IL18,JUN,FRZB,PDGFA,CSNK1A1,CXCL12,FGFR2,SFRP5,MAP2K3,DKK1,IRAK2,PRKCA
Prostanoid Biosynthesis	0.617	0.111	#NUM!	PTGDS
Citrulline Biosynthesis	0.617	0.111	#NUM!	GLS
Leucine Degradation I	0.617	0.111	#NUM!	BCAT1
Prolactin Signaling	0.616	0.0482	1	SHC1,JUN,FGFR2,PRKCA
Telomerase Signaling	0.611	0.045	#NUM!	SHC1,HSP90AB1,HDAC7,CDKN1A,FGFR2
Aldosterone Signaling in Epithelial Cells	0.609	0.0417	#NUM!	HSP90AB1,DNAJC9,HSPH1,ITPR3,FGFR2,DNAJC7,PRKCA
ILK Signaling	0.608	0.0406	1.414	PXN,MYH9,JUN,RND3,FLNC,FGFR2,ACTN4,TMSB10/TMSB4X
Clathrin-mediated Endocytosis Signaling	0.594	0.0402	#NUM!	ALB,LDLR,F2R,PDGFA,ITGA5,DAB2,FGFR2,CLU
Tec Kinase Signaling	0.593	0.0412	1.134	ITGA3,RND3,PTK2B,ITGA5,FGFR2,FAS,PRKCA
IL-17 Signaling	0.593	0.0471	#NUM!	JUN,TIMP1,FGFR2,MAP2K3
ERK/MAPK Signaling	0.587	0.04	1.414	SHC1,PXN,ITGA3,PTK2B,PRKAG2,ITGA5,FGFR2,PRKCA
mTOR Signaling	0.58	0.0398	0	RND3,EIF4A1,PRKAG2,FGFR2,RPS25,EIF4G1,RPS24,PRKCA
Ketolysis	0.578	0.1	#NUM!	ACAT2
Wnt/β-catenin Signaling	0.577	0.0407	1.633	JUN,FRZB,PPARD,CD44,CSNK1A1,SFRP5,DKK1
α-Adrenergic Signaling	0.571	0.046	1	ITPR3,PRKAG2,SLC8A1,PRKCA
LPS-stimulated MAPK Signaling	0.571	0.046	1	JUN,FGFR2,MAP2K3,PRKCA
NF-κB Activation by Viruses	0.571	0.046	1	ITGA3,ITGA5,FGFR2,PRKCA
TGF-β Signaling	0.571	0.046	2	JUN,SMAD3,MAP2K3,SERPINE1
Inhibition of Angiogenesis by TSP1	0.562	0.0588	#NUM!	JUN,THBS1
Role of JAK2 in Hormone-like Cytokine Signaling	0.562	0.0588	#NUM!	SHC1,PTPN6
Ephrin Receptor Signaling	0.555	0.04	1.342	SHC1,PXN,ITGA3,PDGFA,CXCL12,ITGA5,EPHA2
Crosstalk between Dendritic Cells and Natural Killer Cells	0.55	0.0449	#NUM!	IL18,MICA,FAS,NECTIN2
IL-4 Signaling	0.55	0.0449	#NUM!	SHC1,PTPN6,FGFR2,HMGA1
Calcium Signaling	0.545	0.0388	#NUM!	MYH9,TNNI2,HDAC7,ITPR3,PRKAG2,TPM1,TNNI1,SLC8A1
UDP-N-acetyl-D-galactosamine Biosynthesis II	0.543	0.0909	#NUM!	UAP1
RhoGDI Signaling	0.541	0.0395	-2.646	ITGA3,RND3,CD44,CDH6,ITGA5,ARHGEF10,PRKCA
Retinoic acid Mediated Apoptosis Signaling	0.54	0.0484	#NUM!	PARP2,PARP4,CRABP2
Regulation of Actin-based Motility by Rho	0.539	0.0444	2	ITGA3,PFN1,RND3,ITGA5
Phagosome Maturation	0.537	0.0405	#NUM!	TUBB3,TUBA1A,TUBB6,TUBB,DYNLT1,TUBB2B
PTEN Signaling	0.536	0.042	-0.447	SHC1,ITGA3,CDKN1A,ITGA5,FGFR2
FGF Signaling	0.529	0.044	1	PTPN6,FGFR2,MAP2K3,PRKCA
Gαi Signaling	0.527	0.0417	-1	ADRA2B,SHC1,PRKAG2,CAV1,ADORA3
Reelin Signaling in Neurons	0.519	0.0435	#NUM!	ITGA3,ITGA5,FGFR2,ARHGEF10
IL-1 Signaling	0.519	0.0435	2	JUN,PRKAG2,MAP2K3,IRAK2
Cleavage and Polyadenylation of Pre-mRNA	0.511	0.0833	#NUM!	CPSF3
Acyl-CoA Hydrolysis	0.511	0.0833	#NUM!	ACOT7
Pregnenolone Biosynthesis	0.511	0.0833	#NUM!	MICAL3
Fcγ Receptor-mediated Phagocytosis in Macrophages and Monocytes	0.51	0.043	1	PXN,PTK2B,VASP,PRKCA
Death Receptor Signaling	0.51	0.043	2	CASP2,PARP2,PARP4,FAS
PXR/RXR Activation	0.504	0.0462	#NUM!	SCD,PRKAG2,PAPSS2
Pyridoxal 5'-phosphate Salvage Pathway	0.504	0.0462	#NUM!	CSNK1A1,MAP2K3,CDK1
Calcium-induced T Lymphocyte Apoptosis	0.493	0.0455	#NUM!	ITPR3,CAPN2,PRKCA
UVB-Induced MAPK Signaling	0.493	0.0455	#NUM!	JUN,FGFR2,PRKCA
CCR5 Signaling in Macrophages	0.491	0.0421	#NUM!	JUN,PTK2B,FAS,PRKCA
Sphingosine-1-phosphate Signaling	0.486	0.04	-1.342	RND3,PTK2B,PDGFA,CASP2,FGFR2
Fatty Acid Activation	0.483	0.0769	#NUM!	ACSL4
Oleate Biosynthesis II (Animals)	0.483	0.0769	#NUM!	SCD
tRNA Charging	0.481	0.0513	#NUM!	TARS,VARS
Prostate Cancer Signaling	0.473	0.0412	#NUM!	HSP90AB1,PA2G4,CDKN1A,FGFR2
Thyroid Cancer Signaling	0.467	0.05	#NUM!	SHC1,CXCL12
TR/RXR Activation	0.464	0.0408	#NUM!	RAB3B,LDLR,FASN,FGFR2
Melanocyte Development and Pigmentation Signaling	0.464	0.0408	1	SHC1,PTPN6,PRKAG2,FGFR2
IL-6 Signaling	0.463	0.0391	1.342	SHC1,IL18,JUN,FGFR2,MAP2K3
IL-10 Signaling	0.46	0.0435	#NUM!	IL18,JUN,MAP2K3
ErbB2-ErbB3 Signaling	0.46	0.0435	#NUM!	SHC1,JUN,FGFR2
CDK5 Signaling	0.455	0.0404	#NUM!	FOSB,ITGA3,PRKAG2,LAMA1
RAR Activation	0.455	0.0368	#NUM!	RBP7,JUN,SMAD3,PRKAG2,CRABP2,PRMT1,PRKCA
Endothelin-1 Signaling	0.455	0.0368	1.633	SHC1,JUN,CASP2,ITPR3,FGFR2,ECE1,PRKCA
Hepatic Cholestasis	0.451	0.0375	#NUM!	IL18,JUN,PPRC1,PRKAG2,IRAK2,PRKCA
Agranulocyte Adhesion and Diapedesis	0.449	0.0366	#NUM!	CLDN10,ITGA3,IL18,MYH9,CLDN1,CXCL12,ITGA5
B Cell Receptor Signaling	0.449	0.0366	1.134	SHC1,PTPN6,JUN,PTK2B,FGFR2,MAP2K3,MALT1
Role of JAK1 and JAK3 in γc Cytokine Signaling	0.44	0.0423	#NUM!	SHC1,PTK2B,FGFR2
Intrinsic Prothrombin Activation Pathway	0.439	0.0476	#NUM!	FGB,FGG
Retinol Biosynthesis	0.439	0.0476	#NUM!	RBP7,LIPG
CD28 Signaling in T Helper Cells	0.433	0.0379	1.342	PTPN6,JUN,ITPR3,FGFR2,MALT1
NAD biosynthesis II (from tryptophan)	0.433	0.0667	#NUM!	KMO
Superpathway of Citrulline Metabolism	0.433	0.0667	#NUM!	GLS
Histidine Degradation VI	0.433	0.0667	#NUM!	MICAL3
Production of Nitric Oxide and Reactive Oxygen Species in Macrophages	0.431	0.0361	0.816	ALB,PTPN6,JUN,RND3,FGFR2,CLU,PRKCA
Melatonin Signaling	0.43	0.0417	#NUM!	PRKAG2,MAP2K3,PRKCA
ErbB4 Signaling	0.43	0.0417	#NUM!	SHC1,FGFR2,PRKCA
Role of p14/p19ARF in Tumor Suppression	0.427	0.0465	#NUM!	NPM3,FGFR2
UVC-Induced MAPK Signaling	0.427	0.0465	#NUM!	JUN,PRKCA
IL-8 Signaling	0.414	0.0355	0.816	JUN,RND3,PTK2B,FGFR2,VASP,IRAK2,PRKCA
STAT3 Pathway	0.411	0.0405	#NUM!	PTPN6,CDKN1A,FGFR2
Vitamin-C Transport	0.411	0.0625	#NUM!	SLC23A2
Sirtuin Signaling Pathway	0.411	0.0342	0.378	POLR1D,RRP9,TUBA1A,JUN,GLS,NQO1,TOMM34,POLR1E,ACLY,MAP1LC3B2
TREM1 Signaling	0.402	0.04	#NUM!	IL18,ITGA5,NLRP2
Pyrimidine Ribonucleotides Interconversion	0.402	0.0444	#NUM!	AK5,ANXA1
Androgen Signaling	0.399	0.0365	1.342	SHC1,JUN,SMAD3,PRKAG2,PRKCA
Antiproliferative Role of Somatostatin Receptor 2	0.393	0.0395	#NUM!	PTPN6,CDKN1A,FGFR2
γ-linolenate Biosynthesis II (Animals)	0.391	0.0588	#NUM!	ACSL4
Mitochondrial L-carnitine Shuttle Pathway	0.391	0.0588	#NUM!	ACSL4
Corticotropin Releasing Hormone Signaling	0.387	0.036	#NUM!	JUN,ITPR3,PRKAG2,JUND,PRKCA
Cardiac β-adrenergic Signaling	0.38	0.0357	#NUM!	AKAP12,PRKAG2,TDP2,SLC8A1,AKAP7
nNOS Signaling in Neurons	0.38	0.0426	#NUM!	CAPN2,PRKCA
Pyrimidine Ribonucleotides De Novo Biosynthesis	0.38	0.0426	#NUM!	AK5,ANXA1
Thrombin Signaling	0.377	0.0343	1.89	SHC1,RND3,F2R,ITPR3,FGFR2,ARHGEF10,PRKCA
Cardiac Hypertrophy Signaling	0.376	0.0339	1.134	ADSS,ADRA2B,HAND2,JUN,RND3,PRKAG2,FGFR2,MAP2K3
Valine Degradation I	0.372	0.0556	#NUM!	BCAT1
Graft-versus-Host Disease Signaling	0.369	0.0417	#NUM!	IL18,FAS
CD40 Signaling	0.368	0.038	#NUM!	JUN,FGFR2,MAP2K3
Regulation of IL-2 Expression in Activated and Anergic T Lymphocytes	0.36	0.0375	#NUM!	JUN,SMAD3,MALT1
Ubiquinol-10 Biosynthesis (Eukaryotic)	0.355	0.0526	#NUM!	MICAL3
TNFR1 Signaling	0.348	0.04	#NUM!	JUN,CASP2
G Beta Gamma Signaling	0.344	0.0351	2	SHC1,PRKAG2,CAV1,PRKCA
Granulocyte Adhesion and Diapedesis	0.341	0.0335	#NUM!	CLDN10,ITGA3,IL18,CLDN1,CXCL12,ITGA5
The Visual Cycle	0.338	0.05	#NUM!	RBP7
Inflammasome pathway	0.338	0.05	#NUM!	IL18
Neuropathic Pain Signaling In Dorsal Horn Neurons	0.338	0.0348	1	ITPR3,PRKAG2,FGFR2,PRKCA
Docosahexaenoic Acid (DHA) Signaling	0.329	0.0385	#NUM!	SERPINF1,FGFR2
Growth Hormone Signaling	0.322	0.0353	#NUM!	PTPN6,FGFR2,PRKCA
Small Cell Lung Cancer Signaling	0.322	0.0353	#NUM!	PA2G4,CKS1B,FGFR2
CD27 Signaling in Lymphocytes	0.32	0.0377	#NUM!	JUN,MAP2K3
Triacylglycerol Degradation	0.32	0.0377	#NUM!	LIPG,MGLL
Transcriptional Regulatory Network in Embryonic Stem Cells	0.311	0.037	#NUM!	SET,CDYL
Polyamine Regulation in Colon Cancer	0.309	0.0455	#NUM!	PSME3
PEDF Signaling	0.309	0.0345	#NUM!	SERPINF1,FGFR2,FAS
Pancreatic Adenocarcinoma Signaling	0.308	0.0333	#NUM!	PA2G4,SMAD3,CDKN1A,FGFR2
p38 MAPK Signaling	0.308	0.0333	2	IL18,MAP2K3,FAS,IRAK2
Melanoma Signaling	0.303	0.0364	#NUM!	CDKN1A,FGFR2
Bladder Cancer Signaling	0.302	0.0341	#NUM!	PA2G4,THBS1,CDKN1A
HER-2 Signaling in Breast Cancer	0.302	0.0341	#NUM!	CDKN1A,FGFR2,PRKCA
VEGF Family Ligand-Receptor Interactions	0.302	0.0341	#NUM!	SHC1,FGFR2,PRKCA
Natural Killer Cell Signaling	0.296	0.0328	#NUM!	SHC1,PTPN6,FGFR2,PRKCA
Role of Lipids/Lipid Rafts in the Pathogenesis of Influenza	0.296	0.0435	#NUM!	FDPS
Glutamate Receptor Signaling	0.286	0.0351	#NUM!	SLC1A4,GLS
Tumoricidal Function of Hepatic Natural Killer Cells	0.283	0.0417	#NUM!	FAS
Role of JAK1, JAK2 and TYK2 in Interferon Signaling	0.283	0.0417	#NUM!	PTPN6
IL-7 Signaling Pathway	0.283	0.033	#NUM!	SHC1,JUN,FGFR2
Factors Promoting Cardiogenesis in Vertebrates	0.277	0.0326	#NUM!	DKK1,NOG,PRKCA
IL-17A Signaling in Gastric Cells	0.271	0.04	#NUM!	JUN
Role of JAK family kinases in IL-6-type Cytokine Signaling	0.271	0.04	#NUM!	OSMR
Bupropion Degradation	0.271	0.04	#NUM!	CYP51A1
Sperm Motility	0.27	0.0315	1	PTK2B,ITPR3,PRKAG2,PRKCA
Gαq Signaling	0.269	0.0311	0.447	RND3,PTK2B,ITPR3,FGFR2,PRKCA
Ephrin A Signaling	0.264	0.0333	#NUM!	FGFR2,EPHA2
NAD Salvage Pathway II	0.26	0.0385	#NUM!	NT5E
IL-15 Production	0.239	0.0357	#NUM!	PTK2B
CTLA4 Signaling in Cytotoxic T Lymphocytes	0.238	0.0303	#NUM!	AP1S1,PTPN6,FGFR2
ERK5 Signaling	0.224	0.0303	#NUM!	FOSL1,SFN
TNFR2 Signaling	0.221	0.0333	#NUM!	JUN
Acetone Degradation I (to Methylglyoxal)	0.221	0.0333	#NUM!	CYP51A1
Cytotoxic T Lymphocyte-mediated Apoptosis of Target Cells	0.204	0.0312	#NUM!	FAS
4-1BB Signaling in T Lymphocytes	0.204	0.0312	#NUM!	JUN
Fatty Acid β-oxidation I	0.204	0.0312	#NUM!	ACSL4
