# Supplementary material for: Proteome Landscape of Epithelial-to-Mesenchymal Transition (EMT) of Retinal Pigment Epithelium Shares Commonalities With Malignancy-Associated EMT
Source: Mol Cell Proteomics. 2021 Aug 27;20:100131. doi: 10.1016/j.mcpro.2021.100131 (PMC8482521; doi:10.1016/j.mcpro.2021.100131)
Supplement: Supplemental Table S10 [file mmc10.xlsx]

## Sheet: Upstreme regulators_12 hr_MLR
Upstream Regulator	Expr Log Ratio	Molecule Type	Predicted Activation State	Activation z-score	Flags	p-value of overlap	Target molecules in dataset	Mechanistic Network
SYVN1	0.591	transporter	Activated	4	bias	4.53e-06	AHR,AMOTL2,ATP1B3,AXL,BCAT1,CAVIN1,CCND1,CD44,DAB2,EPHA2,F3,GPRC5A,IRAK2,ITGA3,MYOF,NFKB2,PVR,SLC1A5,SLC43A3,SLC4A7,TARS
TCOF1	0.842	transporter				1.03e-05	BCLAF1,CAPRIN1,CEBPZ,CNBP,HNRNPDL,MED1,NAF1,PDRG1,PPIL4,PPRC1,RGPD4 (includes others),S100A16,STMN3,UTP4
APOE	-0.798	transporter		-1.66	bias	0.000123	CCND1,CD44,CLU,CTGF,CYR61,ECM1,F2R,F3,HMGCR,HSP90AB1,ITGA3,ITGA5,JAK1,JUN,LAMA1,LDLR,LIPG,LTBP1,MAP2,MAP2K3,MYBBP1A,MYO1B,NEFH,NPNT,PLAU,PPARD,PTX3,RPL10A,SERPINE1,SIRT1,TIMP1,ZYX	360 (18)
TRPC4AP	0.986	transporter	Inhibited	-2	bias	0.000382	FBL,NOLC1,NOP56,NPM1
TFRC	0.735	transporter		0		0.000898	ATF6,CDC20,CDKN1A,CSTF2T,F13A1,HK2,JUN,PFKFB3,SERPINB8,SRXN1,TNFRSF12A,UBE2E1
MCL1	0.301	transporter				0.00228	CCND1,NQO1,TPT1
ATP1A1	0.75	transporter				0.00254	HMGCR,LDLR
ZFYVE16	0.699	transporter				0.00254	CDKN1A,SERPINE1	154 (7)
ATP7B	0.794	transporter		1.89		0.00303	CDC20,CYP51A1,FABP5,HMGCR,HMGCS1,LDLR,SQLE
DAB2	1.501	transporter				0.00384	CCND1,DAB2,HMGCR	256 (7)
AZGP1		transporter		-1.461		0.00615	CCND1,HK2,ITGA5,KRT19,VIM	257 (7)
ANXA5	0.784	transporter				0.00736	CDKN1A,F3	135 (10)
LASP1	0.823	transporter				0.0142	S100A4,VIM
XPO1	0.583	transporter				0.0155	CCND1,CDKN1A,IGFBP3
ABCB4		transporter	Inhibited	-2.216	bias	0.0184	CTGF,LGALS3,NFKB2,SERPINE1,TIMP1
MFSD2A		transporter				0.0227	ACSL4,CYP51A1,HK2,LDLR
MTTP		transporter		-1.387		0.0266	ATF6,EIF2S1,HMGCR,JUN,SOAT1
ECM1	1.281	transporter				0.0369	S100A4,VIM,ZEB1
SFTPA1		transporter	Inhibited	-2.121	bias	0.0453	CTGF,CYR61,ECM1,FOSB,MAP1B,NAMPT,SERPINE1,ST3GAL1
FOLR1	0.155	transporter				0.0474	ABCE1,ACTN4,HNRNPDL,NAP1L1,RIOK3,RPS24,S100A4,TAGLN2,TYMS
CD28		transmembrane receptor	Inhibited	-4.167	bias	1.94e-05	AHR,ANXA1,BZW1,CBL,CCND1,CD274,CDK6,CLIP1,FBL,GBP1,GNL2,GTPBP4,HAT1,HCCS,HDAC2,HELLS,HK2,HSPA8,IFRD2,IGFBP5,IL1RAP,JUN,LCP1,LTBP1,MICA,NAMPT,NCL,NFATC2,NFKB2,PNP,PTMA,PUM3,RPL30,SLC7A1,SRPRB,THBS1,TNFAIP3	266 (14)
TREM1		transmembrane receptor	Activated	3.411	bias	0.000437	ABL2,CD274,CENPU,CKS2,DTL,ELOVL7,F3,FERMT2,FNDC3A,FOSL1,GEM,GPRC5A,LRRC8C,MAFF,NFKB2,NFKBIB,PALM2-AKAP2,PHLDA2,RRAD,SERPINB2,THBS1,YRDC	215 (8)
FAS	0.975	transmembrane receptor		0.075		0.00123	BTG3,CAST,CD44,CDC42EP2,CDKN1A,CTGF,F3,FOSB,GBP1,GLIPR1,IL18,IL1RAP,JMJD6,JUN,JUND,LDLR,LGALS3,MAP4K4,PHLDA2,PLAU,PLEC,PRKAB1,PTP4A1,PTX3,SERPINB2,SERPINE1,SHC1,STK17A,TAGLN2,TNFAIP3,TPM1,TPM4,UGCG	246 (18)
ITGB1	0.718	transmembrane receptor		0.499	bias	0.00167	CDKN1A,GAS1,ITGA5,JUN,JUNB,LAMA1,PLAU,PLAUR,SERPINE1,THBS1,TNFAIP3,VIM	350 (16)
IGF1R	0.444	transmembrane receptor		1.011	bias	0.00213	ACTN4,ANXA3,CALU,CBFB,CDKN1A,CKS2,CLU,FLNC,IGFBP3,IGFBP5,KRT19,PHLDA2,PLAT,PLAU,PRKAR1A,RBM3,RPL10A,RPL35A,RPL37A,RPS21,RPS24,RPS26,S100A4,SF3B5,TYMS	433 (21)
ITGA5	1.466	transmembrane receptor		0.555	bias	0.00254	CCND1,CD44,CDKN1A,GAS1,JUN,JUNB,PLAU,PLAUR	338 (21)
ENG		transmembrane receptor		-0.77		0.00351	CTGF,ELN,ITGA5,PLAU,SERPINE1,SIRT1,THBS1	359 (18)
CAV1	0.935	transmembrane receptor		0.575		0.00414	CAVIN1,CCND1,CDKN1A,FGB,HK2,HSPA8,KRT18,KRT19,KRT8,NPM1,NQO1,RPS13,SERPINE1,TGFB1I1,THBS1	395 (19)
SEMA7A		transmembrane receptor		1.387	bias	0.00508	CTGF,ELN,IL13RA2,IL18,TIMP1
TNFRSF8		transmembrane receptor		0.216		0.0112	AHNAK,CDKN1A,GBP1,JUNB,MRTO4,NFKB2,RELB,RPL7A
JMJD6	1.41	transmembrane receptor				0.0117	CCND1,KAT5,MLF2
VCAM1		transmembrane receptor				0.0142	CCND1,CD44
NGFR		transmembrane receptor		-0.068		0.0161	CCND1,JUN,LDLR,PLAT,SERPINE1
F3	1.77	transmembrane receptor		1.821	bias	0.019	CTGF,CYR61,EFEMP1,F3,FERMT2,LCP1,SERPINE1,TGM2
ITGAV	0.081	transmembrane receptor		1.06	bias	0.0332	CDKN1A,LDLR,PLAU,SERPINE1,TIMP1
TLR4		transmembrane receptor	Activated	4.269	bias	0.0363	ATF6,BCL10,CAST,CD274,CD44,CDK6,CERS5,CYR61,DAB2,DAXX,F3,IL18,JAG1,METTL1,NFKB2,NR4A3,ORMDL1,PLAT,PLK2,PTX3,RELB,RIPK2,ST3GAL1,TNFAIP3,TOR1AIP2,TPM1,UGCG
LRP6		transmembrane receptor		0.152		0.0408	CCND1,DKK1,HK2,KRT18,VIM
OSMR	1.934	transmembrane receptor		1.98	bias	0.0448	FGB,IL6ST,OSMR,TIMP1
EIF4E	0.893	translation regulator	Activated	3.937	bias	0.000202	BCLAF1,CCND1,CDC34,CDKN1A,CKS2,DAXX,DDX56,FOSL1,HMOX2,IL18,NHP2,PA2G4,PLAUR,SRXN1,TP53BP2,TXNL4B,UPP1,ZPR1	296 (11)
EIF4G2	0.966	translation regulator	Activated	2	bias	0.00106	CDKN1A,JUN,KRT19,PLAT
EIF4H	1.062	translation regulator				0.00254	CCND1,EIF4H
LARP1	0.858	translation regulator				0.0142	PABPC1,RPS20
FMR1	0.602	translation regulator		-1.724	bias	0.0458	EEF2,EIF1AX,MAP1B,PLAT,RPSA,STX1B
MYCN		transcription regulator	Activated	4.7		4.16e-27	ABCA7,ABCE1,ABCF2,ACTN4,AEBP2,AMOTL2,CCND1,CCNH,CCNT1,CDK9,CDKN1A,CLU,CTGF,EEF1A1,EEF1G,EEF2,EIF4A1,EIF5A,EZH2,HDAC2,HK2,HMGA1,HSP90AB1,ITGA3,MTF2,MYH9,NACA,NCL,NPM1,PTMA,RPL11,RPL12,RPL18A,RPL23,RPL23A,RPL26,RPL27,RPL30,RPL31,RPL35,RPL35A,RPL37A,RPL5,RPLP0,RPLP2,RPS13,RPS15,RPS16,RPS17,RPS19,RPS2,RPS20,RPS23,RPS24,RPS25,RPS26,RPS28,RPS5,RPS7,S100A10,SERPINE1,SIRT1,TAGLN,TGM2,TPM1,VIM,ZYX	170 (7)
MYC		transcription regulator	Activated	6.379	bias	5.99e-25	ABCA7,ABCE1,ABCF2,ACSL4,ACTN4,AEBP2,AKAP12,AMD1,APOC3,ATAD3B,AXL,BCAT1,BOP1,CAPN2,CAST,CCND1,CD274,CD44,CDC20,CDC34,CDK6,CDKN1A,CHEK1,CKS2,CLIC4,CLU,CLUH,CNBP,CRIP1,CRYAB,CSDE1,DBN1,DDX18,DDX21,DDX3X,DDX5,DDX54,DKC1,DKK1,DNMT1,ECM1,EEF2,EFEMP1,EFTUD2,EIF2S1,EIF2S2,EIF3G,EIF4A1,EIF4G1,EPHA2,EZH2,F2R,F3,FABP5,FBL,FBLN2,FBLN5,FGFR1,FOSL1,GART,GAS1,GLS,HDAC2,HK2,HLA-E,HMGA1,HMOX2,HNRNPAB,HSPH1,IL1RAP…	388 (19)
HNF4A		transcription regulator		1.243	bias	9.27e-15	AAR2,ABCE1,ABT1,ADSS,AHNAK,AJUBA,APOC3,ARL4C,ARMC8,BAZ1A,BCCIP,BCLAF1,BLZF1,BMP2K,BUD23,C14orf119,C21orf59,C5orf22,CAP1,CASP2,CBLL1,CCDC59,CCND1,CCNH,CCNT1,CD3EAP,CDC123,CDC42EP2,CDCA7L,CDK12,CDKN1A,CENPU,CKS2,CMSS1,CNBP,CRIP1,CSTF2T,CWC25,CYP51A1,DCAF13,DDX10,DDX18,DDX27,DDX47,DDX49,DHX8,DIS3,DNAJB4,DTL,ECD,EFTUD2,EIF1AD,EIF4G1,EIF5,ELL,EMG1,ENC1,EPHA2,FAM107B,FASTKD2,FEM1B,FGA,FGB,FHL1,FOSL2,FO…
TP53		transcription regulator		1.801		5.25e-12	ACTN4,AKAP12,AMOTL2,ANXA1,ANXA3,ANXA8/ANXA8L1,APBB2,ATAD2,BICD2,BLZF1,CALU,CAP1,CASP2,CCND1,CCNL1,CD44,CDC20,CDKN1A,CHEK1,CLIC4,CLU,CNN1,CNN3,CRYAB,CTGF,CYP51A1,CYR61,DDX3X,DKK1,DNM1L,DNMT1,EIF5,EPHA2,EZH2,F2R,F3,FAT1,FBLN2,FERMT2,FGFR1,FHL1,FHL2,FIGNL1,FOSL1,FSTL3,GART,GAS1,GBP1,GLIPR1,GNL3,HDAC2,HK2,HMGCR,HMGCS1,HSP90AB1,HSPA8,HSPH1,IGFBP3,IGFBP5,IPO7,JMJD1C,JUN,JUNB,JUND,KPNA2,KRT18,KRT8,LGALS…	437 (22)
TP63		transcription regulator	Activated	2.742	bias	5.99e-09	AHR,AXL,CAST,CCND1,CCNT1,CDK17,CDK6,CDKN1A,CKS2,CYR61,DKK1,DNMT1,EPHA2,F2R,F3,FOSL1,HK2,HSPA8,IGFBP3,IL1RAP,ITGA3,JAG1,JUNB,MAFF,MAP2K3,MAP4K4,MAPK8,MED1,PLAU,PPP1R13L,PRKAG2,RELB,RIN1,S100A2,S100A4,SERPINB2,SERPINE1,SFN,SMAD3,TAGLN,THBS1,TINAGL1,TIPIN,TPM1,UBE2H,VIM,WEE1,ZEB1	305 (20)
FOXO3	0.931	transcription regulator		-0.305	bias	1.85e-07	AHR,ANXA1,ANXA3,BCL10,CCND1,CDC20,CDKN1A,CERS5,CTGF,CYR61,DNM1L,ELOVL5,ELOVL7,FABP5,FOSB,HMGCR,IMPDH2,JAG1,JAK1,JUNB,MBNL1,MCM4,MCM7,MTHFD2,NAMPT,NOLC1,NPNT,NRP2,PAWR,PLAU,PPRC1,RTN4,SBSN,SIRT1,SLC7A1,TIPIN,VIM,YBX1,ZWINT	405 (18)
CDKN2A	0.952	transcription regulator		-1.252		2.7e-07	AMD1,ATAD2,BTG3,CCND1,CDCA7L,CDKN1A,CHAF1A,CPA4,CTGF,EEF1A1,EZH2,FBL,FGFR1,FHL2,GFRA2,GNL3,GPRC5A,GSPT1,HAUS1,IGFBP5,JUN,KAT5,LGALS3,MCM4,MCM7,MCMBP,NFKB2,NPM1,PTX3,S100A6,SERPINE1,SLBP,TGIF1,TK1,TPM1,UBR7,VIM	408 (18)
JUN	2.66	transcription regulator	Activated	2.168	bias	1.86e-06	AKAP12,ANGPTL2,ANXA1,APOC3,AXL,CAPN2,CCND1,CD274,CD44,CDC20,CDKN1A,CLU,CTGF,CYR61,DKK1,DNMT1,EEF2,EHD4,EIF4A1,F3,FBLN5,FLNC,FOSL1,FUS,HMGA1,IGFBP3,JUN,JUNB,LGALS3,LTBP1,MAT2A,NEFH,NQO1,PENK,PLAU,PLAUR,PTX3,RELB,S100A10,SERPINB2,SERPINE1,SLC7A1,THBS1,TIMP1,TK1,VIM,ZEB1	306 (17)
CCND1	1.517	transcription regulator		1.733		6.36e-06	AFAP1,AHNAK,ATAD2,BCLAF1,CALU,CCND1,CD44,CDCA7L,CDK6,CDKN1A,DNMT1,DTL,EEF1B2,EIF5,ELOVL7,EPHA2,ERBIN,ERRFI1,FAM129B,FGFR1,G3BP1,GPRC5A,HERC3,HSPA8,JPT1,MAFF,MCM4,MCM7,NOP2,PDLIM4,RAB3B,SERF2,SOX4,SRGAP2,TYMS,UAP1,UHRF1	352 (17)
WT1		transcription regulator		1.497		8.8e-06	BTAF1,CAPRIN1,CCND1,CDC73,CDKN1A,CLIC1,CLIC4,CTGF,DDX3X,ETS1,FGF1,FGFR1,FOSB,IFRD2,IL1RAP,JUNB,JUND,LGALS3,MAPK8,MPP1,PLAUR,SERPINE1,SMAD3,SQLE,SQSTM1,TARS,THBS1,WDR74,YBX1	324 (14)
E2F1		transcription regulator	Activated	3.262	bias	1e-05	ATAD2,CALD1,CCND1,CCT2,CD44,CDC20,CDKN1A,CHEK1,CLIC1,CRYAB,CSDE1,DNMT1,EIF3I,EZH2,FGFR1,FHL1,HELLS,HMGA1,HSPA8,JPT1,MCM4,MCM7,NCL,NFKBIB,NUDC,PA2G4,PAWR,PDCD5,PLK2,PPM1G,RANBP1,RND3,RPS16,RRP1B,RSL1D1,SERPINE1,THBS1,TK1,TP53BP2,TRMT13,TXNL1,TYMS,UCK2,UGDH,UHRF1,VIM,WEE1,YBX3	400 (17)
HSF1	0.908	transcription regulator		0.646		1.31e-05	ATN1,BAG3,BCL10,CCT2,CCT5,CCT6A,CKS2,CLU,CRYAB,DNAJA1,EFEMP1,FGF1,HSP90AB1,HSPA8,HSPH1,JMJD6,JUN,LDLR,MAT2A,MICA,NFATC2,RANGAP1,RRAD,SHC1	237 (10)
SRF	0.76	transcription regulator	Activated	3.224	bias	1.88e-05	AKAP12,AMD1,CALD1,CAP1,CAPRIN1,CDKN1A,CNN1,CTGF,EIF6,ETS1,FBXO42,FGF1,FHL1,FHL2,FILIP1L,FOSB,FOSL1,GLIPR1,GLRX3,GPATCH4,JUN,JUNB,LDLR,LMCD1,MAP4K4,MTMR6,MYH9,MYO1B,MYO1E,NFATC2,NPM1,RND3,SERPINB2,SMTN,TAGLN,ZYX	140 (8)
JUND	1.594	transcription regulator		0.8	bias	2.14e-05	APOC3,CCND1,CLU,F3,FOSL1,JUND,PENK,PLAU,PLAUR,SERPINB2,SOX4,TIMP1,TK1	323 (13)
SPDEF		transcription regulator		-1.526	bias	2.99e-05	CDKN1A,CTGF,FGFR1,ITGA3,ITGA5,PLAU,PLAUR,SERPINE1,SMAD3,SQSTM1,VASP,VIM,ZEB1	272 (10)
FLI1		transcription regulator	Activated	2.77	bias	3.15e-05	CCND1,CTGF,DDX21,DNMT1,HBB,HSPA8,IMP4,NIP7,NOL6,NPM1,POLR1D,SNU13
YAP1	0.734	transcription regulator		1.832	bias	4.38e-05	AMOTL2,CAVIN2,CCND1,CDK6,CDKN1A,CTGF,CYR61,FGF1,JAK1,NF2,SFN,TAGLN,UHRF1,VIM,WWTR1,ZEB1	217 (18)
JUNB	2.459	transcription regulator		1.753	bias	4.98e-05	APOC3,CCND1,CD274,CDC20,CLU,EEF2,FBLN2,FBLN5,FOSL1,JUNB,PENK,PLAU,PLAUR,RELB,SERPINB2,SERPINE1,SLC7A1,TIMP1	258 (16)
FOXO4		transcription regulator		0.805	bias	6.08e-05	ANXA3,CCND1,CDKN1A,CERS5,CTGF,CYP51A1,ELOVL5,ELOVL7,FABP5,HMGCR,HMGCS1,JAG1,NAMPT,NRP2,SERPINE1	350 (13)
CLOCK		transcription regulator				6.1e-05	ACSL4,CCNT1,CHST3,CYP51A1,E4F1,F2R,HSPH1,INTS14,JMJD6,JUNB,KAT5,MAP2K3,MAPK8,NOCT,PA2G4,PICALM,RANGAP1,RSL1D1,TNFAIP1,WEE1
RRP1B	1.048	transcription regulator				6.31e-05	CCND1,CDC20,CDKN1A,CHEK1,EIF3H,EIF4B,HAT1,HSP90AB1,MCM4,RPL11,RPL27,RPL37A,RPS19,RPS26,RPS5,RRP1B
FOSL1	3.761	transcription regulator		1.373		6.51e-05	AXL,CCND1,CD44,ELN,F3,FOSB,FOSL1,JUN,JUNB,PLAU,PLAUR,SERPINB2,SERPINE1	189 (10)
SMARCA4	0.835	transcription regulator	Activated	2.955	bias	7.45e-05	ABHD2,ACTN4,AHNAK,AHR,ANGPTL2,ARL4C,CCND1,CD44,CDKN1A,COTL1,CTGF,DDX18,EVA1A,F3,FGG,FHL2,FOSL2,GBP1,HBB,HKDC1,HLA-E,IGFBP5,ITGA3,ITGA5,JUN,KHDRBS3,KRT18,LGALS3,MAFF,MAP1B,NFKB2,NRP2,PDP1,PHLDA2,PLAT,PLAUR,POLE4,PTP4A1,PTX3,RIC8B,S100A2,S100A6,SERPINB2,SERPINB8,SERPINE1,SLC43A3,SRPX,ST3GAL1,TAGLN,TPM1,TYMS,UBE2H,VIM	332 (18)
SNAI1		transcription regulator		-0.847		8.79e-05	AFAP1,AXL,CCND1,CDKN1A,CTGF,CYR61,DKK1,FLNC,FOSL1,KRT17,KRT18,KRT8,LIMA1,TPM1,TPM4,VASP,ZEB1	320 (20)
PML	0.704	transcription regulator		-0.623		0.000126	ACSL4,CCND1,CDKN1A,DNAJB4,DNAJB6,FAM50A,HBB,HMGCR,LDLR,MAFF,MAP2K1,NQO1,SQSTM1,TNFAIP3,TRIO,UBE2M,VIM,ZEB1	332 (20)
FOS		transcription regulator		1.882	bias	0.000131	BCAR3,CALU,CAPN2,CAST,CCND1,CD44,CLIP1,CLU,CRABP1,CTGF,DDX3X,DNMT1,E4F1,F3,FGA,FOSB,FOSL1,GAS1,IGFBP5,JUN,JUNB,KIF1B,KRT8,LGALS3,LTBP1,MAP4K4,MYH9,NPTX2,NQO1,PENK,PLAT,PLAU,PLAUR,PLK2,PTP4A1,RAB11FIP1,RANBP9,RPLP0,RPS24,RPS7,S100A10,SERPINB2,SERPINE1,TIMP1,UGCG,VIM,WEE1,ZEB1	371 (17)
EGR1		transcription regulator	Activated	3.37	bias	0.000167	CAVIN1,CCND1,CD44,CDC20,CDKN1A,CLU,F3,FOSL1,HMGCR,JUN,JUNB,JUND,LDLR,NAB2,PEG10,PLAU,RRAD,SERPINE1,SQLE,THBS1,TIMP1,TOE1	342 (18)
KHDRBS1	0.797	transcription regulator		0.943	bias	0.000199	CCND1,CD44,ECE1,SMN1/SMN2	93 (4)
SNW1	0.794	transcription regulator				0.000199	CCND1,CDKN1A,PLAU,SERPINE1	270 (9)
CREB1	0.241	transcription regulator	Activated	4.568	bias	0.000314	ANGPTL2,ATF1,BAG3,CCND1,CDC37,CDKN1A,CNN1,CRYM,CYP51A1,CYR61,ECM1,EHD4,ERRFI1,FOSB,GEM,GFRA1,GLS,HMGCR,HMGCS1,INA,JPT1,JUN,JUNB,KLF5,LAYN,LDLR,MAT2A,MYO1B,NAB2,NPTX2,NR4A3,NRP2,PEG10,PENK,PLAT,PNO1,POLE4,SIK2,SMN1/SMN2,SPTY2D1,SQSTM1,SRXN1,TAGLN2,TGIF1,TPT1,UPP1,VGF,VIM	243 (7)
HOXD3		transcription regulator	Activated	2.414	bias	0.000341	IGFBP3,ITGA5,SERPINE1,TAGLN,TGM2,THBS1
SP1	0.966	transcription regulator	Activated	3.031	bias	0.000358	ABHD2,AKAP12,APOC3,CCND1,CDK6,CDKN1A,CRYAB,CTGF,CYP51A1,F2R,F3,FGFR1,FOSL1,HBB,HDAC2,HK2,HMGA1,HMGCR,IGFBP3,JUN,KRT18,KRT19,LAMA1,LDLR,MAT2A,NAB2,NES,NPTXR,PENK,PLAU,PLAUR,PPARD,RANBP1,SERPINE1,SIRT1,SLC2A12,SLC4A7,SLC7A1,SMAD3,SOAT1,TAGLN,TIMP1,TNFAIP3,TYMS,UGCG,UGDH,VIM	355 (19)
MAX	0.862	transcription regulator				0.000451	AEBP2,CDKN1A,CSDE1,DKC1,EZH2,HDAC2,HK2,HMGA1,MTF2,NCL,NPM1,PTMA,YBX1	70 (2)
MED15	0.911	transcription regulator	Activated	2	bias	0.00066	CCND1,CDKN1A,LIMA1,S100A2
HIF1A		transcription regulator	Activated	4.334	bias	0.00067	ABCF2,AKAP12,AXL,CCND1,CCNT1,CD274,CD44,CDKN1A,CORO1A,CTGF,CYR61,EIF4G1,EIF5A,ETS1,FHL1,FHL2,FHL3,HK2,IGFBP3,IGFBP5,ITGA5,JUN,KRT18,KRT19,MAFF,NPM1,NR4A3,PFKFB3,PLAUR,RIOK3,SERPINE1,SESN2,ST3GAL1,THBS1,VASP,VIM	341 (19)
NFKBIA		transcription regulator		-0.571	bias	0.000873	AXL,BCCIP,CCND1,CDKN1A,CLU,CRYAB,DDX3X,F3,FHL2,HK2,HMGA1,HSPA8,ITGA3,JUN,JUNB,KLF5,KRT18,KRT8,LIMA1,NFKB2,NFKBIB,NID1,NOCT,PICALM,PLAT,PLAU,POLR1C,PTX3,RELB,RPS2,RPSA,SERPINB2,SOAT1,TCF12,TGFB1I1,TIMP1,TNFAIP3,UBE2H	367 (18)
ZBTB17		transcription regulator				0.000901	BTG3,CCND1,CDKN1A,JUN,LDLR,NOCT,OSMR
HTT	0.559	transcription regulator		0.146		0.000939	ACTN2,ADRA2B,AKAP12,AMD1,BTG3,CASP2,CAST,CCND1,CDKN1A,CRYAB,CSNK1E,CTGF,CYP51A1,EEF1A1,EEF2,FGF1,FGFR1,FHL1,FOSL1,GJC1,HMGA1,HMGCR,HMGCS1,HSP90AB1,HSPA8,IGFBP5,JUN,JUNB,KLF5,LDLR,MAP2,MED1,MLF2,NAA15,NAB2,NEFH,PABPC4,PDLIM4,PENK,PLAUR,PPARD,PPRC1,RIPK2,RPS29,RRS1,SGTB,SQSTM1,STAU1,STX1B,TAGLN,TGM2,UBE2G2,UBE2H,VGF,YBX1	357 (18)
HDAC6	0.601	transcription regulator		1.51	bias	0.00104	JUN,JUNB,NOG,PLAU,SERPINE1,TAGLN,TGFB1I1,VIM	396 (18)
TFAP2A		transcription regulator		0.216		0.00115	ANXA1,CCNDBP1,CDKN1A,EFEMP1,F2R,FREM2,GEM,PLAU,PLAUR,PPARD,RPLP0,RPS5,TPM1	286 (13)
TRIM29		transcription regulator				0.00118	CD44,CDKN1A,ZEB1	225 (7)
ZMIZ2	0.701	transcription regulator				0.00118	CCND1,CD44,JUN
DNAJB6	1.034	transcription regulator		-0.179	bias	0.0012	DKK1,KRT18,NPM1,VGF,VIM
MYOCD		transcription regulator		1.968	bias	0.00123	ACTN2,CALD1,CCBE1,CDKN1A,CNN1,EIF2A,GJC1,HAND2,NFATC2,S100A4,TAGLN,TPM1	85 (4)
HMGA1	1.474	transcription regulator		0.169	bias	0.0014	CCND1,CD44,CRYAB,CYR61,DAB2,FOSL2,HMGCR,IGFBP3,JUNB,KRT12,LAMA1,NF2,PHLDA2,RPL7A,SOX4,TAGLN,ZYX	310 (16)
GATA1		transcription regulator		-0.656		0.00141	CCND1,CDK6,CNN3,ETS1,FHL1,FOSB,GART,HBB,HNRNPAB,IL6ST,IPO5,JUNB,NAB2,NCL,NEFH,NHP2,NOP2,RANBP1,RPS11,SCIN,TGFB1I1,TGM2,UAP1	172 (6)
EPAS1		transcription regulator		0.968	bias	0.00155	ABCF2,AKAP12,AXL,CCND1,CDKN1A,CORO1A,CTGF,CYP51A1,EIF5A,FBLN2,FHL1,GLS,HMGCS1,IGFBP3,IGFBP5,LDLR,MAFF,NAMPT,PFKFB3,SERPINE1,TNFAIP3	341 (19)
FOSB	1.312	transcription regulator		1.671	bias	0.00158	CCND1,FOSB,FOSL1,SERPINB2,SERPINE1,SMAD3,TIMP1	161 (8)
ECSIT	0.651	transcription regulator	Activated	2.372	bias	0.00192	CD44,JUNB,NFKB2,PLAUR,RELB,TNFAIP3	253 (15)
CTNNB1	0.159	transcription regulator	Activated	3.574	bias	0.00194	ACTN4,ACTR8,ADSS,AHR,ANXA1,BTF3,CCND1,CD44,CDKN1A,CLU,CRIP1,CTGF,CYP51A1,CYR61,DKK1,ECM1,EHD1,EIF5A,F13A1,F2R,FBLN2,FOSL1,FSTL3,IGFBP5,IMPDH2,JUN,KLF5,LAMC2,LGALS3,LIMD2,NES,NFAT5,NOP53,NRP2,PHLDA2,PLAU,PLAUR,POLR2E,S100A4,SEMA5A,SERPINE1,SFN,SLC1A5,SLC39A14,SOX4,SQSTM1,SRFBP1,TCF12,TGIF1,TGM2,TIMP1,TNIK,TSEN2,TUBB2B,UGCG,VIM,ZEB1	336 (17)
NAB2	1.096	transcription regulator		-1.98	bias	0.00207	CDKN1A,F3,NAB2,PLAU,RRAD	140 (7)
VHL		transcription regulator		-0.842	bias	0.00216	CCND1,CDKN1A,CNN1,CTGF,DAB2,EIF5,F3,FILIP1L,ITGA5,NOC2L,NOSIP,PFKFB3,TAGLN,TYMS,VIM	383 (18)
SNAI2		transcription regulator		1.01		0.00233	AXL,CCND1,CTGF,CYR61,DKK1,ITGA3,KRT18,NES,VIM	178 (16)
NFYB		transcription regulator				0.00247	AMD1,CKS2,CSDE1,DNAJB6,DTL,FBXO42,GALNT2,GART,HCCS,KBTBD8,KHDRBS3,LYAR,METTL2B,NOSIP,RNPS1,S100A4,SERBP1,SUPT6H,TAX1BP3,TPM1,TYMS,UBE3B,UHRF1,VIM,YBX3
HLTF	0.499	transcription regulator				0.00254	HBB,SERPINE1
DACH1	0.226	transcription regulator		-1.941	bias	0.0026	CDKN1A,EFEMP1,FGFR1,IGFBP3,JUN,SERPINE1,TNFAIP3	273 (10)
SP100	0.812	transcription regulator				0.00265	CDKN1A,CTGF,HBB,HSPA8,PLAU	284 (14)
ZEB1	1.076	transcription regulator		-0.599	bias	0.00291	KRT18,KRT19,LAMC2,NRP2,PLAU,RPL30,SERPINE1,ZEB1
SP3	0.806	transcription regulator		0.896	bias	0.00294	AKAP12,CCND1,CDKN1A,CYP51A1,F2R,F3,FOSL1,IGFBP3,JUN,LAMA1,LDLR,MAT2A,NES,NPTXR,PLAU,PLAUR,SERPINE1,SLC4A7,TAGLN,TIMP1,VIM	293 (13)
BHLHA15		transcription regulator				0.00318	CLU,FNDC3A,ITPR3,KRT19
TFAP2C		transcription regulator		-1.698		0.00332	CD44,CDKN1A,CTGF,FREM2,JAG1,KRT8,THBS1,TK1,TNFAIP3
HIC1		transcription regulator	Inhibited	-2.135		0.00332	CCND1,CDKN1A,EPHA2,FHL2,GRSF1,KAZN,MAP2K3,PLEC,SIRT1
TAL1		transcription regulator		0.208		0.00407	CDK6,CDKN1A,CENPU,DNMBP,ETS1,FRG1,HBB,HELLS,HLA-E,JUN,MAP2,MCM4,MYO1E,NR4A3,SERPINB2,SOX4,STK17A,TNFAIP1,TNFAIP3,UBE2H,ZBTB21	142 (7)
TGFB1I1	1.141	transcription regulator		0.507	bias	0.00414	CDKN1A,KRT18,KRT19,LTBP1,SERPINE1	291 (18)
HEY1		transcription regulator		-1.52	bias	0.00414	CDKN1A,CNN1,GLS,SMTN,TAGLN
ERG		transcription regulator	Activated	3.051	bias	0.00466	ARHGAP31,CLIP1,DBN1,DNMBP,ETS1,EZH2,FHL1,FLNC,FOSB,PHACTR2,PLAT,PLAU,PLAUR,RASA2,RBMS1,RPS11,SOX4,TGFB1I1,THBS1	125 (7)
TBX2		transcription regulator		1.554	bias	0.00472	CCNL1,CDKN1A,CHEK1,DNMT1,EZH2,HAUS1,HELLS,MCM4,MCM7,TIPIN	296 (7)
ATF4		transcription regulator	Activated	2.025	bias	0.00488	BCAT1,CDKN1A,CEBPG,EIF2S2,IGFBP5,JAG1,JUN,LGALS3,MED13L,MTHFD2,OSMR,PENK,PTX3,SLC1A5,SLC7A1,TNFRSF12A
NUPR1		transcription regulator	Activated	3.363	bias	0.00544	ABL2,AKAP12,CASP2,CEP97,CSTF2T,CYR61,ETS1,FAM83G,FGF1,FHL2,GAB2,HK2,ITPR3,KAT5,MAP1LC3B2,MAT2A,MGLL,MSANTD3,NUP50,PFKFB3,RASAL2,RBMS1,RCL1,RELB,SAMD4A,SERPINE1,SESN2,SH2D5,SLC2A12,SPATS2L,SPDL1,SRGAP2,TP53BP2,TSC22D2,UAP1,UPP1,USP36,ZFP36L1,ZPR1
APBB1	0.551	transcription regulator				0.00561	CCND1,TAGLN,TPM1,TYMS	254 (9)
SP2		transcription regulator				0.00561	CCND1,CDKN1A,MAT2A,SERPINE1
TAF4	0.745	transcription regulator	Inhibited	-2.425	bias	0.006	ABL2,CCND1,CTGF,ETS1,GAS1,KLF5,KRT34,MAFF,MAP4K4,PENK,THBS1
SKIL		transcription regulator		1.297	bias	0.00607	CDKN1A,CKS2,CPEB2,NETO2,SERPINE1,SLC1A5,ZEB1
TWIST2		transcription regulator		0.537	bias	0.00615	CD44,CDKN1A,FBLN5,VIM,ZEB1	116 (7)
ELK1		transcription regulator		1.852	bias	0.00672	CDKN1A,FOSB,FOSL1,JUN,JUNB,MTHFD2,TAGLN,THBS1	301 (16)
YY1	0.645	transcription regulator		0.068		0.00682	ABCE1,BTF3,CDKN1A,CLU,CRABP1,CRYAB,DNAJB4,EEF1B2,GBP1,HELLS,HMGCR,IGFBP5,LAMA1,LDLR,MAT2A,MCM4,MCM7,PAWR,RAD18,RND3,RPL30,TAGLN,TGM2,UHRF1	288 (11)
PPRC1	2.393	transcription regulator	Activated	2.646	bias	0.00688	ERRFI1,HK2,IL13RA2,KRT34,NAMPT,RND3,ZFP36L1
ETS1	1.653	transcription regulator	Activated	3.075	bias	0.00694	ARL4C,CCND1,CD44,CDK6,CDKN1A,CTGF,ETS1,HSPA8,JAK1,JUNB,KRT8,NQO1,PEG10,PHLDA2,PLAU,PVR,SERPINE1,TDP2,TYMS,ZEB1	302 (15)
HOXA9		transcription regulator	Inhibited	-2	bias	0.00699	CDC37,CDK17,CELF1,CSNK1A1,DHX8,GLRX3,JUN,JUNB,KRT18,MAP4K5,MBNL1,PRRC2C,RPL37A,RPP40,SOX4,USP1,VIM
GTF2I	0.58	transcription regulator				0.00718	CCND1,CDKN1A,SIRT1,THBS1	270 (7)
LBX1		transcription regulator				0.00736	FHL2,ZEB1
SERTAD1		transcription regulator				0.00736	CCND1,SET
KLF7		transcription regulator				0.00736	CDKN1A,HBB
E2F5		transcription regulator				0.00737	CDKN1A,PA2G4,RANBP1,SERPINB2,SERPINE1
RB1	0.943	transcription regulator		-0.431		0.00741	ACTN2,ATAD2,BTG3,CCND1,CDCA7L,CDKN1A,CHAF1A,CPA4,CTGF,DNMT1,EZH2,F3,FOSL1,GPRC5A,HAUS1,KPNA4,KRT18,MAP2K3,MCM4,MCM7,MCMBP,NFKB2,PRKAR1A,PTX3,RANBP1,RSL1D1,SERPINE1,SLBP,TYMS,UBR7,ZEB1	257 (12)
TEAD4		transcription regulator				0.00749	CTGF,CYR61,FGFR1,JUN,JUNB,PLK2
RELA	0.988	transcription regulator	Activated	2.872	bias	0.00751	ACTN4,AHR,BCL10,CCND1,CD274,CD44,CDKN1A,CTGF,ELN,F3,FOSB,GBP1,JUN,JUNB,KRT18,KRT8,MAT2A,MICA,NAMPT,NEFH,NF2,NFKB2,NFKBIB,NR4A3,PLAU,PTX3,RELB,SMOC2,TGM2,TNFAIP3,UBE2H,VASP,VIM	391 (15)
YBX1	1.291	transcription regulator	Activated	2.121	bias	0.0076	CDC34,CDK6,CDK9,CDKN1A,EFEMP1,F3,FGFR1,HBB,IGFBP3
NCOA3	0.725	transcription regulator	Activated	2.063	bias	0.0076	AHR,CCND1,CDKN1A,HK2,IGFBP3,MCM7,MNAT1,PPARD,TAGLN	368 (18)
SMAD3	1.185	transcription regulator	Activated	4.269	bias	0.00775	APOC3,CCND1,CDKN1A,CTGF,ELN,FSTL3,JAG1,JUN,JUNB,JUND,POLE4,PPARD,SERPINE1,SMAD3,TAGLN,THBS1,TIMP1,TPM1,TPM2,VIM,ZYX	404 (18)
MDM2		transcription regulator		1.151		0.00834	CASP2,CCND1,CDKN1A,ETS1,IL13RA2,RPL23,SFN,THBS1,TIMP1	380 (17)
FOXM1		transcription regulator	Activated	2.877	bias	0.0086	ANXA1,CCND1,CDC20,CDKN1A,CKS2,IPO7,LAMA4,MAPK8,NEDD4,NES,PLAUR,VIM,ZEB1	386 (19)
BMI1		transcription regulator				0.00874	CDKN1A,GLIPR1,HK2,KIF1B,NID1,SMAD3,VIM	174 (10)
KDM4A	0.472	transcription regulator				0.00902	CDKN1A,FHL1,JPT1,KLF5
KCNIP3		transcription regulator				0.00902	CCND1,FOSB,FOSL2,TNFAIP3	119 (7)
STAT4		transcription regulator	Activated	4.196	bias	0.00971	ADSS,AHNAK,DHX8,DNAJB6,ERRFI1,KRT18,LRRFIP1,MGARP,PCGF5,PEX13,PPP1R13L,RCN3,RRAD,S100A4,SERPINE1,SH3BP4,TAF15,TIMP1,TUBB2B,VSIR
HAND2	1.219	transcription regulator		1.091	bias	0.0109	ACTN2,ADSS,CCBE1,HAND2,NFATC2,S100A4,TPM1
FOSL2	2.438	transcription regulator		0.811	bias	0.0109	F3,FOSL1,RELB,SERPINB2,SOX4,TIMP1,TK1
GLIS2		transcription regulator		-1.982	bias	0.0111	CCND1,CTGF,SERPINE1,VIM
HSF2		transcription regulator		1	bias	0.0112	CCT2,CCT5,CCT6A,CLU,HSPH1,JUN
WWC1	0.714	transcription regulator				0.0117	CTGF,FGF1,VIM
MEF2D	0.718	transcription regulator		1.377	bias	0.0123	CCND1,CTGF,FOSB,JUN,JUNB,JUND,VIM,ZEB1
TWIST1		transcription regulator		1.811	bias	0.0125	AXL,CD44,CDKN1A,CLU,EFNB2,ETS1,EZH2,FOSL1,FREM2,IGFBP5,SEMA5A,VIM,YBX1,ZEB1,ZYX
HOXD10		transcription regulator	Activated	2.121		0.0135	CD44,DIS3,ITGA3,RPSA,SERPINE1,TGFB1I1,TIMP1,USP15
SIRT2	0.572	transcription regulator		0.762	bias	0.0136	HMGCR,NEDD4,SC5D,SQLE
BACH1	0.975	transcription regulator				0.0136	DNAJC7,HBB,NQO1,SQSTM1
TIAL1	0.862	transcription regulator				0.0142	HBB,SIRT1
ZEB2		transcription regulator		-0.168		0.0143	AXL,CCND1,GAB2,KRT18,KRT19,VIM
NFKB1	0.869	transcription regulator	Activated	2.273	bias	0.0153	CCND1,CDKN1A,CTGF,CYR61,FGG,FOSB,GBP1,GFRA1,IGFBP3,IL18,JAG1,MAT2A,MICA,NFKB2,NFKBIB,NR4A3,PLAU,PTX3,RELB,TK1,TNFAIP3,UBE2H
FOXD1		transcription regulator				0.0155	CSNK1A1,PRKAR1A,SERPINE1
RUNX3		transcription regulator	Inhibited	-2.037	bias	0.016	CCND1,CDKN1A,CHST3,CTGF,CYR61,IL6ST,JAG1,KHDRBS3,RASAL2,TPM2,UGCG,VIM
MYBL2	-0.97	transcription regulator		-0.618	bias	0.0161	CCND1,CLU,ELN,HSPA8,IGFBP5,SLC1A5
CEBPA		transcription regulator		1.116	bias	0.0162	AKAP12,ANXA1,APOC3,ARL4C,CDC37,CDK9,CDKN1A,DDX21,EDF1,EFNB2,FHL1,GAS1,GBP1,GLIPR1,HMGA1,HMGCR,IGFBP3,JUN,JUNB,KLF5,KRT17,MALT1,MED1,NF2,NFATC2,PPARD,PTX3,RIN1,SBSN,SERPINB2,SERPINE1,THBS1,TUBB2A
ONECUT1		transcription regulator				0.0162	ABL2,BUD23,C14orf119,CASP2,CLNS1A,CYP51A1,EIF4A1,ELOVL1,EMG1,FABP5,HMGCR,HSPH1,LAMC2,LRRC59,LUC7L3,MYOF,NOLC1,PI4K2B,PPARD,SERPINB8,TMF1,UTP3,WDR12
REL	0.932	transcription regulator	Activated	3.188	bias	0.0165	ACSL4,AHR,CCND1,CDKN1A,CLDN10,COTL1,DDX18,EZH2,F3,FOSL1,IL18,JUN,KPNA3,NAB2,NFKB2,NR4A3,PLK2,RELB,TNFAIP3,VIM
HOXC8		transcription regulator		-1.342		0.0184	CNN1,GAS1,KRT19,NQO1,TAGLN
TBP	0.794	transcription regulator				0.019	BDP1,CDKN1A,HMGCR,LDLR,RANBP1,RPL31,RPL34,TNFAIP3
TP73		transcription regulator		1.3	bias	0.0198	BLZF1,CASP2,CDC42EP2,CDKN1A,CLDN10,CNN3,CRYAB,CYR61,DIMT1,EPHA2,GAB2,IGFBP3,IGFBP5,ITGA5,JAG1,LCP1,LTBP1,PLK2,PRKAG2,S100A2,SERPINE1,SFN,THBS1,TIMP1,TNFRSF12A,YBX1
PLAG1		transcription regulator	Activated	2.621	bias	0.02	FLNC,KRT19,MAP2,NPTXR,PLEC,S100A2,TGM2
FOXD3		transcription regulator				0.02	CDKN1A,EZH2,RND3
HDAC1	0.715	transcription regulator		-0.839		0.0205	AKAP12,CAVIN2,CCND1,CD44,CDKN1A,INA,MCM7,NCL,NEFH,PFKFB3,PLAU,POLE4,RELB,SERPINB2,SIRT1,SMN1/SMN2,SQSTM1,TAGLN,TGM2,TYMS,UHRF1
STAT3	0.576	transcription regulator	Activated	2.045	bias	0.0221	AHR,CCND1,CD274,CDKN1A,CHEK1,CTGF,DKK1,DNMT1,F3,FERMT2,FGA,FGB,FGG,GLIPR1,HBB,HK2,IGFBP5,IL13RA2,IL6ST,JAG1,JUNB,KRT17,MAP2,MICA,NAMPT,NES,NFATC2,NRP2,PEG10,PLAU,PLAUR,POLE4,PTPN2,SERPINE1,SP110,TAGLN,THBS1,TIMP1,VIM
BRCA2		transcription regulator				0.0229	CDKN1A,SERPINE1
FBXW7		transcription regulator		-1.121	bias	0.0237	JUN,KLF5,NFKB2,NQO1,SERPINE1
SMAD4	0.97	transcription regulator	Activated	2.451	bias	0.0241	APOC3,CBFB,CCND1,CDK17,CDKN1A,CTGF,DAXX,FSTL3,JAG1,NAMPT,PLAU,PTX3,SERPINE1,SMAD3,THBS1,TIMP1,TPM1,TPM2,VIM
MEF2C		transcription regulator		0.695	bias	0.0244	ACTN2,CCBE1,CDKN1A,FOSB,JUN,JUNB,JUND,NFATC2,S100A4,TPM1,VIM
HNRNPD	0.807	transcription regulator				0.025	CDKN1A,HBB,LDLR
CEBPB	0.582	transcription regulator		0.617	bias	0.0261	APOC3,CCND1,CDKN1A,DAB2,DDX5,EFNB2,FHL1,FHL2,GAS1,HBB,HMGA1,HSPA8,IGFBP3,JUN,KRT18,LDLR,NFATC2,PLAUR,PPARD,RAD18,RIC8B,SBSN,SERPINB2,SERPINE1,SIRT1,SLC7A1,UPP1,USP33,VIM,ZYX
PIAS1	0.076	transcription regulator		1.154		0.0266	CCND1,CDKN1A,KLF5,RRAD,TAGLN
NANOG		transcription regulator		-1.265	bias	0.0268	AHR,CDK6,FOSB,FUS,LAMA1,MAP1B,MTF2,PHACTR2,POLE4,PRRC2C,S100A6,SET
SQSTM1	1.555	transcription regulator		1.122	bias	0.0271	IL18,JUN,NQO1,PLAT,PLK2,RTN4
MTA2	0.942	transcription regulator				0.0305	CDKN1A,HBB,JUN,SQLE
CBX2		transcription regulator				0.0307	AHR,CDKN1A,HBB
PDX1		transcription regulator		1.941		0.0316	CCND1,CD44,F3,FGF1,FGFR1,IGFBP3,JUN,JUNB,KRT18,KRT8,MAP2,MPHOSPH10,NPTX2,NQO1,PTP4A1
SREBF2	0.614	transcription regulator	Activated	2.768	bias	0.0325	CDKN1A,CYP51A1,FABP5,HMGCR,HMGCS1,LDLR,SC5D,SQLE
GPS2	0.604	transcription regulator		-1.478	bias	0.0327	CCND1,CDK6,CDKN1A,MBNL1,TBC1D2,ZNF703
GFI1		transcription regulator	Inhibited	-3.162	bias	0.033	ATF1,CDKN1A,F2R,HSP90AB1,IRAK2,JUN,NFKB2,RELB,RIPK2,SMAD3
KLF17		transcription regulator				0.0333	CDKN1A,VIM
PFDN5	0.89	transcription regulator				0.0333	PFDN2,PFDN4
MAGED1	0.888	transcription regulator				0.0333	CDKN1A,JUN
AATF	0.986	transcription regulator				0.0333	CDKN1A,JUN
FUBP1	0.946	transcription regulator				0.0333	CCNH,STMN3
HEXIM1	0.696	transcription regulator				0.0349	ANXA1,CCND1,CDKN1A,VIM
ATF3		transcription regulator		1.022		0.0352	CCND1,CDKN1A,JUN,KAT5,LDLR,NFKB2,PENK,RIPK2,SERPINE1
HNF1B		transcription regulator		-1.929		0.036	CD44,FGB,IGFBP3,ITGA3,JAG1,PLAU,PLAUR,S100A2,S100A4,S100A6,UPP1
RBL1		transcription regulator		-1.091	bias	0.0372	CCND1,CDKN1A,F3,MCM7,PA2G4,THBS1,TYMS,ZEB1
ARNT	0.648	transcription regulator				0.038	AHR,DNAJC2,EIF6,GAS1,HK2,MPP1,NQO1,RANBP1,RANGAP1,SERPINE1,VIM
ATN1	1.199	transcription regulator				0.0384	ATP1B3,BTG3,CBFB,CCNDBP1,FGF1,IGFBP5,NAB2,NEFH,PABPC4,PENK,SOX4,STX1B
CCNE1		transcription regulator		1.067	bias	0.0397	CAPN2,CD44,CDKN1A,MCM4
GATA4		transcription regulator		-0.224		0.0397	ACTN2,ADSS,CCBE1,CTGF,DAB2,JUN,KRT17,NF2,NFATC2,S100A4,TAGLN,TIMP1,TPM1,VIM
SATB1		transcription regulator		-0.264		0.0397	CCND1,CDKN1A,ETS1,FERMT2,FOSB,FOXJ3,HBB,HSPA8,RELB,RPLP0,SMAD3,UHRF1,VIM,VPS37B
SMAD7		transcription regulator		-1.221		0.0422	APOC3,CDKN1A,CTGF,EFEMP1,FSTL3,KRT8,PLAT,SERPINE1,SMAD3,TAGLN,TIMP1,TPM2
NKX6-1		transcription regulator				0.0438	GFRA1,NR4A3,VGF
BCL10	1.08	transcription regulator				0.0438	CD44,NFKB2,TNFAIP3
EGR2		transcription regulator	Activated	3.244	bias	0.0439	CAST,CDKN1A,CRABP1,CYP51A1,EIF5B,HMGCR,JUN,MAP2,NAB2,NCL,RRAD,SQLE,WBP4
CREM		transcription regulator		1.556		0.0439	CCND1,CYP51A1,ERRFI1,HAND2,HMGCR,HMGCS1,INA,JUNB,KLF5,LDLR,NAB2,SPTY2D1,THBS1
NEUROG1		transcription regulator		-1.134		0.0447	CAVIN2,LCP1,NOG,PLK2,S100A4,SLC43A3,THBS1
NOTCH4		transcription regulator		1.206	bias	0.0448	CNN1,EFNB2,SERPINE1,TAGLN
MYCBP	0.902	transcription regulator				0.045	EIF2A,NCL
RBCK1	0.629	transcription regulator				0.045	CCND1,TNFAIP3
Hmgb2 (includes others)		transcription regulator				0.045	CASP2,NFKB2
KLF2		transcription regulator		-1.098	bias	0.0479	CDKN1A,CTGF,ECM1,ELN,F3,HBB,JUNB,NQO1,SERPINE1,THBS1,TIMP1,UGDH,WEE1
ETS2		transcription regulator		1.387	bias	0.0479	CDKN1A,FGF1,JUN,JUNB,KRT18,PLAU,TDP2
EOMES		transcription regulator		-1.993		0.0484	AFAP1,ANXA1,CRABP1,CRYM,IGFBP3,MICAL2,MXRA5,NAV2,NRP2,RND3
RUVBL1	0.782	transcription regulator	Activated	2	bias	0.0493	CCNT1,ETS1,IGFBP3,MCM4,SESN2
WWTR1	1.013	transcription regulator		1.982	bias	0.0493	CD44,CTGF,CYR61,NF2,SERPINE1
FOXA1		transcription regulator	Inhibited	-2.501		0.083	ANXA1,CDKN1A,CNN1,FNDC3B,GLS,JAG1,MALT1,NES,NPTX2,S100A2,TAGLN,TNFRSF12A
MBD2	0.918	transcription regulator	Activated	2.207		0.176	CDKN1A,CKS2,HK2,PLAU,RELB
PRDM1		transcription regulator	Activated	2.111		0.438	CPA4,ECM1,EVA1A,FGA,FGB,FGG,FOSL1,GALNT2,GPAT3,KHDRBS3,NFAT5,SMAD3
PTEN	0.805	phosphatase		-0.11		0.000337	ANXA1,CCND1,CD274,CDC20,CDK10,CDK6,CDK9,CDKN1A,CKS2,CNN3,CSNK1E,DRAP1,EFNB2,ETS1,F3,G3BP1,HMGCR,IGFBP3,IGFBP5,ITPR3,JAG1,JUND,KLF5,KRT19,LGALS3,LRRFIP1,MAPK8,MAT2A,NOP2,PA2G4,PABPC4,PFKFB3,PLAU,PLEC,RANGAP1,SERPINE1,SOAT1,SOX4,THBS1,TNFAIP1,TP53BP2	420 (18)
PTPRR		phosphatase				0.00228	DNMT1,FOSL1,JUN	108 (7)
DOT1L	0.963	phosphatase				0.0163	PABPC1,RPLP0,RPS2,RPS23
PTPN6	-0.9	phosphatase		-0.721	bias	0.0271	CCND1,CD44,CDK6,ETS1,TIMP1,VIM
PPM1A	0.709	phosphatase				0.045	CDKN1A,ITGA5
PPP1CA	0.841	phosphatase				0.045	CTGF,WWTR1
PPP5C	0.763	phosphatase				0.045	AHR,CDKN1A
F2		peptidase	Activated	5.953	bias	2.19e-14	CALD1,CASP2,CCND1,CD44,CDKN1A,CLIC1,CLU,CORO1C,COTL1,CTGF,CYR61,ECE1,EHD4,EIF4A1,ETS1,F2R,F3,FHL1,FOSB,FOSL1,FOSL2,HMGA1,IFRD2,IGFBP5,JUN,JUNB,MGLL,MYH9,NR4A3,NUS1,PLAT,PLAUR,RELB,SAMD4A,SERPINE1,SLC2A12,SLC2A6,SLC7A1,SMTN,TAGLN2,THBS1,TNFAIP3,TNFRSF12A,TRIO,UBE2S,UCK2,VASP	356 (18)
F7		peptidase	Activated	2.848	bias	2.46e-07	CTGF,CYR61,EEF1A1,EEF2,F3,FOSL1,JAG1,KLF5,PLAUR,RND3,SERPINB2	182 (17)
MMP3		peptidase		1.5		7.11e-05	AJUBA,CAPRIN1,CSTF2T,DHX8,EFTUD2,GEMIN6,NCBP2,PDCD11,PNN,RBM8A,SLBP,SQSTM1,SUPT6H,TSEN2,VIM,YBX1
TMPRSS4		peptidase				0.00254	ITGA5,PLAU
C1QA		peptidase		-1.342		0.00265	CD274,F2R,F3,MAP2,SERPINE1	154 (7)
SHH		peptidase		1.909	bias	0.0074	AMD1,CCND1,CHEK1,CNBP,HAND2,HELLS,HK2,HMGA1,IGFBP5,IMPDH2,MYBBP1A,NES,PLAT,PVR,SERPINE1,STMN3,TYMS	93 (7)
PSMB9	0.856	peptidase				0.00854	NFKB2,RELB,TNFAIP3	314 (10)
KLK4		peptidase				0.0111	CCNH,CDC34,CDKN1A,CHEK1
F10		peptidase		1.235	bias	0.0163	CTGF,CYR61,F3,TNFAIP3
PLAU	2.293	peptidase		1.49	bias	0.0207	CCND1,CYR61,F3,PLAU,PLAUR,RELB,SERPINE1,VIM
KLKB1		peptidase				0.0229	F3,SIRT1
ADAM9	0.843	peptidase				0.0229	ITGA3,TIMP1
PROC		peptidase		-0.128	bias	0.0271	CLU,DDX21,NFKB2,SERPINE1,THBS1,TNFAIP3
ATXN7	1.138	peptidase				0.0307	CRX,IGFBP5,PENK
MMP2	-0.889	peptidase		1.287	bias	0.0332	CCND1,CD44,CDKN1A,IL6ST,ITGA3
UCHL1	0.659	peptidase		1.195		0.0358	CDKN1A,ITPRIP,LDLR,PI4K2B,RWDD3,SH3D19,TRMT13
PRTN3		peptidase				0.045	CDKN1A,IL18
CAPNS1	0.812	peptidase				0.045	CAPN2,CCND1
CST5		other	Inhibited	-4.96	bias	3.17e-29	ABT1,AHNAK,AKAP12,ANXA3,ARHGAP29,BRIX1,CD44,CEBPZ,CNBP,CNOT8,CORO1A,DDX18,DDX21,DDX54,DKC1,DNAJB4,DR1,DRAP1,EEF1B2,EEF1G,EIF2B2,EIF5B,FHL1,GNL3,GPRC5A,GRSF1,HNRNPDL,ITPR3,JMJD1C,LIMD2,LOC102724159/PWP2,LYAR,MAK16,MALSU1,MALT1,MAP1B,MRTO4,NCBP2,NCL,NF2,NHP2,NIFK,NIP7,NOM1,NOP2,NOP53,PAPD5,PDCL3,PIP4K2A,POLR2J2/POLR2J3,RBM28,RBM3,RPF2,RRP15,RRS1,RSL1D1,S100A11,SLC4A1AP,SOX4,SPOUT1,SYT7,TBL3,TGIF1,U…
EFEMP2	-1.38	other				1.86e-06	CTGF,EFEMP1,ELN,FBLN2,FBLN5
S100P		other				2.85e-06	CCND1,COTL1,KRT18,KRT19,KRT8,S100A6
RASSF5		other		0.981		5.89e-06	BTG3,BZW1,CDKN1A,DNAJA1,EEF2,FAT1,LRRFIP1,PDCD2,RPS15
COL18A1	-0.808	other	Inhibited	-2.894	bias	8.53e-06	CCND1,CCNDBP1,EFNB2,ETS1,F2R,F3,FGFR1,HK2,IL18,JUN,JUNB,MAPK8,PDCD5,PLAU,SERPINE1,THBS1	309 (20)
SAFB2	0.998	other		-0.707	bias	1.45e-05	BCCIP,EIF4B,HLA-E,JUN,PFDN4,RBM8A,RPL35A,UBE2Q1
VTN	-0.829	other		1.411	bias	1.5e-05	CDKN1A,EFNB2,F3,ITGA5,PLAU,PLAUR,S100A10,SERPINE1,SFN	285 (19)
RASSF1		other		-0.508		4.11e-05	CCND1,CDKN1A,CLU,DAB2,DKK1,EFEMP1,EFNB2,IGFBP3,MAP1B,NOG,PLK2,SRPX,TGM2,TUBB2A,TUBB2B	381 (20)
CLDN7		other		1.721		4.46e-05	ANXA3,CTGF,DKK1,DNAJB6,F3,FOSL1,GLS,ITPR3,LGALS3,LIMA1,LYSMD2,NETO2,NSA2,RPL34,RPP40,RPS7,RSL1D1,TINAGL1
Igkv1-117		other				6.57e-05	CDKN1A,FOSL2,JUN,JUNB,RELB	145 (12)
FANCC		other				0.000156	DKK1,FGFR1,FHL2,IGFBP3,JAG1,MAP1B,MYOF,PHLDA2,PTX3,RND3,TAX1BP3,WWTR1
RICTOR	0.589	other	Inhibited	-4.909	bias	0.000184	DAXX,FABP5,POMP,PSME3,PSME4,RPL10A,RPL11,RPL12,RPL23,RPL26,RPL30,RPL35A,RPL7A,RPLP0,RPLP2,RPS11,RPS13,RPS15,RPS19,RPS2,RPS21,RPS23,RPS24,RPS26,RPS29,RPS5,RPSA,RSL24D1
LMNB1	0.699	other	Inhibited	-2.433	bias	0.000197	ACTN4,CRABP1,CRIP1,CRYAB,CYP51A1,ELOVL7,HMGCR,HMGCS1,LDLR,SQLE
DAB2IP	0.703	other		0.156	bias	0.000199	CD44,CDKN1A,CLU,VIM	313 (17)
VCAN		other		-0.879		0.000319	ANXA8/ANXA8L1,CDKN1A,CLU,ELN,F3,FABP5,FBLN5,ITGA3,ITGA5,LGALS3,LOXL4,MAP1B,PENK,SMAD3,SPATS2L,TIMP1,YBX3	296 (15)
CINP	0.684	other				0.000492	CCND1,CDKN1A,CHEK1
APP	-0.313	other		1.648	bias	0.000528	ACTN2,ATF1,AXL,CAP1,CAST,CCND1,CD44,CDC37,CDK6,CDK9,CLIC1,CLU,CRABP1,CRYM,CTGF,DAXX,DBN1,DKK1,DNM1L,EEF1G,ELN,FBL,FGFR1,FOSB,HLA-E,HMGA1,HMGCR,HSP90AB1,HSPA8,IGFBP5,IL13RA2,IL18,IL6ST,INA,ITGA3,ITPR3,JUN,JUNB,JUND,LATS1,LDLR,LGALS3,MAFF,MAP1B,MAP2,NAMPT,NES,NOG,NRP2,PENK,PFKFB3,PLAT,PLAU,PPARD,PRMT1,SERPINE1,SET,SHC1,SIRT1,STX1B,TAGLN,TPM1,TPT1,TUBB2A,TUBB2B,VASP,ZFP36L1	288 (18)
CD44	1.549	other		1.582	bias	0.000615	CCND1,CD44,CDKN1A,CLU,DNMT1,ECM1,HSP90AB1,ITGA3,ITGA5,JUN,LGALS3,LTBP1,MAPK8,MYBBP1A,MYO1B,NFKB2,NPNT,PLAU,THBS1,VIM,ZEB1,ZYX	372 (20)
FRMD6		other		0.577	bias	0.00106	CDKN1A,CTGF,FGF1,IGFBP3
ORC2	1.023	other				0.00118	HBB,MCM4,ORC2
THY1		other		1.58		0.0012	AXL,CLU,ETS1,NES,VIM	136 (7)
ZBED6		other		-1.342	bias	0.00132	ARL4C,BOP1,FOSL2,MB21D2,UPP1,WWTR1,ZEB1
INS		other		1.934		0.00151	CCND1,CDKN1A,CTGF,CYR61,ERRFI1,F3,FOSB,FOSL1,FOSL2,HMGCR,IGFBP3,IGFBP5,JUN,JUNB,JUND,PLK2,UGCG	333 (22)
LIMA1	1.264	other				0.00159	IL13RA2,KRT18,KRT8,VIM
RBL2		other	Inhibited	-3.061	bias	0.00168	ABCF2,CCND1,CDKN1A,DNMT1,KPNA2,MAP2K3,NOP2,PA2G4,PPM1G,RANBP1,TYMS,UCK2,ZEB1	219 (8)
GAST		other	Activated	3.238	bias	0.00198	CCND1,DNAJA1,HNRNPDL,IMPDH2,JAG1,JUN,NACA,RPL35A,RPS19,S100A6,SERPINB2	284 (17)
CDH1	-0.425	other		-0.497		0.00219	CCND1,CD44,FOSL1,IGFBP3,JUN,KRT18,KRT19,PFKFB3,PLAUR,S100A4,VIM	310 (20)
SPTAN1	0.593	other				0.00228	CDKN1A,ITGA3,ITGA5
AMOT	0.149	other				0.00254	CTGF,CYR61	49 (4)
EPN3		other				0.00254	EHD1,EHD2
BATF2		other				0.00254	CYR61,JUN	127 (7)
NASP	0.908	other				0.00254	CCND1,CDKN1A	122 (7)
DPH1	0.817	other				0.00254	CCND1,EEF2
TRIM54		other				0.00254	FHL2,FLNC
LY6E		other		0.555		0.00265	CD274,CTGF,IRAK2,RELB,SERPINE1	144 (7)
GFAP	-0.509	other				0.00318	CD44,LAMA1,PLEC,VIM	140 (7)
IGFBP5	-1.167	other	Activated	2.234		0.00334	CCND1,EFNB2,F3,SERPINE1,SFN	238 (21)
CYR61	1.761	other		1.942	bias	0.00355	CCND1,CDKN1A,CYR61,DVL1,IL18,IL6ST,ITGA3,ITGA5,PLAU,SERPINE1,TIMP1	277 (20)
SERPINA3	0.177	other				0.00384	CTGF,HMGCR,LDLR	270 (12)
DLC1		other				0.00384	CDK6,S100A10,SERPINE1
MYOC	0.713	other				0.00465	ANXA1,CD44,DAB2,EPHA2,IGFBP5,NEFM,PHLDA2,SESN2,SOX3,TGIF1,UPP1	314 (11)
SAFB	0.932	other		-0.707	bias	0.00538	BCCIP,EIF4B,HLA-E,JUN,PFDN4,RBM8A,RPL35A,UBE2Q1
SAV1	0.467	other				0.00591	CCND1,CTGF,SOX4	17 (3)
MTBP		other				0.00591	CDKN1A,NCL,NPM1
ACTG1		other				0.00591	CALD1,CNN1,TAGLN
ANXA2	0.986	other		0.114		0.00647	CDK6,CDKN1A,IGFBP3,JUN,S100A10,SESN2	182 (14)
FREM1		other				0.00736	FREM2,NPNT
CTBP1-AS2		other				0.00736	CDKN1A,SMAD3
KLHL2		other				0.00736	CCND1,JUN	116 (7)
CSRP3		other				0.00736	KRT18,KRT8
U2AF2	0.925	other				0.00736	CCND1,CDKN1A	246 (13)
TPM1	1.228	other				0.00736	CALD1,TPM1
STRAP	1.11	other				0.00736	JUN,SERPINE1
N4BP1	0.476	other				0.00736	JUN,JUNB	127 (7)
ITGB8	-0.155	other				0.00736	CDKN1A,SMAD3
BAG1	0.765	other		1.982	bias	0.00737	CCND1,CDKN1A,JUN,PLAU,UAP1	292 (18)
GNRH1		other		0.976	bias	0.00748	FOSB,IGFBP5,JUN,JUNB,NES,PLAT,RPLP2,RPSA	187 (16)
CD24		other		1.767	bias	0.00822	BCLAF1,CDKN1A,ECM1,JMJD1C,JUN,MBNL1,PLAU,PTP4A1,RELB,RNF25,THBS1,TUFT1	151 (11)
PRNP	-0.47	other		0.239		0.00834	AHR,CCND1,CD44,DAB2,DKK1,EIF2S1,FOSL1,HSPA8,PLAUR	333 (21)
CD99	-0.139	other				0.00854	FOSB,JUND,NEFH	130 (7)
PRKAG3		other				0.00986	AMD1,ANXA8/ANXA8L1,CCNDBP1,EIF4B,FGFR1,IGFBP5,JPT1,JUNB,LMCD1,MAT2A,NAMPT,NAP1L1,POLE4,RPL12,RPL5,SELENOS
PDCD4	-0.802	other		-1.98	bias	0.0111	JUN,PLAU,PLAUR,YBX1
PTH		other		1.411	bias	0.0112	AHNAK,CCND1,CDKN1A,CTGF,EFNB2,EIF4B,FOSB,FOSL2,IGFBP3,IGFBP5,JUN,LIMA1,PHLDB2,PLAU,SMAD3
S100A4	1.097	other				0.0112	CDKN1A,CLIC4,PLAU,THBS1,TIMP1,VIM
LY6K		other				0.0117	CD274,CTGF,SERPINE1
RB1CC1	0.778	other				0.0117	CCND1,CDKN1A,SERPINE1
NF1	0.45	other	Inhibited	-2.186	bias	0.012	CCND1,NCL,NPM1,RPL10A,RPS19
SFN	2.156	other				0.012	F3,KRT18,KRT8,VIM,ZEB1
MPZ		other				0.0136	HMGCR,HMGCS1,SOX4,SQLE
CHADL	-0.429	other		0.447		0.014	CDKN1A,CRYAB,GFRA2,IGFBP3,PTX3
DNAJB4	1.402	other				0.0142	CCND1,CDKN1A
MUCL1		other				0.0142	CCND1,CDKN1A
TIAM1		other				0.0142	JUN,TIMP1
FLOT1	0.437	other				0.0142	CCND1,CDKN1A
BOP1	1.061	other				0.0142	BOP1,CDKN1A
PLAC8		other				0.0142	CCND1,CDKN1A
NBN	0.904	other				0.0142	CDKN1A,CLU
GNRH2		other				0.0142	RPLP2,RPSA
EIF3E	0.992	other		-0.557	bias	0.0143	CCND1,CDC34,CORO1C,PLAU,SHC1,THBS1
RTN4	1.277	other		-1.767		0.015	FGF1,INA,JUN,JUND,MAP2,NQO1,RTN4
LIN28A		other		1.949	bias	0.0163	CCND1,CDC20,CDKN1A,FUS
Ins1		other		1.182	bias	0.0166	APOC3,CCND1,CDKN1A,CNN1,CRYAB,DYNLL1,ERRFI1,HK2,HMGCR,HMGCS1,IGFBP3,IGFBP5,IL6ST,IMPDH2,JUN,JUNB,LDLR,PLAT,PPARD,SERPINE1,SIRT1,TIMP1,TK1,VIM,ZNF106
SHC1	1.013	other		1.941		0.0182	CDKN1A,DAPL1,DKK1,MAP2K3,NQO1,SERPINE1,SQSTM1
PCDH11Y		other	Activated	2	bias	0.0193	CCND1,CD44,FOSL1,JUN
FBN1	-0.976	other		-1.067	bias	0.0193	CTGF,CYR61,LTBP1,SERPINE1
POMC		other	Activated	2.229	bias	0.02	ACSL4,FOSL1,FOSL2,IL18,JUN,JUNB,LDLR,NR4A3,SMAD3,USP15
RGS2		other				0.02	F3,IL18,PLAT
NELFB	0.888	other				0.02	CDKN1A,CTGF,RPLP0
DBI	0.354	other				0.02	HMGCR,PPARD,SQLE
EPCAM		other				0.02	CCND1,CDKN1A,FABP5
MAPT	0.468	other		0.478		0.0205	CAP1,CAST,CCND1,CDKN1A,CRYM,DNM1L,EEF1G,FBL,GEM,HSPA8,JUN,LATS1,MAP1B,MAP2,MAPK8,NFKB2,PENK,STX1B,TPT1,TUBB2A,TUBB2B
PFDN6	0.839	other				0.0229	PFDN2,PFDN4
TRA2B	0.661	other				0.0229	NQO1,SMN1/SMN2
RAP1GAP	0.588	other				0.0229	CCND1,CDK6
FAF1	0.771	other				0.0229	DKK1,VIM
CLDN1	0.844	other				0.0229	VIM,ZEB1
VBP1	0.901	other				0.0229	PFDN2,PFDN4
ECT2		other				0.0229	CCND1,CDKN1A
SPRY4		other				0.0229	CNN1,TAGLN
CLDN2		other				0.0229	CCND1,ITGA5
TERC		other				0.0237	CDC20,CDKN1A,CLU,HMGCR,TUBB2A
SERPINF1	-0.581	other		-1.4		0.0239	CCND1,CRYAB,CTGF,NEFH,NFKBIB,THBS1,VIM
TSC2	0.431	other	Inhibited	-2.959	bias	0.0274	ANXA1,CCND1,CDKN1A,CRIP1,CRYAB,HK2,IGFBP5,LGALS3,S100A11,S100A6,TAGLN
PECAM1		other				0.0307	CCND1,CD44,THBS1
SRSF3	0.813	other				0.0307	CCND1,CD44,JUN
LGALS3	1.14	other				0.0331	CCND1,CDKN1A,GFRA1,IGFBP5,ITPR3,KRT18,KRT19,MAP2K1,NFATC2
EIF3M	0.944	other				0.0333	EIF3F,EIF3H
TFPI		other				0.0333	CDKN1A,F3
BCL2L12		other				0.0333	CDKN1A,CRYAB
FSTL3	2.084	other				0.0333	CDKN1A,SIRT1
ERBIN	1.181	other				0.0333	CDKN1A,SERPINE1
KRIT1	0.438	other				0.0333	EFNB2,JUN
SERPIND1		other				0.0333	F2R,KLF5
CDH13		other				0.0333	CCND1,CDKN1A
PAXIP1		other				0.0333	CDKN1A,DKK1
ZYX	1.363	other				0.0333	ITGA5,VASP
CIP2A	0.626	other		0.239	bias	0.0358	CRYAB,GRSF1,LAMA1,NCL,PLAUR,S100A16,SCIN
NREP		other				0.0369	ITGA3,ITGA5,TAGLN
PNN	1.011	other				0.0369	CDKN1A,JUN,TIMP1
LGALS1	0.69	other	Activated	2.412	bias	0.0389	AHR,CDKN1A,F3,LGALS3,PTX3,SERPINE1
BCL2L1	0.826	other	Activated	2.646		0.0447	CD44,ECM1,ITGA3,MAP2,NQO1,THBS1,TIMP1
EFNA1		other		-1.633		0.0447	CTGF,EPHA2,FABP5,FOSL1,KRT18,PLAT,UBE2S
ZNF652		other				0.045	TCF12,VIM
C1orf61		other				0.045	CCND1,VIM
MED28	0.496	other				0.045	CRIP1,TAGLN
CUL7	0.531	other				0.045	VIM,ZEB1
DYSF		other				0.0453	ANXA1,CORO1C,ERRFI1,ETF1,LCP1,LGALS3,S100A4,TIMP1
SCAP	0.409	other	Activated	2.408	bias	0.0496	ACSL4,CYP51A1,HMGCR,LDLR,SC5D,SQLE
SPARC	0.699	other		1.843		0.0992	CDYL,CHAF1A,DVL1,HAT1,LOXL4,MAP2,NES,SERPINE1,VIM
S100A8		other	Activated	2.111		0.281	AKAP12,CCND1,CD274,CORO1A,ELN,FOSL1,GPRC5A,LTBP1,NR4A3,PLAU,VGF
mir-122		microrna	Inhibited	-3.305	bias	0.00465	BICD1,CLIC4,FOSL2,MAP1B,MTHFD2,NUDC,RBM3,SLC1A5,SLC7A1,TGM2,VIM
let-7		microrna	Inhibited	-3.232	bias	0.0105	CBFB,CCND1,CD44,CDC20,CDC34,CDK6,CHEK1,EZH2,FOSL1,GAB2,MCM4,MCM7,S100A4,THBS1,VIM
mir-15		microrna	Inhibited	-2.568	bias	0.0175	CCND1,CDK6,CHEK1,EIF2B2,FGF1,SIRT1,TIMP1,WEE1
mir-17		microrna	Inhibited	-2.614	bias	0.0175	CCND1,CDKN1A,CTGF,JAK1,MAP2K3,MAPK8,MICA,THBS1
mir-1		microrna	Inhibited	-3.278	bias	0.0216	CAP1,CAPRIN1,CDK9,CNN3,NUP50,PICALM,POGK,PPP2R1B,TAGLN2,XPO6,ZFP36L1
mir-8		microrna		-1.652	bias	0.0291	ABL2,CBL,ERRFI1,ETS1,EZH2,PPP2R1B,RNF2,SIRT1,ZEB1
mir-34		microrna	Inhibited	-2.361	bias	0.0298	AXL,CCND1,CDK6,FOSL1,PIP5K1A,SIRT1
mir-182		microrna		-0.896	bias	0.0327	CASP2,CDK6,FNDC3A,SQSTM1,VIM,ZEB1
mir-515		microrna				0.0438	CD44,SERPINE1,ZEB1
mir-205		microrna				0.0438	MED1,VIM,ZEB1
miR-16-5p (and other miRNAs w/seed AGCAGCA)		mature microrna	Inhibited	-5.685	bias	7.41e-10	ABCF2,ADSS,ATF6,CAPRIN1,CCND1,CDK6,CHEK1,CHORDC1,DNAJB4,EIF2B2,FGFR1,FNDC3B,HMGA1,JUN,KPNA3,LUZP1,MAP2K1,MLLT1,NAA15,PANX1,PHLDB2,PNN,PNP,RTN4,SLC7A1,SQSTM1,SRPRB,TRMT13,UBE2S,UGDH,UTP15,WEE1,ZNF622,ZYX
miR-30c-5p (and other miRNAs w/seed GUAAACA)		mature microrna	Inhibited	-4.439	bias	5.49e-07	CBFB,CHD1,CTGF,FRG1,JUN,LRRC8C,MAP4K4,MAT2A,MBNL1,MLLT1,NCEH1,NCL,NT5C3A,NUFIP2,PNP,PTRH1,RBMS1,SLC4A7,SLC7A1,UAP1
let-7a-5p (and other miRNAs w/seed GAGGUAG)		mature microrna	Inhibited	-4.692	bias	2.31e-06	ATAD3B,BMP2K,CCND1,CDK6,CSDE1,EIF3J,FNDC3A,HMGA1,KRT19,MLLT1,MRM1,MTRR,NEDD4,NF2,RBM19,S100A4,TAGLN,THBS1,TPM2,TRMT1,TYMS,UHRF1,VIM
miR-1-3p (and other miRNAs w/seed GGAAUGU)		mature microrna	Inhibited	-4.592	bias	5.29e-06	ARHGAP29,AXL,CAP1,CDK9,CNN3,CORO1C,DDX5,FBLN2,FERMT2,HAND2,LARP4,MTHFD2,NETO2,PICALM,PNP,POGK,PTMA,PWP1,SRXN1,TAGLN2,THBS1,TPM1,TPM2,TPM4,UHRF1,XPO6
miR-199a-5p (and other miRNAs w/seed CCAGUGU)		mature microrna	Inhibited	-3.523	bias	4.12e-05	CALD1,CDKN1A,ETS1,GPRC5A,ITGA3,JAG1,KRT17,LAMC2,SET,SIRT1,SMTN,TAGLN,TGFB1I1
miR-503-5p (miRNAs w/seed AGCAGCG)		mature microrna	Inhibited	-2.401	bias	5.47e-05	ATF6,CCND1,CDKN1A,CHEK1,FGFR1,WEE1
miR-30a-3p (and other miRNAs w/seed UUUCAGU)		mature microrna	Inhibited	-2.646	bias	9.76e-05	ARMC8,CDK6,CYR61,HDAC2,KIF1B,LIMA1,THBS1
miR-424-3p (miRNAs w/seed AAAACGU)		mature microrna				0.000128	CHEK1,LGALS3,WEE1
miR-124-3p (and other miRNAs w/seed AAGGCAC)		mature microrna	Inhibited	-4.754	bias	0.00125	ACTR8,AHR,ANXA8/ANXA8L1,ARHGAP29,BTG3,CDCA7L,CDK6,CTGF,ELOVL1,ELOVL5,FAM129B,G3BP1,IFRD2,JAG1,LDLR,MTMR6,MYH9,NAA15,NID1,PPP1R13L,RBMS1,SPDL1,UHRF1
miR-26a-5p (and other miRNAs w/seed UCAAGUA)		mature microrna	Inhibited	-2.379	bias	0.00192	CDK6,CDKN1A,CHORDC1,EPHA2,EZH2,MAP2	173 (6)
miR-125b-5p (and other miRNAs w/seed CCCUGAG)		mature microrna	Inhibited	-3.41	bias	0.00244	AJUBA,CBFB,CD44,CDK6,CEBPG,HK2,IGFBP3,JUN,KRT19,MAP2K1,RBM8A,VSIR
miR-16-1-3p (miRNAs w/seed CAGUAUU)		mature microrna				0.00254	CHEK1,WEE1
miR-338-3p (miRNAs w/seed CCAGCAU)		mature microrna				0.00384	TAGLN,UBE2Q1,VIM
miR-542-3p (miRNAs w/seed GUGACAG)		mature microrna				0.00384	RPL11,RPS23,RPS28
miR-203a-3p (and other miRNAs w/seed UGAAAUG)		mature microrna	Inhibited	-2.219	bias	0.00414	ABCE1,CDK6,EZH2,RNF2,SIRT1
miR-34a-5p (and other miRNAs w/seed GGCAGUG)		mature microrna	Inhibited	-2.773	bias	0.00479	AXL,CCND1,CDK6,CDKN1A,JAG1,MAP2K1,SIRT1,TAGLN
miR-18a-5p (and other miRNAs w/seed AAGGUGC)		mature microrna		-1.98	bias	0.00561	CDKN1A,CTGF,FGG,THBS1
miR-122-5p (miRNAs w/seed GGAGUGU)		mature microrna	Inhibited	-2.936	bias	0.00567	EEF1A1,FOXJ3,OSMR,PSME3,RAB11FIP1,SLC7A1,UBAP2,VIM,XPO6
miR-192-5p (and other miRNAs w/seed UGACCUA)		mature microrna				0.00591	DTL,TYMS,ZEB1
miR-193a-3p (and other miRNAs w/seed ACUGGCC)		mature microrna				0.00854	CCND1,ETS1,PLAU
miR-291a-3p (and other miRNAs w/seed AAGUGCU)		mature microrna	Inhibited	-3.138	bias	0.013	ANKRD52,BAZ1A,CCND1,CD44,CDKN1A,DKK1,MICA,PCGF5,TBC1D2,TNFAIP1
miR-200a-5p (and other miRNAs w/seed AUCUUAC)		mature microrna				0.0142	EZH2,RNF2
miR-200b-3p (and other miRNAs w/seed AAUACUG)		mature microrna	Inhibited	-2.217	bias	0.0161	ERBIN,ERRFI1,JAG1,VIM,ZEB1
miR-155-5p (miRNAs w/seed UAAUGCU)		mature microrna	Inhibited	-3.82	bias	0.0171	CBFB,CCND1,CHAF1A,CYP51A1,CYR61,ETS1,FAR1,MYO1E,PICALM,POLE3,POLE4,SERPINE1,SH3BP4,UBE2J1,WEE1
miR-382-5p (miRNAs w/seed AAGUUGU)		mature microrna				0.0229	TAGLN,VIM
miR-19b-3p (and other miRNAs w/seed GUGCAAA)		mature microrna				0.025	CCND1,CTGF,THBS1
miR-143-3p (and other miRNAs w/seed GAGAUGA)		mature microrna				0.0369	FNDC3B,IGFBP5,TAGLN
miR-320b (and other miRNAs w/seed AAAGCUG)		mature microrna				0.045	TAGLN,VIM
PGR		ligand-dependent nuclear receptor	Activated	4.177	bias	6.07e-07	AMD1,CALD1,CAPN2,CCND1,CD44,CDC20,CDKN1A,DDX21,DNAJB4,DYNLL1,EIF1AX,EIF5B,ENC1,F3,GLS,GPRC5A,IGFBP5,KLF5,KRT18,MAP2K3,MAT2A,MPHOSPH10,NOP16,PFKFB3,PLAU,PLK2,PTP4A1,S100A6,SERPINB8,ST3GAL1,TK1,UCK2,UGCG,VASP,ZEB1	354 (25)
NR3C1	0.592	ligand-dependent nuclear receptor		0.308		3.19e-06	ABHD2,ACTN2,ANXA1,BAG2,BAG3,BCL10,CAPN2,CAVIN2,CCND1,CDKN1A,CORO1C,CPEB4,CRYAB,CYR61,DAXX,DDX5,DYNLL1,ENC1,ERRFI1,F2R,F3,FASTKD2,GAS1,GEM,GLIPR1,HDAC2,HSP90AB1,IL18,IL1RAP,JMJD6,JUN,JUND,KAT5,KRT17,MALT1,NAMPT,NFKB2,NFKBIB,NSMCE3,PAWR,PDCL3,PHLDA2,PLK2,POGK,PPP1R13L,PPP2R1B,PRKAR1A,PTRH2,RABGGTB,RIPK2,RTN4,SERPINE1,SOX4,THBS1,TK1,TNFAIP1,TNFAIP3,TNFRSF12A,TP53BP2,UGCG,WDR12,WDR3	388 (16)
ESR1		ligand-dependent nuclear receptor		0.407		4.74e-06	ABHD2,AHNAK,ANGPTL2,ANXA3,ARPC5L,BCAT1,BCCIP,BCLAF1,BYSL,CALD1,CAPN2,CBL,CCND1,CCNH,CD3EAP,CDC42EP2,CDK6,CDKN1A,CEBPG,CENPU,CHEK1,CNN1,COTL1,CSNK1A1,DAB2,DDX21,DNAJC21,DR1,EFEMP1,EFNB2,EIF5A,FGFR1,FHL1,FOSB,FOSL1,FOSL2,GEM,HELLS,HLA-E,HMGCR,HSPH1,IGFBP3,IGFBP5,IL6ST,IMPDH2,INIP,IPO7,IRAK2,JAK1,JUN,JUNB,JUND,KIF1B,KPNA3,KRT19,LDLR,LIMA1,LOXL4,LTBP1,MAP1B,MAP2,MAP4K5,MAPK8,MYO9B,NEDD4,NF2,NFAT5,NFK…	382 (22)
AR		ligand-dependent nuclear receptor		1.785	bias	0.00707	AMBRA1,AMD1,ATAD2,CALU,CAST,CCND1,CDKN1A,DAPL1,DNM1L,DR1,FABP5,HMGCR,HSPH1,IGFBP3,IGFBP5,IMPDH2,INPP4B,KPNA2,MCM4,MTHFD2,MYO1B,NAP1L1,NCOA4,PENK,PLAT,PLAU,SERPINE1,SMAD3,SMTN,THBS1,TNFRSF12A,VIM,WEE1,ZWINT,ZYX	383 (21)
THRA		ligand-dependent nuclear receptor		1.203		0.0227	CCND1,CD44,CDKN1A,CSNK1A1,DR1,FGFR1,JUN,LDLR,NCOA4,PENK,SERPINE1,TK1
ESR2		ligand-dependent nuclear receptor		0.766		0.0287	AKAP12,ANGPTL2,ARID5B,BCAT1,CAPN2,CCND1,CD3EAP,CDKN1A,CNN1,CTGF,DKK1,FGFR1,FHL1,IGFBP3,IMPDH2,JAG1,JUNB,KRT17,KRT19,KRT8,LOXL4,LTBP1,PLAUR,PLEC,PTX3,SOX4,SRXN1,TGM2,TIMP1,TPM1,UCK2
PPARG		ligand-dependent nuclear receptor	Activated	2.004	bias	0.0324	ACSL4,CAVIN2,CCND1,CDK6,CDKN1A,CTGF,DR1,ETS1,FABP5,FGF1,FOSL1,HK2,HMGCR,IGFBP3,IGFBP5,JUN,KRT18,KRT19,LDLR,MAP2,MBNL1,MCM7,MGLL,MRTO4,PFKFB3,PPARD,RPSA,SERPINE1,STXBP5,TAGLN,TBC1D2,VIM,ZNF703
AHR	1.043	ligand-dependent nuclear receptor		1.054		0.0385	CCND1,CDKN1A,EFEMP1,EHD1,FBLN2,FBLN5,FOSL1,GAS1,HMGCR,HSPH1,ITGA5,JAG1,JUN,JUNB,LTBP1,NID1,NQO1,PLAT,POMP,SERPINB2,SERPINE1,SIRT1,THBS1,TK1,VIM
NR3C2		ligand-dependent nuclear receptor	Activated	2.356		0.0651	CNN3,CTGF,HMOX2,JUNB,MAP2,NSMCE3,PLAT,RRAD,SERPINE1,TSPYL4
ERBB2	-0.097	kinase	Activated	3.514	bias	8.22e-13	ACSL4,AHNAK,ANGPTL2,ATP1B3,BAG2,CAVIN1,CAVIN2,CCND1,CDC20,CDC37,CDC42EP2,CDCA7L,CDK6,CDKN1A,CHEK1,CKS2,CLU,CRIP1,CTGF,DDX10,DNAJB6,EIF6,F2R,FBLN2,FSTL3,G3BP1,GART,GINS2,GLS,IGFBP3,IGFBP5,IL6ST,ITGA5,JAG1,JAK1,JUN,JUNB,LAMC2,LGALS3,LRRFIP1,MAP1B,MAP2K3,MCM4,MCM7,NFKB2,NID1,NPNT,NPTX2,NRBP1,ORC2,PDLIM4,PENK,PFKFB3,PHLDA2,PLAT,PLAU,PLAUR,POLE4,POLR1B,POLR1D,POLR2E,POLR2G,POLR2J2/POLR2J3,POLR3H,RRAD,…	367 (20)
EGFR	0.565	kinase	Activated	5.425	bias	7.97e-12	AMD1,ANXA1,CCND1,CCT5,CD3EAP,CDK6,CDKN1A,CELF1,CRYAB,CTGF,EFNB2,EIF5A,EIF6,EPHA2,F2R,F3,FBLN2,FOSL1,FOSL2,GBP1,HK2,HMGA1,HNRNPDL,IGFBP3,IGFBP5,IL13RA2,JAG1,JUN,JUNB,JUND,KRT17,LAMA4,LYAR,NCL,NSUN2,NUDC,OSMR,PA2G4,PABPC1,PLAT,PLAU,PLAUR,PRKAR1A,RANBP1,RCL1,S100A2,SERBP1,SERPINE1,SLC4A7,TGM2,THBS1,UBE2S,VIM,WEE1,ZEB1	405 (22)
NME1	0.762	kinase		-0.476	bias	1.25e-08	BOP1,CCND1,CDKN1A,CTGF,DHX16,FBL,GRSF1,METTL1,NETO2,PA2G4,PABPC1,SERPINE1,SLBP,TIMP1	325 (22)
PRKCD	0.488	kinase	Activated	3.728	bias	2.4e-06	CCND1,CDKN1A,DENND3,FEM1B,FOSL1,FOSL2,GEM,GPRC5A,ITPR3,JUN,JUNB,KLF5,LDLR,LIPG,MYO9B,NAV2,NES,NFKB2,NOCT,RELB,SERPINB2,SERPINE1,TUBB2A,UGCG,USP36,ZEB1	415 (17)
IPMK		kinase	Activated	2.795	bias	6.9e-06	CORO1A,CYR61,FLNC,FOSB,HSP90AB1,JUN,JUNB,TAGLN2	176 (13)
MAP2K1	1.033	kinase	Activated	3.717	bias	9.84e-06	AHR,CCND1,CD274,CD44,CDKN1A,CRYAB,CTGF,DAB2,DKK1,DNMT1,F2R,F3,FOSL1,IL13RA2,ITGA5,JUN,JUND,LDLR,LGALS3,PLAUR,PMP2,SMAD3,TGM2,THBS1	215 (16)
RAF1	0.761	kinase	Activated	4.879	bias	1e-05	AKAP12,AMD1,ANXA1,CCND1,CD44,CDKN1A,CRYAB,HNRNPAB,IGFBP3,JUN,MGLL,NOP56,NQO1,OSMR,PHLDA2,PLAT,PLAU,PLAUR,PLEC,PNP,RND3,RPS2,SERPINB2,SQLE,TGM2,TIMP1,TUBB2A	304 (17)
FGFR1	1.311	kinase	Activated	3.188	bias	3.13e-05	CCND1,CDKN1A,EEF1A1,EIF1AX,EIF4G1,EIF5A,EIF5B,FGF1,FGFR1,JUN,PLAU,PLAUR,SFN,SOX3,VIM	313 (18)
FLT1		kinase	Activated	2.673	bias	3.14e-05	ACTN4,BCAT1,CAPN2,CDKN1A,CLIC4,DDX3X,EIF2S3,EIF4B,EIF5A,G3BP1,MAT2A,PRKAR1A,THBS1,UBE2H
ROR1	0.613	kinase				3.43e-05	KRT19,MAP1B,MAP2,VIM,ZEB1	109 (7)
ROR2	0.391	kinase		0.302		0.0001	ACTR8,CCND1,CDC20,CDKN1A,MAP1B,MAP2,MCM4,SFN,SLC39A14,SRFBP1,TSEN2,TUBB2B,WEE1
CDKN1A	2.022	kinase		0.442	bias	0.000111	ATAD2,CCND1,CDC20,CDKN1A,CHEK1,CRYAB,CTGF,CYR61,DTL,JAG1,KRT18,LGALS3,LIMA1,LUC7L3,MCM4,MCM7,NPM1,PLK2,SERPINE1,SHC1,SPDL1,TYMS,UBE2S,UHRF1,YBX1	351 (16)
SRC	0.687	kinase	Activated	3.68	bias	0.000173	CAVIN1,CBL,CCND1,CDKN1A,F2R,F3,FOSL1,GBP1,JUN,KRT18,LDLR,PLAU,PLAUR,SLC4A7,VIM,ZEB1	322 (17)
TGFBR2	0.545	kinase		1.736		0.000195	CCND1,CCT5,CD44,CDKN1A,CLIC4,CLU,CRYAB,CTGF,FAM50A,IL1RAP,JUN,KRT18,KRT8,MYOF,SERPINE1,SMAD3,TAGLN,TCF12,TGIF1,THBS1,TIMP1,TNFRSF12A	403 (17)
ACVRL1		kinase		-0.557		0.000228	CDKN1A,EFNB2,PLAT,PLAU,PLAUR,SERPINE1,TAGLN,ZYX	138 (9)
EEF2K		kinase				0.000492	CDKN1A,KLF5,MAP1B
TGFBR1	0.483	kinase		1.501	bias	0.000571	AHR,CCND1,CDKN1A,CTGF,FBLN5,GAS1,JAG1,LTBP1,NFATC2,SERPINE1,TAGLN,VIM	388 (20)
CDK5	0.507	kinase		0.894	bias	0.000595	CDKN1A,IGFBP3,JUN,MAP2,NES,NFAT5,TNFAIP3	279 (21)
MAPK3	0.53	kinase	Activated	3.148	bias	0.000714	CCND1,FOSB,FOSL1,JUN,JUNB,JUND,PLAUR,SLC4A7,SMAD3,THBS1,TIMP1	267 (17)
MAPK14	0.589	kinase	Activated	2.34	bias	0.00117	CCND1,CRYAB,CYP51A1,DAB2,DKK1,EFEMP1,FOSL2,HAND2,HMGCR,IL18,JUN,JUNB,JUND,LDLR,PLAU,PLAUR,SHC1,TAGLN,TGM2,TIMP1	327 (16)
PTK2	0.762	kinase	Activated	2.408	bias	0.00122	CCND1,CDKN1A,CYR61,ITGA5,KRT18,KRT8,LDLR,THBS1,TIMP1	276 (18)
ATM	0.519	kinase		1.774	bias	0.00129	CDKN1A,CHEK1,CLU,CTGF,HSP90AB1,JUN,MICA,SERPINE1,TGM2,TNFAIP3	281 (17)
MAP3K1		kinase		1.746	bias	0.0014	CCND1,JUN,LDLR,PLAU,PLAUR,PPARD,SERPINE1,THBS1,TIMP1	308 (18)
ERBB3		kinase		-1.192		0.00151	CCND1,CDKN1A,CLU,EIF6,F3,FBLN2,IGFBP5,LAMA4,MICA,NID1,SLC4A7,THBS1	345 (19)
EPHB1		kinase	Activated	2	bias	0.00159	IL6ST,JUN,JUNB,SERPINE1	250 (17)
BTK		kinase		0.86		0.00179	CBL,CCT6A,CD274,CDK6,CDKN1A,ETS1,FABP5,HELLS,IL18,JUN,MTHFD2,NCL,NFKB2,RELB	230 (16)
MAPK9	0.641	kinase		1.013	bias	0.00187	BDP1,CDKN1A,FOSL1,FOSL2,HMGA1,IL18,JUN,JUNB,JUND,LUC7L3,METAP2,NCL,PLAT,PTX3,RPSA,TNFAIP3,ZYX	324 (19)
MAP2K4	0.726	kinase	Activated	2.07	bias	0.00233	CCND1,CD44,CDKN1A,ERRFI1,JUN,MAPK8,PLAU,PPARD,TUBB2A	263 (18)
INSR	-0.122	kinase	Activated	3.12	bias	0.00323	ACSL4,ACTN4,CCND1,CDKN1A,CEBPZ,CORO1A,CTGF,CYP51A1,FHL1,FLNC,GAS1,HELLS,HMGCR,HMGCS1,ITGA5,JUNB,LCP1,MCM4,MCM7,MED1,NAMPT,NFKB2,PHLDA2,RPL5,RPL7A,RPS16,SC5D,SERPINE1,SIRT1,SQLE,TGIF1,UHRF1,YBX1	347 (20)
FGFR4		kinase				0.00334	CCND1,CD44,CDKN1A,PLAU,SERPINE1	264 (17)
MAPK8	1.08	kinase	Activated	2.05	bias	0.00342	ACSL4,BDP1,CCND1,CDKN1A,DNMT1,ETS1,FOSL1,FOSL2,FUS,JUN,JUND,PLAU,PLAUR,PPARD,PTX3,SESN2,TNFAIP3	229 (16)
PRKG1	0.469	kinase		-0.728		0.00403	CCND1,CDKN1A,CTGF,SERPINE1,TAGLN,THBS1	304 (18)
CHUK	0.735	kinase	Activated	2.732	bias	0.0046	CCND1,CDKN1A,CLU,DNMT1,F3,HK2,JUNB,KLF5,MAT2A,NFKB2,NID1,NOCT,PLAU,PTX3,RELB,SERPINB2,SMOC2,SQSTM1,TK1,TNFAIP3	402 (15)
AKT1	0.572	kinase		1.771	bias	0.00476	APOC3,CCND1,CDKN1A,CKS2,CLU,FABP5,FOSB,HMGCR,HMGCS1,IGFBP5,JUND,LAMA1,NFATC2,NFKB2,NQO1,PRKAR1A,SERPINE1,SLC4A7,THBS1,TIMP1,TK1,TYMS,VIM,ZWINT	384 (17)
MAPK1	0.659	kinase		0.857		0.00489	BLZF1,CAPN2,CCND1,CDKN1A,CTGF,DAB2,DNMT1,EHD1,FHL2,FLNC,FOSB,GBP1,GLS,HBB,HLA-E,JUN,JUNB,JUND,KRT17,KRT34,LAMA4,LGALS3,OSBPL3,PLAU,SIRT1,SLC4A7,SP110,UTP18,VIM	288 (18)
CDKN1B	-0.058	kinase		-1.784	bias	0.00527	CCND1,CCT6A,CDKN1A,EPHA2,FHL1,GAB2,LGALS3,MCM7,NFATC2,PES1,RRAD,SERPINE1,TK1	390 (19)
SPHK1		kinase		1.718	bias	0.00533	CCND1,CDKN1A,CTGF,JUN,SERPINE1,TAGLN,TIMP1	308 (19)
PIK3CA	0.563	kinase		1.633		0.00567	CALD1,CCND1,CD44,EZH2,HSP90AB1,JAG1,SERPINE1,TK1,VIM	309 (20)
TTN	0.051	kinase				0.00591	CRYAB,FHL1,FHL2
STK11		kinase		0.75		0.00661	BTF3,CCND1,CCT6A,CD274,CDKN1A,EIF3A,FGG,FOSL1,IGFBP5,IL1RAP,INIP,JUNB,NFKB2,NPTX2,SERPINE1,TARS,TNFAIP3	343 (20)
CSNK2A1	0.89	kinase		1.982	bias	0.00718	AHR,CCND1,ITGA3,VIM	239 (21)
ROCK1	0.579	kinase		1.967	bias	0.00718	CCND1,CD44,CNN1,ETS1	177 (16)
STK3	0.487	kinase		-1		0.00718	CCND1,CTGF,SOX4,WWTR1	164 (13)
CDK1	0.583	kinase				0.00902	CDC20,CDKN1A,JUN,MAP2	273 (16)
ACVR1C		kinase		1.067	bias	0.0111	CCND1,CDKN1A,JUNB,SERPINE1
MST1R		kinase				0.0136	CCND1,DVL1,JUN,VIM
PRKAR2A	0.621	kinase				0.0142	CDKN1A,PRKAR1A
FZR1		kinase				0.0155	CCND1,PFKFB3,TK1
IKBKB	0.613	kinase	Activated	2.088	bias	0.0156	CCND1,CD44,CDKN1A,CLU,CTGF,ETS1,EZH2,F3,HK2,JUNB,KLF5,KRT18,KRT8,MAT2A,NFKB2,NFKBIB,NID1,NOCT,PLAU,PTX3,RELB,S100A4,SERPINB2
MET	0.606	kinase	Activated	3.124	bias	0.0179	CCND1,CD274,CD44,CDKN1A,DAB2,IL18,ITGA3,JUN,PLK2,TGIF1,VIM
EIF2AK3		kinase		1.131	bias	0.0179	ABCF2,ATF6,CCND1,CEBPG,FOSL1,JUN,NFKB2,RELB,RPS6KA2,SQSTM1,TARS
PRKCA	0.469	kinase		0.883	bias	0.018	ARL4C,CCND1,CDKN1A,CTGF,ETS1,IGFBP3,JUN,NQO1,PEG10,PHLDA2,PVR,SERPINE1
MAP2K5		kinase		1.956	bias	0.0193	CCND1,JUN,KLF5,NR4A3
DYRK1A	0.747	kinase		-1.131	bias	0.0227	CCND1,CDKN1A,MCM4,SERPINE1
BRD4	0.765	kinase	Activated	2.949	bias	0.0254	ADAT2,CCND1,FOSL2,ITGA5,KAT5,MLF2,NQO1,PLAT,PLAU,RRS1,THBS1,TIMP1
RET		kinase		1.89	bias	0.0258	ANXA1,CCND1,CLU,DNAJA1,HSPA8,HSPH1,MARK3,PLAU,PLAUR,RTN4,VGF
ERBB4	-0.155	kinase		1.066		0.0291	CCND1,CDKN1A,EFNB2,FBLN2,IGFBP5,JUN,MAP2K3,NID1,THBS1
Brd4		kinase	Activated	2.236	bias	0.0298	LGALS3,PLAT,PLAU,POLE4,TAGLN,TIMP1
MAP2K6	0.408	kinase		0.45	bias	0.0302	CCND1,CDKN1A,CRYAB,IL13RA2,JUN,LDLR,PLAU,RELB
IRAK4	0.641	kinase				0.0325	DAB2,ERRFI1,FOSB,GEM,JUN,NOCT,RASA2,TNFAIP3
ROCK2	0.86	kinase		1.432	bias	0.0332	CD44,CNN1,FABP5,SERPINE1,TAGLN
MAPK7	0.589	kinase		1.464	bias	0.0357	CCND1,JUN,NQO1,PLAT,SERPINB2,VIM
PRKCE		kinase	Activated	2.433	bias	0.0372	CCND1,CDKN1A,CYR61,HSP90AB1,IL6ST,JUN,JUNB,LDLR
BRD2	0.898	kinase				0.0423	DNAJA1,NQO1,PAWR,S100A6,TARS,WEE1
PDK1	0.446	kinase				0.045	HK2,VIM
CDK9	1.043	kinase				0.0496	CDKN1A,FGG,NCL,NMD3,TNFAIP3,VIM
FGFR2	-0.414	kinase	Activated	2.946		0.117	CCND1,CDKN1A,DAB2,DKK1,GLIPR1,LAMA1,NOG,PLAUR,SOX3,ZEB1
CNGB3		ion channel				0.0333	CAPN2,EIF2A
TGFB1		growth factor	Activated	5.224	bias	4.85e-16	ABCE1,AHNAK,AHR,AMD1,AMOTL2,ANXA8/ANXA8L1,ARID5B,AXL,CALD1,CAP1,CAPRIN1,CAVIN2,CBFB,CCND1,CCT2,CCT5,CCT6A,CD44,CDC20,CDK17,CDKN1A,CHST3,CKS2,CLIC4,CLU,CNN1,CNN3,CORO1C,COTL1,CTGF,CYR61,DAB2,DAXX,DDX21,DDX5,DKC1,DNAJA1,DNAJB4,DNAJB6,DNMT1,DYNLL1,ECE1,ECM1,EEF1A1,EIF4H,ELN,EPHA2,ETS1,F13A1,F2R,F3,FABP5,FAM50A,FBLN2,FBLN5,FERMT2,FGA,FGB,FGFR1,FGG,FHL1,FILIP1L,FNBP1,FNDC3B,FOSB,FOSL2,FSTL3,FUS,GAS1,G…	316 (15)
HGF		growth factor	Activated	5.625	bias	3.66e-14	AHR,AKAP12,ANGPTL2,BAG2,BMP2K,CASP2,CCND1,CD3EAP,CD44,CDC20,CDKN1A,CNBP,CRYAB,CTGF,CYR61,DDX21,DDX3X,DKC1,DYNLL1,EFNB2,ERRFI1,ETS1,F3,FAM50A,FNDC3A,FOSB,FOSL1,GEM,HELLS,HK2,IGFBP3,IL6ST,ITPR3,KRT17,KRT18,KRT19,LAMC2,LATS1,LDLR,MAP2K3,MAT2A,MPHOSPH10,NAB2,NAMPT,NES,NOLC1,NOP2,NR4A3,ORC2,OSMR,PHLDA2,PLAU,PLAUR,PPARD,PTPN2,PVR,RGS20,RIN1,SERPINB2,SERPINE1,SLC7A1,STK10,TAGLN2,THBS1,TIMP1,TNFAIP3,VIM,…	360 (19)
EGF		growth factor	Activated	4.883	bias	7.24e-08	ACSL4,CAVIN2,CCND1,CD44,CDC34,CDKN1A,CKS2,CLU,CTGF,CYR61,DDX5,EEF1A1,EFNB2,EPHA2,ERRFI1,ETS1,F3,FGFR1,FOSB,FOSL1,GAB2,GAS1,HMGCS1,IGFBP3,IGFBP5,JUN,JUNB,JUND,KRT19,NCL,NES,NR4A3,PHLDA2,PLAT,PLAU,PLAUR,PPARD,S100A10,S100A11,S100A4,SERPINE1,SHC1,SLC4A7,SMAD3,SOX4,ST3GAL1,TGIF1,TGM2,THBS1,TIMP1,TNFAIP1,TNFRSF12A,VASP,VIM,ZEB1	349 (18)
IGF1		growth factor	Activated	3.097	bias	6.17e-07	ABCF2,CAVIN2,CCND1,CD44,CDKN1A,CLU,CNN1,CRX,CTGF,CYR61,DAXX,DDX5,EFNB2,EIF1AX,EIF4B,ELN,ERRFI1,F3,FGFR1,FOSB,HBB,HMGA1,HMGCR,IGFBP3,IGFBP5,IL18,ITGA3,ITGA5,JUN,JUNB,MAK16,NEFH,NOG,OSMR,PENK,PLAU,PLAUR,PLK2,SERPINE1,SFN,SIRT1,SQLE,THBS1,TK1,TNFRSF12A,UGCG,VIM,WEE1,YBX3,ZFP36L1	326 (17)
ANGPT2		growth factor	Activated	3.879	bias	3.96e-06	ARL4C,ASPHD1,CDC34,CDKN1A,CRYAB,DNAJB4,EEF1B2,EIF1,ETS1,HDAC2,HMGCS1,JMJD6,KLF5,KPNA2,LARP4,MAP2K1,MAP4K5,PLAU,SERPINE1,SRXN1,STK17A,THBS1,TNFRSF12A,TNIK,TOR1AIP2,VIM	295 (18)
NRG1		growth factor	Activated	3.56	bias	7.62e-06	ATF1,CAVIN1,CCND1,CDKN1A,CKS2,CTGF,CYR61,EEF1A1,EPHA2,ERRFI1,FABP5,FGF1,FOSB,G3BP1,HK2,HMGA1,HMGCR,JUNB,JUND,MED1,MGLL,NR4A3,PLAU,PLAUR,SLC4A7,SOX4,TNFAIP1,VIM	304 (20)
WISP2		growth factor		-1.929		3.1e-05	CD44,CTGF,ITGA5,JUN,KRT18,KRT8,LAMC2,SERPINE1,SMAD3,VIM,ZEB1	241 (11)
GDF15	-0.498	growth factor		0.845	bias	3.53e-05	CCND1,CDKN1A,LTBP1,PLAU,PLAUR,RND3,SERPINE1	344 (21)
FGF2	0.918	growth factor	Activated	4.928	bias	4.03e-05	CBFB,CCND1,CDKN1A,CRYAB,CYR61,EFNB2,ELN,ERRFI1,ETS1,F3,FGFR1,FOSL1,GBP1,IGFBP3,IGFBP5,ITGA3,ITGA5,JUN,JUNB,NES,NOG,PENK,PLAT,PLAU,PLAUR,S100A10,S100A4,SERPINE1,SQSTM1,ST3GAL1,TAGLN,THBS1,TIMP1,TNFRSF12A,VGF,VIM,ZEB1	228 (17)
TGFA		growth factor	Activated	3.372	bias	4.86e-05	CCND1,CDKN1A,CTGF,DDX3X,DDX5,ERRFI1,FOSL2,JUNB,LAMC2,NES,PLAT,S100A10,SERPINE1,VIM	323 (18)
AGT		growth factor	Activated	3.648	bias	0.000335	ANXA1,ANXA3,CCND1,CD44,CDKN1A,CTGF,CYTH3,DAB2,DCUN1D3,EFEMP1,EFNB2,ERRFI1,ETS1,F3,HMGCR,HMGCS1,IGFBP3,IGFBP5,IL18,IL6ST,ITGA5,JAG1,JUN,KLF5,LDLR,LIMD2,MAP2,NAMPT,NCL,NFKB2,PLAU,POLE3,SERPINB2,SERPINE1,SHC1,SOX4,TIMP1,TNFRSF12A,UGCG,ZEB1	250 (17)
TGFB3		growth factor	Activated	3.337	bias	0.000337	CDKN1A,CTGF,CYR61,ELN,ETS1,FOSB,FOSL2,JUN,JUND,MICAL2,PLAUR,SERPINE1,TAGLN,THBS1,TPM1	328 (20)
KITLG		growth factor	Activated	2.736	bias	0.000617	AXL,CDKN1A,CLIC1,CTGF,EEF1A1,EFNB2,ETF1,FABP5,FGFR1,IGFBP3,IL18,KPNA2,LDLR,MAP2K1,NPM1,RPLP0,RPS23,RPS7,SHC1,TCF12,TPT1,TXNL1,UGCG,WEE1	324 (20)
BMP6		growth factor		1.32	bias	0.000856	CAVIN2,CD44,CDKN1A,CTGF,ERRFI1,FOSL1,ITGA5,NOG,SERPINE1,TAGLN,TIMP1,TNFRSF12A,ZEB1	85 (7)
BMP2	-0.355	growth factor	Activated	2.167	bias	0.00129	ATF6,BMP2K,BTG3,CCND1,CDKN1A,CLIC4,CRYM,DKK1,ETS1,F3,FGFR1,FOSB,GFRA1,IGFBP5,JUN,JUNB,NFAT5,NOG,TAGLN,TGM2,TIMP1	355 (19)
INHA		growth factor		-0.18		0.00219	CNN1,CTGF,CYP51A1,CYR61,FGFR1,GJC1,ITGA3,KRT18,KRT19,KRT8,LTBP1,PTX3,SERPINE1	150 (7)
FGF8		growth factor		0.022	bias	0.00222	CCND1,CRIP1,CRYAB,DKK1,ERRFI1,FGFR1,NAP1L1,NES,NOG,RPL26,SHC1,THBS1	116 (7)
NGF	0.053	growth factor	Activated	3.653	bias	0.00277	CCND1,CDKN1A,EEF1A1,EHD4,FOSL1,FOSL2,JUN,JUNB,LDLR,LRRFIP1,MAP2,NAB2,PLAUR,SH3RF1,SHC1,SQSTM1,TNFRSF12A,TRIO,VGF	343 (18)
FGF4		growth factor	Activated	2.156	bias	0.00414	CDKN1A,DNMT1,HMGCR,HMGCS1,JAG1	257 (7)
NRG2		growth factor				0.00512	ATF1,CTGF,CYR61,EEF1A1,FOSB,HK2,JUNB,MED1,NR4A3	83 (7)
TGFB2	0.337	growth factor	Activated	2.467	bias	0.00612	AHR,CNN1,CTGF,GAS1,JAG1,LIPG,NFATC2,SERPINE1,SMAD3,TAGLN,THBS1,TIMP1	372 (16)
FGF7		growth factor	Activated	2.178	bias	0.0076	ADSS,CCND1,CD44,CDKN1A,DDX5,FABP5,PLAU,S100A10,SERPINE1	374 (19)
HBEGF		growth factor	Activated	2.236	bias	0.02	CCND1,ELN,HK2,IGFBP3,NES,ZEB1
VEGFA	-0.323	growth factor	Activated	2.637	bias	0.0218	CBFB,CCND1,CDKN1A,CLIC4,CTGF,CYR61,EFNB2,ETS1,F3,FGFR1,FOSB,GART,GBP1,IGFBP5,JUNB,NFATC2,PLAT,PLAU,SERPINE1,SET,SMTN,THBS1,TIMP1
IGF2		growth factor		1.057	bias	0.023	CCND1,CDKN1A,CTGF,GAS1,HELLS,IGFBP3,IGFBP5,ITGA5,JUNB,MCM4,MCM7,SERPINE1,TGIF1,UHRF1,ZEB1
FGF1	2.035	growth factor		0.728		0.024	AHR,CCND1,CDKN1A,CTGF,CYR61,DNMT1,FGFR1,JUN,NQO1,TGM2,THBS1,TNFRSF12A
MST1		growth factor		-1	bias	0.0264	CCND1,CTGF,IL18,SOX4
FGF18		growth factor				0.0333	NOG,TIMP1
INHBB		growth factor				0.0438	SERPINE1,THBS1,TIMP1
GDNF		growth factor	Activated	2.153	bias	0.0479	CCND1,EEF2,FOSB,GFRA1,PENK,RPSA,VASP
FGF10		growth factor	Activated	2.425	bias	0.0496	AHNAK,ANXA1,ANXA3,CYP51A1,LDLR,S100A6
Mek		group	Activated	2.498	bias	6.2e-10	ABCE1,AXL,CASP2,CCND1,CDKN1A,CEBPZ,CLU,CRYAB,CTGF,DDX21,EPHA2,ETS1,FGFR1,FOSL1,GNL3,JUN,JUNB,LYAR,MAFF,NES,NQO1,PHLDA2,PUS7,RABGGTB,RND3,RPL23,SERPINE1,SLC43A3,SMN1/SMN2,STK17A,TFB2M,THBS1,TNFAIP3,VIM,ZEB1	361 (19)
ERK		group	Activated	4.81	bias	1.38e-08	BCAR3,BTG3,CCND1,CDKN1A,CKS2,CLU,CTGF,EPHA2,ETS1,EZH2,FOSL1,FOSL2,HMGA1,JAG1,JUN,JUNB,KLF5,KRT18,LDLR,MAFF,MAP4K4,PLAU,PPARD,RRS1,SERPINB2,SERPINE1,SFN,SLC4A7,SOX4,TGM2,THBS1,TIMP1,UGCG,VASP,ZFP36L1	363 (19)
Vegf		group	Activated	5.855	bias	1.34e-07	AHR,AKAP12,ANGPTL2,BAG2,BMP2K,CD3EAP,CD44,CDC20,CNN1,CRABP1,CRYAB,CYR61,DDX3X,DKC1,EFNB2,EIF2B2,ELN,ETS1,F3,FNDC3A,FOSB,FOSL1,GEM,HELLS,HK2,IGFBP3,IL18,IL6ST,ITPR3,JUN,LATS1,LDLR,MAP2K3,MPHOSPH10,NAB2,NAMPT,NOLC1,NOP2,NR4A3,OSMR,PHLDA2,PLAU,PLAUR,PPARD,PVR,RGS20,SERPINB2,SFN,SLC7A1,STK10,TIMP1,UGCG,VIM,ZEB1	394 (19)
CDK4/6		group		1.058		3.63e-07	AFAP1,AHNAK,BCLAF1,CALU,CCND1,CDK6,EEF1B2,EIF5,EPHA2,ERBIN,ERRFI1,FAM129B,G3BP1,JPT1,NOP2,PDLIM4
Ras		group	Activated	3.093	bias	3.84e-06	CASP2,CCND1,CD274,CDK6,CDKN1A,CTGF,FOSL1,HMGA1,JUN,KLF5,LDLR,NPM1,PLAU,PLAUR,PPARD,PVR,SERPINE1,TGM2,UPP1,ZEB1	286 (16)
estrogen receptor		group	Inhibited	-2.988		3.02e-05	ANXA1,AXL,CALD1,CCND1,CD44,CTGF,DNMT1,ETS1,FGF1,FGFR1,FLNC,ITGA3,JAG1,JUN,KRT18,KRT19,KRT8,LAMC2,LDLR,MAP1B,PLAU,PLAUR,SERPINE1,SMAD3,SMN1/SMN2,TIMP1,VIM,ZEB1	324 (17)
Raf		group		1.982	bias	0.0001	CCND1,CDKN1A,FOSL1,JUN,KRT18,MAFF,PHLDA2,RND3,SLC43A3,STK17A,TAGLN,TNFAIP3	358 (17)
ERK1/2		group	Activated	4.549	bias	0.000101	ATF6,CCND1,CD44,CDKN1A,CTGF,DKK1,ECE1,EFNB2,ETS1,F3,FOSB,FOSL1,HK2,HMGA1,IGFBP3,ITGA3,JUN,JUNB,JUND,KRT17,LDLR,MED1,NAMPT,NR4A3,PLAU,PLAUR,S100A6,SBSN,SERPINE1,TIMP1,ZEB1	234 (17)
ADRB		group		-0.767	bias	0.000106	AXL,BCL10,CAVIN2,CCND1,CDK6,CDKN1A,CRYAB,CYP51A1,HMGCS1,JUN,JUNB,LTBP1,NCL,NPM3,NQO1,NR4A3,SQSTM1,SRXN1,WEE1	294 (17)
TEAD		group		1.951	bias	0.000199	CCND1,CD44,CTGF,CYR61	19 (3)
Rock		group	Activated	2.8	bias	0.000914	CAVIN1,CCND1,CDKN1A,CNN1,CTGF,ETS1,F3,NOP16,TAGLN	218 (19)
Tgf beta		group	Activated	2.411	bias	0.00149	CCND1,CDK6,CDKN1A,CLU,CTGF,CYR61,DAB2,FBLN2,FGG,HNRNPAB,IGFBP3,IGFBP5,ITGA5,JAG1,JAK1,JUN,JUNB,NFAT5,PLAT,PLAU,SERPINE1,TAGLN,TIMP1,VIM	373 (16)
trypsin		group				0.00159	CDKN1A,ELN,F3,INA	251 (17)
Alpha catenin		group	Inhibited	-3.058	bias	0.0029	DKK1,ELN,IL6ST,ITGA5,LAMA4,PLAU,PTX3,RELB,TGM2,TIMP1,TNFAIP3,TNFRSF12A,VIM,ZYX	271 (14)
Actin		group				0.00428	CAVIN1,CD44,IL18,SMN1/SMN2
Jnk		group	Activated	3.339	bias	0.00485	CCND1,CD44,CTGF,DKK1,DNMT1,ETS1,F3,FOSB,JUN,JUND,NQO1,PLAT,PLAU,PLAUR,PPARD,SERPINE1,SESN2,TGM2,TIMP1,TNFRSF12A	276 (18)
MIR200		group		-0.371	bias	0.00561	EZH2,JUN,RNF2,ZEB1
Lefty		group				0.00591	CDKN1A,CTGF,ETS1
tryptase		group				0.00591	F2R,PLAT,TNFAIP3
TCF		group				0.006	CCND1,CD44,ECM1,F13A1,JUNB,LGALS3,SERPINE1,SFN,SLC1A5,TK1,UGCG	244 (11)
p70 S6k		group	Activated	2	bias	0.00615	CCND1,EEF1A1,EEF2,PABPC4,VIM	311 (12)
MAP2K1/2		group	Activated	3.098	bias	0.00623	CCND1,CTGF,ELN,FOSL1,HK2,JAG1,JAK1,JUN,KLF5,VIM	203 (18)
Tropomyosin		group				0.00736	TPM1,TPM2
Fascin		group				0.00736	CTGF,CYR61	247 (11)
Nfat (family)		group	Activated	3.286	bias	0.00764	CALD1,CCND1,CYR61,EHD4,FHL1,NUS1,RELB,SAMD4A,SERPINE1,SLC7A1,USP15
Collagen Alpha1		group				0.0155	CDKN1A,PLAU,PLAUR
TLR7/8		group	Activated	2.449	bias	0.0161	GEM,PLAUR,PLLP,RGS20,RRP7A,TNFAIP3
Ras homolog		group				0.0163	CCND1,CDKN1A,CTGF,PLAU
GNRH		group		0.312	bias	0.0266	IGFBP3,IGFBP5,JUN,VGF,ZEB1
SERCA		group				0.0333	FOSL1,JUN
CYP3A		group				0.0333	HMGCS1,SQLE
N-cor		group				0.0375	CCND1,CDK6,CDKN1A,ELOVL5,IGFBP3,INPP4B,MBNL1,TBC1D2,ZNF703
Notch		group		1.987	bias	0.0398	CDKN1A,CNN1,JAG1,S100A11,SMAD3,SRFBP1,TAGLN,ZEB1
Akt		group	Activated	3.545	bias	0.0415	CCND1,CD274,CD44,CDKN1A,CTGF,ETS1,EZH2,F3,FOSL1,HK2,JUN,MAP2,NES,NRP2,PPARD,PTX3,SERPINE1,SLC4A7,SOX4,THBS1,ZEB1
Muscarinic cholinergic receptor		group				0.045	CYR61,JUN
Ngf		group		1.31	bias	0.0458	CLU,JUN,MAP2,PLAUR,SERPINE1,VGF
Insulin		group	Activated	2.51		1	CCND1,CDKN1A,ERRFI1,FGB,FOSB,HMGCR,IGFBP3,JUN,MCM7,NR4A3,PFKFB3,PPARD,RPS16,SERPINE1,SIRT1,SLC7A1,SQLE,VGF
F2R	1.055	g-protein coupled receptor	Activated	3.239	bias	5.56e-06	CCND1,CD44,CTGF,CYR61,ECE1,F2R,F3,KRT19,KRT8,PLAT,PLAU,PLAUR,TAGLN,TGM2,THBS1,TNFAIP3,VIM	381 (18)
S1PR3		g-protein coupled receptor		1.98	bias	0.00318	CD44,ETS1,JUN,TAGLN	221 (19)
DRD2		g-protein coupled receptor		-0.254		0.0103	CRYAB,FOSB,IGFBP3,JUN,PENK
RHO		g-protein coupled receptor		-0.816		0.0112	ATF6,CD44,CRABP1,EIF2A,HK2,NID1,S100A6,TNFAIP3
DRD1		g-protein coupled receptor				0.0155	FOSB,JUNB,S100A10
CXCR4		g-protein coupled receptor		1.951	bias	0.026	AXL,CCND1,CD44,CDKN1A,F3,JUNB,ZEB1
ACKR3		g-protein coupled receptor				0.0349	AXL,CCND1,CDKN1A,ELN
S1PR2		g-protein coupled receptor				0.0438	F3,JUN,TIMP1
ADORA2A		g-protein coupled receptor	Activated	2.357		0.216	CCT5,EEF2,EIF2S2,EIF5A,FBL,NR4A3,PENK,PRKAR1A,TUBB2A
KRAS	0.726	enzyme	Activated	2.184		8.43e-13	AHR,ANXA8/ANXA8L1,AXL,CASP2,CCND1,CCT5,CD274,CD3EAP,CD44,CDKN1A,CLNS1A,CLU,CRYAB,CTGF,DBN1,DNMT1,EEF1A1,EFEMP1,EIF5,EIF5A,ELN,EPHA2,EZH2,F3,FBLN2,FOSB,FOSL1,GAS1,HMGA1,HNRNPDL,JUN,JUNB,KAT5,LIPG,LYAR,MAP2K1,MTRR,NCL,NETO2,NFKBIB,NQO1,NSUN2,NUDC,PA2G4,PABPC1,PAWR,PHLDB2,PLAT,PPARD,RANBP1,RCL1,RPSA,S100A4,SERBP1,SERPINB2,SOAT1,SQSTM1,THBS1,TK1,TNFRSF12A,UBE2S,UPP1,VIM,WEE1,ZEB1,ZFP36L1	374 (19)
HRAS		enzyme	Activated	2.095	bias	2.72e-09	AMOTL2,ANXA3,BTBD11,CALD1,CALU,CAPN2,CASP2,CCND1,CD44,CDKN1A,CLU,CNN1,CTGF,DNMT1,EFEMP1,ELN,ETS1,F2R,FAT1,FBLN2,FERMT2,FHL1,FOSB,FOSL1,FOSL2,FSTL3,HSPA8,IGFBP5,ITGA5,JUN,JUNB,KLF5,KRT18,KRT19,LIPG,NID1,NQO1,PAWR,PIP5K1A,PLAU,PLAUR,POLR2G,RPL23,RPL30,RPS6KA2,RTN4,S100A4,SERPINB2,SERPINE1,SH3RF1,SMAD3,SOAT1,SOX4,SQLE,STAU1,STK10,TAGLN,TDG,TGFB1I1,TGM2,THBS1,TINAGL1,TK1,VIM,ZNF217	311 (19)
FN1	0.039	enzyme	Activated	2.854	bias	3.26e-09	ACTN4,BCAT1,CAPN2,CCND1,CDK6,CDKN1A,CLIC4,CORO1A,DDX3X,DLGAP4,EIF2S3,EIF4B,EIF5A,F3,FERMT2,G3BP1,GFRA2,ITGA5,JUND,MAPK8,MAT2A,NES,PLAU,PLAUR,PRKAR1A,SERPINE1,SQSTM1,TAGLN,TGM2,THBS1,UBE2H,VAV2,ZYX	344 (15)
POLG	0.67	enzyme				1.66e-07	EEF1B2,EIF3H,RPL23,RPL5,RPS16,RPS19,RPS24,RPS25,RPS5,TPT1
TAZ		enzyme				1.54e-06	AMOTL2,ANXA1,ARHGAP29,AXL,CD44,CTGF,CYR61,KRT34,LCP1,MYOF,SERPINE1,SORBS2,TAGLN,UPP1	18 (2)
GNA15		enzyme				1.72e-06	AKAP12,CRYAB,DAB2,FBLN5,FHL1,FHL2,FOSL1,HLA-E,LGALS3,MAP2,MAT2A,PAWR,PLAT,SLC7A1,TAGLN,TIMP1,UGDH,ZFP36L1
RHOJ		enzyme				2.4e-05	AKAP12,ANXA1,CALU,CNBP,MYH9,PLAT,RND3
DDX17	0.798	enzyme		0.466	bias	3.43e-05	CCND1,CDKN1A,FOSL1,JUN,NFAT5,S100A4	226 (7)
DDX5	1.353	enzyme		1.298	bias	3.53e-05	CCND1,CDKN1A,FOSL1,JUN,NFAT5,S100A4,TIMP1	298 (17)
MGEA5	0.818	enzyme		-1.684		4.78e-05	ACSL4,ACTN4,ARHGAP29,CASP2,CAVIN2,CCBE1,CCND1,CD44,CDCA7L,CDK10,CDK6,CDKN1A,CNN1,CRABP1,DAB2,EFNB2,EIF2A,FERMT2,FGFR1,GAS1,HMGCR,HMGCS1,HSP90AB1,IGFBP3,IGFBP5,IL18,IL6ST,JAK1,JUN,MGLL,NFKBIB,PDCD2,PLAU,RPS6KA3,S100A2,S100A6,THBS1,TIMP1,TNFRSF12A,VIM,WWTR1	309 (16)
CHI3L1	0.392	enzyme				0.000229	ARL4C,CALD1,IGFBP5,NAMPT,PEG10,SERPINE1,SLC39A14
ALKBH5	0.555	enzyme				0.000319	AXL,CLU,DDX3X,DNAJA1,DNM1L,DNMT1,EIF4G1,FGFR1,HSPA8,LAMA1,NF2,RPLP0,UHRF1
CTBP1	0.598	enzyme		-1.446	bias	0.000595	CDKN1A,DKK1,ENC1,FAT1,KRT8,SIRT1,THBS1
RLIM	1.243	enzyme	Activated	2	bias	0.00106	CDKN1A,CTGF,SERPINE1,VIM
SETD2	0.775	enzyme				0.00158	CTGF,CYR61,JUN,LAMA1,LAMA4,RTN4,SERPINE1
GNB1	0.66	enzyme				0.00303	AHR,CDKN1A,F2R,FOSB,FOSL2,PLAU,PLK2	277 (18)
SOD1	0.495	enzyme				0.0035	ATF1,BAG3,CAST,CCND1,CCNT1,CLU,CRYAB,FGFR1,FOSL2,HSPA8,JPT1,JUN,JUNB,NEFH,PAWR,RBM3,SIRT1,SQSTM1,TNFAIP3,VGF	358 (17)
TERT		enzyme				0.00577	BTBD11,CALD1,CALU,CCND1,CDKN1A,CTGF,EFEMP1,ETS1,F2R,KRT19,LIPG,SERPINB2,SMAD3,TK1,VIM	300 (20)
SMURF2		enzyme		-1.964	bias	0.00718	CTGF,JUN,SERPINE1,TGIF1	234 (14)
CHD5	0.855	enzyme				0.00736	VIM,ZEB1
ZNF451	0.571	enzyme				0.00736	CDKN1A,SERPINE1
OLA1	0.878	enzyme				0.00736	CCND1,CDKN1A	294 (7)
DICER1	0.91	enzyme	Inhibited	-3.478		0.00809	AXL,CCND1,CD44,CDKN1A,CPEB2,CRYM,CYR61,HMGCR,ITGA5,JUN,LCP1,LIPG,MAP2,MICA,NEFH,PANK3,PLAU,RANGAP1,RBM38,SBDS,SERPINB2,SERPINE1,THBS1,VIM	384 (19)
SUZ12	0.995	enzyme				0.00826	ABL2,ANXA8/ANXA8L1,CALU,DNAJB6,EIF3A,IGFBP3,JUND,KRT17,LAMC2,LGALS3,MAP7D1,PLAU,RBMS1,VASP
ACSL5		enzyme		-1		0.00902	GPRC5A,MAP2,PEG10,PHLDA2
GNB2	0.644	enzyme				0.00985	AHR,CDKN1A,FOSB,FOSL2,PLAU,PLK2	131 (7)
MDM4		enzyme		-1.944	bias	0.0111	CDKN1A,KRT8,LGALS3,VIM
GCLC	0.63	enzyme				0.0142	JUN,JUNB
ST8SIA1		enzyme				0.0155	CDKN1A,HMGCR,NES
FUT8	0.271	enzyme		-1	bias	0.0193	ELN,GAS1,HCCS,SQLE
LRAT	0.122	enzyme				0.02	CDKN1A,PPARD,RBP7
PTBP1	0.732	enzyme				0.02	CD44,FGFR1,LDLR
HNRNPAB	1.239	enzyme				0.02	HBB,S100A4,VIM
POR	0.779	enzyme		-1.744	bias	0.02	AHR,CYP51A1,ELOVL1,ELOVL5,FGF1,HMGCR,HMGCS1,HSPH1,LDLR,NOCT,PFKFB3,RPS6KA2,SC5D,SQLE,TUBB2B,UGDH
RAC2		enzyme				0.0222	ANXA1,CAP1,EFNB2,FHL2,S100A6,ZYX
ZBED1	0.557	enzyme				0.0229	RPL10A,RPL12
RNF187		enzyme				0.0229	CCND1,JUN
TYMS	1.051	enzyme				0.0229	CDKN1A,TYMS
EFEMP1	-1.24	enzyme				0.0229	SERPINE1,VIM
RAD51C		enzyme				0.0229	KRT18,KRT8
GCLM	0.95	enzyme				0.0229	JUN,JUNB
CDC42	0.722	enzyme				0.0237	CCND1,CTGF,JUN,MAPK8,TGM2
NDUFA13	0.482	enzyme				0.025	CCND1,MCM4,TK1
RALA	0.617	enzyme				0.025	CDKN1A,PLAU,PLAUR
CYP51A1	1.3	enzyme				0.025	HMGCR,SC5D,SQLE
LCAT		enzyme		-0.832		0.0305	CCND1,CLU,HMGCR,LDLR
XIAP	0.785	enzyme				0.0305	CCND1,CDK6,CDKN1A,SERPINE1
SAT1		enzyme				0.0307	CDKN1A,EIF3F,IGFBP3
XDH		enzyme		-0.447		0.0332	CTGF,PLAU,PLAUR,SERPINE1,VIM
PLSCR1	0.613	enzyme				0.0333	CCND1,CDKN1A
PDE3A		enzyme				0.0333	CCND1,CDKN1A
DDX3X	1.247	enzyme				0.0333	CCND1,CDKN1A
PPID	0.853	enzyme				0.0333	VIM,ZEB1
SPTLC2	0.941	enzyme				0.0369	CTGF,THBS1,TIMP1
ODC1		enzyme				0.0369	KAT5,MAT2A,SERPINE1
RND3	2.119	enzyme				0.0369	CCND1,CDKN1A,VIM
SKP2		enzyme		0		0.0397	CCND1,CDK9,CDKN1A,PTMA
STUB1	0.95	enzyme		-1.964	bias	0.0408	CDKN1A,FBL,JUNB,NFKB2,TAGLN
GPI	0.672	enzyme				0.0438	CCND1,VIM,ZEB1
DIRAS3		enzyme				0.0438	CCND1,FOSB,HMGA1
APEX1	0.752	enzyme				0.0438	GFRA1,NCL,SIRT1
ATE1	0.751	enzyme				0.045	CCND1,JUN
BAG6	0.822	enzyme				0.045	CDKN1A,SERPINE1
TDO2		enzyme				0.045	AHR,SLC1A5
MLH1	0.584	enzyme				0.045	CCND1,CLU
MCM7	1.109	enzyme				0.045	CHEK1,MCM4
MBD3	0.986	enzyme				0.0482	CCND1,CD44,DVL1,FOSL1,MAPK8,POLE4,PPARD,SIRT1
ACOX1	0.487	enzyme	Inhibited	-2.111		0.0603	CDKN1A,HPD,IL1RAP,KRT8,LGALS3,MGLL,RBM3,RPL12,RPS24,SQSTM1,TAGLN2,UGCG
EDN1		cytokine	Activated	4.282	bias	1.68e-08	ANXA1,ATF6,BAG2,CCND1,CTGF,CYR61,EIF3J,ERRFI1,FOSB,FOSL1,HAND2,HSPA8,IL18,ITGA5,JUN,JUNB,MAP2K1,MYO9B,NPM1,PLAU,PLAUR,RPSA,SERPINB2,SERPINE1,TGM2,THBS1,TIMP1,TPM2,TPM4,TPT1,VIM	342 (19)
IL3		cytokine	Activated	3.317	bias	2e-08	ARHGAP29,CBFB,CCND1,CCT5,CDKN1A,CEBPG,CEBPZ,CSNK1A1,EEF1A1,EIF1AX,EIF3G,F2R,FGFR1,FOSL2,FUS,GART,HK2,IMPDH2,JUN,JUNB,KIF1B,MLF2,NACA,NCL,NIFK,PPM1G,RANBP1,RBM3,RPL11,RPL5,RPS16,RPS17,RPS19,RPS20,RPS7,SERPINB2,SOX4,SPEN,TARS,TK1,VASP,VAV2,YBX1	286 (19)
TNF		cytokine	Activated	5.243	bias	2.44e-07	AKAP12,ANXA1,ARID5B,BCL10,BTG3,BUD23,CASP2,CCND1,CD274,CD44,CDKN1A,CEBPG,CLIC4,CLU,CNN1,COTL1,CRYAB,CTGF,CYR61,CYTH3,DAXX,DDX5,DKK1,DNMT1,DVL1,EFHD2,EFNB2,EHD1,EIF2B2,EPHA2,ETS1,F3,FABP5,FBL,FGFR1,FGG,FNBP1,FOSB,FOSL1,FOSL2,GBP1,GEM,GFRA2,GLS,GSPT1,HK2,HLA-E,HMGCR,HSP90AB1,HSPA8,IGFBP3,IGFBP5,IL13RA2,IL18,IRAK2,ITGA5,JAG1,JAK1,JUN,JUNB,JUND,KLF5,KMO,KRT18,KRT34,KRT8,LAMA4,LAMC2,LDLR,LGALS3,LRRC8C…	281 (15)
CD40LG		cytokine	Activated	3.655	bias	5.29e-07	AHR,BTG3,CAST,CD44,CDK6,CDKN1A,CLIP1,CLNS1A,CLU,CLUH,CTGF,EIF2A,EIF2S1,F3,FBL,FOSB,FOSL2,GRSF1,HK2,IL1RAP,JUN,JUNB,JUND,MAP2K3,MED1,NAMPT,NAP1L1,NEFH,NFKB2,NFKBIB,NOC2L,NR4A3,PAWR,PLAU,PLAUR,PVR,RELB,SERPINE1,SSSCA1,TGIF1,TGM2,TNFAIP3,YBX3,ZFP36L1	285 (17)
IL1B		cytokine	Activated	4.842	bias	8.71e-06	ANXA1,CD274,CD44,CDKN1A,CEBPG,CRYAB,CTGF,DAB2,DDX5,DNMT1,DR1,ELN,ERRFI1,F13A1,F3,FABP5,FGB,FGG,FOSB,FOSL1,GBP1,GEM,HK2,HLA-E,HMGA1,IGFBP3,IGFBP5,IL18,IL1RAP,IRAK2,ITGA5,JUN,JUNB,JUND,KRT19,LAMC2,LCP1,LDLR,NAMPT,NFAT5,NFATC2,NFKB2,NFKBIB,NOCT,NQO1,NR4A3,OSMR,PENK,PLAT,PLAU,PTP4A1,PTX3,RASA2,RELB,RIPK2,RPSA,RRS1,S100A10,S100A6,SERPINB2,SERPINE1,SIRT1,TGM2,THBS1,TIMP1,TK1,TNFAIP3,TPT1,UAP1,UGCG,UGDH…	383 (16)
OSM		cytokine	Activated	3.093	bias	4.04e-05	AHR,ANXA1,ANXA3,ARL4C,BCL10,CCND1,CDK17,CDKN1A,CHD1,CLIP1,DDX27,DNM1L,ECM1,F3,FGA,FGB,GART,GBP1,HK2,IGFBP3,IL18,IL6ST,JAG1,JMJD1C,JUN,JUNB,KRT17,KRT19,KRT34,LDLR,LRRFIP1,MAP2,MCM7,MGLL,MICA,NAMPT,NEDD4,OSMR,PFKFB3,PLAU,PLLP,POLR2E,PTP4A1,SERPINB8,SERPINE1,TDP2,TIMP1,TPM1,UAP1	340 (18)
IL4		cytokine	Activated	5.713	bias	4.07e-05	ACSL4,AHNAK,AHR,BOP1,BTAF1,CBFB,CCDC86,CD274,CD3EAP,CD44,CDK6,CDKN1A,CHST3,CLIP1,CLNS1A,CLUH,CRIP1,CTGF,EIF2S1,EIF3G,EIF4A1,F13A1,F2R,F3,FBL,FOSB,HK2,HMGCR,IL13RA2,IL18,IL6ST,JAG1,JAK1,JUN,JUNB,JUND,LGALS3,LIPG,LRRC8C,MAP2K1,MED1,MYH9,MYOF,NAB2,NAP1L1,NCL,NFATC2,NFKB2,NOC2L,NOCT,NR4A3,PAWR,PLAU,PLEC,PNP,PPM1G,PRMT1,PRRC2C,RIN1,RNPS1,S100A10,SAMD4A,SERPINE1,SQSTM1,SSSCA1,TGM2,TIMP1,TINAGL1,TMEM131…	272 (16)
CCL5		cytokine	Activated	3.606	bias	0.0001	AHR,CAPN2,CD44,CDC37,F2R,HMGA1,NAMPT,PLAUR,PLEC,PNP,SERPINB2,SQLE,VASP	303 (17)
IL15		cytokine	Activated	3.039	bias	0.000542	ACTN4,AHR,ANXA1,CCND1,CD274,CD44,CDK6,CDKN1A,CKS2,CORO1A,CTGF,DDX18,ELOC,ETS1,GNL2,GPRC5A,HAT1,HK2,HSPA8,IL1RAP,JUN,JUNB,MAP2K1,MICA,PA2G4,PDCD5,PFDN4,PFKFB3,PNP,PPARD,PTP4A1,S100A11,SET,SIRT1,SMAD3,TIMP1,UPP1,ZFP36L1	276 (16)
TNFSF11		cytokine	Activated	4.288	bias	0.00125	AEBP2,CAPN2,CCND1,CD44,CDKN1A,DAB2,EHD1,ETS1,F3,FHL2,FOSL1,ITGA5,JUN,JUNB,MAP2K1,NAB2,NFATC2,NFKB2,NFKBIB,PA2G4,PLAUR,RCL1,RELB,SERPINE1,SRXN1	282 (17)
CSF1	0.182	cytokine	Activated	3.661	bias	0.00134	CBL,CCND1,CDKN1A,F2R,FHL2,GLS,HK2,IL18,IL6ST,ITGA5,JUN,JUNB,NFKB2,PFKFB3,PLAU,SERPINB2,SLC1A5,THBS1,TNFAIP3,TPT1	315 (14)
IFNG		cytokine	Activated	4.792	bias	0.00191	AHR,BUD23,CASP2,CCND1,CD274,CD44,CDKN1A,CHST3,CLIC4,CORO1A,CRABP1,CTGF,DAXX,DDX5,DKK1,DRG1,ECE1,EEF1A1,EFNB2,ELN,F2R,F3,FABP5,FGF1,FGG,FHL2,FOSB,GART,GBP1,GLS,HK2,HLA-E,HMGA1,HMGCR,HMGCS1,HSP90AB1,HSPA8,IL13RA2,IL18,IRAK2,ITGA5,JAG1,JUN,JUNB,JUND,KMO,KRT17,KRT19,LAMC2,LGALS3,MAFF,MAP2K1,MAT2A,MED1,METAP2,MICA,MYH9,NAMPT,NEFM,NFKB2,NFKBIB,NQO1,PANX1,PENK,PFKFB3,PHACTR1,PLAU,PLAUR,POMP,PPARD,PSME3,…	253 (16)
IL5		cytokine	Activated	4.879	bias	0.00438	CCNH,CDC123,CDKN1A,CRIP1,DDX21,DNTTIP2,FOSL2,HMGCR,HSPH1,LRRC8C,MAT2A,NACA,PDCD2,RBM3,S100A4,S100A6,SLC1A5,SUPT6H,TMF1,TPM4,TUBB2B,UCK2,UPP1,VIM,ZYX	222 (7)
FAM3B		cytokine				0.00508	CDKN1A,IGFBP3,ITGA5,KRT19,MED1
TIMP1	1.521	cytokine		1.633		0.00556	CD44,CDKN1A,IGFBP3,PLAT,PLAU,PLAUR	303 (15)
WNT1		cytokine		1.87	bias	0.00557	CCND1,CDKN1A,DKK1,EEF1A1,EIF1AX,EIF4G1,EIF5A,EIF5B,GAS1,JUN,JUNB,KLF5,KRT19,SERPINE1	294 (19)
IL2		cytokine	Activated	3.974	bias	0.00646	AHR,ANXA1,BCCIP,CCND1,CD274,CD44,CDK6,CDKN1A,DDX21,DKC1,ETS1,FGFR1,GART,GFRA2,GNL3,HK2,IL18,JAK1,JUN,JUND,LDLR,MAP2K1,NAB2,NETO2,NIFK,NOP2,PDCD11,PDCD2L,PHLDA2,PNP,POLR1B,POLR1C,PTRH2,RGPD4 (includes others),S100A4,STK17A,TIMP1,TNFRSF12A,UCK2,UPP1,VIM,WDR3	400 (19)
EPO		cytokine	Activated	2.939	bias	0.0065	CDKN1A,CLIC1,EEF1A1,ETF1,FABP5,FOSB,GSPT1,HBB,IL18,JUN,JUNB,KPNA2,LCP1,LDLR,MTF2,NAB2,NACA,NPM1,RPLP0,RPS23,RPS7,SIRT1,TPT1,UGCG,YBX1	362 (17)
CSF2		cytokine	Activated	3.461	bias	0.00888	ANXA1,CASC3,CCND1,CDC123,CDC20,CDKN1A,CHAF1A,EFEMP2,ELN,F2R,F3,FIGNL1,FOSL1,HAUS8,HSPH1,LCP1,MAT2A,NACA,NFATC2,NFKB2,OSMR,PLAU,RBM3,RELB,RIPK2,SLC1A5,SQSTM1,TGM2,THBS1,TNFAIP3,TPM4,TPT1,UHRF1,UPP1,UTP11	379 (19)
IL6		cytokine	Activated	4.096	bias	0.0164	AHNAK,AHR,ANXA1,ARL4C,CAPRIN1,CCND1,CD44,CDC20,CDKN1A,CHEK1,CLU,CTGF,DNMT1,DVL1,ERBIN,EZH2,F3,FGA,FGB,FGG,IGFBP3,IGFBP5,IL6ST,JAK1,JUN,JUNB,JUND,KRT18,KRT8,LDLR,MAP2,MAP2K1,NAMPT,PENK,PLAT,PLAU,PPRC1,SC5D,SERPINE1,SLC39A14,SP110,SRA1,TGM2,THBS1,TIMP1,TK1,TNFRSF12A,VASP,VIM,WEE1
IFNB1		cytokine		-0.753	bias	0.0182	AXL,CAPN2,CD274,CDK10,CDKN1A,CRYAB,DAXX,F2R,FBLN2,GAS1,HMGCR,HMGCS1,IL18,NOCT,NT5C3A,PHLDB2,RIPK2,RND3,SERPINB2,SLC39A14,SQLE,THBS1,TIMP1
SPP1		cytokine	Activated	2.087	bias	0.0191	CD44,CDC20,CDKN1A,HMGCR,HMOX2,ITGA3,JAG1,KRT18,PLAU,PNN,S100A4,S100A6,SC5D,SERPINE1,TIMP1,VIM
PRL		cytokine	Activated	2.593	bias	0.0364	ANXA3,CAPN2,CCND1,CDKN1A,CLU,CNN3,DVL1,ECM1,ELOC,IGFBP3,IGFBP5,JUN,KRT19,PDLIM4,PENK,PLAT,RPSA,SMN1/SMN2,SP110,TIMP1,VIM
CXCL12	-0.948	cytokine	Activated	2.333	bias	0.0367	AXL,CCND1,CCNT1,CD44,CDK9,CELF1,JMJD1C,JUN,JUNB,PLAU,RANGAP1,RPS6KA3,STRAP,TDG,TIMP1,VIM
PDGF BB		complex	Activated	4.137	bias	3.29e-13	AKAP12,CALD1,CCND1,CCNL1,CD44,CDKN1A,CNN1,CRYAB,CTGF,CYR61,DAB2,EIF4G1,ETS1,F3,FBLN5,FGFR1,FHL1,FHL2,FOSB,FOSL1,GEM,GJC1,HLA-E,HMGCR,HMGCS1,ITGA5,JUN,JUNB,LDLR,LGALS3,MAP2,MAT2A,NAMPT,NR4A3,PAWR,PLAT,PLAU,PLK2,PPARD,RND3,SERPINE1,SLC7A1,TAGLN,TGM2,THBS1,TIMM17A,TIMP1,TNFAIP3,TNFRSF12A,UGDH,ZFP36L1	325 (18)
FSH		complex		-0.148	bias	1.13e-12	AHR,AKAP12,AKAP7,AMOTL2,ARL4C,AXL,CCND1,CDK6,CLIP1,CRYM,CSNK1A1,CTGF,DAB2,ENC1,FGFR1,FILIP1L,FLNC,FOSB,FOSL1,FOSL2,GBP1,GEM,GPRC5A,HK2,IGFBP3,ITGA3,ITGA5,JMJD6,JUN,JUNB,KRT18,LDLR,MAP2K1,MAP2K3,MAP4K4,PAWR,PENK,PLAT,PLK2,PRKAR1A,PTP4A1,RANGAP1,RASAL2,SERPINE1,SH3BP4,STK17A,THBS1,TIMP1,TK1,TNFAIP3,TPM1,TPM2,UPP1,VGF,YBX3,YTHDF2,ZEB1	353 (18)
CD3		complex	Inhibited	-5.444	bias	1.19e-07	ACTN4,AHR,ANXA1,BZW1,CBL,CCND1,CCNH,CD274,CD44,CDK6,CKS2,CLIP1,CORO1A,DDX18,ETS1,FBL,GBP1,GNL2,GPRC5A,GTPBP4,HAT1,HCCS,HDAC2,HELLS,HSPA8,IFRD2,IGFBP5,IL1RAP,JAK1,JUN,JUNB,LCP1,LTBP1,MICA,MTHFD2,NAMPT,NCL,NFAT5,NFATC2,NPM1,PA2G4,PABPC4,PDCD5,PFDN4,PLEC,PNP,PTMA,PTP4A1,PUM3,RBM3,RELB,RPL30,RPL35A,S100A11,SHC1,SLC7A1,SRPRB,SYT7,TAF15,TGM2,THBS1,TNFAIP3,WEE1,ZFP36L1	271 (15)
Lh		complex		-0.095	bias	1.27e-06	AKAP12,ARL4C,AXL,CSNK1A1,DAB2,FLNC,GBP1,GEM,HK2,ITGA3,JMJD6,KRT18,MAP2K1,MAP2K3,MAP4K4,PAWR,PLAT,PRKAR1A,PTP4A1,PTX3,RANGAP1,RASAL2,SH3BP4,STK17A,THBS1,TK1,TNFAIP3,TNFRSF12A,TPM1,TPM2,UPP1,YBX3	189 (10)
Pdgf (complex)		complex	Activated	3.633	bias	1.72e-06	CCND1,CD44,CDK6,CDKN1A,EIF2S1,ERRFI1,F3,FOSB,ITGA5,JAG1,JUN,JUNB,LDLR,MCM7,PLAU,PLAUR,SERPINE1,TIMP1	342 (20)
TCR		complex	Activated	5.036	bias	5.39e-05	APOC3,BCAT1,CBL,CD44,DKC1,FBL,JUN,JUNB,MAPK8,MARF1,NFATC2,NFKB2,NHP2,NIP7,PA2G4,PRMT1,RELB,RPL10A,RPL15,RPL18A,RPL23A,RPL30,RPL31,RPL5,RPLP0,RPS13,RPS15,RPS16,RPS17,RPS2,RPS23,RPSA,RRS1,SLC1A5,TNFAIP3,TNFRSF12A,ZNFX1	378 (16)
PI3K (complex)		complex	Activated	2.664	bias	0.000171	CCND1,CCNT1,CCT6A,CD274,CD44,CDKN1A,CTGF,DKK1,ETS1,FABP5,FBLN5,FOSL1,HK2,HMGCR,JUN,MAP2,MTHFD2,NCL,NFKB2,NQO1,RND3,RPL23,SERPINE1,SMN1/SMN2,SOAT1,TAGLN,TGM2,THBS1,TNFAIP3,UGCG	364 (15)
Cg		complex	Activated	4.875	bias	0.000329	BCAT1,BTG3,CCDC86,CDKN1A,CLU,DTL,EFEMP1,EFNB2,FABP5,FHL1,GAS1,HK2,HMGA1,HMGCR,IGFBP3,IL13RA2,JUN,LDLR,NFKBIB,PFKFB3,PLAT,PLAU,PLAUR,PTX3,PUS3,RGS20,S100A10,S100A6,SBSN,SRXN1,TIMP1,TIPIN,TNFRSF12A,UPP1	379 (18)
Collagen type IV		complex		0.816		0.000457	NES,PLAU,PLAUR,SERPINE1,TAGLN,THBS1	307 (18)
Fibrin		complex				0.000779	CNN1,F3,KRT18,PLAU,SERPINE1,TAGLN	82 (7)
LDL		complex	Activated	2.839	bias	0.00141	AXL,CAPN2,CCND1,CDKN1A,CTGF,DNMT1,ECE1,F3,FOSB,HMGCR,IGFBP3,JUN,LDLR,NAMPT,NR4A3,PANX1,PLAT,PLAU,RANBP1,RND3,SERPINE1,SHC1,SMAD3,TNFAIP3	354 (18)
Ap1		complex	Activated	2.556	bias	0.0023	CCND1,CD44,CLU,ETS1,F3,FOSL1,HBB,IGFBP3,JUN,KRT18,NOG,NQO1,PLAU,RELB,S100A4,SERPINE1,TIMP1	428 (19)
IgG		complex	Inhibited	-2.19	bias	0.00466	ATP1B3,CDKN1A,FABP5,FOSB,GPRC5A,HLA-E,JUND,KRT18,LDLR,LGALS3,PHLDA2,PLAUR,RND3,SERPINE1,TNFAIP3,TUBB2A,UGCG	353 (17)
Stat3-Stat3		complex	Activated	2.2	bias	0.00615	CDKN1A,FGA,FGB,FGG,JUN
NFkB (complex)		complex	Activated	5.404	bias	0.00656	AHR,CCND1,CCNH,CD274,CD44,CDKN1A,CLU,CTGF,CYR61,DAXX,ETS1,F3,FABP5,FGF1,FGG,IL13RA2,IL18,JAG1,JUN,JUNB,KDM2A,KRT17,KRT19,MICA,NAMPT,NFKB2,NOP14,PIP5K1A,PLAU,PLK2,PTX3,RELB,SERPINB2,SERPINE1,SH3RF1,SLC2A12,SLC2A6,SLC7A1,SMAD3,SOAT1,STK10,TCF12,TGM2,TIMP1,TNFAIP3,VIM	434 (17)
Bcl9-Cbp/p300-Ctnnb1-Lef/Tcf		complex				0.00854	CCND1,CD44,PPARD
Smad2/3-Smad4		complex		1.199	bias	0.00902	CDKN1A,IGFBP3,IGFBP5,SERPINE1	134 (7)
RNA polymerase II		complex				0.0105	CDKN1A,DKK1,FGG,FOSL1,FOSL2,HBB,HDAC2,IGFBP3,JUN,JUNB,KPNA2,KSR2,LDLR,MAP2K1,MAPK8,NMD3,RND3,RPL10A,RPL12,RPS21,SFN,SMN1/SMN2,WDR36
histone deacetylase		complex		-0.277	bias	0.0127	CCND1,CYR61,JUNB,PLAT,PLAU,THBS1
Igm		complex		-1.283	bias	0.0175	BCAR3,CD44,CDKN1A,DAXX,EIF4G1,NFKB2,UGCG,ZFP36L1
Laminin1		complex				0.025	DNMT1,MAPK8,NES
Integrin		complex				0.0307	AHR,CCND1,JUN
Betacatenin/TCF		complex				0.0307	CCND1,CD44,JUN
nicotinic acetylcholine receptor		complex				0.0333	JUN,JUNB
forskolin		chemical toxicant	Activated	3.965	bias	4.9e-10	AKAP12,ARL4C,BAG3,CCND1,CD44,CDKN1A,CLU,CNN1,CTGF,DAB2,DNM1L,ECM1,EIF5A,FBLN5,FLNC,FOSB,FOSL1,FOSL2,GAB2,GBP1,GEM,GFRA1,HK2,IGFBP3,IGFBP5,INA,ITGA3,ITPR3,JMJD6,JUN,JUNB,JUND,KRT18,LAYN,MAP2K3,MAP4K4,MAT2A,NAMPT,NPTX2,NR4A3,PAWR,PEG10,PENK,PLAT,PLAU,PRKAR1A,PTP4A1,RANGAP1,RASAL2,RPL37A,RPS11,RPS20,S100A10,SERPINB2,SERPINE1,SH3BP4,SHC1,SMAD3,SMN1/SMN2,SRXN1,STK17A,TAGLN2,THBS1,TIMP1,TK1,TNFAIP3,TPM…	258 (18)
hexachlorobenzene		chemical toxicant	Activated	2.523	bias	1.28e-08	ANXA1,CD44,CLU,EFEMP2,FGA,FGB,GTPBP4,LAMC2,LGALS3,S100A10,S100A11,TGIF1,TIMP1,TNFRSF12A,UPP1,VIM
ethionine		chemical toxicant	Activated	2.335	bias	3.02e-08	ANXA1,CD44,CLU,FGA,FGB,GTPBP4,LAMC2,LGALS3,S100A10,S100A11,TIMP1,TNFRSF12A,UPP1
Salmonella enterica serotype abortus equi lipopolysaccharide		chemical toxicant	Activated	5.177	bias	1.15e-07	ABL2,CD274,CENPU,DNAJB4,ELOVL7,EZH2,F3,FERMT2,FOSL1,GBP1,GEM,GPRC5A,IL18,LRRC8C,MAFF,MBNL1,MGLL,NOCT,PALM2-AKAP2,PHLDA2,PLAU,PRRC2C,PTX3,RIPK2,SERPINB2,THBS1,YRDC	222 (10)
crocidolite asbestos		chemical toxicant	Activated	2.629	bias	1.5e-05	BCAT1,CCND1,CD44,FOSL1,FOSL2,JUN,JUNB,JUND,ZYX	298 (18)
thioacetamide		chemical toxicant	Activated	2.892	bias	2.11e-05	AKAP12,ANXA1,CD44,CHAF1A,CLU,CTGF,DBN1,ELN,F2R,FBLN5,FGA,FGB,GTPBP4,HAT1,IGFBP3,IL13RA2,JUN,LAMC2,LGALS3,LTBP1,RBM3,S100A10,S100A11,TAGLN,TGIF1,TGM2,TIMP1,TNFRSF12A,UPP1	338 (10)
SB 216763		chemical toxicant	Activated	2.8	bias	0.000619	CCND1,CTGF,CYR61,FOSB,MICA,NR4A3,PLAU,RND3	259 (17)
carbonyl cyanide m-chlorophenyl hydrazone		chemical toxicant	Activated	2.345	bias	0.00122	ERRFI1,HK2,IL13RA2,KRT34,NAMPT,PPRC1,RND3,SERPINE1,ZFP36L1	196 (11)
bucladesine		chemical toxicant	Activated	3.516	bias	0.00123	ANKRD52,ANXA1,CCND1,CD44,CDKN1A,CLU,ERRFI1,F3,FGFR1,FOSL2,FSTL3,GEM,HMGCR,IGFBP3,IGFBP5,IRAK2,JUN,JUNB,LDLR,MAT2A,NR4A3,PLAU,SERPINE1,SMAD3,SMN1/SMN2,TIMP1,TINAGL1,VGF,ZEB1	338 (18)
bromobenzene		chemical toxicant		-1.134		0.00231	ACTN4,CDKN1A,HMGCS1,JUN,JUND,MYO9B,NQO1,RPL35,TIMP1,TUBB2B
cigarette smoke		chemical toxicant	Activated	2.135	bias	0.00324	AHR,ATF6,CASP2,CCND1,CCT5,CDKN1A,CYR61,DNMT1,ELN,FABP5,FOSL1,HDAC2,JAK1,JUN,MAFF,NQO1,PTP4A1,SERPINE1,SIRT1,SQSTM1,TIMP1,UGDH	343 (17)
benzo(a)pyrene		chemical toxicant	Activated	2.139	bias	0.00429	AHR,AJUBA,ANXA1,BTG3,C14orf119,CDKN1A,CEBPG,CYR61,HDAC2,IL1RAP,JUN,LCP1,MAFF,MAP2K1,MAP2K3,NQO1,SEMA5A,SERPINE1,SQSTM1,THBS1,ZWINT	317 (18)
okadaic acid		chemical toxicant	Activated	2.762	bias	0.00552	ANXA1,CCND1,CTGF,ELN,FOSB,FOSL2,JUN,JUNB,JUND,SQSTM1,TK1	350 (22)
4-methylnitrosoamino-1-(3-pyridinyl)-1-butanone		chemical toxicant	Activated	2.412	bias	0.00647	ANXA1,CDKN1A,DNMT1,JUN,JUNB,LCP1	299 (19)
methylnitrosourea		chemical toxicant				0.00647	ATP1B3,CLU,JUN,MNAT1,PLAUR,RPS11	303 (14)
2,4,5,2',4',5'-hexachlorobiphenyl		chemical toxicant		0.302	bias	0.00651	AKAP12,EXOC4,FGFR1,GFRA1,HMGCR,IL1RAP,PICALM,POLR1A,UGDH,WEE1,ZWINT
arsenite		chemical toxicant				0.00822	AHR,CCND1,CDKN1A,HDAC2,IL1RAP,JUN,MAFF,NQO1,SEMA5A,SERPINE1,SQSTM1,THBS1	386 (18)
asbestos		chemical toxicant				0.00854	FOSL1,JUN,JUNB	192 (6)
9,10-dimethyl-1,2-benzanthracene		chemical toxicant	Activated	2.425	bias	0.0122	AHR,CCND1,CDKN1A,EPHA2,JUN,NQO1,SERPINE1
methylnitronitrosoguanidine		chemical toxicant	Activated	2.173	bias	0.014	CCND1,CDKN1A,PLAT,PLAU,SERPINE1
ferric chloride		chemical toxicant				0.0229	PLAT,PLAU
2-amino-1-methyl-6-phenylimidazo-4-5-b-pyridine		chemical toxicant	Activated	2.433	bias	0.0246	CCND1,CCT2,CCT5,G3BP1,HSPA8,HSPH1
dimethylnitrosamine		chemical toxicant		0.022	bias	0.0246	CDKN1A,IGFBP5,NQO1,TGM2,TIMP1,VIM
thapsigargin		chemical toxicant	Activated	2.821	bias	0.0276	ATF6,CCND1,CDKN1A,CLU,EIF1,EIF2A,ERRFI1,ETS1,HMGCR,JUN,NR4A3,PAWR,SESN2,SFN,TGM2
SU6656		chemical toxicant				0.0298	CCND1,CTGF,JUNB,KRT8,ZFP36L1
selenite		chemical toxicant				0.0307	HLA-E,PLAU,TIMP1
kainic acid		chemical toxicant	Activated	3.505	bias	0.0318	CCND1,ERRFI1,FOSB,FOSL1,FOSL2,GFRA1,IL18,JUN,JUNB,JUND,PENK,SPTY2D1,TIMP1
dibenzoylmethane		chemical toxicant				0.0333	CCND1,CDKN1A
dibutyl phthalate		chemical toxicant		1.222		0.0349	FGB,JUN,JUNB,SERPINE1
tetrachlorodibenzodioxin		chemical toxicant		0.912		0.0353	AHR,BCAT1,CCND1,CDKN1A,CRLF3,CYR61,DNMT1,ELN,HDAC7,HSPA8,INA,ITGA5,JAG1,JUN,JUND,KIF1B,KRT19,MKLN1,MNAT1,NQO1,POMP,S100A4,SERPINB2,SERPINE1,SFN,TK1,UGDH
2-acetylaminofluorene		chemical toxicant				0.0438	CCND1,CDKN1A,JAG1
E. coli B4 lipopolysaccharide		chemical toxicant	Activated	3.661	bias	0.0472	ANXA1,BAZ1A,CA13,CASP2,CD274,F13A1,F3,FOSB,GLIPR1,HK2,IMP4,KMO,LCP1,LRRFIP1,METTL1,PLAUR,RELB,RPS25,ST3GAL1,TNFAIP3,UHRF1
fenamic acid		chemical reagent	Activated	2.533	bias	3.85e-08	ANXA1,CD44,CLU,EFEMP2,FGA,FGB,GTPBP4,LAMC2,LGALS3,RBM3,S100A10,S100A11,TGIF1,TIMP1,TNFRSF12A,UPP1,VIM
2-bromoethylamine		chemical reagent	Activated	2.579	bias	8.12e-08	ANXA1,CD44,CLU,EFEMP2,LAMC2,LGALS3,RBM3,S100A10,S100A11,TGIF1,TIMP1,TNFRSF12A,UPP1,VIM
hexamethylene bisacetamide		chemical reagent	Inhibited	-2.152		1.32e-05	CDKN1A,DDX21,HSPA8,IMP4,MAP2,NIP7,NOL6,NPM1,POLR1D,SNU13
25-hydroxycholesterol		chemical reagent		1.231		7.33e-05	EIF2S1,FOSB,FOSL1,FOSL2,HMGCR,HMGCS1,JUN,JUNB,JUND,LDLR,MAFF,NR4A3	312 (18)
cycloheximide		chemical reagent		0.203		0.000131	AHR,CCND1,CD44,CDKN1A,CTGF,CYR61,EEF1A1,EIF4G1,FGFR1,FOSB,FOSL2,GBP1,IGFBP5,JUN,JUNB,JUND,KLF5,KSR2,NPM1,NQO1,PFKFB3,PLAT,PLAU,PLAUR,PTX3,RBM3,RELB,SERPINB2,SERPINE1,SIRT1,THBS1,TIMP1,TK1,TNFAIP3,TYMS,YME1L1	236 (15)
metribolone		chemical reagent		0.842	bias	0.000148	ACTN2,AKAP12,CCND1,CCT2,CDKN1A,CHEK1,CLU,CRYAB,EIF5,ERRFI1,FHL2,HK2,HMGCR,IGFBP5,INPP4B,KAT5,KRT18,LDLR,MGLL,SMAD3,THBS1,UAP1,UGDH,WEE1	424 (17)
methylselenic acid		chemical reagent				0.000445	ACTN4,ATAD2,CCND1,CD44,CDC20,CDK10,CDKN1A,CHAF1A,CLU,CORO1A,DYNLL1,INPP4B,JAK1,JUN,JUNB,MAP1B,MAP2K1,MAP2K3,MAPK8,MCM7,NQO1,RND3,TNFAIP3,TYMS,UGDH,ZNF217	370 (17)
6,7-dinitroquinoxaline-2,3-dione		chemical reagent				0.00228	FOSB,JUN,JUNB	51 (3)
6-cyano-7-nitroquinoxaline-2,3-dione		chemical reagent				0.00228	GFRA1,JUN,JUNB
5-N-ethylcarboxamido adenosine		chemical reagent		-0.087		0.00239	BAG3,CTGF,EIF2B2,HK2,JUNB,MNAT1,NR4A3,PLK2,SERPINE1,SLC4A7,SRXN1,ST3GAL1,THBS1	249 (18)
latrunculin B		chemical reagent		-1.98	bias	0.00561	CNN1,CTGF,IL18,TAGLN	238 (10)
(E)-1-(2-nitrovinyl)naphthalene		chemical reagent				0.00736	CCND1,SQSTM1
(E)-9-(2-nitrovinyl)anthracene		chemical reagent				0.00736	CCND1,SQSTM1
glutathione diethyl ester		chemical reagent				0.00736	PLAU,PLAUR
DETA-NONOate		chemical reagent		0.407		0.0122	CCND1,CDKN1A,FPGS,HMGCR,MICA,SERPINE1,TIMP1
SRT2183		chemical reagent				0.0142	HMGCR,LDLR
salubrinal		chemical reagent				0.0155	ATF6,EIF2S1,SQSTM1
sodium orthovanadate		chemical reagent		1.969	bias	0.0209	CCND1,CDKN1A,PLAUR,SERPINE1,SMN1/SMN2
SB-431542		chemical reagent	Inhibited	-2.53	bias	0.0243	CCND1,CD44,CLIC4,CTGF,IL1RAP,KRT18,SERPINB2,SERPINE1,TGIF1,TNFRSF12A
GnRH-A		chemical reagent	Activated	2.791		0.0281	CDKN1A,FOSB,FOSL1,JUN,JUNB,MNAT1,RRAD,SERPINE1
tert-butyl-hydroquinone		chemical reagent	Activated	2.767	bias	0.0291	FOSL1,FOSL2,HSPA8,JUN,JUNB,NEFH,NQO1,SERPINE1,SESN2
pyrimidin-2-one beta-ribofuranoside		chemical reagent				0.0307	CDKN1A,DNMT1,SQSTM1
8-bromo-cAMP		chemical reagent		1.293	bias	0.0344	ACSL4,CLU,CTGF,ITPR3,JUN,KRT8,LDLR,MAT2A,NQO1,PLAT,PPARD,SERPINB2,SERPINE1,SHC1,TIMP1
R5020		chemical reagent	Activated	2.6	bias	0.0453	CCND1,CDKN1A,CTGF,DKK1,F3,HNRNPAB,LAMC2,TK1
sirolimus		chemical drug	Inhibited	-6.355	bias	6.1e-15	ADSS,CCND1,CDKN1A,CHEK1,CLIC1,DDX56,DNAJC2,EEF1A1,EEF2,EIF1AX,EIF2S1,EIF4A1,EIF5,F3,FUS,HSP90AB1,IGFBP5,JUNB,LGALS3,MAP4K5,NCL,NPM1,NR4A3,PLAUR,PPARD,PRKAR1A,PRMT1,PSME3,PTMA,PTP4A1,RPL10A,RPL15,RPL18A,RPL23,RPL27,RPL30,RPL34,RPL35,RPL37A,RPL5,RPL7A,RPLP0,RPS13,RPS15,RPS16,RPS17,RPS19,RPS2,RPS20,RPS21,RPS23,RPS24,RPS26,RPS29,RPS5,RPS7,RPSA,S100A4,SERPINE1,SFN,SIRT1,SLC1A5,SQLE,SQSTM1,TARS,TIMP1,T…	371 (18)
5-fluorouracil		chemical drug	Inhibited	-4.688	bias	7.06e-11	BTF3,CALU,CCND1,CCT6A,CDKN1A,CLU,EEF1G,EEF2,EIF1,EIF2S2,EIF3G,EIF4A1,FBL,HNRNPAB,HSP90AB1,HSPA8,MAT2A,NACA,NCL,NOP56,RPL10A,RPL11,RPL15,RPL23,RPL30,RPL31,RPL35,RPL35A,RPL5,RPL7A,RPS13,RPS16,RPS23,RPS28,RPS29,SQSTM1,THBS1,TNFRSF12A,TYMS,YBX1,YBX3	339 (18)
mycophenolic acid		chemical drug	Activated	2.308	bias	5.82e-09	AKAP12,CD274,CDK6,CDKN1A,CLU,CTGF,CYR61,ETS1,GBP1,GNL3,KRT17,KRT19,LDLR,NFKB2,SAMD4A,SERPINB2,SERPINE1,TNFAIP3,TUFT1,UGCG	351 (20)
dexamethasone		chemical drug	Activated	2.253		6.84e-09	ABHD2,AKAP12,ANXA1,ARL4C,ARMC8,ATN1,AUP1,BCLAF1,BLZF1,CAVIN2,CCND1,CD44,CDCA7L,CDKN1A,CDV3,CDYL,CLIC1,CLIC4,CNN3,CPA4,CPEB4,CRIP1,CRYAB,CSNK1A1,CTGF,CYP51A1,CYR61,DNM1L,EEF1A1,EIF1AX,EIF5,EIF6,ELN,ELOVL1,ENC1,ERRFI1,ETF1,F3,FABP5,FBLN2,FGA,FGB,FGG,FILIP1L,FOSB,FOSL1,FOSL2,FSTL3,GAS1,GBP1,GEM,HDAC2,HMGA1,HMOX2,HNRNPAB,HPD,HSPA8,HSPH1,IGFBP3,IGFBP5,IL13RA2,IL18,IL6ST,ITGA5,ITPR3,JAG1,JUN,JUNB,JUND,…	446 (18)
gentamicin C		chemical drug	Activated	2.688	bias	8.71e-09	ANXA1,CD44,CLU,EFEMP2,FGA,FGB,GTPBP4,LAMC2,LGALS3,RBM3,S100A10,S100A11,TGIF1,TIMP1,TNFRSF12A,UPP1,VIM
phenacetin		chemical drug	Activated	3.208	bias	8.85e-09	ANXA1,CD44,CLU,FGA,FGB,GTPBP4,LAMC2,LGALS3,S100A10,S100A11,TIMP1,TNFRSF12A,UPP1,VIM
triamterene		chemical drug	Activated	2.578	bias	1.87e-08	ANXA1,CD44,CLU,EFEMP2,FGA,FGB,GTPBP4,LAMC2,LGALS3,RBM3,S100A10,S100A11,TGIF1,TIMP1,TNFRSF12A,UPP1,VIM
phenylbutazone		chemical drug	Activated	2.016	bias	2.87e-08	ANXA1,CCND1,CD44,CLU,EFEMP2,FGB,GTPBP4,LAMC2,LGALS3,RBM3,S100A10,S100A11,TIMP1,TNFRSF12A,UPP1,VIM	137 (7)
lomustine		chemical drug	Activated	2.848	bias	7.73e-08	ANXA1,CD44,CLU,FGA,FGB,GTPBP4,LAMC2,LGALS3,RBM3,S100A10,S100A11,TGIF1,TIMP1,TNFRSF12A,UPP1,VIM
cyclophosphamide		chemical drug	Activated	2.467	bias	1.17e-07	CD44,CLU,FGA,FGB,GTPBP4,IL18,KAT5,LAMC2,LGALS3,RBM3,S100A11,TGIF1,THBS1,TIMP1,TNFRSF12A,UGCG,UPP1	220 (11)
CD 437		chemical drug	Inhibited	-4.141	bias	1.5e-07	CCT2,CCT6A,CDKN1A,CLIC1,DNAJA1,EEF2,EIF3G,EIF3I,EIF4A1,EIF4B,EIF5A,F3,HSPA8,JUN,KPNA2,NACA,NPM1,PABPC1,POLR2G,RPL11,RPLP2,RPS15,RPS16,RPS17,RPS2,SET,SOX4,UBE2M,UGCG,YBX1	236 (7)
ST1926		chemical drug	Inhibited	-4.315	bias	1.58e-07	CCT2,CCT6A,CDKN1A,CLIC1,DYNLL1,EEF2,EIF3G,EIF3I,EIF4A1,EIF4B,EIF5A,KPNA2,NACA,NPM1,PABPC1,POLR2G,RPL18A,RPS15,RPS2,RPS26,SOX4,TPT1,TRIR,UBE2M,UGCG,YBX1
carboplatin		chemical drug	Activated	2.562	bias	2.39e-07	CD274,CD44,CLU,FGA,FGB,GTPBP4,LAMC2,LGALS3,RBM3,TGIF1,TIMP1,TNFRSF12A,UPP1,VIM
phorbol myristate acetate		chemical drug	Activated	6.467	bias	3.89e-07	ABCA7,ACSL4,ANXA1,AXL,CCND1,CCNH,CCNT1,CD44,CDKN1A,CRX,CTGF,CYR61,DAB2,DENND3,DNMT1,DTL,ECE1,ECM1,EDF1,EFNB2,EIF4A1,EIF4G1,EIF5A,EIF6,EPHA2,ERRFI1,ETS1,F3,FAM83G,FEM1B,FHL3,FOSB,FOSL1,FOSL2,FSTL3,GEM,GLRX3,GLS,GPRC5A,HMGA1,HSP90AB1,IGFBP3,IGFBP5,IL18,ITPR3,JUN,JUNB,JUND,KLF5,KRT34,LARP4,LDLR,LIPG,LRRFIP1,MAP2K1,METAP2,MICA,MTRR,MYH9,MYO9B,NAB2,NAV2,NFAT5,NFKBIB,NOCT,NPM1,NQO1,PES1,PLAT,PLAU,PLAUR…	349 (17)
tanespimycin		chemical drug	Inhibited	-2.508	bias	8.58e-07	AHR,AXL,CCND1,CDK6,CDKN1A,EIF4A1,HAT1,HNRNPAB,HSP90AB1,HSPA8,JUN,KRT18,KRT8,PLAU,PTMA,RPL30,RPL35,RPS16,SERPINE1,TNFAIP3	375 (18)
allopurinol		chemical drug	Activated	2.688	bias	9.62e-07	ANXA1,CD44,CLU,EFEMP2,FGA,FGB,GTPBP4,LAMC2,LGALS3,RBM3,S100A10,S100A11,TGIF1,TIMP1,TNFRSF12A,UPP1,VIM	139 (7)
camptothecin		chemical drug		1.014	bias	9.98e-07	ABCF2,APBB2,ASNSD1,BTG3,CASP2,CAST,CCND1,CDC42EP2,CDC73,CDK6,CDKN1A,CHEK1,DKK1,DNM1L,EEF1A1,EEF1B2,ENC1,F3,FNDC3A,FNDC3B,FOSB,GLIPR1,HLA-E,IGFBP3,IL1RAP,JMJD6,JUN,LDLR,LGALS3,MAFF,MAP4K4,MED13L,MICAL3,MNAT1,NCL,NFKB2,PHLDA2,PLEC,PRKAB1,PTP4A1,PTX3,RBMS1,RIPK2,RSL1D1,SERPINB2,SERPINE1,SFN,SH3RF1,STK17A,TAGLN2,TNFAIP1,TNFAIP3,TPM1,TPM4,TUBB2A,UGCG,UTP3,VAV2,ZFP36L1	361 (19)
cisplatin		chemical drug	Activated	2.293	bias	1.02e-06	AEBP2,ANXA1,CAPN2,CCND1,CD44,CDKN1A,CHEK1,CLU,CTGF,DKK1,DUS3L,ECE1,EFEMP2,F3,FGA,FGB,FNDC3B,FOSL1,GAS1,GTPBP4,HK2,HMGCR,HMGCS1,IGFBP3,IL18,IL6ST,JUN,JUND,KRT19,LAMC2,LGALS3,MAPK8,MYO1E,NAT10,NQO1,PAWR,PLAT,PLEKHM1,PLK2,RAB11FIP1,RBM3,RPS16,RPS21,RPS5,RRP1B,S100A10,S100A11,SERPINE1,SESN2,SIRT1,SMN1/SMN2,STK17A,TGIF1,THBS1,TIMP1,TNFRSF12A,TPM2,TRIO,TYMS,UHRF1,UPP1,VIM,WDR4,YBX1	318 (18)
doxorubicin		chemical drug	Activated	2.46	bias	1.21e-06	ABCA7,ABCF2,ANXA1,CCND1,CD44,CDKN1A,CHEK1,CLU,CTGF,CYR61,DNMT1,EEF1A1,EEF1B2,EFEMP2,EIF5A,F3,FGA,FGB,GLIPR1,GTPBP4,HAND2,JAG1,JUN,KRT18,KRT8,LAMC2,LGALS3,LIMA1,NQO1,RBM3,RRP1B,S100A10,S100A11,SFN,SMAD3,TIMP1,TK1,TNFRSF12A,TP53BP2,UBE2S,UGCG,UPP1,VIM,YBX1	375 (21)
gentamicin		chemical drug	Activated	3.33		2.36e-06	ASNSD1,BTG3,CCNL1,CDC34,CHORDC1,CLU,EEF1A1,EIF2B2,EIF3B,GNL3,HBB,IGFBP3,JUN,JUNB,KMO,MYBBP1A,NAA15,NCL,NPM1,NUDC,PFDN2,PLLP,PNN,PTP4A1,SMN1/SMN2,SQSTM1,TARS,TIMP1,YBX3,ZFP36L1,ZNF622
tributyrin		chemical drug	Activated	3.679	bias	3.45e-06	AKAP12,CD274,CDKN1A,CTGF,CYR61,ETS1,GBP1,KRT17,NFKB2,SAMD4A,SERPINB2,TNFAIP3,TUFT1,UGCG
methylprednisolone		chemical drug	Activated	3.926		4.8e-06	ANGPTL2,ANXA1,ANXA3,CCND1,CCT6A,CD44,CDKN1A,CNN3,CTGF,DAB2,DYNLL1,ECE1,EIF3B,ELOVL5,F3,FABP5,FBLN5,GNL3,HPD,HSPH1,IL6ST,JUN,KMO,KRT19,LDLR,MYBBP1A,MYO1B,NAA15,NAP1L1,NCL,NOLC1,NPM1,PHLDA2,PLAT,PLAU,PLAUR,PLLP,PPM1G,PRMT1,RND3,SERPINE1,SLC4A7,SMN1/SMN2,TINAGL1,UBE2G2,UGCG,VIM,WDR74,YBX3,ZFP36L1,ZNF622,ZYX	354 (18)
captopril		chemical drug	Activated	2.062		4.93e-06	ANXA1,CD44,CLU,EFEMP2,F3,FGA,GTPBP4,LAMC2,LGALS3,RBM3,S100A10,S100A11,TIMP1,TNFRSF12A,UPP1	137 (7)
nitrofurantoin		chemical drug		1.029		1.05e-05	AMD1,CAPN2,CCND1,CLU,EEF1A1,FGA,FGB,GTPBP4,HMGCR,HMGCS1,IGFBP3,KRT19,LGALS3,MAP2K1,MAPK8,NQO1,PLAT,RPL27,S100A10,S100A11,TIMP1,TNFRSF12A,TYMS
indomethacin		chemical drug	Activated	2.613	bias	1.32e-05	ANXA1,CAPN2,CCND1,CD44,CDKN1A,CLU,DYNLL1,EFEMP2,FGA,FGB,GTPBP4,KRT8,LAMC2,LDLR,LGALS3,LIMA1,PLAUR,PPARD,RBM3,RPS21,RPS28,S100A10,S100A11,TGIF1,TIMP1,TNFRSF12A,UAP1,UPP1,VIM	339 (20)
decitabine		chemical drug	Activated	4.173	bias	1.5e-05	AKAP12,BTG3,CCND1,CD44,CDC73,CDKN1A,CLU,CTGF,DNMT1,EEF1A1,EEF1B2,EEF1G,EIF3F,FILIP1L,FLNC,FPGS,GFRA1,HELLS,HK2,HLA-E,IGFBP3,ITGA3,JAG1,JUNB,KRT18,KRT8,LDLR,LGALS3,MED7,METAP2,MYO9B,NEFM,NPTX2,NQO1,PABPC1,PAWR,PDLIM4,RPL11,RPL26,RPS13,RPS25,RRAD,S100A10,S100A2,SFN,SHC1,THBS1,VIM,ZBTB1	322 (19)
mibolerone		chemical drug		1.222	bias	1.6e-05	AHNAK,AHR,AMD1,CALU,CCND1,CLU,CYP51A1,EIF2S1,EIF4A1,F3,FHL1,FOSL2,HLA-E,HMGCS1,IGFBP3,JUN,LDLR,MAT2A,SQLE,TK1	255 (7)
paclitaxel		chemical drug		1.054	bias	3.72e-05	CCND1,CD274,CD44,CDC20,CDKN1A,CLU,CTGF,DNMT1,ELL,EPHA2,FOSL1,HSP90AB1,IGFBP3,IL1RAP,ITGA3,ITGA5,ITPKC,JUN,JUND,LCP1,OSMR,PLAU,PLAUR,PPP2R3A,RBM3,SERPINB2,STK17A,THBS1,UGCG,UHRF1,WWTR1,YBX1	329 (20)
ethidium		chemical drug				8.38e-05	CCND1,CTGF,CYR61,PLAU,SERPINE1,TIMP1	255 (16)
5-azacytidine		chemical drug	Activated	3.883	bias	8.89e-05	CAVIN1,CD44,CDKN1A,DKK1,EPHA2,F3,FOSL1,HK2,HSPA8,KRT17,MAFF,MYO1B,PLAU,SERPINB8,SHC1,STK17A,TGM2,THBS1,UPP1,ZYX	260 (10)
trichostatin A		chemical drug	Activated	2.546	bias	0.000204	AKAP12,ATAD2,CAST,CCND1,CD44,CDC123,CDKN1A,CHEK1,CLDN10,CLU,DNMT1,EPC1,F2R,F3,FNBP1,FOSL2,HBB,HDAC2,HMGCR,HMGCS1,IGFBP3,INA,LDLR,LIMA1,MAT2A,MBNL1,MYO9B,MYOF,NEFH,NFKB2,NIFK,PENK,PLAU,PPP1R12C,PPRC1,RCL1,RELB,RND3,S100A10,SHC1,SMN1/SMN2,SQSTM1,TAGLN,TGM2,THBS1,TIMP1,TK1,TYMS,UBE2H,VIM,ZEB1	328 (19)
bardoxolone		chemical drug	Activated	2.091	bias	0.000228	CCND1,CDKN1A,CEBPG,NQO1,RGPD4 (includes others),SQSTM1,UBE2H,UGDH	163 (7)
selumetinib		chemical drug		-0.555		0.000296	CCND1,CD274,CDKN1A,DDX21,JUN	322 (17)
simvastatin		chemical drug		-0.465		0.000327	ANXA1,ANXA3,CALD1,CCND1,CDKN1A,COTL1,CTGF,CYR61,ENC1,F2R,F3,FGA,HMGCR,IGFBP3,IL18,LDLR,PLAT,S100A6,SERPINE1,SOAT1,TIMP1,TYMS,VIM	193 (16)
4-hydroxytamoxifen		chemical drug	Activated	2.021	bias	0.000408	ANGPTL2,CCND1,CDKN1A,CLU,CNBP,DDX21,DYNLL1,EFEMP1,EIF5A,FGFR1,FOSL2,IGFBP3,JUNB,KRT19,MAP2K1,PDCD5,TPM1,ZEB1	333 (20)
silibinin		chemical drug		-1.474	bias	0.000487	CCND1,CD44,CDK6,CDKN1A,CTGF,IGFBP3,KRT18,PLAU,PLAUR,VIM,ZEB1	315 (21)
isoquercitrin		chemical drug	Activated	2.219	bias	0.000634	CYP51A1,HMGCR,LDLR,SC5D,SQLE
atorvastatin		chemical drug		1.699		0.000657	APOC3,CCBE1,CTGF,CYP51A1,CYR61,DKK1,F2R,F3,FOSB,GJC1,HBB,HMGCR,HMGCS1,HYPK,INIP,JUN,JUNB,LDLR,LIPG,PLAT,SERPINE1,SQLE	253 (18)
sulindac sulfide		chemical drug		0.045		0.000808	CCND1,CDKN1A,CTGF,DYNLL1,KRT19,MTHFD2,NQO1,PLAU,PPARD,RANBP1,RRS1	381 (18)
resveratrol		chemical drug		0.017		0.000926	CCND1,CDK6,CDKN1A,CNBP,DYNLL1,ECE1,F3,FOSL1,FOSL2,HMGCR,IGFBP3,IL18,JAG1,JUN,JUND,LDLR,MAP2K1,MICA,NCOA4,NFKBIB,NQO1,PLAU,SERPINE1,SESN2,SIRT1,SQSTM1,VASP,ZEB1	367 (20)
chloropromazine		chemical drug		1.333	bias	0.00104	HMGCR,HMGCS1,IL18,LDLR,NR4A3,SC5D,SQLE,TAGLN
epigallocatechin-gallate		chemical drug		-0.796	bias	0.00105	AHR,AXL,CCND1,CDKN1A,CTGF,CYR61,DNMT1,F3,FOSB,FOSL1,FOSL2,HDAC2,IL18,IL6ST,JUN,JUNB,JUND,LDLR,PLAU,RELB,SERPINE1,TIMP1,VIM	323 (19)
bosutinib		chemical drug		-1.982	bias	0.00106	CCND1,CDK6,EZH2,MAPK8
enalapril		chemical drug		0.333		0.00106	CLU,EFEMP2,FGA,GTPBP4,LGALS3,SERPINE1,TGIF1,TIMP1,TNFRSF12A	283 (7)
curcumin		chemical drug	Inhibited	-3.177	bias	0.00107	AXL,CCND1,CD44,CDK6,CDKN1A,CLIC1,CSNK1A1,CTGF,DNMT1,EIF3H,ETS1,EZH2,F3,FOSB,FOSL1,FOSL2,HDAC2,HSPA8,IGFBP5,JUN,JUNB,JUND,MLF2,NAMPT,NQO1,PDCD2,PLAU,SERPINE1,SMN1/SMN2,TPT1,VIM,WEE1	245 (19)
BMS-690514		chemical drug	Inhibited	-2.646	bias	0.00109	BAG2,CCND1,DNAJB6,HSPA8,HSPH1,MCM4,MCM7	253 (7)
estrogen		chemical drug	Activated	3.792	bias	0.0011	AXL,BOP1,CCND1,CDKN1A,CLU,CRABP1,CTGF,CYR61,DNMT1,HMGCR,HSPH1,IGFBP5,ITGA5,JUN,JUNB,LDLR,MCM4,MCM7,NAMPT,PENK,PLAT,PPRC1,PTMA,PTX3,SMAD3,TYMS,UHRF1	439 (22)
norethindrone acetate		chemical drug				0.00118	F3,PLAT,SERPINE1
silicon phthalocyanine		chemical drug				0.00118	CCND1,CDK6,CDKN1A	306 (8)
amphetamine		chemical drug	Activated	2.297	bias	0.00123	ATF1,CCNT1,EFNB2,F3,FOSB,FOSL1,FOSL2,HSPA8,JPT1,JUN,JUNB,TNFAIP3	272 (18)
napabucasin		chemical drug	Inhibited	-3.148	bias	0.00129	AXL,CD44,CHEK1,DNMT1,JAG1,LATS1,PLAUR,RPLP0,SIRT1,WEE1
lipopolysaccharide		chemical drug	Activated	6.99	bias	0.00149	ABCF2,ACTN4,AHR,ANGPTL2,ANXA1,ANXA3,ARL4C,BAG3,BCL10,BLZF1,CAPN2,CCND1,CCNL1,CD274,CD44,CDC42EP2,CDKN1A,CHST3,CLIC4,CORO1A,CRYAB,CTGF,CYR61,DAXX,DDX27,DDX3X,DNMT1,EEF2,EFNB2,EHD1,F2R,F3,FABP5,FBLN2,FGB,FOSB,GAS1,GBP1,GEM,GLS,HK2,HMGA1,HMGCR,HSPA8,IGFBP3,IGFBP5,IL13RA2,IL18,IL1RAP,IL6ST,IPO5,IRAK2,ITGA3,ITGA5,ITPKC,JAG1,JUN,JUNB,JUND,KMO,LGALS3,LIPG,LRRFIP1,MAFF,MALT1,MAP4K4,MAPK8,MED1,MICA,MYH9,N…	313 (16)
valproic acid		chemical drug		-0.077		0.00154	ATAD2,ATF6,BAG2,CAVIN2,CCND1,CD44,CDC123,CDKN1A,CHEK1,CYP51A1,CYR61,EIF2S1,FNBP1,HMGCS1,JUN,LDLR,LIMA1,MICA,MYOF,NEFM,NES,PLAT,POMP,PPRC1,PSME3,PSME4,PTX3,RCL1,S100A4,SC5D,SERPINE1,SMN1/SMN2,SQLE,SQSTM1,TGM2,THBS1,UBE2H,ZEB1	410 (20)
cerivastatin		chemical drug		0.201		0.0016	CDKN1A,CTGF,F3,HMGCR,HMGCS1,JUN,PLAT,PLAU,PLAUR,PTMA,SERPINE1	323 (19)
bleomycin		chemical drug	Activated	2.762	bias	0.00167	CDKN1A,CTGF,ELN,F2R,FGFR1,FOSL1,IL13RA2,IL18,JAG1,JAK1,LAMA1,LTBP1,PLAT,S100A4,SERPINE1,THBS1,TIMP1,TINAGL1,UHRF1	390 (16)
3-deazaneplanocin		chemical drug	Activated	2.059	bias	0.00182	ANXA8/ANXA8L1,CDKN1A,EZH2,IGFBP3,KRT17,PLAU,PPP1R18,SELENOS,SQSTM1
bexarotene		chemical drug		-1.097	bias	0.00183	AMOTL2,AUP1,AXL,CCND1,CEBPG,CRABP1,CYR61,DKK1,EIF1,EPHA2,KRT17,MAFF,MTHFD2,NRP2,PLAT,PLAUR,PNO1,SLC7A1,TGM2,UAP1	199 (7)
GW501516		chemical drug		-1.463	bias	0.00184	ACSL4,CCND1,CDKN1A,F3,FGFR1,IGFBP3,IGFBP5,KRT19,LIPG,PLAT,PPARD,SERPINB2,THBS1	184 (11)
trovafloxacin		chemical drug	Activated	2.53	bias	0.00206	CDKN1A,ERRFI1,JUNB,LDLR,PTPN2,SERPINE1,TGIF1,TGM2,THBS1,TNFAIP3	233 (10)
etoposide		chemical drug		1.821	bias	0.00245	CASP2,CCND1,CD274,CDKN1A,DNMT1,EEF1A1,EEF1B2,HK2,JUN,LIMA1,NFKB2,RELB,S100A2,SFN,SIRT1,SQSTM1,TK1,TNFAIP3,UHRF1	386 (18)
deferoxamine		chemical drug	Activated	2.961	bias	0.00248	CCND1,CDKN1A,CSTF2T,ECM1,ELN,F13A1,F3,GEM,HK2,IGFBP3,IGFBP5,JUN,NFATC2,NFKB2,PFKFB3,PLAT,PLAUR,SERPINB8,SERPINE1,UBE2E1	343 (19)
sarpogrelate		chemical drug				0.00254	F3,SERPINE1
methiothepin		chemical drug				0.00254	F3,SERPINE1
tibolone		chemical drug				0.00254	PFKFB3,SERPINE1
carbamylcholine		chemical drug		0.164	bias	0.0026	CCND1,CDKN1A,ECE1,GEM,ITPR3,JUN,MAPK8	272 (20)
hydroxyurea		chemical drug		1.585	bias	0.00332	CCND1,CDKN1A,CHEK1,GINS2,HBB,KRT18,SMN1/SMN2,TK1,UHRF1	370 (21)
(+)-MK-801		chemical drug		-0.471		0.00352	CCND1,CDKN1A,FOSB,GJC1,INPP4B,JUN,JUNB,JUND,NPTXR,TIMP1	323 (19)
fulvestrant		chemical drug		-0.732		0.00376	AXL,CAST,CCND1,CDC20,CDKN1A,CHAF1A,CNBP,CYR61,DYNLL1,F2R,FOSL2,GAB2,IGFBP5,JUN,LDLR,MCM7,MYO1B,NSUN2,PLK2,RNF126,SQSTM1,TK1,WEE1,ZEB1	402 (23)
dalfampridine		chemical drug	Activated	2.646	bias	0.00406	CYR61,FOSB,HSPA8,JUN,JUNB,MAFF,SPTY2D1	151 (7)
pitavastatin		chemical drug	Activated	2.213	bias	0.00414	CYP51A1,HMGCR,HMGCS1,SIRT1,SQLE
actinomycin D		chemical drug	Inhibited	-2.397	bias	0.00419	BCL10,CCND1,CDKN1A,CTGF,CYR61,ERRFI1,ETS1,F3,FGB,FGFR1,FOSL2,IGFBP5,ITPR3,JUN,NPM1,PFKFB3,PLAU,PLAUR,PTX3,RIPK2,SERPINE1,TP53BP2	414 (21)
gamma-tocotrienol		chemical drug		-0.798	bias	0.00428	CCND1,IL18,JUN,TNFAIP3	360 (17)
grape seed extract		chemical drug				0.00475	CCND1,CDK6,CDKN1A,HSPA8,PLAU,VIM	114 (7)
topotecan		chemical drug		0.91	bias	0.00525	AKAP12,CDKN1A,CEBPZ,CHD1,FAT1,FOSB,HLA-E,HSPA8,JMJD1C,JUNB,MAT2A,MED13L,PLK2,PNP,SESN2,SOX4,USP1,XPO6	233 (7)
amlodipine		chemical drug		0	bias	0.00561	HMGCR,IGFBP5,LDLR,S100A10
raloxifene		chemical drug		1.315		0.0059	ANXA3,CCND1,CDKN1A,CLU,CNBP,DBN1,DYNLL1,F2R,GPRC5A,IL18,JUN,LDLR,MYO1B,PLK2,SERPINE1,SMAD3,TIMP1	297 (21)
GCS-100		chemical drug				0.00591	CDK6,CDKN1A,LGALS3
evofosfamide		chemical drug				0.00591	CCND1,CDK6,CDKN1A
ponesimod		chemical drug				0.00591	CTGF,SERPINE1,THBS1
ziprasidone		chemical drug				0.00591	HMGCR,HMGCS1,SC5D
palbociclib		chemical drug				0.00736	CDK6,ZEB1
riociguat		chemical drug				0.00736	SERPINE1,TIMP1
tarenflurbil		chemical drug				0.00736	CCND1,JUNB	238 (7)
bupivacaine		chemical drug				0.00854	FOSL1,FOSL2,JUND
lovastatin		chemical drug		0.804	bias	0.0086	CCND1,CDKN1A,COTL1,CTGF,ENC1,HELLS,HMGCR,HMGCS1,LDLR,NFKBIB,PLAT,SERPINE1,SMAD3	348 (17)
halofuginone		chemical drug				0.0088	AKAP12,CD44,CTGF,DBN1,ELN,F2R,FBLN5,IGFBP3,IL13RA2,LTBP1,NAB2,TAGLN,TGM2,TIMP1	318 (18)
triclosan		chemical drug		0	bias	0.00902	JUN,NQO1,PLAU,TIMP1	160 (7)
ciprofloxacin		chemical drug		-0.577		0.00947	LDLR,MPP1,MYBBP1A,MYOF,NIFK,RAB11FIP1,RBM28,RPL10A,RPL12,RPL7A,SLC2A6,VIM
olanzapine		chemical drug		1.342	bias	0.00961	ANGPTL2,CHST3,HDAC2,HMGCR,HMGCS1,HSPA8,IL1RAP,LDLR,NR4A3,SC5D,YBX3
triamcinolone acetonide		chemical drug		-0.771		0.0101	ARL4C,CD44,EFNB2,FUS,GAS1,IGFBP3,IL6ST,JUN,JUNB,LDLR,MXRA5,NMD3,PEX13,PLAU,PLK2,SLC4A7,SOAT1,SOX4,STK10
ezetimibe		chemical drug		1.977	bias	0.0111	CYP51A1,HMGCR,HMGCS1,LDLR
levamisole		chemical drug				0.0117	CDKN1A,CLU,IL18
Y 27632		chemical drug	Inhibited	-2.752	bias	0.0123	CD44,CTGF,IL18,PLAU,SERPINE1,TAGLN,THBS1,VIM
tetraethylammonium		chemical drug		-0.816		0.0127	BAG2,EFHD2,HSPA8,RANBP1,RPLP0,UTP15
tamoxifen		chemical drug		-0.372		0.0129	AHNAK,CCND1,CDK6,CDKN1A,CLU,CYR61,F13A1,F2R,FHL2,HMGCR,HMGCS1,HSP90AB1,IGFBP3,JUN,JUNB,LDLR,MAFF,SHC1,SMAD3,SQSTM1,TAGLN,UGCG,USP1
calcipotriene		chemical drug		0.132		0.0136	FOSL1,JUN,JUNB,PLAU
inecalcitol		chemical drug				0.0142	CCND1,CDKN1A
carboxyamido-triazole		chemical drug				0.0142	BAG3,CCND1
NSC719239		chemical drug				0.0142	ITGA3,ITGA5
tipifarnib		chemical drug				0.0142	CDKN1A,SQSTM1
(-)-isoproterenol		chemical drug				0.0142	CD44,NES
nitrendipine		chemical drug				0.0142	HMGCR,LDLR
eflornithine		chemical drug		1.671		0.0143	CDKN1A,LGALS3,SERPINE1,SHC1,TGM2,TYMS
arsenic trioxide		chemical drug		-0.811		0.0149	ATF6,CCND1,CD44,CDK6,CDKN1A,CYP51A1,DNMT1,GLRX2,HMGCR,HMGCS1,NQO1,SQLE,TGIF1,TYMS
clioquinol		chemical drug				0.0155	CCND1,CDKN1A,JUN
adaphostin		chemical drug				0.0155	CCND1,CDK6,CDKN1A
plicamycin		chemical drug	Inhibited	-2.949	bias	0.0157	AHR,AXL,CDKN1A,CTGF,F3,GFRA2,HMGCR,PLAUR,SERPINE1,SIRT1,TIMP1
caffeine		chemical drug		-0.314		0.0175	CDKN1A,CTGF,F3,FOSB,JUNB,MICA,THBS1,VIM
cocaine		chemical drug	Activated	2.529	bias	0.0183	BTAF1,DYNLL1,EFNB2,FHL2,FOSB,FOSL1,INA,JUN,JUNB,KLF5,LAMC2,NAB2,NFKB2,NPTX2,NR4A3,PPRC1,THBS1
everolimus		chemical drug		-0.321	bias	0.0184	CCND1,CDKN1A,CTGF,NCEH1,SOAT1
mifepristone		chemical drug		-0.961		0.0195	ANXA1,BCAT1,CCND1,CDKN1A,CLU,CTGF,DNAJC2,EFNB2,F3,FBLN2,IGFBP3,IL13RA2,JUN,JUNB,LAMC2,LDLR,NPM3,PFKFB3,PLAT,PLK2,S100A6,SERPINE1,TK1
pentylenetetrazol		chemical drug				0.02	JUN,PENK,TIMP1
trientine		chemical drug				0.02	IGFBP3,IGFBP5,SERPINE1
dextran sulfate		chemical drug				0.0202	AHR,CDC20,CHAF1A,CTGF,EFEMP2,EFNB2,FGF1,FGFR1,FIGNL1,HAUS8,IL18,LCP1,NFATC2,NQO1,OSMR,SERPINB2,SERPINE1,TGM2,THBS1,UHRF1
3,3'-diindolylmethane		chemical drug		-0.782		0.0207	CCND1,CDK6,CDKN1A,DNMT1,KRT19,NQO1,VIM,ZEB1
deferasirox		chemical drug	Activated	2.186	bias	0.0209	CSTF2T,F13A1,JUN,SERPINB8,UBE2E1
cis-urocanic acid		chemical drug		1.987	bias	0.0227	CRYAB,IGFBP3,SERPINB2,TNFAIP3
ILX-23-7553		chemical drug				0.0229	CCND1,CLU
BMS-387032		chemical drug				0.0229	CCND1,CDK9
tranexamic acid		chemical drug				0.0229	F3,PLAU
androgen		chemical drug	Inhibited	-2.339		0.023	CCND1,CD44,DNM1L,ETS1,FOSL1,IGFBP5,JUN,KAT5,KLF5,NES,SMAD3,SOAT1,SOX4,TPT1,YBX1
gemfibrozil		chemical drug		0.654	bias	0.0242	CCND1,CHEK1,FGB,LDLR,NAP1L1,PPARD,RTN4,SERPINE1
PC-SPES		chemical drug				0.0243	ANXA1,CCND1,CDC20,CDKN1A,CLU,PA2G4,TPM1,TUBB2A,TYMS,VIM
ibrutinib		chemical drug				0.025	CD44,CDK6,UGCG
vatalanib		chemical drug				0.025	CCND1,CDKN1A,TIMP1
dimethyl fumarate		chemical drug				0.025	F3,JUN,VIM
nicotine		chemical drug	Activated	2.569	bias	0.0263	AHR,CCND1,CD44,CDKN1A,CTGF,HSPA8,JAK1,JUNB,LDLR,LGALS3,PENK,PLAT,PLAUR,PPARD,RPSA,SERPINE1
green tea polyphenol		chemical drug		1		0.0266	ANXA1,CDKN1A,IGFBP3,JUN,PLAU
vincristine		chemical drug				0.0271	CDKN1A,HSP90AB1,JUN,LCP1,MAPK8,TUBB2A
caffeic acid phenethyl ester		chemical drug	Inhibited	-2.304	bias	0.0293	CCND1,CD44,CDKN1A,ELOVL1,F3,NFKB2,NFKBIB,NQO1,RELB,VIM
SN-38		chemical drug		1.982	bias	0.0298	CDKN1A,CLU,HK2,NAMPT,PPRC1
indole-3-carbinol		chemical drug		-1.332		0.0298	ANXA1,CCND1,CDK6,CDKN1A,LCP1
methyl-beta-cyclodextrin		chemical drug		1.067		0.0305	CCND1,HMGCR,LDLR,SERPINE1
pentobarbital		chemical drug				0.0307	JUN,JUNB,JUND
meclizine		chemical drug				0.0307	HK2,NAMPT,PPRC1
risedronic acid		chemical drug				0.0333	HMGCR,HSPA8
heroin		chemical drug				0.0333	FOSB,PENK
epothilone B		chemical drug				0.0369	CDKN1A,SFN,THBS1
berberine		chemical drug		-0.813	bias	0.0391	CCND1,CCNT1,CDKN1A,DAXX,GLS,HMGCR,LDLR,PPARD,TIMP1,VIM
sulindac		chemical drug				0.0416	CCND1,CCNH,CDC20,CDKN1A,NAP1L1,NQO1,WEE1
silicon dioxide		chemical drug				0.0438	FOSL1,JUN,JUNB
mevastatin		chemical drug				0.0438	CDKN1A,HMGCR,LDLR
pilocarpine		chemical drug				0.0438	FOSB,JUNB,LGALS3
tetrandrine		chemical drug				0.0438	CDKN1A,JUN,YBX1
acadesine		chemical drug				0.0438	CDKN1A,F3,LDLR
morphine		chemical drug		1.015	bias	0.0442	CCND1,CDKN1A,FOSB,FOSL1,FOSL2,IL18,JUNB,MAP2K1,PENK,PLAT,THBS1,USP15
verapamil		chemical drug		-0.555	bias	0.0449	HMGCR,JUN,LDLR,S100A10,S100A6
pimagedine		chemical drug		-1.387	bias	0.0449	CAST,CNN1,CTGF,SERPINE1,TAGLN
manidipine		chemical drug				0.045	HMGCR,JUN
rosuvastatin		chemical drug		1.982		0.0686	CYP51A1,HMGCR,HMGCS1,LDLR
docetaxel		chemical drug		1.982		0.125	CDC20,CDKN1A,ERBIN,PLAU,THBS1,TYMS,UGCG
lenalidomide		chemical drug		-1.816		0.135	CCND1,CSNK1A1,DVL1,LIMA1,NETO2,NUDCD1,PNP,PPP2R1B,PPP4R3B,RAD18,RRP1B,VIM,WDR4
imatinib		chemical drug		-1.969		0.468	CCND1,CDKN1A,DAB2,EIF4B,MICA
lactacystin		chemical - protease inhibitor	Activated	3.624	bias	0.000353	BAG3,CBL,CCND1,CCT2,CDKN1A,CLIC1,CRYAB,EIF5A,FOSL1,FUS,HBB,IGFBP5,LDLR,MAP1B,MRTO4,NFKBIB,RANBP1,RANGAP1,RPLP0,RPLP2,SQSTM1,TUBB2A	354 (19)
benzyloxycarbonyl-Leu-Leu-Leu aldehyde		chemical - protease inhibitor	Activated	2.454	bias	0.00146	AHR,CASP2,CCND1,CCT2,CDKN1A,CLIC1,CLU,CRYAB,CTGF,EIF5A,ETS1,EZH2,HBB,HSPA8,ITPR3,JUN,MAT2A,MRTO4,NFKB2,NQO1,RANBP1,RANGAP1,RPLP0,RPLP2,SQSTM1,TIMP1,TP53BP2,YBX3	338 (20)
SL 327		chemical - protease inhibitor	Inhibited	-2	bias	0.0448	FOSB,NOCT,NPTX2,PA2G4
lysophosphatidic acid		chemical - other	Activated	3.637	bias	0.000178	CCND1,CTGF,CYR61,F3,IL13RA2,JUN,JUNB,KLF5,LIPG,PLAU,PLAUR,SERPINE1,TAGLN,VIM	296 (15)
vanadate		chemical - other		-0.068		0.00902	CCND1,CHEK1,JUN,NPM1	368 (20)
lysophosphatidylcholine		chemical - other		1.635	bias	0.0143	F3,HMGCR,JUN,PLAU,PLAUR,SERPINE1
cardiotoxin		chemical - other		1.342	bias	0.0206	CCND1,FBL,FGFR1,IL18,ITGA5,KPNA2,LRRFIP1,LTBP1,MCM7,MYH9,NPM1,RANBP1,RPSA,TIMP1
2-amino-5-phosphonovaleric acid		chemical - other		-1.762		0.18	BTG3,CAVIN2,FOSB,GFRA1,JUN,JUNB,KPNA4,NR4A3,RELB,TNFAIP3
PD98059		chemical - kinase inhibitor	Inhibited	-5.773	bias	1.01e-06	AKAP12,AMD1,ANXA1,CCND1,CD44,CDKN1A,CLU,CTGF,DNMT1,ECE1,EEF1A1,EIF5,ELN,ERRFI1,ETS1,F2R,F3,FOSB,FOSL1,HNRNPAB,IGFBP3,JUN,JUNB,JUND,KRT19,KRT8,LDLR,LIPG,MAT2A,MGLL,NOP56,NQO1,OSMR,PABPC1,PAWR,PHLDA2,PLAT,PLAU,PLAUR,PLEC,PNP,PPARD,RPS2,S100A10,S100A4,SERPINB2,SERPINE1,SMAD3,SOAT1,SQLE,THBS1,TIMP1,TUBB2A,VIM,ZFP36L1	309 (17)
LY294002		chemical - kinase inhibitor	Inhibited	-5.239	bias	2.09e-06	BICD1,CCND1,CD274,CD44,CDK6,CDKN1A,CKS2,CTGF,CYR61,EFNB2,EIF1AX,ETS1,F2R,F3,FOSB,FOSL1,G3BP1,GBP1,GEM,HDAC2,HMGCR,HMGCS1,HSP90AB1,IFRD2,IGFBP3,IGFBP5,INPP4B,JUN,JUNB,LAMC2,MAP2,MAT2A,NEFH,NQO1,NR4A3,PLAU,PLK2,PPARD,PTPN2,RND3,SERPINE1,SFN,SIRT1,SQLE,TAGLN,THBS1,TNFAIP3,TYMS,VIM,ZEB1,ZWINT	367 (20)
U0126		chemical - kinase inhibitor	Inhibited	-4.1	bias	2.2e-06	CCND1,CCNL1,CD274,CD44,CDKN1A,CTGF,DAB2,EEF1A1,EEF2,EIF1AX,ELL,EPHA2,ERRFI1,ETS1,F3,FOSB,FOSL1,HSP90AB1,IL13RA2,IL1RAP,ITGA3,ITGA5,ITPKC,JUN,JUNB,JUND,KLF5,LDLR,MAT2A,NES,NR4A3,OSMR,PABPC1,PAWR,PLAU,PLAUR,PLK2,PPARD,PPP2R3A,RND3,SERPINB2,SERPINE1,SMAD3,STK17A,TGM2,THBS1,TPM1,TPM2,VIM,WWTR1	352 (20)
SB203580		chemical - kinase inhibitor	Inhibited	-4.072	bias	0.000365	ANXA1,ANXA3,CCND1,CDKN1A,CTGF,EFEMP1,F3,FOSB,IGFBP3,IL13RA2,IL18,JUN,JUNB,JUND,MAT2A,NAMPT,NEFH,NFKB2,NQO1,PENK,PLAT,PLAU,PLAUR,PPARD,RCN3,RIPK2,S100A10,SERPINE1,SMAD3,TAGLN,TGM2,THBS1,TIMP1,VIM	254 (15)
SP600125		chemical - kinase inhibitor	Inhibited	-3.278	bias	0.000968	CCND1,CD44,CDKN1A,CTGF,CYR61,DKK1,DNMT1,F3,FABP5,FOSB,IL13RA2,ITGA3,JUN,JUNB,LDLR,MTHFD2,PLEC,PTX3,SERPINE1,SH3RF1,THBS1,TPM1	331 (19)
staurosporine		chemical - kinase inhibitor		-0.737		0.00421	CCND1,CDKN1A,FOSL1,IGFBP5,IL1RAP,MICA,NQO1,PLAT,PLAU,RPS11,SERPINE1,SMAD3,TK1	352 (17)
herbimycin		chemical - kinase inhibitor	Inhibited	-2.621	bias	0.00777	CCND1,CDK6,CTGF,F2R,JUNB,PLAU,SERPINE1	225 (18)
olomoucine		chemical - kinase inhibitor				0.0333	CHEK1,MAP2
calphostin C		chemical - kinase inhibitor		-1.793	bias	0.0416	CDKN1A,CLU,ECE1,ETS1,LDLR,NQO1,PLAU
maslinic acid		chemical - endogenous non-mammalian	Inhibited	-2.236	bias	1.05e-07	CCND1,CD44,CDK6,DVL1,EIF4G1,ETS1,GPRC5A,IL6ST,ITGA3,JAK1,JUNB,NCL,PLAUR,PPARD,PPM1G,RPS6KA2,SHC1,THBS1	132 (7)
bee venom		chemical - endogenous non-mammalian		0.283	bias	0.000353	CCNL1,DDX27,EHD1,FOSB,IL13RA2,IPO5,ITGA5,ITPKC,JUN,JUNB,MYH9,SERPINB2,TNFAIP3,YBX3	335 (13)
anisomycin		chemical - endogenous non-mammalian	Activated	2.242	bias	0.0014	AHR,CDKN1A,JUN,JUNB,LDLR,MAPK8,PLAU,PLAUR,SERPINE1	293 (18)
carrageenan		chemical - endogenous non-mammalian	Activated	2.63	bias	0.00533	BCL10,FOSB,FOSL1,FOSL2,JUN,JUNB,JUND	258 (14)
garcinol		chemical - endogenous non-mammalian		-1.508	bias	0.00552	BAZ1A,BLZF1,CDC34,GSPT1,NR4A3,PLAT,POLR2J2/POLR2J3,RELB,TFB2M,TPT1,TXNDC9
diosgenin		chemical - endogenous non-mammalian		0.651		0.00615	CCND1,F3,HMGCR,HMGCS1,SERPINE1	161 (6)
tripterine		chemical - endogenous non-mammalian		0.343		0.00876	ATN1,BAG3,DNMT1,HSPH1,NF2	54 (3)
bicuculline		chemical - endogenous non-mammalian	Activated	2.646	bias	0.0098	CYR61,FOSB,HSPA8,JUN,JUNB,MAFF,SPTY2D1	205 (16)
puromycin		chemical - endogenous non-mammalian				0.0163	F3,IPO7,RBM3,SERPINE1
geldanamycin		chemical - endogenous non-mammalian	Inhibited	-3.047	bias	0.0167	ADAT2,CCND1,CCNT1,CDK9,CHEK1,CLU,EIF1AD,FBLN2,FGFR1,GBP1,JUN,RPS6KA2,TNRC6B,WEE1
salmonella minnesota R595 lipopolysaccharides		chemical - endogenous non-mammalian	Activated	3.389	bias	0.0191	AXL,FOSB,FOSL1,JAG1,JUN,JUNB,MAFF,NFKB2,RELB,SERPINB2,SERPINE1,TNFAIP3
E. coli B5 lipopolysaccharide		chemical - endogenous non-mammalian	Activated	2.79	bias	0.023	CCND1,CD274,CD44,CDK6,CDKN1A,EEF1A1,ERRFI1,F3,IL13RA2,IL18,IL1RAP,IL6ST,JUNB,LDLR,MAT2A,PTPN2,SERPINE1,TGIF1,TGM2,THBS1,TNFAIP3
9Z,11E-octadecadienoic acid		chemical - endogenous non-mammalian		0.218		0.0264	IL6ST,LDLR,NFAT5,THBS1
5-O-mycolyl-beta-araf-(1->2)-5-O-mycolyl-alpha-araf-(1->1')-glycerol		chemical - endogenous non-mammalian	Activated	2.333	bias	0.0272	CD44,GPAT3,MGLL,NAMPT,NFKB2,NR4A3,RND3,SERPINB2,TNFAIP3
prostaglandin A2		chemical - endogenous non-mammalian				0.0307	CCND1,CDKN1A,NR4A3
jasplakinolide		chemical - endogenous non-mammalian				0.0333	CTGF,TAGLN
(6)-gingerol		chemical - endogenous non-mammalian				0.045	CDK6,CDKN1A
anethole		chemical - endogenous non-mammalian				0.045	PLAU,TIMP1
sanguinarine		chemical - endogenous non-mammalian				0.045	NQO1,TIMP1
tretinoin		chemical - endogenous mammalian		1.075	bias	6.64e-12	ABCE1,ABHD2,AHNAK,AHR,AKAP12,ANXA1,ANXA8/ANXA8L1,APOC3,ARHGAP29,ATP1B3,BLZF1,C12orf29,CAPN2,CASP2,CBFB,CCND1,CCT5,CD44,CDC20,CDC73,CDK6,CDKN1A,CEBPG,CEBPZ,CKS2,CLDN10,COTL1,CRABP1,CSNK1A1,CTGF,CYR61,DAB2,DDX10,DDX18,DKK1,DNMT1,DTL,DYNLL1,ECE1,EEF1A1,EEF1G,EHD1,EIF3B,EIF4A1,EIF4G1,EIF5,EIF5B,EIF6,ELN,ELOC,ERRFI1,ETS1,F3,FABP5,FGFR1,FOSL1,FOSL2,GFRA1,GPRC5A,HMGA1,IGFBP3,IGFBP5,IL6ST,IMPDH2,JAK1,JUN…	410 (19)
beta-estradiol		chemical - endogenous mammalian	Activated	4.578	bias	1.2e-09	AHR,ANXA1,ANXA3,ARID5B,ATAD2,BAZ1A,BCAT1,BCL10,BICD1,BOP1,BYSL,CAST,CBL,CCND1,CCT2,CD274,CD3EAP,CD44,CDC123,CDC20,CDC73,CDKN1A,CHEK1,CLU,CNBP,CNN1,CTGF,CWC25,CYP51A1,CYR61,CYTH3,DBN1,DKK1,DYNLL1,E4F1,EFNB2,EIF2S1,EIF3A,EIF3B,EIF3G,EIF3J,ELOC,EMG1,ENC1,ETS1,F3,FABP5,FBLN2,FGB,FGF1,FHL1,FHL2,FNBP1,FOSB,FOSL1,FOSL2,GAB2,GART,GEM,GNL3,GPRC5A,HBB,HDAC2,HELLS,HLA-E,HMGCR,HMGCS1,HSP90AB1,HSPA8,HSPH1,IFR…	436 (20)
dihydrotestosterone		chemical - endogenous mammalian	Activated	2.405	bias	4.25e-08	ATAD2,CCND1,CDC20,CDKN1A,CLU,CTGF,DDX5,DDX54,DTL,DYNLL1,ELN,ELOVL7,F2R,FGFR1,GLRX3,GRWD1,HERC3,HK2,HMGCR,IGFBP3,IGFBP5,IL6ST,JAG1,JUN,KRT19,LDLR,LTBP1,MAFF,MCM4,MGLL,PA2G4,PLAU,RAB3B,RPL12,RPL27,RPL30,RPL37A,RPL5,RPLP2,RPS17,RPS20,RPS23,RPS24,RPS26,RPS28,RPS29,SHC1,SLC1A5,SLC4A7,SMAD3,SQLE,SRGAP2,TGM2,THBS1,UAP1,UGDH,VIM,ZEB1	375 (20)
hydrogen peroxide		chemical - endogenous mammalian	Activated	4.186	bias	7.7e-05	ATF6,CCND1,CCNH,CDC34,CDKN1A,CEBPG,CLU,CRYAB,CTGF,CYP51A1,DDX52,DKK1,DNMT1,EEF1A1,EEF1B2,ELN,ENC1,EPHA2,ETS1,FOSL1,HDAC2,HMGCR,JUN,LDLR,MAPK8,NAT10,PLAUR,PRKAB1,PTMA,PTX3,RIOK3,RPL31,RPL5,RPL7A,RSL1D1,SC5D,SERPINE1,SHC1,SIRT1,SQLE,TAGLN,TGM2,TNFAIP3,TUBB2A,VIM	399 (19)
formaldehyde		chemical - endogenous mammalian	Activated	2.646	bias	0.000378	FOSB,FOSL1,FOSL2,JUN,JUNB,JUND,PENK	351 (21)
selenomethylselenocysteine		chemical - endogenous mammalian		-1.633	bias	0.000602	ATP1B3,CLU,DRG1,JUN,PLAUR,RPS11	209 (7)
sphingosine-1-phosphate		chemical - endogenous mammalian	Activated	2.845	bias	0.00123	CCND1,CD44,CTGF,ETS1,HDAC2,JUN,KLF5,SERPINE1,TAGLN,THBS1,TIMP1,VIM	264 (17)
D-glucose		chemical - endogenous mammalian	Activated	3.169	bias	0.00142	ANXA1,APOC3,BCAT1,CALD1,CAP1,CBL,CCND1,CDKN1A,CLU,CNN1,CTGF,FABP5,GART,HAUS8,HK2,HMGCR,IL6ST,ITGA5,ITPR3,JAG1,JUN,JUNB,LCP1,LDLR,NAMPT,NPNT,NQO1,NR4A3,PFKFB3,PLAU,PLAUR,PPARD,RELB,S100A4,SCUBE3,SERPINB2,SERPINE1,SHC1,SIRT1,SLC7A1,SQSTM1,TAGLN,TGIF1,TGM2,THBS1,TIMM17A,TIMP1,TK1	266 (18)
homocysteine		chemical - endogenous mammalian	Activated	2.064	bias	0.00242	ATF6,CCND1,CDKN1A,CLU,EEF1A1,F3,FGF1,FOSL2,HMGCR,SIRT1,TIMP1	294 (17)
testosterone		chemical - endogenous mammalian		1.726	bias	0.00248	ADRA2B,AMD1,ANXA1,ANXA3,CAST,CCND1,CDKN1A,CLU,CYP51A1,EIF2S1,ELOC,FGFR1,FOSB,FOSL1,FOSL2,HMGCR,HSP90AB1,IGFBP3,IGFBP5,JUN,JUND,NFKB2,PLAU,PTP4A1,RPS11,SBDS,SIRT1,THBS1,TK1,TUBB2A	415 (19)
folic acid		chemical - endogenous mammalian		0.02		0.00291	CDKN1A,CLU,CSNK1A1,DKK1,DNMT1,HDAC7,JUN,TYMS	299 (17)
spermidine		chemical - endogenous mammalian				0.00428	AMD1,CDKN1A,KRT19,PTPN2
platelet activating factor		chemical - endogenous mammalian	Activated	2.412	bias	0.00479	CDKN1A,F3,PLAU,PLAUR,SERPINE1,THBS1,TIMP1,VIM	214 (18)
L-glutamic acid		chemical - endogenous mammalian	Activated	3.062	bias	0.00524	BAG3,CBL,CCND1,CDKN1A,FOSB,IL18,JUN,JUNB,MAP1B,MAP2,MGLL,TIMP1	322 (20)
fingolimod phosphate		chemical - endogenous mammalian				0.00591	CTGF,SERPINE1,THBS1
phosphate		chemical - endogenous mammalian	Activated	2.111	bias	0.006	AXL,ECM1,F2R,FOSL1,HK2,JAK1,MAP2K3,NPM1,PLEC,RPL7L1,TIMP1	87 (7)
nitric oxide		chemical - endogenous mammalian		1.915	bias	0.00662	AHR,CCND1,CD44,CDKN1A,CTGF,ECE1,HSP90AB1,IL18,JUN,JUNB,NID1,NQO1,SFN,SQSTM1,THBS1,TK1	312 (17)
L-dopa		chemical - endogenous mammalian		1.775		0.00664	ABCA7,AXL,C12orf43,C18orf21,CAP1,CCND1,CDC42EP2,CEBPG,COTL1,CRYM,DNAJC2,ECE1,EIF6,FBLN2,FEM1B,FOSB,FOSL1,HDAC7,IGFBP5,JUNB,LTBP1,LYAR,MAK16,MAT2A,MTF2,MYO1B,MYO9B,NAB2,NOCT,NPM3,NPTX2,PA2G4,PENK,PLK2,PRPF18,RPUSD1,RUNDC3A,S100A10,SCUBE3,SHC1,SLC2A6,SPOUT1,SRPRB,TAX1BP3,TNFAIP1,TSEN2,VGF,WWTR1,ZEB1	242 (16)
Ca2+		chemical - endogenous mammalian	Activated	2.915	bias	0.00713	AHR,CCND1,CDKN1A,CYR61,FABP5,FOSL1,FOSL2,GLS,HMGCR,ITGA3,ITPR3,JUN,JUNB,JUND,KRT8,NFATC2,NR4A3,SBSN,SERPINB2,SERPINE1,TAGLN,UGCG,USP15	345 (22)
amino acids		chemical - endogenous mammalian		-1.488	bias	0.00737	FOSB,JUN,JUNB,RPS20,SLC7A1	299 (19)
cholesterol sulfate		chemical - endogenous mammalian				0.00854	FOSL1,FOSL2,JUND	56 (5)
glutamyl-Se-methylselenocysteine		chemical - endogenous mammalian		-1	bias	0.00902	CLU,JUN,PLAUR,RPS11
riboflavin		chemical - endogenous mammalian		1		0.0136	CSNK1A1,DKK1,JUN,TIMP1
L-alanine		chemical - endogenous mammalian				0.0142	CCND1,CDKN1A
L-asparagine		chemical - endogenous mammalian				0.0142	CCND1,CDKN1A
butyric acid		chemical - endogenous mammalian		0.873		0.0153	ANXA1,CAP1,CCND1,CCNH,CD44,CDC20,CDK6,CDKN1A,CLU,FPGS,GPRC5A,HBB,IGFBP3,ITGA5,ITPR3,KLF5,NAMPT,NCL,NF2,NFATC2,NFKB2,NPM1,PLAT,PLAU,SERPINB2,SERPINE1,SMN1/SMN2,TGM2,TIMP1,TP53BP2,TYMS,WEE1,ZFP36L1
L-methionine		chemical - endogenous mammalian				0.0182	CLU,EEF1A1,F3,MAT2A,NF2,PLAT,TYMS
leukotriene D4		chemical - endogenous mammalian	Activated	2.621	bias	0.02	ARID5B,CYR61,EEF2,F3,FOSL2,GEM,NR4A3
putrescine		chemical - endogenous mammalian				0.02	CDKN1A,JUN,MAT2A
glutamine		chemical - endogenous mammalian		-1.609	bias	0.0213	ADSS,ATF6,BCAT1,CCND1,FABP5,JUNB,NES,NFKB2,TIMM17A,VIM
L-aspartic acid		chemical - endogenous mammalian				0.0229	CCND1,CDKN1A
4-aminophenol		chemical - endogenous mammalian				0.0229	CLU,VIM
cyclic AMP		chemical - endogenous mammalian	Activated	2.615	bias	0.023	BLZF1,CCND1,CDC37,CDKN1A,CRYAB,CRYM,CTGF,F3,FOSL2,IGFBP3,IGFBP5,ITPR3,JUN,JUNB,PENK,PRKAR1A,SERPINB2,SERPINE1,TIMP1,TK1,VGF
fatty acid		chemical - endogenous mammalian		1.551	bias	0.0243	AHR,APOC3,ATF6,CYR61,LDLR,MICA,NFKBIB,NR4A3,PPARD,SERPINE1
quinolinic acid		chemical - endogenous mammalian		1.204		0.0246	FOSB,GFRA1,JUN,JUNB,JUND,PENK
arachidonic acid		chemical - endogenous mammalian	Activated	2.287		0.0259	ACSL4,CLU,F3,FOSL1,JUN,LDLR,PENK,PLAU,SOAT1,VIM
farnesyl pyrophosphate		chemical - endogenous mammalian				0.0307	LIPG,SERPINE1,SMAD3
mevalonic acid		chemical - endogenous mammalian		-0.229		0.0332	HMGCR,LDLR,PLAT,SERPINE1,SMAD3
psychosine		chemical - endogenous mammalian				0.0333	CEBPG,FOSL1
delta-aminolevulinic acid		chemical - endogenous mammalian				0.0333	F3,JAK1
leucovorin		chemical - endogenous mammalian				0.0333	CDKN1A,TYMS
alpha-hydroxyglutarate		chemical - endogenous mammalian				0.0333	VIM,ZEB1
hemin		chemical - endogenous mammalian		1.477	bias	0.0358	CCND1,CDKN1A,HBB,HSP90AB1,JUN,NQO1,SHC1
steroid		chemical - endogenous mammalian	Activated	2	bias	0.0369	ANXA1,CYR61,PLAT,SPEN,TIMP1
15(S)-HETE		chemical - endogenous mammalian				0.0369	FOSL1,HMGCR,JUN
pyridoxine		chemical - endogenous mammalian				0.0369	CSNK1A1,DKK1,JUN
L-proline		chemical - endogenous mammalian				0.045	CCND1,CDKN1A
geranylgeraniol		chemical - endogenous mammalian				0.045	HMGCR,MALT1
N,N-dimethylarginine		chemical - endogenous mammalian				0.045	PLAT,SERPINE1
chenodeoxycholic acid		chemical - endogenous mammalian	Activated	2.185		0.408	FGA,FGB,FGG,LDLR,TK1
vancomycin		biologic drug	Activated	2.97	bias	2.26e-07	ANXA1,CD44,CLU,EFEMP2,FGA,FGB,GTPBP4,LAMC2,LGALS3,RBM3,RTN4,S100A10,S100A11,TGIF1,TIMP1,TNFRSF12A,UPP1,VIM
aplidine		biologic drug	Activated	2.219	bias	1.59e-05	FOSB,FOSL1,JUN,JUNB,JUND	261 (19)
defibrotide		biologic drug				0.000128	F3,PLAT,SERPINE1
cyclosporin A		biologic drug		0.669	bias	0.000254	ANXA1,BCAT1,CASP2,CCND1,CD44,CDKN1A,CLU,CTGF,EFEMP2,EIF6,F3,FGA,FGB,FREM2,GTPBP4,HELLS,HMGCR,JUN,LAMC2,LDLR,LGALS3,MARF1,MICA,NFAT5,PA2G4,RBM3,RPS17,RPS6KA2,S100A10,S100A11,SERPINE1,SMTN,SYT7,TAF15,TAGLN,TGIF1,TIMP1,TNFRSF12A,UPP1,VIM	329 (18)
GnRH analog		biologic drug		-0.577		0.00558	ACTN4,ARHGEF10,BICD2,CLUH,DAXX,DVL1,DYNLL1,EIF2B2,FBLN5,FOXJ3,HNRNPDL,HSP90AB1,ITPR3,JUN,MAP2,MARF1,MYO9B,NCBP2,PABPC1,PHLDA2,POLR2E,PVR,PWP1,RBMS1,TAF15,TPM1,UBE2M,ZBTB1
romidepsin		biologic drug				0.00567	CCND1,CDKN1A,DDX21,EZH2,JUN,MICA,NF2,PLAUR,SERPINB2	285 (19)
lisinopril		biologic drug		0.152	bias	0.0111	CAST,JUN,LDLR,S100A6
desmopressin		biologic drug		0.625	bias	0.0448	AHNAK,EIF4B,HSPA8,HSPH1,LIMA1,NFAT5,PHLDB2,RPL23,S100A11
urotensin II		biologic drug				0.045	SMAD3,SOAT1

## Sheet: Upstreme Regulators_48 hr_MLR
Upstream Regulator	Expr Log Ratio	Molecule Type	Predicted Activation State	Activation z-score	Flags	p-value of overlap	Target molecules in dataset	Mechanistic Network
ATP7B	0.369	transporter		0.943		1.92e-17	ACLY,CDC20,CKS1B,CYP51A1,FASN,FDFT1,FDPS,HMGCR,HMGCS1,IDI1,LDLR,MAD2L1,MSMO1,SHCBP1,SMC2,SMC4,SQLE,TRIP13
SYVN1	0.069	transporter	Activated	3.7	bias	3.3e-11	AMOTL2,ATP1B3,AXL,BCAT1,CAVIN1,CD151,CD44,DAB2,EPHA2,F3,FAS,FASN,IRAK2,ITGA3,MYOF,PFN1,PVR,RPL18,SLC1A5,SLC43A2,SLC43A3,SLC4A7,TARS
MFSD2A		transporter				1.79e-07	ACSL4,CYP51A1,FASN,FDFT1,IDI1,LDLR,MVD,SCD
APOE	-0.972	transporter		-0.216	bias	1.86e-06	CAV1,CD44,CLU,CYR61,ECM1,F2R,F3,HMGCR,HMMR,HSP90AB1,ITGA3,ITGA5,JUN,LAMA1,LDLR,LIPG,LTBP1,MAP2,MAP2K3,MYBBP1A,MYO1B,NPNT,PLAU,PPARD,SERPINE1,TIMP1,ZYX	282 (19)
FOLR1	-0.29	transporter				0.000157	ACTN4,BASP1,CAV1,NAP1L1,PFN1,RPS24,S100A4,SHCBP1,SMC2,TAGLN2,TYMS
S100A6	1.236	transporter	Activated	2.449		0.000225	AURKA,CDK1,NCAPH,PBK,TMPO,TYMS	196 (7)
LCN2		transporter	Activated	2.646	bias	0.000337	ANLN,CKAP2,FASN,IVNS1ABP,KIF11,KIF23,LDLR,SCD,TAGLN2
ATP1A1	0.389	transporter				0.000961	HMGCR,LDLR	167 (5)
IPO9	0.621	transporter				0.000961	PTK2B,PXN
ZFYVE16	0.255	transporter				0.000961	CDKN1A,SERPINE1	202 (7)
TCOF1	0.62	transporter				0.00157	ANXA2,BCLAF1,CAPRIN1,CEBPZ,CNBP,PPRC1,S100A16,UTP4
ANXA5	0.206	transporter				0.00282	CDKN1A,F3	230 (15)
TFRC	0.674	transporter		-0.762		0.0042	ANXA2,CCNA2,CDC20,CDK1,CDKN1A,JUN,PTN,SERPINB8
ARRB1	0.115	transporter				0.00913	F3,FASN,JUNB,SERPINE1	270 (17)
IGFBP7	-0.448	transporter				0.0102	ASNS,CDKN1A,PCNA
LDLR	1.676	transporter				0.0112	ACLY,ALCAM,F3,FASN,HMGCR,LDLR,PLTP,SCD
ABCA1		transporter		-0.962		0.0124	ANXA1,CYP51A1,FDFT1,HMGCR,LDLR
MCL1	-0.167	transporter				0.0133	NQO1,TPT1
OBP2B		transporter				0.0133	FASN,SCD
DAB2	1.198	transporter				0.0182	DAB2,HMGCR
SLC29A1		transporter				0.0199	CDKN1A,FAS,ITGA5
NUP155	0.406	transporter				0.0238	FOSL1,SLC8A1
SLC2A1	-0.49	transporter				0.0299	SERPINE1,SLC1A5
NPC1L1		transporter				0.0299	HMGCR,HMGCS1
SLC2A12	-0.8	transporter				0.031	SLC1A5
CRABP1	0.329	transporter				0.031	CRABP2
SCARB1	0.037	transporter		-1.154		0.032	F3,FASN,HMGCR,LDLR
AMBP		transporter				0.0367	ITIH5,PLAU
NPC1	-0.291	transporter				0.0436	CAV1,HMGCR,LDLR,SCD
SLC13A1		transporter	Inhibited	-2.236		0.157	ACLY,EEF1G,KHDRBS3,MVD,SCD
IGF1R	0.258	transmembrane receptor		1.2	bias	1.03e-05	ACTN4,ANXA3,CALU,CDK1,CDKN1A,CKS2,CLU,FASN,FLNC,IGFBP5,IVNS1ABP,PHLDA2,PLAT,PLAU,RACGAP1,RPL24,RPL37A,RPS24,S100A4,TGFBI,TIMP3,TNNI1,TYMS	300 (21)
ITGB3		transmembrane receptor		0.842	bias	4.43e-05	ACLY,CDK1,ITGA5,LDLR,PCNA,PLAU,PLAUR,SERPINE1,SMAD3,TIMP1	145 (16)
SEMA7A		transmembrane receptor		1.664	bias	5.6e-05	CCNA2,ELN,IL13RA2,IL18,NOV,TIMP1
ITGAV	-0.138	transmembrane receptor		1.677	bias	0.000102	CDK1,CDKN1A,LDLR,PCNA,PLAU,SERPINE1,TIMP1	209 (19)
ITGA5	1.334	transmembrane receptor		0.555	bias	0.000104	CD44,CDKN1A,GAS1,JUN,JUNB,PLAU,PLAUR,PXN	284 (22)
OSMR	1.028	transmembrane receptor		0.97	bias	0.000148	ALB,FASN,FGB,OSMR,SCD,TIMP1	163 (11)
NGFR		transmembrane receptor		-0.579		0.000274	CCNA2,JUN,LDLR,PCNA,PLAT,SERPINE1	289 (18)
ITGB1	0.896	transmembrane receptor		0.459		0.000432	CDKN1A,GAS1,ITGA5,JUN,JUNB,LAMA1,PLAU,PLAUR,SERPINE1,THBS1	179 (17)
FAS	1.088	transmembrane receptor		0.467		0.000634	ANXA2,CD44,CDC42EP2,CDKN1A,F3,FAS,FBN1,FOSB,GLIPR1,IL18,JMJD6,JUN,JUND,LDLR,PDLIM7,PHLDA2,PLAU,PLEC,SERPINB2,SERPINE1,SHC1,STK17A,TAGLN2,TPM1	187 (19)
TREM1		transmembrane receptor		1.069	bias	0.00363	ABL2,ASNS,CDK1,CENPU,CKS2,F3,FOSL1,NT5E,PALM2-AKAP2,PHLDA2,SERPINB2,TFPI2,THBS1,TMPO	121 (7)
ENG		transmembrane receptor				0.00759	ELN,ITGA5,PLAU,SERPINE1,THBS1	285 (17)
IFNAR1		transmembrane receptor		-0.453	bias	0.0138	AXL,HMGCR,HMGCS1,IDI1,IL18,PLAT,SERPINE1,SQLE,TGM2,THBS1
TRB		transmembrane receptor				0.0166	CD44,CDKN1A,FAS,NT5E
CAV1	1.654	transmembrane receptor		1.202		0.0283	CAV1,CAVIN1,CDKN1A,FAS,FGB,NQO1,PCNA,SERPINE1,THBS1
TNFRSF8		transmembrane receptor		0.651		0.0406	AHNAK,CDKN1A,FAS,JUNB,MRTO4
LEPR		transmembrane receptor				0.0424	DNAJC7,FASN,HMGCR,LDLR,PPARD,SERPINE1,STUB1,TIMP1,TIMP3,VGF
EEF1A1	1.002	translation regulator				0.00282	CCNA2,S100A4
EIF4G2	0.768	translation regulator				0.00303	CDKN1A,JUN,PLAT
FMR1	0.223	translation regulator		-0.343	bias	0.0222	BASP1,EEF2,MAP1B,PFN1,PLAT
EIF4E	0.733	translation regulator	Activated	2.828	bias	0.0283	BCLAF1,CDKN1A,CKS2,FOSL1,IL18,PA2G4,PCNA,PLAUR,UPP1
EIF3I	0.891	translation regulator				0.031	SERPINE1
CELF1	0.517	translation regulator				0.0439	CDKN1A,FHL2
TP53		transcription regulator	Inhibited	-2.505		5.11e-40	ACLY,ACTN4,AKAP12,ALB,AMOTL2,ANLN,ANXA1,ANXA2,ANXA3,ASNS,ATAD2,AURKA,AURKB,BUB1B,CALU,CASP2,CAV1,CCNA2,CD44,CDC20,CDK1,CDKN1A,CENPF,CEP55,CHEK1,CHEK2,CKAP2,CKS1B,CLU,CNN3,CXCL12,CYP51A1,CYR61,DCK,DDX39A,DHCR24,DHFR,DKK1,DLGAP5,DNMT1,DUT,EPHA2,EZH2,F2R,F3,FANCI,FAS,FASN,FBLN2,FDFT1,FDPS,FHL1,FHL2,FIGNL1,FOSL1,FSTL3,GART,GAS1,GLIPR1,HMGB2,HMGCR,HMGCS1,HMMR,HSP90AB1,HSPH1,IGFBP5,IPO7,JUN,JUNB,JUND,K…	261 (19)
MYC		transcription regulator	Activated	4.229	bias	1.14e-26	ABCA7,ABCF2,ACSL4,ACTN4,AKAP12,ALB,ALCAM,ASNS,ATAD3B,AURKB,AXL,BCAT1,BUB1B,CAPN2,CAV1,CCNA2,CD151,CD44,CDC20,CDK1,CDKN1A,CHEK1,CKS2,CLU,CNBP,CRABP2,CSDE1,CSE1L,DBN1,DDX18,DDX21,DHFR,DKK1,DNMT1,ECM1,EEF2,EFEMP1,EIF4A1,EIF4G1,EPHA2,EZH2,F2R,F3,FAS,FASN,FBLN2,FBLN5,FBN1,FBN2,FOSL1,FRZB,GART,GAS1,GLS,HMGA1,HNRNPAB,HSPH1,IPO7,ITGA3,JUN,MAD2L1,MCM5,MCM6,MCM7,METAP1,METAP2,MKI67,MTF2,MYBBP1A,MYO1B,NAP1L…	271 (20)
E2F4	0.528	transcription regulator				1.27e-24	ANLN,AURKB,CCNA2,CDK1,CDKN1A,CHEK1,CHEK2,CKS1B,CKS2,CSDE1,DHFR,DUT,FANCD2,FAS,FDFT1,HMMR,KIF4A,MAD2L1,MCM3,MCM4,MCM5,MCM6,MKI67,MRTO4,MYBL2,NASP,NDC80,PCNA,POLA1,POLA2,POLD1,PRC1,PRIM2,RANBP1,RFC4,RRM1,RRM2,SERPINE1,SMC2,SMC4,STMN1,TK1,TMPO,TOP2A,TPX2,UHRF1
E2F1		transcription regulator	Activated	3.956	bias	1.61e-22	ATAD2,AURKA,AURKB,CALD1,CAV1,CCNA2,CD44,CDC20,CDK1,CDKN1A,CHEK1,CHEK2,CLIC1,CRABP2,CSDE1,CSE1L,DHFR,DNMT1,DUT,EZH2,FANCD2,FAS,FGFR2,FHL1,HELLS,HMGA1,HMGB2,JPT1,KIF23,MAD2L1,MCM2,MCM3,MCM4,MCM5,MCM6,MCM7,MYBL2,NDC80,NUDC,NUSAP1,PA2G4,PCNA,PLK2,POLA1,POLA2,POLD1,PPM1G,PRIM2,RACGAP1,RANBP1,RFC4,RND3,RRM1,RRM2,RSL1D1,SERPINE1,SMC4,STMN1,THBS1,TK1,TOP2A,TYMS,UHRF1,VRK1	251 (15)
TBX2		transcription regulator	Activated	4.429		1.34e-20	ANLN,AURKA,AURKB,CCNA2,CDK1,CDKN1A,CHAF1B,CHEK1,CKAP2,CKS1B,DNMT1,EZH2,HAUS1,HELLS,LIG1,MAD2L1,MCM2,MCM4,MCM5,MCM6,MCM7,NCAPD2,PRC1,PRIM2,SMC2,TIPIN	199 (10)
YY1	0.523	transcription regulator	Inhibited	-2.219		2.04e-18	ALCAM,AURKA,AURKB,BTF3,BUB1B,CCNA2,CDKN1A,CLU,CXCL12,EEF1B2,FAS,FDPS,HELLS,HMGCR,IGFBP5,KIF11,KIF23,KIF2C,LAMA1,LDLR,MAD2L1,MCM4,MCM5,MCM6,MCM7,MKI67,NCAPD2,PCNA,PDGFA,POLA1,PRC1,RAD18,RLIM,RND3,RRM1,SLC23A2,TACC3,TAGLN,TGFBI,TGM2,TNNI1,TOP2A,UHRF1	248 (18)
CCND1	0.754	transcription regulator		1.529		1.89e-17	AFAP1,AHNAK,ATAD2,AURKA,BCLAF1,CALU,CCNA2,CD44,CDKN1A,CENPF,CEP55,CIP2A,DHCR24,DNMT1,EEF1B2,EPHA2,ERI1,FAM129B,G3BP1,HERC3,JPT1,KIF11,KIF2C,KIF4A,MARCKS,MCM4,MCM7,MELK,NCAPH,NOP2,NT5E,PCNA,POLD3,PRIM2,RAB3B,RACGAP1,RPL27A,RRM2,SERF2,SPC25,TPX2,TRIP13,TUBB,TYMS,UAP1,UHRF1	232 (16)
CDKN2A	0.796	transcription regulator	Inhibited	-3.872		1.14e-16	ATAD2,AURKB,BUB1B,CCNA2,CDK1,CDKN1A,CHAF1A,CPA4,DCK,DHFR,EEF1A1,EZH2,FAM111A,FHL2,GFRA2,HAUS1,HMGB2,IGFBP5,JUN,MAD2L1,MCM4,MCM5,MCM7,MCMBP,MELK,MKI67,MYBL2,PCNA,PDGFA,POLD2,POLD3,PTK2B,RFC4,RRM1,RRM2,S100A6,SERPINE1,TK1,TMPO,TPM1,UBR7,VRK1	258 (18)
MYCN		transcription regulator		1.806		1.6e-16	ABCA7,ABCF2,ACTN4,AMOTL2,BASP1,CAV1,CDKN1A,CLU,EEF1A1,EEF1G,EEF2,EIF4A1,EIF5A,EZH2,FBN1,FGFR2,HMGA1,HSP90AB1,ITGA3,MTF2,MYH9,PTMA,RPL18,RPL23A,RPL24,RPL26,RPL27,RPL27A,RPL28,RPL35,RPL37A,RPLP1,RPS24,RPS25,S100A10,SERPINE1,TAGLN,TGM2,TPM1,TUBB,ZYX	189 (7)
E2F3		transcription regulator		0.955	bias	4.51e-15	CCNA2,CDK1,CDKN1A,DHFR,ECE1,EZH2,FBLN5,FGFR2,HMGB2,LAMA4,MAD2L1,MCM2,MCM3,MCM4,MCM5,MCM6,MCM7,MYBL2,PCNA,POLA1,POLA2,PTMA,PTN,RRM1,RRM2,SERPINE1,THBS1,TIMP3,TK1,TMPO,TPX2	263 (16)
FOXO3	0.57	transcription regulator		-0.596	bias	1.53e-13	ACLY,ANXA1,ANXA3,AURKA,BUB1B,CAV1,CDC20,CDKN1A,CEP55,CLDN1,CYR61,DLGAP5,ELOVL5,FASN,FGFR2,FOSB,HMGCR,JUNB,KIF15,KIF2C,MCM2,MCM4,MCM7,MKI67,NCAPD2,NOLC1,NPNT,NT5E,PBK,PCNA,PLAU,PPRC1,SBSN,SLC1A4,SPAG5,TIPIN,TPX2,YBX1,ZWINT	285 (23)
JUN	1.263	transcription regulator		1.879	bias	3.35e-13	ACAT2,AKAP12,ANGPTL2,ANXA1,ANXA2,ASNS,AXL,CAPN2,CAV1,CCNA2,CD44,CDC20,CDK1,CDKN1A,CLU,CYR61,DKK1,DNMT1,EEF2,EIF4A1,F3,FAS,FBLN5,FLNC,FOSL1,FRZB,HMGA1,JUN,JUNB,LTBP1,MVD,NOV,NQO1,PENK,PLAU,PLAUR,PTGDS,PTPN6,S100A10,SCD,SERPINB2,SERPINE1,SLC8A1,STMN1,THBS1,TIMP1,TK1	309 (19)
RB1	0.972	transcription regulator	Inhibited	-3.047		4.26e-13	ATAD2,AURKB,CCNA2,CDK1,CDKN1A,CHAF1A,CPA4,DCK,DHFR,DNMT1,EZH2,F3,FAM111A,FAS,FOSL1,HAUS1,HMGB2,KPNA4,LIG1,MAP2K3,MCM2,MCM3,MCM4,MCM5,MCM6,MCM7,MCMBP,MELK,MYBL2,PCNA,POLD3,RANBP1,RFC4,RRM1,RRM2,RSL1D1,SERPINE1,TMPO,TNNI2,TUBA1A,TYMS,UBR7,VRK1	175 (12)
RRP1B	0.851	transcription regulator				8.25e-13	AURKA,CCNA2,CDC20,CDK1,CDKN1A,CHEK1,DHFR,HAT1,HSP90AB1,KIF11,MCM2,MCM3,MCM4,MCM5,MCM6,PCNA,POLD1,PRKCA,RPL14,RPL27,RPL37A,TOP2A
RBL1		transcription regulator	Inhibited	-2.191	bias	1.25e-12	AURKB,CCNA2,CDK1,CDKN1A,DHFR,F3,FAS,MCM2,MCM3,MCM5,MCM6,MCM7,MYBL2,PA2G4,PCNA,RRM1,RRM2,THBS1,TYMS	259 (15)
E2F2		transcription regulator		0.842	bias	4.89e-12	CCNA2,CDK1,CDKN1A,DHFR,ECE1,EZH2,FGFR2,MCM2,MCM3,MCM4,MCM5,MCM6,MCM7,MYBL2,PCNA,POLA1,RRM2,SERPINE1	140 (13)
TP63		transcription regulator	Activated	3.067	bias	5.51e-12	AXL,CCNA2,CDK1,CDKN1A,CKS2,CYR61,DKK1,DNMT1,EPHA2,F2R,F3,FAS,FASN,FBN1,FGFR2,FOSL1,ITGA3,JUNB,KIF23,MAD2L1,MAP2K3,NT5E,PCNA,PLAU,POLD2,PRKAG2,RACGAP1,RIN1,S100A2,S100A4,SERPINB2,SERPINE1,SERPINF1,SFN,SMAD3,TAGLN,THBS1,TIMP3,TIPIN,TPM1,UBE2H	303 (23)
MITF	0.56	transcription regulator	Activated	3.822	bias	1.4e-11	ALCAM,AURKB,BEST1,CD151,CD44,CENPF,CEP55,CHAF1A,CRX,HAUS8,ITGA3,IVNS1ABP,KIF4A,LIG1,MCM2,MCM4,MCM5,MCM6,NCAPD2,NPM3,NUF2,POLD1,SERPINE1,SERPINF1,SPAG5,SPC25,TACC3,TPX2,TRPM1,UPP1,ZNF114	118 (7)
FOXM1		transcription regulator	Activated	3.212	bias	1.68e-10	ANXA1,AURKB,BUB1B,CAV1,CCNA2,CDC20,CDK1,CDKN1A,CENPF,CKS1B,CKS2,CXCL12,IPO7,LAMA4,MKI67,PCNA,PDGFA,PLAUR,PRC1,STMN1,TOP2A	285 (25)
KDM5B		transcription regulator	Inhibited	-4.112	bias	2.16e-10	AURKA,BUB1B,CAV1,CDK1,CLDN1,DHCR24,DLGAP5,EHD1,EIF5B,FGFR2,FHL1,HMMR,IVNS1ABP,KIF2C,MCM2,MCM3,NCAPH,NDC80,PBK,PSME3,TOP2A,UBR7	72 (3)
TCF3		transcription regulator	Inhibited	-2.558		3.08e-10	ALCAM,ANLN,AURKA,CCNA2,CDC20,CDK1,CDKN1A,CEP55,CIP2A,CKS2,DCK,DUT,FGFR2,HMGB2,HMMR,JUN,JUND,KIF11,KIF2C,KIF4A,MAD2L1,MKI67,MSMO1,NCAPG,NDC80,NUF2,NUSAP1,POLE4,PRC1,RACGAP1,RRM2,SPC25,TOP2A,TYMS,VSIR	79 (5)
JUNB	1.348	transcription regulator		0.442	bias	1.51e-09	ACAT2,ACLY,CAV1,CDC20,CLU,EEF2,FASN,FBLN2,FBLN5,FOSL1,JUNB,MVD,PENK,PLAU,PLAUR,SCD,SERPINB2,SERPINE1,SLC8A1,TIMP1	221 (11)
E2F5		transcription regulator				1.66e-09	AURKB,CDK1,CDKN1A,DHFR,MYBL2,PA2G4,PCNA,RANBP1,SERPINB2,SERPINE1
HDAC1	0.48	transcription regulator		-1.697		2.18e-09	AKAP12,CAVIN2,CCNA2,CD44,CDK1,CDKN1A,DHFR,FAS,LIG1,MCM3,MCM5,MCM7,NASP,PDGFA,PLAU,POLD2,POLE4,PRIM2,PTPN6,RRM2,SERPINB2,SLC8A1,TAGLN,TGM2,TNNI2,TOP2A,TUBB3,TYMS,UHRF1	230 (18)
TCF4		transcription regulator				3.12e-09	ALCAM,CCNA2,CDC20,CDK1,CDKN1A,CEP55,CIP2A,CKS2,DCK,DKK1,DUT,HMGB2,HMMR,JUN,MAD2L1,MKI67,NCAPG,NDC80,NUF2,PLAU,PRC1,RACGAP1,RRM2,SPC25,VSIR	134 (7)
HNF4A		transcription regulator		0.719	bias	4.81e-09	ABT1,ACLY,ADSS,AHNAK,AJUBA,ALB,BAZ1A,BCCIP,BCLAF1,C14orf119,CASP2,CAV1,CBS/CBSL,CCNA2,CD3EAP,CDC42EP2,CDK1,CDKN1A,CENPU,CHEK2,CKS2,CLDN1,CMSS1,CNBP,CRABP2,CYP51A1,DCK,DDX18,DDX27,DTX3L,EIF4G1,EPHA2,FAS,FDPS,FGB,FHL1,FOSL2,FTSJ1,GAS1,GINS2,GRWD1,HMGB2,HSPH1,IVNS1ABP,JUN,JUNB,KIF15,KIF1B,LCMT2,LDLR,MCM3,METAP2,MPP1,MRTO4,MTF2,NAA10,NAA50,NCAPD2,NCAPH2,NDC80,NF2,NOL7,NOLC1,NOP16,NOP53,NOSIP,NPNT,NRD…	281 (16)
FOXO1	0.318	transcription regulator	Activated	4.196	bias	2.37e-08	ACLY,ALB,ANLN,ANXA3,CASP2,CAV1,CCNA2,CDK1,CDKN1A,CENPF,DLGAP5,ELOVL5,FAS,FASN,FDPS,FOSB,HMGCR,HSP90AB1,IL18,ITGA3,JUN,JUNB,KIF11,MCM5,MVD,NCAPG,NOV,NUSAP1,PBK,PRC1,SCD,SERPINB2,SERPINE1,SFN,SPC25,SQLE,THBS1	294 (20)
NFYB		transcription regulator				2.45e-08	ACLY,CAV1,CBS/CBSL,CDK1,CENPF,CHEK2,CIP2A,CKS2,CSDE1,FAS,FBXO42,FGFR2,GALNT2,GART,HMGB2,KHDRBS3,LCOR,NOSIP,PCNA,PTPN6,RRM2,S100A4,SERBP1,TIMP3,TOP2A,TPM1,TYMS,UHRF1
NFYA	0.477	transcription regulator		1.912	bias	3.49e-08	ACLY,ALB,CBS/CBSL,CDK1,CDKN1A,CHEK2,FASN,FGFR2,JUN,JUNB,JUND,POLA1,RRM2,SCD,TOP2A	150 (14)
SP1	0.794	transcription regulator		1.64	bias	3.8e-08	AKAP12,ASNS,CAV1,CBS/CBSL,CCNA2,CDK1,CDKN1A,CRABP2,CXCL12,CYP51A1,DHCR24,DHFR,DIAPH3,F2R,F3,FAS,FASN,FOSL1,HMGA1,HMGCR,JUN,LAMA1,LDLR,MYBL2,PDGFA,PENK,PLAU,PLAUR,POLD1,PPARD,PRKCA,PROCR,PTN,RANBP1,SERPINE1,SLC4A7,SMAD3,SOAT1,TAGLN,TFPI2,TIMP1,TIMP3,TYMS	294 (19)
SREBF2	0.404	transcription regulator	Activated	3.663	bias	5.45e-08	ACLY,CDKN1A,CYP51A1,FASN,FDFT1,FDPS,HMGCR,HMGCS1,IDI1,LDLR,MSMO1,MVD,SCD,SQLE	138 (15)
HTT	0.327	transcription regulator		-1.134		5.52e-08	ACAT2,ADRA2B,AKAP12,AP1S1,BASP1,CASP2,CDKN1A,CIT,CLDN1,CYP51A1,EEF1A1,EEF2,FASN,FDFT1,FDPS,FHL1,FOSL1,GJC1,HMGA1,HMGB2,HMGCR,HMGCS1,HSP90AB1,IGFBP5,JUN,JUNB,KLF5,LDLR,MAP2,MFAP4,NAA15,PCNA,PENK,PFN1,PLAUR,PLOD3,PPARD,PPRC1,SERPINF1,SMC2,STMN1,TAGLN,TGFBI,TGM2,TIMP3,TNNI2,TUBB,UBE2H,VGF,YBX1	302 (23)
FOS		transcription regulator		1.48		6.7e-08	AGPS,CALU,CAPN2,CCNA2,CD44,CLU,COL8A2,CRABP2,DNMT1,F3,FASN,FBN1,FOSB,FOSL1,FRZB,GAS1,HMMR,IGFBP5,JUN,JUNB,KIF1B,KRT13,LTBP1,MCM5,MYH9,NQO1,PENK,PFN1,PLAT,PLAU,PLAUR,PLK2,PTGDS,RPS24,S100A10,SCD,SERPINB2,SERPINE1,STMN1,TGFBI,TIMP1,TUBB	282 (17)
SMARCA4	0.676	transcription regulator		0.746	bias	7.04e-08	ACTN4,AHNAK,ALB,ANGPTL2,ASNS,C19orf33,CCNA2,CD44,CDKN1A,CHEK2,COTL1,DDX18,DHFR,EVA1A,F3,FAS,FGFR2,FGG,FHL2,FOSL2,GPM6A,IGFBP5,ITGA3,ITGA5,JUN,KHDRBS3,MAP1B,PHLDA2,PLAT,PLAUR,POLE4,RRM2,S100A2,S100A6,SERPINB2,SERPINB8,SERPINE1,SLC23A2,SLC43A3,TAGLN,TNNI2,TPM1,TUBB,TYMS,UBE2H	277 (18)
SMARCB1	0.275	transcription regulator		-1.872	bias	3.14e-07	AURKA,CCNA2,CD44,CDK1,CDKN1A,DHFR,FAS,KIF11,KIF23,MCM2,MCM3,MCM4,MCM5,MYBL2,POLA1,PRIM1,PTN,RAB3B,RND3,SMC4	214 (14)
EGR1		transcription regulator	Activated	2.447	bias	3.24e-07	CAV1,CAVIN1,CD44,CDC20,CDKN1A,CLU,F3,FAS,FOSL1,HMGCR,JUN,JUNB,JUND,LDLR,PDGFA,PLAU,SERPINE1,SQLE,THBS1,TIMP1,TOE1	299 (20)
SREBF1		transcription regulator	Activated	3.845	bias	3.44e-07	ACLY,ACSL4,BEST1,CDKN1A,CYP51A1,FAS,FASN,FDFT1,FDPS,GRSF1,HMGCR,HMGCS1,IDI1,LDLR,MSMO1,MVD,PLTP,PTGDS,RPS24,SCD,SERPINE1,SQLE,TNNI1,TNNI2,VGF	231 (16)
HDAC2	0.725	transcription regulator	Inhibited	-2.51		7.24e-07	CAVIN2,CDKN1A,DKK1,F3,FAS,LIG1,MCM3,MCM5,MCM7,NASP,PLAU,POLD2,POLE4,PRIM2,SLC8A1,TAGLN,TNNI2	227 (14)
SRF	0.379	transcription regulator	Activated	3.188	bias	8.19e-07	AKAP12,CALD1,CAPRIN1,CDKN1A,CLDN1,EIF6,FBXO42,FHL1,FHL2,FOSB,FOSL1,GLIPR1,GLRX3,GPATCH4,GPM6A,JUN,JUNB,LDLR,MYH9,MYO1B,PDLIM7,RFC4,RND3,SERPINB2,SLC8A1,SMTN,SOSTDC1,TAGLN,ZYX	67 (3)
FOXO4		transcription regulator		0.165	bias	1.03e-06	ACLY,ANXA3,CAV1,CDKN1A,CYP51A1,DHCR24,ELOVL5,FASN,FDFT1,HMGCR,HMGCS1,IDI1,SCD,SERPINE1
EPAS1		transcription regulator		-0.095	bias	1.63e-06	ABCF2,AKAP12,AXL,CAV1,CDKN1A,CLDN1,CNKSR2,CORO1A,CYP51A1,EIF5A,FASN,FBLN2,FHL1,GLS,HMGCS1,IGFBP5,ITIH5,LDLR,PRKCA,SERPINE1,TNNI1	301 (16)
TWIST1		transcription regulator		0.636	bias	1.76e-06	ALCAM,AXL,CD44,CDKN1A,CLU,CXCL12,EZH2,FAS,FBN2,FGFR2,FOSL1,FREM2,IGFBP5,NT5E,TGFBI,TIMP3,YBX1,ZYX	202 (7)
TP73		transcription regulator		1.34	bias	2.24e-06	CASP2,CDC42EP2,CDK1,CDKN1A,CLDN10,CNN3,CYR61,DHFR,EPHA2,FAS,FASN,IGFBP5,ITGA5,LIG1,LTBP1,PLK2,POLD2,PRKAG2,PROCR,S100A2,SERPINE1,SERPINF1,SFN,STMN1,THBS1,TIMP1,TNNI1,YBX1	285 (21)
FOSL1	1.97	transcription regulator		1.129		2.34e-06	AXL,CD44,ELN,F3,FOSB,FOSL1,JUN,JUNB,PLAU,PLAUR,SERPINB2,SERPINE1	213 (10)
YAP1	0.332	transcription regulator		1.067	bias	2.84e-06	AMOTL2,ANLN,AURKB,CAVIN2,CDK1,CDKN1A,CYR61,DIAPH3,MCM6,NF2,POLA1,SFN,TAGLN,UHRF1	223 (11)
E2F6		transcription regulator		-1.89	bias	2.84e-06	CHEK2,DHFR,GINS2,LIG1,MCM2,MCM3,MCM5,POLA2,RFC4,RRM2,SERPINE1	89 (7)
GATA1		transcription regulator	Inhibited	-2.357		3.16e-06	CNN3,DUT,FHL1,FOSB,GART,HNRNPAB,IPO5,JUNB,MCM3,MCM5,NOP2,PCNA,POLA2,POLD1,PTPN6,RANBP1,RFC4,RPL27A,RRM1,TGM2,TOP2A,UAP1
CREB1	-0.187	transcription regulator	Activated	2.775	bias	3.2e-06	ANGPTL2,AURKA,CCNA2,CDKN1A,CYP51A1,CYR61,ECM1,FASN,FGFR2,FOSB,GFRA1,GLS,HMGCR,HMGCS1,IDI1,JPT1,JUN,JUNB,KLF5,LAYN,LDLR,MCM5,MCM6,MKI67,MSMO1,MVD,MYBL2,MYO1B,PCNA,PENK,PLAT,POLE4,SCD,SMS,STMN1,TAGLN2,TPT1,UPP1,VGF	283 (19)
HSF1	0.631	transcription regulator		0.265		3.5e-06	ATN1,BUB1B,CCNA2,CDK1,CKS1B,CKS2,CLU,EFEMP1,FASN,HSP90AB1,HSPH1,JMJD6,JUN,KNTC1,LDLR,MICA,POLA2,RANGAP1,SHC1	233 (10)
WT1		transcription regulator		-0.352		4.81e-06	ASNS,CAPRIN1,CBS/CBSL,CDKN1A,CHAF1B,CLIC1,FDFT1,FDPS,FOSB,IDI1,JUNB,JUND,MPP1,PDGFA,PLAUR,SERPINE1,SMAD3,SQLE,TARS,THBS1,TIMP3,YBX1	265 (13)
SMAD7		transcription regulator		-0.996		5.08e-06	CCNA2,CDK1,CDKN1A,EFEMP1,FAS,FSTL3,NID2,PCNA,PLAT,SCD,SERPINE1,SMAD3,TAGLN,TGFBI,TIMP1,TIMP3	290 (22)
E2F7		transcription regulator				5.35e-06	CCNA2,CDK1,CHEK1,DHFR,KIF23,RACGAP1
CTNNB1	0.071	transcription regulator	Activated	3.57	bias	6.55e-06	ACTN4,ADSS,ALCAM,ANXA1,BTF3,CCNA2,CD44,CDKN1A,CHEK2,CLU,CRABP2,CXCL12,CYP51A1,CYR61,DIAPH3,DKK1,ECM1,EHD1,EIF5A,F2R,FAS,FBLN2,FOSL1,FSTL3,IGFBP5,JUN,KIF23,KLF5,LIMD2,NOP53,PCNA,PFN1,PHLDA2,PLAU,PLAUR,S100A4,SCD,SERPINE1,SFN,SLC1A5,SLC39A14,SMS,TGM2,TIMP1,TIMP3,TNIK,TUBB2B	317 (22)
CEBPA		transcription regulator		0.314	bias	9.06e-06	ACLY,AKAP12,ALB,ANXA1,ASNS,CCNA2,CDKN1A,CRABP2,DDX21,DHFR,EDF1,FASN,FHL1,GAS1,GLIPR1,HMGA1,HMGCR,JUN,JUNB,KLF5,MALT1,MYBL2,NF2,PCNA,PPARD,RIN1,SBSN,SCD,SERPINB2,SERPINE1,SERPINF1,THBS1	299 (23)
CCNE1		transcription regulator		1.937	bias	1.05e-05	CAPN2,CCNA2,CD44,CDKN1A,MCM2,MCM4,PCNA	309 (18)
E2F8		transcription regulator				1.12e-05	CCNA2,CDK1,CHEK1,KIF23,RACGAP1
TRRAP	0.382	transcription regulator				1.12e-05	CDKN1A,MAD2L1,MCM3,MCM4,PCNA	55 (5)
SP3	0.447	transcription regulator		1.11	bias	1.33e-05	AKAP12,ASNS,CBS/CBSL,CDKN1A,CYP51A1,DHFR,F2R,F3,FAS,FOSL1,JUN,LAMA1,LDLR,PLAU,PLAUR,PROCR,SERPINE1,SLC4A7,TAGLN,TIMP1	271 (15)
PML	0.462	transcription regulator		-1.841		1.67e-05	ACSL4,CDKN1A,CIT,DNAJC9,FAM50A,FANCD2,FAS,FASN,HMGCR,LDLR,MCM6,NQO1,PRKCA,SCD,STMN1	245 (16)
HIC1		transcription regulator	Inhibited	-2.529		1.67e-05	AHNAK2,CDKN1A,EPHA2,FHL2,GRSF1,MAP2K3,NOV,PLEC,TMEM47,TNS3
HNF1B		transcription regulator		-0.943		1.78e-05	ALB,CD44,CDK1,CLDN1,FGB,ITGA3,NID2,PLAU,PLAUR,S100A2,S100A4,S100A6,SULF1,UPP1
TAL1		transcription regulator		0.767		1.98e-05	CDKN1A,CENPU,DNMBP,FBN1,GALNT7,HELLS,JUN,KIF15,MAP2,MARCKS,MCM2,MCM4,MELK,MVD,NCAPG,PTK2B,SERPINB2,STK17A,UBE2H,ZBTB21
NUPR1		transcription regulator		-0.87		2.11e-05	ABL2,AKAP12,AURKA,BUB1B,C19orf33,CASP2,CCNA2,CYR61,DHCR24,ERCC6L,FAM111A,FAM83G,FANCD2,FHL2,ITPR3,KIF11,KIF23,KIF2C,MAP1LC3B2,MGLL,MKI67,MSANTD3,NAA40,POLA2,SERPINE1,SH2D5,SHCBP1,SPAG5,SPATS2L,SPC25,TMPO,TNS3,UAP1,UPP1
HOXD3		transcription regulator	Activated	2.414	bias	2.33e-05	ITGA5,SERPINE1,TAGLN,TGFBI,TGM2,THBS1
HIF1A		transcription regulator	Activated	3	bias	2.64e-05	ABCF2,AKAP12,ASNS,AURKA,AXL,CAV1,CD44,CDKN1A,CLDN1,CORO1A,CXCL12,CYR61,EIF4G1,EIF5A,FHL1,FHL2,FHL3,IGFBP5,ITGA5,JUN,NOV,NT5E,PDGFA,PLAUR,PRKCA,SERPINE1,SULF1,THBS1,VASP	293 (18)
MYBL2	-1.379	transcription regulator		-0.148	bias	3.18e-05	CCNA2,CDK1,CLU,ELN,IGFBP5,MYBL2,SLC1A5,TOP2A	243 (12)
JUND	1.138	transcription regulator		1.546	bias	3.39e-05	CLU,F3,FOSL1,JUND,PENK,PLAU,PLAUR,SERPINB2,TIMP1,TK1	251 (14)
MTPN	-0.216	transcription regulator	Activated	3.293	bias	4.47e-05	ANXA1,CCNA2,CDK1,FAS,JUN,PLAT,S100A10,S100A6,SERPINE1,TAGLN,TUBA1A	251 (7)
KLF4		transcription regulator		0.714	bias	4.5e-05	ALB,ALCAM,BUB1B,CD44,CDKN1A,CRABP2,EFEMP1,EPHA2,FRZB,KLF5,KRT13,LAMA1,NF2,NOV,PLAT,PLAUR,POLE4,SERPINB2,SERPINE1,SLC4A7,TAGLN	282 (16)
TFAP2A		transcription regulator		-0.039		4.61e-05	ALCAM,ANXA1,CDKN1A,DCBLD2,EFEMP1,F2R,FREM2,MCM5,PLAU,PLAUR,PPARD,TPM1	265 (14)
PPARGC1B		transcription regulator	Activated	2.086	bias	5.18e-05	DHCR24,FASN,FDFT1,FDPS,HMGCR,MCM4,MVD,SCD,SQLE
HMGA1	1.388	transcription regulator		-0.372		6.36e-05	CAV1,CD44,CYR61,DAB2,FOSL2,HMGCR,IDI1,JUNB,KRT12,LAMA1,MVD,NF2,PHLDA2,TAGLN,ZYX
ZFP36		transcription regulator	Inhibited	-2.952	bias	7.77e-05	CDKN1A,FOSL1,JUN,KIF11,KNTC1,NUF2,PBK,PLAU,PLAUR,PRC1,TOP2A	339 (23)
TFDP1		transcription regulator		1.98	bias	8.45e-05	CDK1,CDKN1A,DHFR,FGFR2,MYBL2,RANBP1,STMN1	197 (13)
MED1	0.783	transcription regulator	Activated	2.881	bias	8.61e-05	ACLY,AURKA,AURKB,CDC20,CDK1,CDKN1A,CHAF1A,EDF1,FASN,HDAC7,MAD2L1,POLE4,PTMA,THBS1,TNNI1	201 (7)
CEBPB	0.407	transcription regulator		0.435	bias	8.63e-05	ALB,ASNS,CCNA2,CDKN1A,DAB2,DHFR,DYNLT1,FAS,FGFR2,FHL1,FHL2,GAS1,HMGA1,JUN,LDLR,MCM3,MYBL2,PCNA,PLAUR,PPARD,RAD18,SBSN,SCD,SERPINB2,SERPINE1,TUBB3,UPP1,ZYX	284 (19)
MEF2D	-0.075	transcription regulator		-1.964		0.000118	FOSB,JUN,JUNB,JUND,MCM3,MCM5,MCM6,PCNA,TNNI1
NFKBIA		transcription regulator		-0.862		0.000121	AURKB,AXL,BCCIP,BUB1B,CCNA2,CDKN1A,CKS1B,CLU,CXCL12,F3,FAS,FHL2,HMGA1,ITGA3,JUN,JUNB,KLF5,PCNA,PDGFA,PLAT,PLAU,RPL27A,RRM1,SERPINB2,SOAT1,TIMP1,TIMP3,TMPO,UBE2H	329 (20)
NEUROG1		transcription regulator		-1		0.000171	CAVIN2,MFAP4,NOG,PLK2,S100A4,SERPINF1,SLC43A3,SULF1,THBS1
MEF2C		transcription regulator		-0.093	bias	0.000172	CCBE1,CDKN1A,FOSB,FRZB,JUN,JUNB,JUND,S100A4,SLC8A1,TNNI1,TNNI2,TPM1	20 (2)
SIRT2	-0.028	transcription regulator	Activated	2.236	bias	0.000229	FDFT1,HMGCR,IDI1,MVD,SQLE	107 (6)
SPDEF		transcription regulator		-1.504	bias	0.000242	CDKN1A,ITGA3,ITGA5,PLAU,PLAUR,PRKCA,SERPINE1,SMAD3,VASP	245 (7)
TEAD2		transcription regulator				0.000254	CDK1,MCM6,POLA1,UHRF1	48 (4)
HDAC6	0.138	transcription regulator		1.195	bias	0.000281	JUN,JUNB,NOG,PLAU,SERPINE1,TAGLN,TGFBI	319 (21)
ELK1		transcription regulator		1.901	bias	0.000314	CDKN1A,FOSB,FOSL1,JUN,JUNB,PRKCA,TAGLN,THBS1	241 (17)
SMAD3	1.051	transcription regulator	Activated	3.102	bias	0.000393	ALB,CDKN1A,ELN,FSTL3,JUN,JUNB,JUND,PCNA,POLE4,PPARD,SERPINE1,SMAD3,TAGLN,THBS1,TIMP1,TIMP3,TPM1,ZYX	296 (20)
ERG		transcription regulator	Activated	2.309	bias	0.000401	CCNA2,DBN1,DIAPH3,DNMBP,EZH2,FHL1,FLNC,FOSB,HMMR,PLAT,PLAU,PLAUR,PTPN6,PXN,RPL27A,THBS1	259 (12)
REL	0.352	transcription regulator	Activated	2.679	bias	0.000435	ACSL4,AGPS,ANLN,CDKN1A,CLDN10,COTL1,DDX18,DHFR,DUT,EZH2,F3,FAS,FOSL1,IL18,JUN,KPNA3,PLK2,PTGDS	309 (19)
ONECUT1		transcription regulator				0.000547	ABL2,C14orf119,CASP2,CYP51A1,EIF4A1,ELOVL1,FAS,FASN,HMGB2,HMGCR,HSPH1,LRRC59,MYOF,NOLC1,PPARD,RPLP1,SCD,SERPINB8,UTP3,WDR12
PIAS1	0.828	transcription regulator		0.692		0.000558	CDK1,CDKN1A,FASN,KLF5,SCD,TAGLN	270 (22)
BMI1		transcription regulator		-0.147		0.000572	AURKA,CDKN1A,GLIPR1,KIF1B,MCM3,RRM1,SMAD3	198 (7)
FOSB	1.325	transcription regulator		1.4	bias	0.000656	FOSB,FOSL1,SERPINB2,SERPINE1,SMAD3,TIMP1	129 (7)
CREM		transcription regulator		0.6		0.000929	ADORA3,CRABP2,CYP51A1,HAND2,HMGCR,HMGCS1,IDI1,JUNB,KLF5,LDLR,MSMO1,SMC4,THBS1	237 (19)
SNW1	0.487	transcription regulator				0.000947	CDKN1A,PLAU,SERPINE1	158 (7)
KLF2		transcription regulator		-1.042	bias	0.00105	CAV1,CDKN1A,ECM1,ELN,F3,JUNB,MVP,NQO1,PTGDS,SERPINE1,TFPI2,THBS1,TIMP1	271 (14)
KLF5	1.268	transcription regulator		0.918	bias	0.00134	CDK1,CDKN1A,KLF5,LAMA1,PCNA,PDGFA,TAGLN	123 (7)
PAX3		transcription regulator				0.00136	ANXA1,ASNS,ATN1,CD151,CDKN1A,CLU,DBN1,F3,FHL1,NUDT1,PCNA,SFN,TFPI2,TIMP3,TNNI1	201 (7)
MYOCD		transcription regulator		1.247	bias	0.00138	CALD1,CCBE1,CDKN1A,GJC1,HAND2,S100A4,TAGLN,TNNI1,TPM1	37 (3)
MDM2		transcription regulator		0.75		0.00143	CASP2,CCNA2,CDKN1A,IL13RA2,SFN,THBS1,TIMP1,TOP2A	272 (22)
KDM4A	0.283	transcription regulator				0.00158	CDKN1A,FHL1,JPT1,KLF5
ATF3		transcription regulator		0.309		0.00176	ASNS,AURKA,AURKB,CDK1,CDKN1A,JUN,LDLR,PENK,SERPINE1	313 (23)
GATA4		transcription regulator		-0.243		0.00196	ADSS,CCBE1,CLDN1,CRABP2,DAB2,JUN,NF2,S100A4,SLC8A1,TAGLN,TGFBI,TIMP1,TPM1
TAF4	0.398	transcription regulator		-1.067	bias	0.00205	ABL2,CLDN1,GAS1,KLF5,PBK,PDGFA,PENK,PTN,THBS1
CDKN2B		transcription regulator				0.00217	DHFR,DNMT1,SERPINE1	197 (11)
T		transcription regulator	Activated	2	bias	0.00245	ALCAM,CD151,CD44,ITGA3
TFAP2C		transcription regulator		-1.413		0.00273	ALCAM,ANLN,CD44,CDKN1A,FREM2,THBS1,TK1
LCOR	1.173	transcription regulator				0.00282	CDKN1A,TFPI2
SOX11	0.322	transcription regulator		0.895	bias	0.00286	ADSS,CAV1,DBN1,FAS,MYO1B,PDGFA,TUBA1A,TUBB3
SMARCD3	0.178	transcription regulator	Activated	2	bias	0.00299	ALCAM,CD151,CD44,ITGA3
RELA	0.673	transcription regulator	Activated	2.133	bias	0.00302	ACTN4,ALCAM,CAV1,CBS/CBSL,CD44,CDKN1A,ELN,F3,FAS,FOSB,JUN,JUNB,MICA,NF2,PLAU,PTGDS,PTPN6,PXN,SMOC2,TFPI2,TGM2,TUBB3,UBE2H,VASP	317 (22)
ATF4		transcription regulator		1.101	bias	0.00315	ASNS,BCAT1,CDKN1A,FASN,IGFBP5,JUN,NID2,OSMR,PENK,SERPINF1,SLC1A4,SLC1A5	266 (20)
TOB1		transcription regulator		-1.091		0.00353	AMOTL2,CCNA2,CDKN1A,CHEK1,MKI67,WDHD1	219 (7)
ETV5		transcription regulator				0.00353	ALCAM,CLDN1,CXCL12,ITGA5,KRT13,NCAM2
SNAI1		transcription regulator				0.00373	AFAP1,AXL,CDKN1A,CLDN1,CYR61,DKK1,FLNC,FOSL1,TPM1,VASP
FOSL2	1.853	transcription regulator		1.154	bias	0.00392	F3,FAS,FOSL1,SERPINB2,TIMP1,TK1	212 (9)
RUVBL2	0.766	transcription regulator				0.00407	MCM3,MCM4,PCNA	55 (5)
Ncoa6		transcription regulator				0.00407	FASN,SCD,SERPINE1	128 (11)
TEAD4		transcription regulator				0.00425	CYR61,FGFR2,JUN,JUNB,PLK2
HEY1		transcription regulator		-1.165	bias	0.0043	CDKN1A,GLS,SMTN,TAGLN
H2AFX	0.239	transcription regulator				0.0043	CLU,PTN,SFRP5,TIMP3
GLI1		transcription regulator		0.497	bias	0.00453	CAV1,CDKN1A,CLU,DKK1,FAS,FHL1,GALNT2,NOG,PAPSS2,PCOLCE2,PDGFA,PHLDA2,PVR,TIMP3	248 (7)
FOXD3		transcription regulator				0.0053	CDKN1A,EZH2,RND3
NCOA3	0.375	transcription regulator		1.121	bias	0.00547	CDKN1A,FASN,FGFR2,MCM7,PCNA,PPARD,TAGLN	259 (21)
CUX1	0.413	transcription regulator				0.0058	CCNA2,CDKN1A,MARCKS,POLA1,RACGAP1,THBS1	153 (7)
SIX5	0.24	transcription regulator		-1.982	bias	0.00595	IGFBP5,PLTP,PTN,SLC6A13
EHF		transcription regulator		1.134	bias	0.00599	CCBE1,CDK1,CRABP2,PLAT,PLAUR,PPARD,SERPINE1,TIMP1
MAX	0.288	transcription regulator				0.00599	CDKN1A,CSDE1,DHFR,EZH2,HMGA1,MTF2,PTMA,YBX1	44 (2)
CLOCK		transcription regulator				0.00685	ACSL4,CYP51A1,F2R,FASN,HSPH1,JMJD6,JUNB,MAP2K3,PA2G4,RANGAP1,RSL1D1
SUPT16H	0.967	transcription regulator				0.00691	CDKN1A,PDGFA,PLAU,TNNI2
VHL		transcription regulator		1.131	bias	0.00697	CAV1,CDKN1A,CXCL12,DAB2,F3,ITGA5,NOSIP,PCNA,TAGLN,TYMS	284 (20)
HES1	0.761	transcription regulator		-0.951	bias	0.00826	CDKN1A,GLS,PCNA,PTGDS,TAGLN,TUBB3	62 (7)
SNAI2		transcription regulator		-0.927		0.00898	AXL,CLDN1,CXCL12,CYR61,DKK1,ITGA3	89 (7)
TRIM29		transcription regulator				0.00903	CD44,CDKN1A
ZNF536	-0.174	transcription regulator				0.00903	MAP2,TUBB3
FOXK2	0.406	transcription regulator				0.00903	MCM3,SERPINE1
ZMIZ2	0.692	transcription regulator				0.00903	CD44,JUN
BRCA2		transcription regulator				0.00903	CDKN1A,SERPINE1
TFDP2		transcription regulator				0.00903	AURKB,DHFR	48 (3)
NFIL3		transcription regulator		0.152		0.00913	CDKN1A,FAS,FASN,SCD	246 (22)
ATF1	0.67	transcription regulator				0.00933	CYP51A1,FOSL1,JUN,PCNA,THBS1	103 (7)
APBB1	0.421	transcription regulator				0.0102	TAGLN,TPM1,TYMS
MAZ	0.088	transcription regulator				0.0102	CAV1,CDKN1A,FGG
SP2		transcription regulator				0.0102	CDKN1A,DHFR,SERPINE1
CBX3	0.854	transcription regulator				0.0102	CDK1,CDKN1A,RSL1D1
SPI1		transcription regulator		-0.392	bias	0.0104	CCNA2,CDK1,CDKN1A,DAB2,DDX21,HDAC7,IL18,ITGA5,JUN,PCNA,POLR1D,PTPN6,RPL18,TK1
CREBBP	0.383	transcription regulator		1.019	bias	0.0109	AKAP12,CD44,CDKN1A,CNN3,CXCL12,CYR61,DHFR,FDPS,FOSB,FOSL2,GFRA1,HMGCS1,JUN,JUND,KIF1B,KMO,LDLR,MCM3,PCNA,TAGLN,TRPM1
SKIL		transcription regulator		-0.321	bias	0.0113	CDKN1A,CKS2,CXCL12,SERPINE1,SLC1A5
ARNT	0.787	transcription regulator				0.0119	CAV1,CLDN1,EIF6,GAS1,MPP1,NQO1,RANBP1,RANGAP1,SERPINE1
SMARCA2	-0.06	transcription regulator				0.0123	CD44,DHFR,IGFBP5,RRM2,TAGLN,TYMS
CBX4	0.114	transcription regulator				0.0123	DHFR,MCM3,POLA1
RUNX2		transcription regulator		-1.206	bias	0.0125	CDKN1A,FGFR2,MKI67,PLAU,PTGDS,SERPINE1,TAGLN,TIMP1,TPM1
MAGED1	1.104	transcription regulator				0.0133	CDKN1A,JUN
AATF	0.782	transcription regulator				0.0133	CDKN1A,JUN
FUBP1	0.572	transcription regulator				0.0133	RPL32,STMN1
FOXP3		transcription regulator		-0.64		0.0133	ANXA1,CDKN1A,CHAF1A,EZH2,LIG1,NT5E,POLD1,POLD3
SQSTM1	0.913	transcription regulator		1.122	bias	0.0136	IL18,JUN,NQO1,PLAT,PLK2
HOXC8		transcription regulator		0		0.0149	GAS1,NQO1,SERPINF1,TAGLN
OTX2	-0.36	transcription regulator		-1.633	bias	0.0153	BEST1,DKK1,SLC16A8,SLC39A12,TMEM27,TRPM1
ETS2		transcription regulator		1.067	bias	0.0164	CDKN1A,JUN,JUNB,PLAU,PRIM2,TDP2
ZBTB17		transcription regulator				0.0166	CDKN1A,JUN,LDLR,OSMR
TAF1		transcription regulator				0.0171	CCNA2,CDK1,RPL34
BARX2		transcription regulator				0.0171	ANLN,TIMP1,TIMP3
SMAD2	0.527	transcription regulator		0.915	bias	0.0174	CDKN1A,FSTL3,SERPINE1,SMAD3,THBS1,TIMP3,TPM1
HAND2	1.01	transcription regulator		0.492	bias	0.0175	ADSS,CCBE1,HAND2,S100A4,TPM1
MYB		transcription regulator		0.558	bias	0.0175	CDK1,CNN3,CXCL12,HAND2,IGFBP5,JUN,PCNA,POLA1,SLC1A5
TBP	0.486	transcription regulator				0.0176	ASNS,CDKN1A,HMGCR,LDLR,RANBP1,RPL34
KHDRBS1	0.595	transcription regulator				0.0182	CD44,ECE1
FBXW7		transcription regulator		-0.786	bias	0.0184	JUN,KLF5,NQO1,SERPINE1
GLI3	0.214	transcription regulator		0.816		0.0188	FOSB,HAND2,HMGB2,JUNB,PVR,STMN1
NFKB1	0.507	transcription regulator		0.713	bias	0.0189	CDKN1A,CYR61,FANCD2,FAS,FGG,FOSB,GFRA1,IL18,MICA,PDGFA,PLAU,PTPN6,PXN,TK1,UBE2H
PKNOX1		transcription regulator				0.0199	MYBBP1A,PLAU,PTPN6
NAB2	0.294	transcription regulator				0.0199	CDKN1A,F3,PLAU
PDX1		transcription regulator		0.378		0.0209	ALB,ANXA2,CD44,F3,JUN,JUNB,MAP2,MPHOSPH10,NQO1,PAPSS2,PCNA
MLX	0.653	transcription regulator				0.0229	FASN,NOV,SCD
PPP1R13L	0.835	transcription regulator				0.0229	CDKN1A,CLDN1,ITGA3
ATF2	0.294	transcription regulator		1.154	bias	0.023	ANGPTL2,ASNS,CCNA2,F3,JUN,PENK,PLAU
STAT4		transcription regulator	Activated	2.795	bias	0.023	ADSS,AHNAK,ITIH5,LRRFIP1,MAGED1,PEX13,RCN3,S100A4,SERPINE1,TAF15,TIMP1,TUBB2B,VSIR
SMARCA1	0.535	transcription regulator				0.0238	CDKN1A,SFN
TSG101	0.531	transcription regulator				0.0238	CDKN1A,STMN1
STAT3	0.02	transcription regulator		0.686	bias	0.0241	CDK1,CDKN1A,CHEK1,DKK1,DNMT1,F3,FAS,FASN,FGB,FGG,GLIPR1,IGFBP5,IL13RA2,JUNB,MAP2,MICA,PLAU,PLAUR,POLE4,PTN,PTPN6,SERPINE1,TAGLN,TFPI2,THBS1,TIMP1
HDAC3	0.338	transcription regulator				0.0243	CDKN1A,ELOVL5,FASN,SCD,SERPINE1,TAGLN,TNNI2
SIN3B	0.226	transcription regulator				0.0261	DHFR,RRM2,TYMS
TFE3	0.774	transcription regulator				0.0261	MYH9,POLA2,SERPINE1
PLAG1		transcription regulator	Activated	2.219	bias	0.0275	FLNC,MAP2,PLEC,S100A2,TGM2
DACH1	0.076	transcription regulator		-1.969	bias	0.0294	CDKN1A,EFEMP1,JUN,SERPINE1
MED13		transcription regulator				0.0294	ELN,FASN,HMGCR,SCD
TGFB1I1	0.956	transcription regulator				0.0295	CDKN1A,LTBP1,SERPINE1
MED15	0.782	transcription regulator				0.0299	CDKN1A,S100A2
SHOX		transcription regulator				0.0299	CDK1,CDKN1A
SRY		transcription regulator				0.0299	FOSL1,PTGDS
YBX3	0.77	transcription regulator				0.0299	JUN,PCNA
HDAC4	0.363	transcription regulator				0.0307	CDKN1A,CNKSR2,FOSL1,GPM6A,PRKCA,SERPINB2,SLC8A1,TAGLN
NAA15	1.049	transcription regulator				0.031	HYPK
UBN1	0.278	transcription regulator				0.031	CCNA2
EBF4		transcription regulator				0.031	CDKN1A
CXXC1	0.359	transcription regulator				0.031	CDKN1A
FANK1		transcription regulator				0.031	JUN
NFE2L3		transcription regulator				0.031	NQO1
SPZ1		transcription regulator				0.031	PCNA
ZBTB5		transcription regulator				0.031	CDKN1A
SMYD1		transcription regulator				0.031	HAND2
DMAP1	0.324	transcription regulator				0.031	TK1
JADE1	0.487	transcription regulator				0.031	CDKN1A
TFAP4		transcription regulator		0.283		0.032	CD44,CDKN1A,CKS2,CLDN1
NFYC	0.54	transcription regulator				0.032	ALB,CSDE1,FGFR2,TYMS
USF1	0.351	transcription regulator				0.0341	AKAP12,CBS/CBSL,FASN,LDLR,MYH9,SERPINE1
MYOD1		transcription regulator		-0.868	bias	0.0341	CDKN1A,DHFR,FOSL1,IGFBP5,JUNB,MKI67,PDGFA,PNP,RBM38,TNNI1,TNNI2
RBPJ	0.485	transcription regulator		-1.48	bias	0.0344	CD44,CDKN1A,CXCL12,EZH2,GLS,HMMR,IL18,JUN,MAP2K3
MEN1	0.539	transcription regulator		1.964		0.0347	CDKN1A,EZH2,GAS1,PTN
WWTR1	0.284	transcription regulator				0.0347	CD44,CYR61,NF2,SERPINE1
PRDM16	-0.604	transcription regulator				0.0367	CDKN1A,SERPINE1
HOXB5		transcription regulator				0.0367	PLAU,PLAUR
TWIST2		transcription regulator				0.0371	CD44,CDKN1A,FBLN5
MTA2	0.687	transcription regulator				0.0371	CDKN1A,JUN,SQLE
SOX2		transcription regulator		1.548		0.0385	ADRA2B,ALB,CDKN1A,CRABP2,DKK1,EFEMP1,EPHA2,FRZB,JUN,MTF2,NF2,NOG,POLE4,SERPINE1,TIMP3,TUBB3
ETS1	0.824	transcription regulator		1.98	bias	0.0388	CAV1,CD44,CDKN1A,JUNB,NQO1,PHLDA2,PLAU,PRIM2,PVR,SERPINE1,TDP2,TYMS
GFI1		transcription regulator	Inhibited	-2.646	bias	0.0395	CDKN1A,F2R,HSP90AB1,IRAK2,JUN,NT5E,SMAD3
IRF4		transcription regulator		-1.667	bias	0.0399	CDK1,GALNT2,PCNA,PLAUR,PRKCA,PTMA,TK1,UBE2H,YBX1
NRIP1		transcription regulator		0	bias	0.0406	CDK1,CDKN1A,FASN,SCD,TK1
TRIM25	0.69	transcription regulator				0.0439	CDKN1A,SFN
MXD1		transcription regulator				0.0439	EIF4A1,EIF4G1
MYF5		transcription regulator				0.0439	CDKN1A,PDGFA
PIAS2		transcription regulator				0.0439	CDKN1A,LDLR
FOXD1		transcription regulator				0.0439	CSNK1A1,SERPINE1
NANOG		transcription regulator		-0.816		0.0444	FOSB,LAMA1,MAP1B,MTF2,POLE4,PRRC2C,S100A6,SET
HOXD10		transcription regulator		1.342		0.0456	CD44,ITGA3,SELENON,SERPINE1,TIMP1
EGR2		transcription regulator	Activated	2.785	bias	0.0477	CDH6,CDKN1A,CYP51A1,EIF5B,HMGCR,JUN,MAP2,SCD,SQLE
BRCA1		transcription regulator	Activated	2.404		0.0482	CDKN1A,FAS,FHL2,MAD2L1,NQO1,PCNA,PLTP,S100A2,SFN,SMAD3
MKL2	0.452	transcription regulator				0.0486	CD151,DHCR24,F2R,MYH9,SERPINB2,TAGLN
EP300	0.276	transcription regulator		1.179	bias	0.05	AKAP12,BCLAF1,CDKN1A,CNN3,CRABP2,DHFR,FASN,FOSL2,GFRA1,HMGCR,HSP90AB1,JUN,KIF1B,KMO,MCM3,MKI67,PDGFA,POLE4,TK1,TRPM1
EOMES		transcription regulator		-1.89		0.0532	AFAP1,ALCAM,ANXA1,FRZB,RND3,TFPI2,TGFBI
KLF6		transcription regulator	Activated	2.145		0.0661	CDKN1A,MKI67,PCNA,PLAU,TFPI2
PRDM1		transcription regulator	Activated	2.111		0.0842	CLDN1,CPA4,ECM1,EVA1A,FGB,FGG,FOSL1,GALNT2,KHDRBS3,SMAD3,UBE2E3
MBD2	0.717	transcription regulator		1.981		0.11	CDKN1A,CKS2,PLAU,RNASE1
FOXA1		transcription regulator	Inhibited	-2.227		0.194	ANXA1,CDKN1A,GLS,MALT1,S100A2,TAGLN,TNNI1
PTEN	0.099	phosphatase	Inhibited	-2.362		1.78e-08	ANXA1,AURKA,AURKB,CDC20,CDKN1A,CKS1B,CKS2,CNN3,DHFR,F3,FAS,FASN,FDFT1,G3BP1,HMGCR,IDI1,IGFBP5,ITPR3,JUND,KLF5,LRRFIP1,MAD2L1,MKI67,MVD,MYBL2,NOP2,NUDT1,PA2G4,PLAU,PLEC,POLD2,PTN,PXN,RANGAP1,RRM1,SCD,SERPINE1,SOAT1,THBS1	268 (22)
PTPRR		phosphatase				0.000554	DNMT1,FOSL1,JUN	82 (7)
LPIN1	0.928	phosphatase		1.117	bias	0.0013	CDKN1A,FASN,FDPS,HMGCR,SCD	232 (15)
NT5E	1.08	phosphatase	Inhibited	-2	bias	0.00198	IL13RA2,MKI67,SERPINE1,TIMP1
DUSP1		phosphatase		-1		0.00417	DKK1,FOSL1,JUN,MGLL,PDGFA,PLAT,PLAUR,SERPINB2,SERPINE1	232 (17)
Ptprd		phosphatase				0.00838	CDK1,CDKN1A,IGFBP5
PPM1A	0.238	phosphatase				0.0182	CDKN1A,ITGA5
PDCD1		phosphatase	Inhibited	-2	bias	0.0275	CCNA2,FAS,KPNA2,MKI67,TOP2A
PPP1R3A		phosphatase				0.031	THBS1
F2		peptidase	Activated	4.071	bias	3.16e-13	CALD1,CASP2,CCNA2,CD44,CDKN1A,CLIC1,CLU,COTL1,CYR61,ECE1,EIF4A1,F2R,F3,FHL1,FOSB,FOSL1,FOSL2,HMGA1,IGFBP5,JUN,JUNB,MGLL,MYBL2,MYH9,PDGFA,PLAT,PLAUR,PROCR,SERPINE1,SMTN,TAGLN2,TFPI2,THBS1,TUBB3,VASP	326 (20)
SHH		peptidase		1.463	bias	1.26e-07	CAV1,CHEK1,CNBP,DHFR,HAND2,HELLS,HMGA1,IGFBP5,MCM2,MCM3,MCM5,MCM6,MYBBP1A,PCNA,PFN1,PLAT,PVR,SERPINE1,SOSTDC1,TUBB3,TYMS	233 (13)
F7		peptidase	Activated	2.489	bias	3.73e-07	CYR61,EEF1A1,EEF2,F3,FOSL1,KLF5,PLAUR,RND3,SERPINB2	172 (20)
MBTPS1	0.642	peptidase	Activated	2.449	bias	1.24e-06	FASN,FDFT1,FDPS,HMGCR,LDLR,SCD	176 (7)
ATXN7	0.748	peptidase				0.000717	BASP1,CRX,IGFBP5,PENK
TMPRSS4		peptidase				0.000961	ITGA5,PLAU
KLK4		peptidase				0.00198	CDKN1A,CHEK1,MKI67,PCNA
USP1	1.034	peptidase				0.00282	FANCD2,USP1
PROC		peptidase		-0.128		0.00284	CLU,DDX21,PCNA,PROCR,SERPINE1,THBS1	306 (20)
C1QA		peptidase	Inhibited	-2		0.00299	F2R,F3,MAP2,SERPINE1	199 (7)
USP22	0.609	peptidase				0.00553	CDKN1A,MVP
ADAM9	0.862	peptidase				0.00903	ITGA3,TIMP1	88 (7)
MMP1		peptidase				0.0146	CXCL12,PLTP,TAGLN
PRTN3		peptidase				0.0182	CDKN1A,IL18
PLAU	2.205	peptidase		1.638	bias	0.0188	CYR61,F3,PLAU,PLAUR,PTN,SERPINE1
MMP2	-0.343	peptidase		0	bias	0.0246	CD44,CDKN1A,CXCL12,ITGA3
DPP3	0.713	peptidase				0.031	NQO1
CASP8		peptidase		-0.532		0.0347	CD44,CSE1L,FAS,IL18
ADAM12		peptidase				0.0367	JUNB,SERPINE1
RCE1	0.4	peptidase				0.0376	ACTN4,CXCL12,FBN1,TGFBI
DPP4	0.03	peptidase				0.0412	PLAU,TIMP1,TOP2A
CTSV	-0.476	peptidase				0.0439	CLDN1,PENK
TASP1	0.121	peptidase				0.0439	CCNA2,CDKN1A
CPE	-0.946	peptidase				0.0455	HMGCR,LDLR,PENK
RABL6	0.405	other	Activated	5.292	bias	2.23e-25	AURKB,BUB1B,CCNA2,CENPF,CHEK1,CHEK2,CKS1B,DUT,EZH2,HMMR,KIF23,MAD2L1,MCM2,MCM5,MCM7,MELK,NCAPG,NDC80,PARP2,PBK,POLA1,POLD1,PRC1,PRIM1,PSME3,TOP2A,TPX2,VRK1	196 (7)
CST5		other	Inhibited	-3.358	bias	3.75e-19	ABT1,ACAT2,AHNAK,AKAP12,ANXA2,ANXA3,ARHGAP29,CAV1,CD44,CEBPZ,CNBP,CORO1A,DDX18,DDX21,EEF1B2,EEF1G,EIF5B,FHL1,GRSF1,GTPBP10,ITPR3,KIF11,LIMD2,LOC102724159/PWP2,MALT1,MAP1B,MRTO4,MVP,NF2,NOM1,NOP2,NOP53,NT5E,PARP4,RPF2,RRP15,RSL1D1,S100A11,SYT7,TBL3,UTP14A,UTP18,VARS,VASP
RBL2		other	Inhibited	-2.841	bias	4.64e-14	ABCF2,AURKA,AURKB,BUB1B,CCNA2,CDK1,CDKN1A,DHFR,DNMT1,FAS,KPNA2,MAP2K3,MYBL2,NOP2,PA2G4,PCNA,POLD1,PPM1G,PRIM2,RANBP1,RRM2,STMN1,TYMS	199 (13)
BNIP3L	0.312	other	Inhibited	-2.688		8.97e-10	AURKA,CCNA2,CENPF,CHEK1,CKAP2,FANCD2,ITPR3,KIF11,MYBL2,NUF2,PRIM1,PTK2B,RRM2,TOP2A
SCAP	0.065	other	Activated	3.538	bias	5.89e-09	ACLY,ACSL4,CYP51A1,FASN,FDFT1,FDPS,HMGCR,IDI1,LDLR,MSMO1,MVD,SCD,SQLE	193 (11)
APP	-0.627	other	Activated	2.136		2.51e-08	ADORA3,ALB,AXL,BASP1,CD151,CD44,CDK1,CLDN1,CLIC1,CLU,CRABP2,CXCL12,DBN1,DKK1,EEF1G,ELN,FOSB,HMGA1,HMGCR,HSP90AB1,IGFBP5,IL13RA2,IL18,ITGA3,ITPR3,JUN,JUNB,JUND,LDLR,MAP1B,MAP2,MASTL,NOG,PDGFA,PENK,PLAT,PLAU,PPARD,PRKCA,PRMT1,PTGDS,RFC4,SERPINE1,SERPINF1,SET,SHC1,SLC13A3,STMN1,STUB1,TAGLN,TOP2A,TPM1,TPT1,TUBA1A,TUBB,TUBB2B,TUBB3,TUBB6,VASP	291 (20)
LMNB1	0.143	other	Inhibited	-2.804	bias	3.77e-08	ACTN4,CXCL12,CYP51A1,FASN,FBN1,HMGCR,HMGCS1,LDLR,MSMO1,SCD,SQLE,TGFBI
INSIG2	0.689	other	Inhibited	-2.586	bias	1.39e-07	ACLY,FASN,FDFT1,FDPS,HMGCR,LDLR,SCD	187 (9)
VTN	-0.99	other		1.113	bias	2.76e-07	CDKN1A,F3,ITGA5,PLAU,PLAUR,PXN,S100A10,SERPINE1,SFN	148 (16)
CCNA2	1.424	other				5.64e-07	CCNA2,CDKN1A,DHFR,MYBL2,PCNA	180 (15)
INSIG1		other	Inhibited	-3.36	bias	5.81e-07	ACLY,ACSL4,CYP51A1,DHCR24,ELOVL1,FASN,FDFT1,FDPS,HMGCR,HMGCS1,IDI1,LDLR,LIPG,SCD,SQLE	212 (12)
RASSF1		other		0.216		6.84e-07	CAV1,CCNA2,CDKN1A,CLU,CRABP2,DAB2,DKK1,EFEMP1,MAP1B,NOG,PLK2,TGM2,TUBB,TUBB2B	321 (20)
INS		other	Activated	2.165		9.89e-07	ACLY,CBS/CBSL,CDKN1A,CRABP2,CYR61,F3,FAS,FASN,FOSB,FOSL1,FOSL2,HMGCR,IGFBP5,JUN,JUNB,JUND,PLK2,SCD	328 (21)
EP400	0.294	other		0.894	bias	2.91e-06	CCNA2,CDC20,CDKN1A,CENPF,MCM3,MCM4,MYBL2,PCNA,UHRF1	56 (5)
NELFA	0.548	other		0	bias	3.21e-06	CDKN1A,DLGAP5,JUNB,MYBL2,TOP2A
CD44	1.577	other		1.527	bias	5.62e-06	CD44,CDKN1A,CLU,CRABP2,DNMT1,ECM1,FAS,FASN,HMMR,HSP90AB1,ITGA3,ITGA5,JUN,LTBP1,MYBBP1A,MYO1B,NPNT,PLAU,THBS1,ZYX	261 (20)
EWSR1	0.435	other		1.89	bias	5.74e-06	CDK1,CHEK2,DLGAP5,GAS1,NUSAP1,PBK,RRM2,TOP2A
EFEMP2	-1.507	other				1.31e-05	EFEMP1,ELN,FBLN2,FBLN5
VCAN		other		-0.039		1.39e-05	CDKN1A,CLU,CXCL12,ELN,F3,FAS,FBLN5,ITGA3,ITGA5,LOXL4,MAP1B,PENK,SMAD3,SPATS2L,TIMP1	283 (21)
NPPB		other	Inhibited	-2.619	bias	2.93e-05	ACAT2,FDFT1,HMGCR,HMGCS1,IDI1,LDLR,MSMO1	248 (7)
BCL2L1	0.52	other	Activated	2.53		2.96e-05	CD44,DHFR,ECM1,FAS,ITGA3,MAP2,NQO1,THBS1,TIMP1,TUBB3	299 (27)
PCM1	0.532	other		1	bias	2.98e-05	CDKN1A,MCM3,MKI67,PCNA
ADCYAP1		other		0		4.78e-05	BAG2,CCBE1,CCNA2,CNN3,EPHA2,FGFR2,GALNT7,GAS1,KIF23,LAMA1,MCM2,MOG,NQO1,S100A10,SERPINF1,TGFBI,TK1,TMPO,TMSB10/TMSB4X,TUBB2B
Irgm1		other	Inhibited	-2.828	bias	5.43e-05	AURKB,CCNA2,FAS,MKI67,NCAPG,RRM2,SPAG5,TK1
NELFCD	0.469	other		0	bias	5.82e-05	DLGAP5,JUNB,MYBL2,TOP2A
LIN9	0.445	other		-0.132	bias	5.82e-05	BUB1B,CDK1,CDKN1A,MYBL2
NELFE	0.612	other		-0.293	bias	0.000102	DLGAP5,JUNB,MYBL2,TOP2A	160 (5)
PBRM1	0.337	other				0.000102	CDK1,CDKN1A,CENPF,CRABP2
CD99	-0.532	other				0.000102	CAV1,FOSB,JUND,TUBB3	257 (12)
ACTB	0.635	other	Activated	2.236		0.000128	AURKA,AURKB,CIT,RACGAP1,STMN1
CD24		other	Activated	2.02	bias	0.000132	BCLAF1,CAV1,CDKN1A,ECM1,HMMR,JUN,KNTC1,PLAU,SMC4,TFPI2,THBS1,TOP2A	208 (15)
Ins1		other	Activated	2.94	bias	0.000136	ALB,CDKN1A,DHFR,FASN,FDFT1,HMGCR,HMGCS1,IGFBP5,JUN,JUNB,LDLR,PCNA,PLAT,PPARD,PRKCA,RRM1,RRM2,SCD,SERPINE1,TIMP1,TIMP3,TK1,ZNF106	311 (21)
SMOC2	-1.961	other	Activated	2	bias	0.000166	AURKB,CDK1,CENPF,MCM4
RANBP9	0.638	other		-0.152	bias	0.000166	DBN1,JUN,PTK2B,PXN
Igkv1-117		other				0.000166	CDKN1A,FOSL2,JUN,JUNB	149 (16)
MPZ		other				0.000229	FDFT1,HMGCR,HMGCS1,MVD,SQLE
ERVW-1		other		-0.44	bias	0.000298	CCNA2,CDKN1A,MCM2,MICA,SLC1A4	102 (7)
PTH		other		1.453	bias	0.000323	AHNAK,CDKN1A,CXCL12,FOSB,FOSL2,IGFBP5,JUN,PDGFA,PHLDB2,PLAU,PXN,SLC43A2,SMAD3,TFPI2	223 (19)
ELAVL1	0.482	other	Activated	2.341	bias	0.000354	CASP2,CDKN1A,EIF4G1,KIF11,MYBL2,NCAPG,NUF2,PBK,PRC1,PTMA,TOP2A	199 (10)
DBI	-0.299	other	Activated	2	bias	0.000372	FASN,HMGCR,PPARD,SQLE	259 (15)
FBN1	-1.216	other		0.6	bias	0.000381	CYR61,FBN1,LTBP1,SERPINE1,TIMP3	275 (15)
MYOC	0.869	other				0.000395	ANXA1,CD44,CNKSR2,DAB2,EPHA2,FBN1,IGFBP5,PHLDA2,SOSTDC1,UPP1	246 (7)
TERC		other				0.000472	AURKA,CDC20,CDKN1A,CLU,HMGCR,PRC1	241 (15)
SPTAN1	0.256	other				0.000554	CDKN1A,ITGA3,ITGA5
SPARC	0.405	other		-0.463		0.000576	CDYL,CHAF1A,CHAF1B,CLDN1,HAT1,LOXL4,MAP2,MCM6,RFC4,RRM1,SERPINE1
EFNA1		other		-1.134		0.000873	CRABP2,DCBLD2,EPHA2,FOSL1,KRT13,NT5E,PLAT,PXN
DAB2IP	0.536	other				0.000947	CD44,CDKN1A,CLU	271 (17)
NREP		other		1.067	bias	0.000953	ITGA3,ITGA5,PDGFA,TAGLN
EPN3		other				0.000961	EHD1,EHD2
BATF2		other				0.000961	CYR61,JUN	160 (7)
TRIM54		other				0.000961	FHL2,FLNC
FANCC		other				0.0013	CDK1,CXCL12,DKK1,FHL2,MAP1B,MYOF,PHLDA2,RND3
SHC1	1.113	other		1.276		0.00134	CDKN1A,DKK1,HMGB2,MAP2K3,NQO1,PCNA,SERPINE1	155 (17)
EIF3E	0.748	other		-1.372	bias	0.00136	LIG1,MAD2L1,PLAU,SHC1,SMC2,THBS1
RASSF10		other				0.00148	CDK1,JUN,PCNA
COL18A1	-0.849	other	Inhibited	-2.178	bias	0.00176	F2R,F3,IL18,JUN,JUNB,PLAU,SERPINE1,THBS1,TUBA1A	224 (19)
PDCD4	0.392	other		-1.98	bias	0.00198	JUN,PLAU,PLAUR,YBX1	226 (11)
POMC		other	Activated	2.032	bias	0.00257	ACSL4,FOSL1,FOSL2,IL18,JUN,JUNB,LDLR,PCNA,SMAD3	259 (20)
ADIPOQ		other		0.113		0.00268	ACLY,CDKN1A,F3,FASN,LDLR,PCNA,PPARD,PTK2B,SCD,SHC1,SOAT1,TIMP1	276 (21)
FREM1		other				0.00282	FREM2,NPNT
CTBP1-AS2		other				0.00282	CDKN1A,SMAD3
EMP2	-0.36	other				0.00282	CAV1,ITGA5
TPM1	1.093	other				0.00282	CALD1,TPM1
STRAP	1.082	other				0.00282	JUN,SERPINE1
N4BP1	0.167	other				0.00282	JUN,JUNB	160 (7)
S100A1		other				0.00282	SLC8A1,TUBA1A
SYF2	0.848	other				0.00282	CDKN1A,POLA1
ITGB8	-0.908	other				0.00282	CDKN1A,SMAD3
SSRP1	0.915	other				0.00327	CDKN1A,PDGFA,PLAU,TAGLN,TNNI2
ZBED6		other		-0.577	bias	0.00374	DLGAP5,FOSL2,NASP,TUBB3,UPP1
CDCA7L	0.77	other				0.00407	DHFR,MCM3,POLA1
L1CAM		other				0.00407	IDI1,SMOC2,SQLE
GADD45A		other		0		0.0043	CDKN1A,FOSB,JUN,PCNA	241 (21)
CYR61	1.295	other		1.951	bias	0.00486	CDKN1A,CYR61,IL18,ITGA3,ITGA5,PLAU,SERPINE1,TIMP1	142 (15)
CLDN7		other		1.234		0.00501	ANXA3,DKK1,F3,FOSL1,GLS,ITPR3,MAGED1,RPL34,RSL1D1,SOSTDC1
DCN	-0.65	other		0.016		0.00528	CDKN1A,FBN1,SERPINE1,SMAD3,THBS1,TIMP3	304 (18)
RGS2		other				0.0053	F3,IL18,PLAT
PRAME		other				0.0053	CDKN1A,S100A4,TOP2A
CINP	0.418	other				0.00553	CDKN1A,CHEK1
TIAM1		other				0.00553	JUN,TIMP1	131 (11)
TMSB10/TMSB4X	1.395	other				0.00553	FAS,TMSB10/TMSB4X
NBN	0.803	other				0.00553	CDKN1A,CLU	196 (7)
BGN	-0.296	other		-1.953	bias	0.00595	FBN1,PLTP,SERPINE1,SMAD3	90 (7)
MAPT	0.45	other		0.152		0.00671	ALB,BASP1,CDKN1A,EEF1G,JUN,MAP1B,MAP2,PENK,STMN1,STUB1,TPT1,TUBA1A,TUBB,TUBB2B,TUBB3,TUBB6	275 (20)
GFAP	-0.578	other				0.00674	CD44,LAMA1,PLEC
BAG1	0.14	other				0.00691	CDKN1A,JUN,PLAU,UAP1	257 (17)
GNRH1		other		0.946	bias	0.00826	FOSB,IGFBP5,JUN,JUNB,PLAT,RPLP1	286 (19)
CALCA		other		1.671	bias	0.0083	AHNAK,ALB,CD44,JUNB,MKI67,PHLDB2,PXN,SLC43A2
TSC2	0.126	other		-1.294	bias	0.00862	ANXA1,ANXA2,CDKN1A,IGFBP5,PRKCA,S100A11,S100A6,SCD,TAGLN	259 (15)
ESRP1		other				0.00903	CD44,FGFR2
DCX	0.34	other				0.00903	ACTN4,TUBB3
ACTL6A	0.363	other		0		0.00913	CCNA2,CDKN1A,FAS,SFN	159 (7)
NLRP3		other		-1.362		0.00921	IL18,LIG1,PARP2,PRIM1,PRIM2,RFC4,TYMS
ZBTB33		other				0.0102	CDKN1A,FAS,S100A4
PNN	0.579	other				0.0102	CDKN1A,JUN,TIMP1
RASSF5		other		0.911		0.0104	BZW1,CDKN1A,EEF2,LRRFIP1
MUC1		other				0.0105	CHEK1,FASN,MKI67,PDGFA,PLAU,POLD2
RETN		other		1.038	bias	0.0113	FASN,LDLR,PLAT,SCD,SERPINE1
CHADL	-0.856	other		0		0.0118	CDKN1A,FAS,GFRA2,PDGFA
CIP2A	1.672	other		-0.128	bias	0.0123	CIP2A,GRSF1,LAMA1,PDLIM7,PLAUR,S100A16
H2AFY	0.118	other		-1.342	bias	0.0124	CDKN1A,FASN,PLAU,SERPINB2,SERPINE1
CLU	-1.488	other				0.0133	CDK1,CDKN1A,CLU,SMAD3
TFPI		other				0.0133	CDKN1A,F3
ERBIN	0.734	other				0.0133	CDKN1A,SERPINE1
SERPIND1		other				0.0133	F2R,KLF5
PAXIP1		other				0.0133	CDKN1A,DKK1
ZYX	1.221	other				0.0133	ITGA5,VASP
ARHGDIG		other				0.0171	ALCAM,ANXA1,MARCKS
SERPINA3	-0.561	other				0.0182	HMGCR,LDLR
DLC1		other				0.0182	S100A10,SERPINE1
IL31		other				0.0199	CDK1,JUNB,MCM4
COLQ		other				0.02	ECM1,FBLN5,LAMA4,LTBP1,NID2,TIMP1
ANXA2	1.122	other		0.13		0.0204	CDKN1A,FAS,JUN,S100A10
LIN28A		other				0.0229	CDC20,CDK1,CDKN1A
S100A10	1.632	other				0.0238	ANXA2,S100A10
CTNNBIP1		other				0.0238	CDKN1A,TUBB3
BRD1		other				0.0238	DIEXF,ZC3H15
THRSP		other				0.0238	ACLY,FASN
LPA		other				0.0238	SERPINB2,SERPINE1
DIABLO	0.125	other				0.0238	CDKN1A,MKI67
ACTG1		other				0.0238	CALD1,TAGLN
PTHLH		other				0.0242	CDK1,CDKN1A,ECM1,FOSL2,PLAU,SERPINE1
H2AFZ	0.041	other				0.0261	ALB,CDKN1A,IGFBP5
IGFBP5	-1.412	other				0.0261	F3,SERPINE1,SFN
PCDH11Y		other				0.0261	CD44,FOSL1,JUN
BIRC5		other				0.0275	AURKB,CDKN1A,FBN1,ITGA5,LAMA4
SUMO3	0.27	other		1.067		0.0294	CAV1,HMGA1,NOV,PNP
S100A4	1.302	other				0.0294	CDKN1A,PLAU,THBS1,TIMP1
LRPAP1	0.225	other				0.0295	F3,LDLR,SERPINE1
FAT1	0.605	other				0.0299	JUN,PLAU
AGRN	-0.282	other				0.0299	MAP1B,MAP2
SERPINB2	1.205	other				0.0299	CCNA2,SERPINB2
TRG		other				0.0299	CAV1,NT5E
FANCD2	2.418	other				0.0299	CDKN1A,DKK1
Mup1 (includes others)		other				0.0299	FASN,SCD
ABLIM2		other				0.031	TAGLN
LINC00475		other				0.031	CDKN1A
ABLIM3	0.321	other				0.031	TAGLN
DNAJC24		other				0.031	EEF2
ARMC10	0.248	other				0.031	CDKN1A
FKBPL		other				0.031	CDKN1A
ZBTB7C		other				0.031	CDKN1A
NYX		other				0.031	TRPM1
NLRP9		other				0.031	IL18
ZBTB8A		other				0.031	CDKN1A
WDR1	0.411	other				0.031	IL18
KIF26B	-0.681	other				0.031	NQO1
ELSPBP1		other				0.031	ADSS
PCLAF		other				0.031	CDKN1A
DSC2	0.473	other				0.031	CD44
LRRC4		other				0.031	STMN1
WNT16		other				0.031	CDKN1A
DRAM1	-0.251	other				0.031	VRK1
FAS-AS1		other				0.031	FAS
PRCC	0.347	other				0.031	SERPINE1
DYNLRB1	0.56	other				0.031	SERPINE1
APBB3		other				0.031	TYMS
TNNC1		other				0.031	SLC8A1
SETBP1		other				0.031	SET
CDT1		other				0.031	CDKN1A
MORF4L2	0.918	other				0.031	MYBL2
KRT1	-0.093	other				0.031	IL18
CLIP1	0.842	other				0.031	PCNA
FALEC		other				0.031	ECM1
COL4A2	-0.118	other				0.031	FAS
NUDT21	0.509	other				0.031	HMMR
CCNI		other				0.031	CDKN1A
PRB1/PRB2		other				0.031	SERPINB2
POLDIP2	0.67	other				0.031	POLD1
RSL1D1	1.146	other				0.031	PLAU
PRDM14		other				0.031	POLE4
ECSCR		other				0.031	SOAT1
ING3		other				0.031	CDKN1A
PDPN		other				0.031	CD44
SYNPO	0.823	other				0.031	ACTN4
ABLIM1	0.43	other				0.031	TAGLN
JAM2		other				0.031	CXCL12
MORF4L1	0.604	other				0.031	MYBL2
CAV2		other				0.031	CAV1
SRRM1	1.113	other				0.031	CD44
Crxos		other				0.031	CRX
SAC3D1		other				0.031	MAD2L1
PRR13		other				0.031	THBS1
PCGEM1		other		1.964	bias	0.0347	ACLY,DHCR24,FASN,GLS
NAP1L1	1.245	other				0.0367	ALB,IGFBP5
RB1CC1	0.713	other				0.0367	CDKN1A,SERPINE1
LUM	-0.391	other				0.0367	CDKN1A,FAS
S100P		other				0.0367	COTL1,S100A6
Cdkn1c		other				0.0371	CCNA2,CDKN1A,MCM3
CDH1	-0.685	other		-0.915		0.0379	CD44,FOSL1,JUN,KRT13,PLAUR,S100A4
ITGA3	1.677	other				0.0439	PLAU,SERPINE1
PEBP1	-0.167	other				0.0455	ACLY,FASN,SCD
RTN4	0.933	other		-1.987		0.0773	JUN,JUND,MAP2,NQO1
let-7		microrna	Inhibited	-4.575	bias	1.53e-12	AURKA,AURKB,BUB1B,CCNA2,CD44,CDC20,CDK1,CHEK1,CKS1B,EZH2,FANCD2,FOSL1,MAD2L1,MCM2,MCM3,MCM4,MCM5,MCM6,MCM7,NUF2,RFC4,RRM1,RRM2,S100A4,SCD,THBS1	257 (12)
mir-21		microrna	Inhibited	-4.019	bias	9.01e-09	ANLN,ATAD2,CCNA2,CDKN1A,CKS2,CLU,CSE1L,DLGAP5,ELN,IL18,KIF23,KIF4A,KNTC1,MKI67,NCAPD2,NUSAP1,PBK,PLAT,PRC1,RACGAP1,SMC2,STMN1,STRAP,TACC3,TIMP3,TOP2A,TPM1,VRK1
mir-185		microrna				0.00148	FDFT1,HMGCR,LDLR
mir-193		microrna		-1.387	bias	0.00154	ACTN4,CD151,PLAU,STMN1,SULF1
mir-192		microrna		-0.886	bias	0.00198	ALCAM,CDKN1A,MAD2L1,TYMS	185 (7)
mir-29		microrna		-0.606	bias	0.00547	CLDN1,DKK1,DNMT1,ELN,MYBL2,NASP,THBS1
mir-223		microrna		1.043		0.00857	ALCAM,HMGCS1,MSMO1,MYOF,NQO1,S100A6,SERPINB2,SOAT1,STMN1,TGFBI
mir-22		microrna		-1.961	bias	0.00913	CDKN1A,CYR61,ERAL1,FOSL1	91 (7)
mir-17		microrna	Inhibited	-2.196	bias	0.0164	CDKN1A,FAS,MAP2K3,MICA,PHF6,THBS1
mir-148		microrna				0.0229	ALCAM,DNMT1,LDLR
mir-19		microrna				0.0261	CDKN1A,MAP2K3,MSMO1
mir-216		microrna				0.031	YBX1
mir-126		microrna				0.0412	CXCL12,PLK2,TAGLN2
mir-101		microrna				0.0439	EZH2,STMN1
miR-1-3p (and other miRNAs w/seed GGAAUGU)		mature microrna	Inhibited	-3.138	bias	3.67e-05	ANXA2,ARHGAP29,AXL,CNN3,FBLN2,HAND2,PDLIM7,PNP,POLA1,POLA2,PTMA,PWP1,TAGLN2,THBS1,TIMP3,TMSB10/TMSB4X,TPM1,UHRF1
miR-16-5p (and other miRNAs w/seed AGCAGCA)		mature microrna	Inhibited	-4.163	bias	7.09e-05	ABCF2,ADSS,ANLN,CAPRIN1,CHEK1,GALNT7,HMGA1,JUN,KIF23,KPNA3,NAA15,PHLDB2,PMS1,PNP,PRIM1,TOMM34,ZNF622,ZYX
let-7a-5p (and other miRNAs w/seed GAGGUAG)		mature microrna	Inhibited	-3.812	bias	7.99e-05	ATAD3B,AURKB,CSDE1,FANCD2,HMGA1,NF2,POLD2,PRIM1,S100A4,SCD,SLC1A4,TAGLN,THBS1,TYMS,UHRF1
miR-291a-3p (and other miRNAs w/seed AAGUGCU)		mature microrna	Inhibited	-3.138	bias	0.000395	BAZ1A,CD44,CDKN1A,CENPF,DKK1,KIF23,MICA,PBK,PRC1,TBC1D2
miR-24-3p (and other miRNAs w/seed GGCUCAG)		mature microrna	Inhibited	-2.177	bias	0.000898	AURKB,CCNA2,CDK1,DHFR,SMAD3
miR-143-3p (and other miRNAs w/seed GAGAUGA)		mature microrna		-1.065	bias	0.000953	IGFBP5,PRC1,TAGLN,TOP2A
miR-26a-5p (and other miRNAs w/seed UCAAGUA)		mature microrna	Inhibited	-2.176	bias	0.0013	CDKN1A,EPHA2,EZH2,MAP2,PHF6
miR-140-5p (and other miRNAs w/seed AGUGGUU)		mature microrna				0.00148	CXCL12,IGFBP5,SMAD3
miR-124-3p (and other miRNAs w/seed AAGGCAC)		mature microrna	Inhibited	-3.986	bias	0.0021	ARHGAP29,CAV1,DHCR24,ELOVL1,ELOVL5,FAM129B,G3BP1,GTPBP8,LDLR,MYH9,NAA15,PAPSS2,PDLIM7,PLOD3,TUBB6,UHRF1
miR-21-5p (and other miRNAs w/seed AGCUUAU)		mature microrna		-1.517	bias	0.00225	CDKN1A,FAS,LRRFIP1,MARCKS,TAGLN,TIMP3,TPM1	270 (17)
miR-30a-3p (and other miRNAs w/seed UUUCAGU)		mature microrna	Inhibited	-2	bias	0.00508	CYR61,KIF1B,THBS1,TUBA1A
miR-34a-5p (and other miRNAs w/seed GGCAGUG)		mature microrna	Inhibited	-2.416	bias	0.0058	AXL,CDK1,CDKN1A,DHFR,MCM3,TAGLN
miR-18a-5p (and other miRNAs w/seed AAGGUGC)		mature microrna				0.0102	CDKN1A,FGG,THBS1
miR-503-5p (miRNAs w/seed AGCAGCG)		mature microrna				0.0102	ANLN,CDKN1A,CHEK1
miR-199a-5p (and other miRNAs w/seed CCAGUGU)		mature microrna	Inhibited	-2.412	bias	0.0214	CALD1,CDKN1A,ITGA3,SET,SMTN,TAGLN
miR-296-5p (miRNAs w/seed GGGCCCC)		mature microrna				0.0229	HMGA1,MAP2K3,PCNA
miR-23a-3p (and other miRNAs w/seed UCACAUU)		mature microrna				0.0229	CXCL12,PLAU,SMAD3
miR-192-5p (and other miRNAs w/seed UGACCUA)		mature microrna				0.0238	DHFR,TYMS
miR-204-5p (and other miRNAs w/seed UCCCUUU)		mature microrna				0.0295	AURKB,FBN2,SHC1
miR-142-3p (and other miRNAs w/seed GUAGUGU)		mature microrna				0.0299	BCLAF1,PRKCA
miR-155-5p (miRNAs w/seed UAAUGCU)		mature microrna	Inhibited	-3.13	bias	0.0299	CHAF1A,CLDN1,CYP51A1,CYR61,NT5E,POLE3,POLE4,SERPINE1,TRIP13,UBE2J1
miR-708-5p (and other miRNAs w/seed AGGAGCU)		mature microrna				0.031	MAD2L1
miR-293-3p (miRNAs w/seed GUGCCGC)		mature microrna				0.031	DKK1
miR-467a-5p (and other miRNAs w/seed AAGUGCC)		mature microrna				0.031	DKK1
miR-616-3p (miRNAs w/seed GUCAUUG)		mature microrna				0.031	TFPI2
miR-145-5p (and other miRNAs w/seed UCCAGUU)		mature microrna	Inhibited	-2.208	bias	0.0315	AHNAK,CCNA2,KLF5,SERPINE1,TAGLN
miR-217-5p (and other miRNAs w/seed ACUGCAU)		mature microrna				0.0439	FASN,SCD
miR-483-3p (miRNAs w/seed CACUCCU)		mature microrna		-1.987	bias	0.0469	CENPF,METAP1,MKI67,SPC25
ESR1		ligand-dependent nuclear receptor	Activated	2.125		9.97e-15	AHNAK,ALCAM,ANGPTL2,ANLN,ANXA3,AP1S1,AURKA,BCAT1,BCCIP,BCLAF1,BUB1B,C18orf25,CALD1,CAPN2,CAV1,CCNA2,CD3EAP,CDC42EP2,CDK1,CDKN1A,CENPF,CENPU,CHEK1,CHEK2,CIT,CLDN1,COTL1,CRABP2,CSNK1A1,CXCL12,DAB2,DCBLD2,DDX21,DIAPH3,EFEMP1,EIF5A,FAS,FASN,FGFR1OP,FGFR2,FHL1,FOSB,FOSL1,FOSL2,GALNT7,HELLS,HMGCR,HSPH1,IGFBP5,INIP,IPO7,IRAK2,JUN,JUNB,JUND,KIF1B,KIF23,KPNA3,KRT13,LDLR,LOXL4,LTBP1,MAD2L1,MAP1B,MAP2,MARCK…	307 (21)
AR		ligand-dependent nuclear receptor		0.967	bias	7.63e-09	ATAD2,BASP1,BUB1B,CALU,CAV1,CCNA2,CDKN1A,CIT,CXCL12,DHCR24,FGFR2,HMGCR,HSPH1,IGFBP5,KIF15,KIF2C,KNTC1,KPNA2,MAD2L1,MCM2,MCM4,MSMO1,MYO1B,NAP1L1,NUSAP1,PDGFA,PENK,PLAT,PLAU,PRKCA,PTGDS,SERPINE1,SMAD3,SMTN,THBS1,TPX2,TUBB3,ZWINT,ZYX	323 (24)
PPARA		ligand-dependent nuclear receptor	Inhibited	-2.261		1.17e-08	ACAT2,ANXA2,ASNS,AURKA,CCNA2,CDK1,CDKN1A,CHAF1B,CXCL12,CYP51A1,ELOVL5,FASN,FDFT1,FDPS,FGB,FGG,GLS,HMGCR,HMGCS1,IDI1,IGFBP5,KIF2C,KIF4A,LIPG,MAD2L1,MGLL,MKI67,MSMO1,MVD,PCNA,PLTP,PPARD,PRC1,RBP7,SCD,SMC2,SMC4,SQLE,TOP2A	178 (18)
AHR	0.832	ligand-dependent nuclear receptor	Activated	2.302		2.81e-08	ALB,CCNA2,CDK1,CDKN1A,DHFR,EFEMP1,EHD1,FAS,FBLN2,FBLN5,FBN2,FGFR2,FOSL1,GAS1,HMGCR,HSPH1,ITGA5,JUN,JUNB,LTBP1,NID2,NQO1,PLAT,POLA1,SCD,SERPINB2,SERPINE1,SLC1A4,TGFBI,THBS1,TIMP3,TK1	283 (25)
PGR		ligand-dependent nuclear receptor	Activated	2.333	bias	4.97e-08	CALD1,CAPN2,CD44,CDC20,CDK1,CDKN1A,DDX21,EIF5B,F3,GLS,IGFBP5,KLF5,LIG1,MAD2L1,MAP2K3,MPHOSPH10,MVP,NOP16,PAPSS2,PCNA,PDGFA,PLAU,PLK2,S100A6,SERPINB8,TGFBI,TK1,VASP	267 (23)
ESR2		ligand-dependent nuclear receptor		-0.118		3.3e-05	AKAP12,ANGPTL2,BCAT1,CAPN2,CAV1,CBS/CBSL,CCNA2,CD3EAP,CDKN1A,CLDN1,CXCL12,DKK1,FASN,FHL1,GALNT7,JUNB,LOXL4,LTBP1,MKI67,NID2,NOV,PDGFA,PLAUR,PLEC,PTGDS,SMC2,TGM2,TIMP1,TNS3,TPM1	328 (21)
RARA		ligand-dependent nuclear receptor		1.52		0.000149	C18orf25,CCNA2,CD44,CDK1,CDKN1A,CENPF,CENPU,CRABP2,FOSL2,HELLS,INIP,JUN,KIF23,MAD2L1,MAP1B,NCAPG,NCAPH,NSD2,PBK,PENK,PVR,SMAD3,SMC4	314 (15)
PPARG		ligand-dependent nuclear receptor	Activated	3.306		0.00155	ACLY,ACSL4,CAV1,CAVIN2,CDKN1A,CRABP2,FASN,FDPS,FOSL1,HMGCR,IGFBP5,JUN,LDLR,MAP2,MCM7,MGLL,MKI67,MRTO4,PCNA,PPARD,SCD,SERPINE1,STXBP5,TAGLN,TBC1D2,TUBB,ZNF703	301 (23)
NR5A2		ligand-dependent nuclear receptor		-0.976	bias	0.00176	CDKN1A,FASN,FGB,HMGCR,JUN,JUNB,LDLR,POLE4,PTGDS	219 (12)
NR0B2		ligand-dependent nuclear receptor	Inhibited	-2.191	bias	0.00242	ACLY,CDKN1A,CYP51A1,FASN,HMGCR,SCD,SERPINE1,TIMP1	209 (20)
NR3C1	0.194	ligand-dependent nuclear receptor		0.276		0.00368	ANGPTL7,ANXA1,BAG2,CAPN2,CAV1,CAVIN2,CDKN1A,CKAP2,CKS1B,CRABP2,CYR61,DUT,F2R,F3,GAS1,GLIPR1,HSP90AB1,IL18,JMJD6,JUN,JUND,MALT1,PARP4,PDGFA,PHLDA2,PLK2,PTK2B,SERPINE1,STUB1,THBS1,TIMP3,TK1,USP54,WDR12	264 (21)
THRA		ligand-dependent nuclear receptor		-0.152		0.0053	CD44,CDKN1A,CSNK1A1,FASN,FRZB,JUN,LDLR,PENK,SERPINE1,TK1	194 (22)
NR4A1		ligand-dependent nuclear receptor		0.581		0.00824	ACLY,ACSL4,CRABP2,CXCL12,FASN,LDLR,NT5E,PCNA,PTGDS,SCD,SMAD3,SOAT1	228 (12)
NR1H2	0.281	ligand-dependent nuclear receptor		1.231		0.023	FASN,FDFT1,FDPS,HMGCR,LDLR,PLTP,SCD
THRB		ligand-dependent nuclear receptor		0.478		0.0294	CSNK1A1,DKK1,FASN,FDPS,FOSL1,FRZB,JUN,LDLR,PENK,PTGDS,SERPINE1,TGFBI
NR1H3		ligand-dependent nuclear receptor		1.755		0.047	FASN,FDFT1,FDPS,HMGCR,LDLR,PLTP,SCD
NR3C2		ligand-dependent nuclear receptor	Activated	2.599		0.067	CNN3,JUNB,MAP2,PLAT,PROCR,SERPINE1,TUBB3
CDKN1A	1.162	kinase	Inhibited	-2.555		2.67e-32	ANLN,ATAD2,AURKA,AURKB,BUB1B,CCNA2,CDC20,CDK1,CDKN1A,CENPF,CEP55,CHAF1B,CHEK1,CIT,CKS1B,CYR61,DLGAP5,FANCI,FAS,HMGB2,KIF2C,KNTC1,MAD2L1,MCM2,MCM3,MCM4,MCM6,MCM7,MKI67,MYBL2,NUSAP1,PARP2,PBK,PCNA,PLK2,POLD1,PRC1,RACGAP1,RFC4,RRM1,SERPINE1,SHC1,SMC2,SMC4,SPAG5,STMN1,TOP2A,TPX2,TUBB3,TYMS,UHRF1,WDHD1,YBX1	256 (16)
ERBB2	-0.072	kinase	Activated	5.724	bias	1.51e-31	ACSL4,ADORA3,AHNAK,ANGPTL2,ANXA2,ATP1B3,AURKA,BAG2,BUB1B,CAVIN1,CAVIN2,CCNA2,CDC20,CDC42EP2,CDK1,CDKN1A,CENPF,CHCHD10,CHEK1,CKS1B,CKS2,CLU,CSE1L,CXCL12,DHFR,EIF6,F2R,FASN,FBLN2,FSTL3,G3BP1,GART,GINS2,GLS,HMGB2,IGFBP5,ITGA5,JUN,JUNB,LIG1,LRRFIP1,MAP1B,MAP2K3,MCM2,MCM3,MCM4,MCM5,MCM6,MCM7,MKI67,MYBL2,NCAPD2,NCAPG,NDC80,NPNT,PCNA,PENK,PHLDA2,PLAT,PLAU,PLAUR,POLA1,POLA2,POLD1,POLD2,POLD3,POLE4,POLR1D…	281 (20)
EGFR	0.403	kinase	Activated	3.566	bias	2.26e-13	ACOT7,ANXA1,CAV1,CCNA2,CD3EAP,CDK1,CDKN1A,CXCL12,EIF5A,EIF6,EPHA2,F2R,F3,FASN,FBLN2,FBN1,FOSL1,FOSL2,HMGA1,IGFBP5,IL13RA2,IVNS1ABP,JUN,JUNB,JUND,LAMA4,MARCKS,MYBL2,NUDC,OSMR,PA2G4,PAIP2,PARP2,PCNA,PLAT,PLAU,PLAUR,RANBP1,S100A2,SERBP1,SERPINE1,SLC4A7,TGM2,THBS1	289 (19)
RAF1	0.431	kinase	Activated	3.518	bias	4.47e-12	ACAT2,ACOT7,AKAP12,ANXA1,CD44,CDKN1A,CLDN1,DCBLD2,FAS,HNRNPAB,JUN,MGLL,MKI67,MYBL2,NQO1,OSMR,PHLDA2,PLAT,PLAU,PLAUR,PLEC,PNP,RND3,RRM2,SERPINB2,SQLE,TFPI2,TGM2,TIMP1,TNNI1	299 (22)
INSR	-0.601	kinase	Activated	3.415	bias	7.49e-10	ACSL4,ACTN4,ALB,CDK1,CDKN1A,CEBPZ,CORO1A,CYP51A1,FASN,FDFT1,FDPS,FHL1,FLNC,GAS1,HELLS,HMGCR,HMGCS1,IDI1,ITGA5,JUNB,MCM2,MCM4,MCM5,MCM7,MSMO1,MVD,MYBL2,PHLDA2,PMS1,PRIM1,RRM1,RRM2,SCD,SERPINE1,SQLE,TNNI1,UHRF1,YBX1	267 (22)
AKT1	0.534	kinase		0.834	bias	1.4e-09	ACAT2,ACLY,AURKB,CDKN1A,CKS2,CLU,DIAPH3,FAS,FASN,FOSB,HMGB2,HMGCR,HMGCS1,IGFBP5,JUND,LAMA1,MSMO1,NDC80,NQO1,RFC4,SCD,SERPINE1,SERPINF1,SLC4A7,STUB1,THBS1,TIMP1,TK1,TYMS,ZWINT	270 (18)
IPMK		kinase	Activated	2.967	bias	8.73e-09	CORO1A,CYR61,FLNC,FOSB,HSP90AB1,JUN,JUNB,PFN1,TAGLN2	207 (15)
MAPK14	0.485	kinase		1.56	bias	1.8e-08	CCNA2,CYP51A1,DAB2,DKK1,EFEMP1,FAS,FASN,FDPS,FOSL2,HAND2,HMGCR,IL18,JUN,JUNB,JUND,LDLR,PLAU,PLAUR,SHC1,TAGLN,TGM2,TIMP1,TOP2A	288 (20)
CDK4	0.582	kinase				1.89e-08	AURKA,CDKN1A,CENPF,CEP55,CIP2A,DHFR,ELN,ERI1,KIF11,KIF2C,KIF4A,MCM7,MELK,NCAPH,NT5E,POLD3,SERF2,SPC25,TPX2,TRIP13	217 (11)
ATM	0.282	kinase		1.617	bias	6.72e-08	CDKN1A,CHEK1,CHEK2,CLU,FAS,HSP90AB1,JUN,MICA,PCNA,RRM1,RRM2,SERPINE1,TGM2	286 (20)
MAP2K1	0.707	kinase	Activated	3.62	bias	1.53e-07	CD44,CDKN1A,DAB2,DKK1,DNMT1,F2R,F3,FASN,FOSL1,IL13RA2,ITGA5,JUN,JUND,LDLR,MOG,PCNA,PLAUR,SMAD3,TFPI2,TGM2,THBS1	212 (16)
ACVRL1		kinase		-1.3		6.6e-07	CDKN1A,CXCL12,PLAT,PLAU,PLAUR,PXN,SERPINE1,TAGLN,ZYX	24 (3)
MAP3K1		kinase		1.697	bias	6.7e-07	FAS,JUN,LDLR,NOV,PLAU,PLAUR,PPARD,SERPINE1,THBS1,TIMP1,TOP2A	317 (20)
CCNK	0.607	kinase	Activated	2.157	bias	2.63e-06	FANCD2,FANCI,PLTP,POLA2,RFC4,TAF15,TIMELESS,UTP14A
DYRK1A	0.254	kinase		-1.212	bias	3.04e-06	CDK1,CDKN1A,KNTC1,MCM3,MCM4,MYBL2,SERPINE1	285 (16)
ERBB3		kinase		-0.802		3.1e-06	CDKN1A,CLU,CXCL12,EIF6,F3,FBLN2,FBN1,IGFBP5,LAMA4,MICA,SLC4A7,THBS1,TIMP3	304 (20)
SRC	0.126	kinase	Activated	3.07	bias	1.08e-05	CAV1,CAVIN1,CDK1,CDKN1A,F2R,F3,FOSL1,JUN,LDLR,PLAU,PLAUR,PRKCA,SLC4A7,TFPI2	297 (18)
CHEK1	1.643	kinase		1.075		1.67e-05	BUB1B,CDKN1A,MAD2L1,MICA,PCNA,RRM2	222 (16)
PRKCD	0.096	kinase		0.6	bias	2.08e-05	CCNA2,CDKN1A,CXCL12,ERCC6L,FBN1,FOSL1,FOSL2,ITPR3,JUN,JUNB,KIF2C,KLF5,LDLR,LIPG,PDLIM7,PTPN6,SERPINB2,SERPINE1	316 (20)
ROR2	0.042	kinase		-1		2.16e-05	AURKA,CDC20,CDKN1A,CHEK2,MAP1B,MAP2,MCM3,MCM4,SFN,SLC39A14,TUBB2B
MAPK9	0.285	kinase		1.804	bias	2.29e-05	ACLY,CAV1,CDKN1A,FASN,FOSL1,FOSL2,HMGA1,IL18,JUN,JUNB,JUND,LMO7,METAP2,PLAT,SCD,ZYX	261 (19)
FLT1		kinase		1.508	bias	2.77e-05	ACTN4,BCAT1,CAPN2,CDKN1A,DHCR24,EIF2S3,EIF5A,G3BP1,MARCKS,THBS1,UBE2H
MAPK1	0.436	kinase		1.44		3e-05	AURKA,CAPN2,CAV1,CDKN1A,CRABP2,DAB2,DNMT1,EHD1,FHL2,FLNC,FOSB,GLS,JUN,JUNB,JUND,LAMA4,LIG1,MKI67,MVP,MYBL2,NT5E,OSBPL3,PLAU,SHCBP1,SLC4A7,UTP18	239 (18)
PTK2	0.544	kinase		1.605	bias	3.29e-05	CDKN1A,CYR61,ITGA5,LDLR,PCOLCE2,PTK2B,THBS1,TIMP1,TIMP3	234 (20)
PIK3CA	0.373	kinase		1.342		3.39e-05	ALCAM,CALD1,CD44,CSE1L,EZH2,FASN,HSP90AB1,PROCR,SERPINE1,TK1	201 (11)
RET		kinase		0.718	bias	4.45e-05	ANXA1,CD151,CLU,CXCL12,HSPH1,NOV,PLAU,PLAUR,PTN,STUB1,TACC3,TIMP3,VGF	240 (19)
MAPK3	0.07	kinase	Activated	2.985	bias	5.71e-05	FOSB,FOSL1,JUN,JUNB,JUND,PLAUR,SLC4A7,SMAD3,THBS1,TIMP1	214 (18)
STK11		kinase		-1.014		0.000102	ALB,ALCAM,BTF3,CCNA2,CDKN1A,FGFR2,FGG,FOSL1,IGFBP5,INIP,JUNB,NCAM2,RRM1,SERPINE1,TARS,TOP2A	309 (24)
EEF2K		kinase				0.000116	CDKN1A,KLF5,MAP1B
CDK1	2.198	kinase		0.343	bias	0.000128	CDC20,CDK1,CDKN1A,JUN,MAP2	217 (20)
NME1	0.679	kinase		0.29	bias	0.000326	CDKN1A,GRSF1,METTL1,PA2G4,PTN,SERPINE1,TIMP1	191 (14)
FGFR4		kinase				0.000381	CD44,CDK1,CDKN1A,PLAU,SERPINE1	271 (18)
MET	0.436	kinase	Activated	3.13	bias	0.000454	AURKA,AURKB,CD44,CDK1,CDKN1A,DAB2,IL18,ITGA3,JUN,MAD2L1,PLK2	329 (22)
PRKAA2	0.227	kinase		-1.63	bias	0.000576	ACOT7,ALB,CDKN1A,CXCL12,FASN,FGFR2,ITIH5,SMAD3,TGM2,YBX1,ZYX	269 (17)
CDK2	0.19	kinase		-0.152	bias	0.000656	CDKN1A,CHEK1,DHFR,MAP2,MYBL2,PCNA	245 (15)
CKS1B	2.193	kinase				0.000947	CCNA2,CDK1,CKS1B	275 (14)
IKBKB	0.614	kinase		0.443	bias	0.00131	AURKB,CCNA2,CD44,CDKN1A,CKS1B,CLU,CXCL12,EZH2,F3,FAS,FASN,JUNB,KIF23,KLF5,PLAU,PTK2B,S100A4,SERPINB2,TIMP3	331 (23)
ATR	0.811	kinase		1.165		0.00158	FAS,MICA,PCNA,RRM2	239 (21)
FGFR1	0.396	kinase	Activated	2.36	bias	0.00163	CDKN1A,EEF1A1,EIF4G1,EIF5A,EIF5B,JUN,PLAU,PLAUR,SFN	296 (22)
EFNA4		kinase		-0.816		0.00176	CRABP2,DCBLD2,FOSL1,KRT13,NT5E,PLAT
EFNA2		kinase		-1.134		0.00184	CRABP2,DCBLD2,FOSL1,KRT13,NT5E,PLAT,PXN
MAP2K7	0.565	kinase				0.00184	CDKN1A,DUT,FAS,JUNB,LMO7,PLAU,TFPI2	280 (19)
EFNA3		kinase		-0.816		0.002	CRABP2,DCBLD2,FOSL1,KRT13,NT5E,PLAT
PDPK1	0.413	kinase		-1.19		0.00212	CAV1,CDKN1A,PDGFA,SERPINB2,SERPINE1	274 (20)
CHUK	0.461	kinase	Activated	2.123	bias	0.0023	CDKN1A,CLU,CXCL12,DNMT1,F3,FAS,JUNB,KLF5,NOV,PCNA,PLAU,SERPINB2,SMOC2,TIMP3,TK1	315 (20)
PRKCE		kinase		1.781	bias	0.00242	CAV1,CDKN1A,CYR61,HSP90AB1,JUN,JUNB,LDLR,PDGFA	321 (23)
EFNA5		kinase		-0.816		0.00253	CRABP2,DCBLD2,FOSL1,KRT13,NT5E,PLAT
MAPK15		kinase				0.00282	JUN,PCNA
PLK3		kinase				0.00282	CDKN1A,FAS	272 (15)
CCND3		kinase				0.00299	CASP2,CDK1,MCM3,MYBL2	250 (16)
PRKAA1	0.409	kinase		-1	bias	0.00341	ACOT7,ALB,CDKN1A,CXCL12,FGFR2,ITIH5,SMAD3,TGM2,ZYX	198 (18)
EPHB1		kinase				0.00407	JUN,JUNB,SERPINE1	280 (21)
MAPK8	0.781	kinase		1.671	bias	0.00473	ACSL4,CCNA2,CDKN1A,DNMT1,FOSL1,FOSL2,JUN,JUND,MVP,PLAU,PLAUR,PPARD	270 (16)
ERBB4	-0.479	kinase		1.195		0.00521	CDKN1A,CXCL12,FBLN2,IGFBP5,JUN,MAP2K3,THBS1,TIMP3	306 (21)
ABL1	0.184	kinase		1.069	bias	0.00542	CAV1,CCNA2,CDKN1A,DHFR,FAS	288 (22)
CKS2	1.422	kinase				0.00553	CCNA2,CDK1
BRD4	0.601	kinase		1.729	bias	0.00592	AURKB,FBN1,FOSL2,ITGA5,NQO1,PDGFA,PLAT,PLAU,THBS1,TIMP1	201 (7)
ZAP70		kinase		1.671	bias	0.00759	ANXA1,NASP,PLEC,SCD,SLC23A2,TAF15
MAP2K4	0.353	kinase		1.423	bias	0.00898	CD44,CDKN1A,FAS,JUN,PLAU,PPARD	282 (20)
CDK12	0.932	kinase				0.00903	FANCD2,FANCI
RPS6KB1	0.204	kinase		0.447	bias	0.00933	CDKN1A,DHCR24,HMGCR,PCNA,SERPINE1	272 (25)
SPHK1		kinase		1.159		0.0103	CDKN1A,JUN,SERPINE1,TAGLN,TIMP1
TGFBR1	0.065	kinase		0.254	bias	0.0113	CDKN1A,FBLN5,GAS1,LTBP1,SERPINE1,TAGLN,TGFBI
MAPK11		kinase		1.091	bias	0.0133	CAV1,FAS,HAND2,TIMP1
MKNK1		kinase	Activated	2.121	bias	0.0133	ACOT7,ANXA2,CYR61,FOSB,KIF1B,MAP1B,PLTP,TAGLN
ACVR1	0.191	kinase				0.0136	CDKN1A,NOG,NOV,SERPINB2,SERPINE1
PDGFRA		kinase				0.0146	CDKN1A,DAB2,EZH2
Brd4		kinase	Activated	2	bias	0.0148	PLAT,PLAU,POLE4,TAGLN,TIMP1
LCK		kinase		0.218	bias	0.0149	ANXA1,CCNA2,CDK1,JUN
PRKG1	-0.069	kinase		0.152		0.0149	CDKN1A,SERPINE1,TAGLN,THBS1
ACVR1C		kinase				0.0171	CDKN1A,JUNB,SERPINE1
RPS6KA5	-0.167	kinase				0.0171	FOSL1,JUN,JUNB
MAPK7	0.138	kinase	Activated	2.184	bias	0.0175	JUN,NOV,NQO1,PLAT,SERPINB2
FGFR2	-1.031	kinase	Activated	2.608		0.0192	CDKN1A,DAB2,DKK1,FAS,FGFR2,GLIPR1,LAMA1,NOG,PLAUR
CAMK4		kinase		1.982	bias	0.0204	FOSB,FOSL2,JUN,JUNB
CSF1R		kinase				0.0224	CDKN1A,JUN,JUNB,PCNA
AURKB	4.048	kinase				0.0229	CCNA2,CDKN1A,MCM3
MAP2K2	0.55	kinase				0.0229	CDKN1A,DNMT1,PCNA
TRIB1		kinase				0.0238	FASN,SCD
TTN	0.251	kinase				0.0238	FHL1,FHL2
ROCK2	0.654	kinase		1.067	bias	0.0246	CD44,FAS,SERPINE1,TAGLN
DCAF1	0.191	kinase				0.0261	CDKN1A,NOV,TGM2
CDKN1B	-0.413	kinase		-1.671	bias	0.0269	CDKN1A,EPHA2,FHL1,MCM5,MCM7,PCNA,SERPINE1,TK1
ROR1	0.357	kinase				0.0299	MAP1B,MAP2
LOC102724428/SIK1		kinase				0.0299	FASN,SCD
FXN	0.243	kinase				0.031	ACLY
CLK1		kinase				0.031	F3
PFKP	0.391	kinase				0.031	F3
ACVR2B		kinase				0.031	CDKN1A
CHKA	0.714	kinase				0.031	TUBB3
CLK4		kinase				0.031	F3
MOS		kinase				0.031	CDK1
CDK3		kinase				0.031	TYMS
CSN2		kinase				0.031	BTF3
CDKL2		kinase				0.031	CD44
TGFBR2	0.106	kinase		1.975		0.0319	CD44,CDKN1A,CLU,FAM50A,JUN,MYOF,SERPINE1,SMAD3,TAGLN,THBS1,TIMP1
BMPR1A		kinase				0.032	CDKN1A,NOG,PCNA,SERPINE1
MTOR	0.123	kinase		0.543		0.0349	ACLY,CDKN1A,DHFR,ERICH5,FASN,FDPS,FGB,HSP90AB1,MAP2,MOG,PCNA,PFN1,PPARD,PTPN6,RPL32,TK1
RPS6KA4	0.909	kinase				0.0367	JUN,JUNB
ERN1		kinase		0.64	bias	0.0379	CDH6,FAS,FASN,JUN,MVD,PVR,SCD,SERPINB2
KDR		kinase				0.0405	ANXA2,F3,NDC80,SET
PEX5L		ion channel		-1.987	bias	0.000525	FDFT1,FDPS,HMGCR,IDI1
CACNA1C		ion channel				0.000554	ANXA2,CAV1,S100A10
CFTR		ion channel		-1.633		0.0146	ASNS,FAS,FDFT1,FDPS,IDI1,SCD,SQLE
FXYD1	-0.747	ion channel				0.031	CDKN1A
GRID2		ion channel				0.031	CDK1
TRPV4	-0.498	ion channel				0.0371	FAS,THBS1,TIMP1
TGFB1		growth factor	Activated	2.263		7.01e-25	ACLY,ADAMTS3,AHNAK,ALB,AMOTL2,ANXA2,ASNS,AXL,BUB1B,CALD1,CAPRIN1,CAV1,CAVIN2,CCNA2,CD44,CDC20,CDK1,CDKN1A,CENPF,CKS1B,CKS2,CLU,CNN3,COTL1,CXCL12,CYR61,DAB2,DDX21,DNMT1,ECE1,ECM1,EEF1A1,EIF4H,ELN,EPHA2,F2R,F3,FAM50A,FAS,FBLN2,FBLN5,FBN1,FGB,FGFR2,FGG,FHL1,FOSB,FOSL2,FSTL3,GAS1,HAT1,HMGA1,IDI1,IGFBP5,IL13RA2,IL18,IRAK2,ITGA3,ITGA5,ITIH5,JUN,JUNB,JUND,KPNA3,LDLR,LTBP1,MAP2K3,MCM2,MFAP4,MKI67,MSMO1,M…	322 (23)
HGF		growth factor	Activated	4.576	bias	8.15e-22	AKAP12,ANGPTL2,ASNS,AURKA,AURKB,BAG2,BUB1B,CASP2,CAV1,CD3EAP,CD44,CDC20,CDK1,CDKN1A,CENPF,CKS1B,CNBP,CSE1L,CYR61,DDX21,F3,FAM50A,FOSB,FOSL1,HELLS,HMMR,ITPR3,KIF11,KIF15,KIF2C,LDLR,MAD2L1,MAP2K3,MCM2,MCM5,MELK,MKI67,MPHOSPH10,NDC80,NID2,NOLC1,NOP2,OSMR,PCNA,PDGFA,PHLDA2,PLAU,PLAUR,PPARD,PRC1,PVR,RGS20,RIN1,SERPINB2,SERPINE1,SMC2,STK10,TAGLN2,THBS1,TIMP1,TIMP3,TPX2,TRIP13	293 (19)
EGF		growth factor	Activated	4.391	bias	1.91e-12	ACSL4,ALCAM,AURKA,AURKB,CAV1,CAVIN2,CD44,CDK1,CDKN1A,CKS2,CLU,CYR61,EEF1A1,EPHA2,F3,FASN,FOSB,FOSL1,GAS1,HMGCS1,IDI1,IGFBP5,JUN,JUNB,JUND,MAD2L1,PBK,PCNA,PHLDA2,PLAT,PLAU,PLAUR,PPARD,RRM1,RRM2,S100A10,S100A11,S100A4,SCD,SERPINE1,SHC1,SLC4A7,SMAD3,TFPI2,TGM2,THBS1,TIMP1,TIMP3,VASP	322 (24)
FGF2	0.313	growth factor	Activated	3.212	bias	9.26e-10	ALB,CAV1,CDKN1A,CXCL12,CYR61,ELN,F3,FAS,FBN1,FGFR2,FOSL1,IGFBP5,ITGA3,ITGA5,JUN,JUNB,MKI67,NOG,NOV,PCNA,PDGFA,PENK,PLAT,PLAU,PLAUR,S100A10,S100A4,SCD,SERPINE1,TAGLN,THBS1,TIMP1,TIMP3,TOP2A,TUBB3,VGF	204 (20)
AGT		growth factor	Activated	4.462	bias	7.17e-09	ACAT2,ANXA1,ANXA3,CAV1,CD44,CDK1,CDKN1A,CIT,CRABP2,DAB2,DHFR,EFEMP1,F3,FASN,FDFT1,HMGB2,HMGCR,HMGCS1,IDI1,IGFBP5,IL18,ITGA5,JUN,KLF5,LDLR,LIMD2,MAD2L1,MAP2,MSMO1,PDGFA,PFN1,PLAU,POLE3,SERPINB2,SERPINE1,SHC1,SLC8A1,TIMP1,TUBB3	259 (21)
IGF1		growth factor	Activated	3.261	bias	3.17e-08	ABCF2,CAVIN2,CCNA2,CD44,CDK1,CDKN1A,CLU,CRX,CYR61,ELN,F3,FASN,FOSB,HMGA1,HMGCR,IGFBP5,IL18,ITGA3,ITGA5,JUN,JUNB,MKI67,NOG,OSMR,PBK,PCNA,PENK,PLAU,PLAUR,PLK2,SCD,SERPINE1,SFN,SLC23A2,SQLE,TGFBI,THBS1,TK1,TUBB3	261 (18)
TGFB3		growth factor	Activated	3.046	bias	2.21e-07	CDH6,CDKN1A,CYR61,ELN,FOSB,FOSL2,JUN,JUND,NOV,PLAUR,SCD,SERPINE1,TAGLN,THBS1,TIMP3,TPM1	304 (20)
IGF2		growth factor				1.24e-06	CDK1,CDKN1A,GAS1,HELLS,IGFBP5,ITGA5,JUNB,MCM2,MCM4,MCM5,MCM7,MYBL2,PMS1,PRIM1,RRM1,RRM2,SERPINE1,TGFBI,UHRF1	261 (21)
GDF15	-0.604	growth factor		1.257		1.46e-06	CDKN1A,LTBP1,PLAU,PLAUR,RND3,SERPINE1,TIMP3	315 (22)
FGF10		growth factor	Activated	2.373	bias	4.51e-06	AHNAK,ANXA1,ANXA2,ANXA3,CYP51A1,LDLR,LMO7,S100A6,SCD,TIMP3
NRG1		growth factor	Activated	3.388	bias	2.12e-05	CAV1,CAVIN1,CDKN1A,CKS2,CYR61,EEF1A1,EPHA2,FOSB,G3BP1,HMGA1,HMGCR,IDI1,JUNB,JUND,MGLL,PDGFA,PLAU,PLAUR,PXN,SLC4A7	312 (19)
FGF4		growth factor	Activated	2.364	bias	4.25e-05	CDKN1A,DNMT1,HMGCR,HMGCS1,SCD,SOSTDC1
AREG		growth factor	Activated	2.66		8.63e-05	AURKB,CCNA2,CDC20,CENPF,JUN,MKI67,MYBL2,PLAU,PRC1,RRM2,TOP2A	321 (22)
VEGFA	-0.801	growth factor		1.637	bias	0.000114	CAV1,CDKN1A,CXCL12,CYR61,F3,FOSB,GART,IGFBP5,JUNB,MKI67,MVP,PCNA,PLAT,PLAU,PRKCA,SERPINE1,SET,SMTN,TFPI2,THBS1,TIMP1,TMSB10/TMSB4X	196 (17)
WISP2		growth factor	Inhibited	-2.138		0.00014	CD44,CLDN1,ITGA5,JUN,PDGFA,PROCR,SERPINE1,SMAD3	130 (10)
NGF	-0.042	growth factor	Activated	2.932	bias	0.000235	ANXA2,CAV1,CDK1,CDKN1A,EEF1A1,FAS,FOSL1,FOSL2,JUN,JUNB,LDLR,LRRFIP1,MAP2,PLAUR,SHC1,VGF	215 (16)
FGF7		growth factor	Activated	2.232	bias	0.000271	ADSS,CD44,CDKN1A,FASN,FGFR2,PLAU,S100A10,SCD,SERPINE1	271 (21)
ANGPT2		growth factor	Activated	2.728	bias	0.000318	CDKN1A,EEF1B2,FAS,HMGCS1,JMJD6,KLF5,KPNA2,PLAU,POLA1,POLD1,RFC4,SERPINE1,STK17A,THBS1,TNIK,TUBB3	275 (19)
BMP7	-0.878	growth factor		1.21	bias	0.000483	CD44,CDKN1A,DKK1,F3,FASN,IGFBP5,NOG,PENK,S100A4,SERPINE1,SOSTDC1,SULF1	281 (20)
BMP2	-0.746	growth factor		0.759	bias	0.000559	CDKN1A,CXCL12,DKK1,F3,FGFR2,FOSB,GFRA1,IGFBP5,JUN,JUNB,NOG,SOSTDC1,TAGLN,TGM2,TIMP1,TIMP3	331 (21)
FGF8		growth factor		0.539		0.000564	DKK1,FGFR2,MKI67,NAP1L1,NOG,PCOLCE2,RPL26,SHC1,THBS1,TUBB3
BMP6		growth factor		0.769	bias	0.00067	CAVIN2,CD44,CDKN1A,FOSL1,ITGA5,NOG,PCOLCE2,SERPINE1,TAGLN,TIMP1	234 (17)
BDNF		growth factor	Activated	2.195	bias	0.000761	ACOT7,ANXA2,CDKN1A,CYR61,FOSB,HMGCR,JUN,KIF1B,MAP1B,MVD,PCNA,PENK,PLTP,RPL37A,S100A10,SOSTDC1,TAGLN,THBS1,TUBA1A,TUBB3,VGF	217 (21)
GRP		growth factor	Activated	2.186	bias	0.000898	FOSB,JUN,PRKCA,RRM1,RRM2	236 (22)
FGF1	0.85	growth factor		0.579		0.00179	ALB,CDKN1A,CYR61,DNMT1,JUN,MKI67,NQO1,PDGFA,TGM2,THBS1,TIMP3	336 (22)
FGF19		growth factor				0.00486	ACLY,FASN,FDPS,HMGCR,PTGDS,SCD,SQLE,TNNI1	143 (11)
TGFB2	-0.547	growth factor		1.838	bias	0.00506	FAS,GAS1,LIPG,SCD,SERPINE1,SMAD3,TAGLN,THBS1,TIMP1	297 (18)
LEP		growth factor		0.517	bias	0.00538	ACLY,CAV1,CCNA2,CDKN1A,CYR61,ELOVL5,F3,FAS,FASN,FGFR2,HMGCR,JUN,JUNB,JUND,LDLR,MSMO1,PCNA,PLAT,SCD,SERPINE1,THBS1,TIMP1,TIMP3,VGF	235 (26)
GDF2		growth factor		0.42	bias	0.0064	ANXA3,CAV1,CDH6,CXCL12,ELOVL1,NOG,SERPINF1,TUBB3
INHBB		growth factor				0.0123	SERPINE1,THBS1,TIMP1
FGF21		growth factor		1.528	bias	0.0124	ACLY,FASN,FGFR2,LDLR,SERPINE1
TGFA		growth factor		1.838	bias	0.0129	ALB,CDKN1A,FOSL2,JUNB,PLAT,S100A10,SERPINE1
KITLG		growth factor		1	bias	0.0129	AXL,CCNA2,CDKN1A,CLIC1,CPSF3,DHCR24,EEF1A1,ETF1,IL18,KPNA2,LDLR,PRKCA,SHC1,TPT1
FGF18		growth factor				0.0133	NOG,TIMP1
GDF5		growth factor				0.0133	DKK1,FRZB
NRTN		growth factor				0.0199	FOSB,GFRA2,PENK
CLEC11A		growth factor				0.0275	ANXA1,CXCL12,FHL2,S100A6,ZYX
FGF3		growth factor				0.0299	PLAT,PLAU
GDF10		growth factor				0.031	SERPINE1
INHBE		growth factor				0.031	JUNB
BMP4		growth factor		0.425	bias	0.0388	CDKN1A,CYR61,FGFR2,JUN,JUNB,LAMA1,NOG,PPARD,SULF1,TAGLN,TGM2
NTF3	-0.37	growth factor				0.0412	JUN,PENK,VGF
PDGFB		growth factor		0.447	bias	0.043	HDAC7,NOV,SERPINF1,THBS1,TIMP1
CTGF	0.712	growth factor		1.441	bias	0.045	CAVIN2,CD44,JUN,NOV,SERPINE1,TIMP1,TIMP3
Vegf		group	Activated	5.769	bias	2.55e-19	AKAP12,ANGPTL2,ANGPTL7,ASNS,AURKA,AURKB,BAG2,BUB1B,CD3EAP,CD44,CDC20,CDK1,CENPF,CKS1B,CLDN1,CSE1L,CXCL12,CYR61,DCBLD2,ELN,F3,FAS,FOSB,FOSL1,HELLS,HMMR,IL18,ITPR3,JUN,KIF11,KIF15,KIF2C,LDLR,MAD2L1,MAP2K3,MCM2,MCM5,MELK,MKI67,MPHOSPH10,NDC80,NID2,NOLC1,NOP2,OSMR,PDGFA,PHLDA2,PLAU,PLAUR,PPARD,PRC1,PVR,RGS20,SERPINB2,SFN,SMC2,STK10,TIMP1,TPX2,TRIP13	319 (20)
E2f		group	Activated	2.787	bias	8.54e-15	CAV1,CCNA2,CDK1,CSDE1,DHFR,FANCD2,GINS2,ITGA5,KNTC1,LIG1,MAD2L1,MCM2,MCM3,MCM4,MCM5,MCM6,MYBL2,NASP,NUSAP1,PCNA,POLA1,POLA2,RRM2,SERPINE1,TPX2,TYMS	197 (10)
Rb		group	Inhibited	-3.065	bias	7.4e-13	AURKB,CCNA2,CDK1,CDKN1A,DHFR,DNMT1,EZH2,FGFR2,MAD2L1,MCM3,MCM5,MCM7,MYBL2,PA2G4,PCNA,POLD1,RFC4,TOP2A,TYMS	216 (15)
Ras		group	Activated	2.214	bias	5.38e-08	AURKA,CASP2,CAV1,CDKN1A,FOSL1,HMGA1,JUN,KLF5,LDLR,PDGFA,PLAU,PLAUR,PPARD,PVR,SERPINE1,TFPI2,TGM2,UPP1	319 (20)
ERK		group	Activated	3.354	bias	1.25e-07	CAV1,CDKN1A,CKS2,CLU,EPHA2,EZH2,FAS,FOSL1,FOSL2,HMGA1,JUN,JUNB,KLF5,LDLR,PLAU,PPARD,SERPINB2,SERPINE1,SFN,SLC4A7,TGM2,THBS1,TIMP1,TUBA1A,VASP	271 (17)
CDK4/6		group		0.277		2.43e-07	AFAP1,AHNAK,BCLAF1,CALU,EEF1B2,EPHA2,FAM129B,G3BP1,JPT1,MARCKS,NOP2,RPL27A,TUBB
ADRB		group		-1.207		4.85e-07	ACAT2,AXL,CAVIN2,CCNA2,CDKN1A,CYP51A1,FAS,FDPS,HMGCS1,JUN,JUNB,LTBP1,MSMO1,MVD,NPM3,NQO1,PCNA,SLC8A1	317 (22)
Mek		group		1.935	bias	3.26e-06	AXL,CASP2,CDKN1A,CEBPZ,CLU,DDX21,EPHA2,FASN,FOSL1,JUN,JUNB,NQO1,PHLDA2,PUS7,RND3,SERPINE1,SLC43A3,STK17A,TFB2M,THBS1,TOP2A	246 (21)
Histone h4		group				3.29e-06	AKAP12,CDK1,CDKN1A,DHFR,DKK1,FASN,GAS1,MAD2L1,MCM3,MCM4,NCAM2,PCNA,POLD2,PRMT3,RRM2,TAGLN,TYMS	205 (13)
estrogen receptor		group	Inhibited	-2.728		5.89e-06	ANXA1,AXL,CALD1,CAV1,CD44,CXCL12,DNMT1,FGFR2,FLNC,ITGA3,JUN,LDLR,MAP1B,NCAM2,NT5E,PDGFA,PLAU,PLAUR,SERPINE1,SMAD3,TIMP1,TIMP3	320 (17)
ERK1/2		group	Activated	3.992	bias	6.46e-06	CAV1,CD44,CDK1,CDKN1A,CXCL12,DKK1,ECE1,F3,FGFR2,FOSB,FOSL1,HMGA1,ITGA3,JUN,JUNB,JUND,LDLR,PCNA,PLAU,PLAUR,PTN,S100A6,SBSN,SERPINE1,TIMP1	249 (17)
Ngf		group	Activated	2.068	bias	2.81e-05	ANXA2,CLU,JUN,MAP2,MYBL2,PLAUR,PRKCA,SERPINE1,VGF	240 (19)
Raf		group				0.000192	CDKN1A,FOSL1,JUN,PHLDA2,RND3,SLC43A3,STK17A,TAGLN,TOP2A	302 (20)
Tgf beta		group		1.168	bias	0.000247	CDKN1A,CLU,CYR61,DAB2,FBLN2,FGG,HNRNPAB,IGFBP5,ITGA5,JUN,JUNB,PDGFA,PLAT,PLAU,SERPINE1,TAGLN,TGFBI,TIMP1,TIMP3	341 (23)
Collagen Alpha1		group		1.206	bias	0.000254	CDKN1A,PCNA,PLAU,PLAUR	163 (14)
trypsin		group		0	bias	0.000254	CDKN1A,ELN,F3,PCNA	220 (18)
Jnk		group	Activated	2.491	bias	0.000313	CD44,CXCL12,DKK1,DNMT1,F3,FAS,FOSB,JUN,JUND,NQO1,PLAT,PLAU,PLAUR,PPARD,SERPINE1,TGM2,TIMP1	239 (17)
P38 MAPK		group	Activated	2.186	bias	0.00116	CAV1,CD44,CDKN1A,CXCL12,F3,FAS,IGFBP5,JUN,JUNB,KLF5,PCNA,PLAU,PLAUR,RND3,SERPINB2,SERPINE1,SLC8A1,SMAD3,THBS1,TIMP1,TIMP3,TNNI1,TOP2A	269 (17)
Srebp		group		1.954	bias	0.00124	ACLY,CDKN1A,FASN,LDLR	66 (4)
Nr1h		group		0.017		0.00283	ACLY,ADAMTS3,CAV1,ECE1,F2R,FASN,PLTP,SCD,SLC8A1,SYT7,THBS1,TIMP3	82 (8)
MAP2K1/2		group		1.799	bias	0.00309	CDK1,ELN,FOSL1,JUN,KLF5,PCNA,PDGFA,RRM1	181 (19)
Alpha catenin		group		-1.757	bias	0.00421	CXCL12,DKK1,ELN,ITGA5,LAMA4,NOV,PLAU,TGM2,TIMP1,ZYX	268 (12)
p70 S6k		group		1.98		0.00595	EEF1A1,EEF2,FASN,SCD
Akt		group		1.935	bias	0.0061	CD44,CDKN1A,CXCL12,EZH2,F3,FAS,FOSL1,JUN,MAP2,PCNA,PPARD,PTN,RRM2,SERPINE1,SLC4A7,SLC8A1,THBS1	251 (17)
Pkc(s)		group	Activated	3.195	bias	0.00835	CDKN1A,CLDN1,CYR61,F3,FAS,FOSL1,HMGCR,ITGA5,JUN,JUNB,NQO1,PRKCA,SERPINE1,TAGLN	302 (21)
Actin		group				0.00838	CAVIN1,CD44,IL18
Creb		group		1.51	bias	0.00872	ABL2,CDKN1A,CYP51A1,FAS,FOSB,FOSL1,JUN,JUNB,LDLR,MCM3,OSBPL3,PCNA,PENK,PLAT,POLA1,PRKCA,SERPINB2,SLC8A1	301 (16)
Nfat (family)		group		1.633	bias	0.00883	CALD1,CYR61,FAS,FHL1,PDGFA,SERPINE1,TNNI1,TUBB3
Erm		group				0.00903	CAV1,CD44
Sos		group				0.0106	AGPS,CD44,CRABP2,HMMR,IGFBP5,KIF1B,KRT13,MYH9,PFN1,PLAU,PLK2,SCD,STMN1
Growth hormone		group	Activated	2.307	bias	0.0125	ALB,CLU,FASN,FDPS,FGG,FOSL2,IGFBP5,JUN,JUNB,LDLR,PCNA,PLK2,PRKAG2,TUBA1A
SERCA		group				0.0133	FOSL1,JUN
CYP3A		group				0.0133	HMGCS1,SQLE
Ap2 alpha		group				0.0133	PLAUR,PTGDS
Hdac		group		1.102		0.0141	CDKN1A,CRABP2,EZH2,FOSL1,HNRNPAB,JUN,MYBL2,NPNT,RNASE1,SLC8A1,TIMELESS
Cyclin E		group				0.0146	CDK1,CDKN1A,DHFR
Histone h3		group				0.0159	AKAP12,CAV1,CCNA2,CDKN1A,DKK1,FASN,FGFR2,JUN,MAD2L1,MCM2,MCM3,MCM4,MCM5,MGLL,MYBL2,NOG,PCNA,RSL1D1,SCD,SPATS2L,TAGLN,TOP2A,UPP1
Ctbp		group				0.0171	AP1S1,DKK1,PLAUR
TEAD		group				0.0182	CD44,CYR61
Muscarinic cholinergic receptor		group				0.0182	CYR61,JUN
Rock		group		1.98	bias	0.0205	CAVIN1,CDKN1A,F3,NOP16,TAGLN
TCF		group				0.023	CD44,ECM1,JUNB,SERPINE1,SFN,SLC1A5,TK1
Cyclin A		group				0.0238	CDK1,CDKN1A
SMAD1/5		group				0.0238	PDGFA,PLAUR
tryptase		group				0.0238	F2R,PLAT
Insulin		group		1.46		0.0245	ACLY,ALB,CDKN1A,CRABP2,FASN,FGB,FOSB,HMGCR,JUN,MCM6,MCM7,PPARD,PRKCA,RPL32,SCD,SERPINE1,SQLE,TGFBI,VGF
JINK1/2		group				0.0261	FAS,FASN,SCD
ETS		group				0.0261	DAB2,SERPINE1,TIMP1
JUN/JUNB/JUND		group				0.0295	CYR61,FOSL1,JUN
ATM/ATR		group				0.031	RRM2
thymidine phosphorylase		group				0.031	MARCKS
Hdac1/2		group				0.031	MKI67
G-Actin		group				0.031	JUN
lymphokine		group				0.031	F3
Lectin		group				0.031	F3
Smad2/3		group				0.0315	FSTL3,SERPINE1,TAGLN,TGM2,TIMP3
Gsk3		group		-0.18	bias	0.036	FASN,FOSB,HMGCR,JUN,LDLR,MICA
PRKAA		group		-0.004		0.0376	CDKN1A,CLDN1,FASN,YBX1
PI3K (family)		group		1.195	bias	0.045	CXCL12,FASN,NQO1,PXN,SERPINE1,SLC4A7,TGM2
PTGER2		g-protein coupled receptor	Activated	3.81	bias	1.12e-16	AURKA,BUB1B,CCNA2,CENPF,CEP55,CKS2,ECM1,KIF11,KIF15,KIF2C,MASTL,MELK,MKI67,NUF2,NUSAP1,PBK,PRC1,PXN,RACGAP1,SERPINE1,SPAG5,TBL3,THBS1,TIMP1,TIMP3,TPX2	244 (12)
F2R	1.142	g-protein coupled receptor	Activated	2.44	bias	8.31e-06	CD44,CXCL12,CYR61,ECE1,F2R,F3,PLAT,PLAU,PLAUR,TAGLN,TFPI2,TGM2,THBS1	313 (19)
ADRA1D		g-protein coupled receptor				0.000572	CDK1,JUN,PCNA,POLA1,POLA2,PRIM2,TMPO	101 (9)
ADRA1A		g-protein coupled receptor				0.000839	CDK1,JUN,PCNA,POLA1,POLA2,PRIM2,TMPO	101 (9)
CNR1		g-protein coupled receptor		1.943	bias	0.0015	CDK1,DKK1,FASN,KIF11,LAMA1,NOG,PCNA,PENK,PLAU,PTK2B,S100A6,TIMP1	270 (18)
DRD1		g-protein coupled receptor				0.00407	FOSB,JUNB,S100A10	276 (18)
S1PR3		g-protein coupled receptor				0.00674	CD44,JUN,TAGLN	193 (22)
ACKR3		g-protein coupled receptor				0.00691	AXL,CDKN1A,CXCL12,ELN	117 (12)
CXCR4		g-protein coupled receptor		1.103	bias	0.00898	AXL,CD44,CDKN1A,CXCL12,F3,JUNB	284 (21)
SMO		g-protein coupled receptor				0.00987	ALCAM,FAS,FBLN2,LIMD2,NOG,SMS,TNIK	244 (7)
S1PR2		g-protein coupled receptor				0.0123	F3,JUN,TIMP1
ADRB3		g-protein coupled receptor				0.0171	CXCL12,JUN,JUNB
HTR7		g-protein coupled receptor				0.0299	COL23A1,THBS1
HTR2B		g-protein coupled receptor				0.0367	COL23A1,SERPINB2
F2RL1	0.495	g-protein coupled receptor		0	bias	0.0382	CAV1,CYR61,F3,FAS,SERPINB2
CHRM3		g-protein coupled receptor				0.0439	CYR61,ITGA3
HRAS		enzyme		1.655		1.28e-19	AMOTL2,ANXA2,ANXA3,ASNS,AURKA,AURKB,CALD1,CALU,CAPN2,CASP2,CAV1,CCNA2,CD44,CDK1,CDKN1A,CLU,CXCL12,DNMT1,EFEMP1,ELN,F2R,FAS,FASN,FBLN2,FDFT1,FHL1,FOSB,FOSL1,FOSL2,FSTL3,IGFBP5,ITGA5,JUN,JUNB,KLF5,LIPG,MSMO1,NID2,NQO1,PCNA,PDGFA,PFN1,PLAU,PLAUR,PLTP,PRKCA,PXN,RPL27A,RPLP1,RRM2,S100A4,SERPINB2,SERPINE1,SMAD3,SOAT1,SQLE,STK10,TACC3,TAGLN,TGM2,THBS1,TIMP3,TK1,TMSB10/TMSB4X,TOP2A,ZNF217	332 (24)
KRAS	0.495	enzyme		1.613		9.53e-14	AXL,CASP2,CAV1,CCNA2,CD3EAP,CD44,CDKN1A,CLU,CSE1L,DBN1,DHFR,DNMT1,EEF1A1,EFEMP1,EIF5A,ELN,EPHA2,EZH2,F3,FAS,FBLN2,FBN1,FOSB,FOSL1,GAS1,HMGA1,IVNS1ABP,JUN,JUNB,LIPG,MYBL2,NQO1,NT5E,NUDC,PA2G4,PAIP2,PHLDB2,PLAT,PPARD,PRC1,PTK2B,RANBP1,S100A4,SERBP1,SERPINB2,SOAT1,THBS1,TK1,TOP2A,TRIP13,UPP1	326 (21)
RHOJ		enzyme				1.76e-09	AKAP12,ANXA1,CALU,CAV1,CNBP,MYH9,PLAT,PTN,RND3
TAZ		enzyme				3.91e-09	AHNAK2,AMOTL2,ANXA1,ARHGAP29,AXL,BASP1,CAV1,CD44,CYR61,MYOF,SERPINE1,TAGLN,TFPI2,UPP1
MGEA5	0.695	enzyme	Inhibited	-3.417		1.54e-08	ACSL4,ACTN4,AHNAK2,ARHGAP29,CASP2,CAV1,CAVIN2,CCBE1,CD151,CD44,CDKN1A,CLDN1,DAB2,FAS,FDFT1,FDPS,FGFR1OP,GALNT7,GAS1,HMGCR,HMGCS1,HSP90AB1,IGFBP5,IL18,JUN,MGLL,MSMO1,PLAU,PTGDS,S100A2,S100A6,SFRP5,TGFBI,THBS1,TIMP1,TIMP3,TUBA1A	299 (17)
FN1	0.748	enzyme		1.96	bias	2.59e-08	ACTN4,BCAT1,CAPN2,CDKN1A,CORO1A,DHCR24,EIF2S3,EIF5A,F3,G3BP1,GFRA2,ITGA5,JUND,MARCKS,PCNA,PLAU,PLAUR,PXN,SERPINE1,TAGLN,TGM2,THBS1,UBE2H,ZYX	297 (20)
POR	0.373	enzyme	Inhibited	-3.375	bias	8.68e-07	ACAT2,ACLY,ASNS,CYP51A1,DHCR24,ELOVL1,ELOVL5,FDFT1,FDPS,HMGCR,HMGCS1,HSPH1,IDI1,LDLR,MSMO1,MVD,SCD,SLC23A2,SQLE,TUBB2B
AGA	-0.406	enzyme	Inhibited	-2	bias	4.48e-06	CHEK2,MCM3,MCM4,MCM5
NDUFA13	-0.014	enzyme		-1.342	bias	2.96e-05	CDK1,DHFR,MCM4,MYBL2,TK1	196 (10)
TERT		enzyme				3.95e-05	ASNS,CALD1,CALU,CAV1,CDKN1A,EFEMP1,F2R,LIPG,PLTP,PXN,RRM2,SERPINB2,SMAD3,TACC3,TK1	126 (11)
CYP7A1		enzyme	Activated	2.219		5.6e-05	FASN,FDFT1,FDPS,HMGCR,LDLR,TIMP1	167 (13)
SETD2	0.519	enzyme				8.45e-05	CAV1,CYR61,JUN,LAMA1,LAMA4,SERPINE1,SERPINF1
ACACB		enzyme	Inhibited	-2.213	bias	9.3e-05	ACLY,FASN,HMGCR,MVD,SCD	197 (7)
POLG	0.268	enzyme				9.32e-05	EEF1B2,RPL14,RPL27A,RPS24,RPS25,TPT1
TYMS	1.79	enzyme				0.000284	CDKN1A,FAS,TYMS	183 (4)
DDX5	0.852	enzyme		1.967	bias	0.000298	CDKN1A,FOSL1,JUN,S100A4,TIMP1	293 (14)
LRAT	-0.542	enzyme		0	bias	0.000372	CCNA2,CDKN1A,PPARD,RBP7	91 (7)
DICER1	0.572	enzyme	Inhibited	-3.194		0.0005	AXL,CD44,CDKN1A,CYR61,DHCR24,HMGCR,ITGA5,JUN,LIPG,MAP2,MICA,PLAU,PRKCA,PROCR,RANGAP1,RBM38,SERPINB2,SERPINE1,SERPINF1,THBS1	311 (23)
CYP51A1	1.628	enzyme	Inhibited	-2	bias	0.000525	DHCR24,HMGCR,MSMO1,SQLE
DDX17	0.484	enzyme		0.594	bias	0.000717	CDKN1A,FOSL1,JUN,S100A4	196 (7)
GNA15		enzyme				0.000929	AKAP12,DAB2,FBLN5,FHL1,FHL2,FOSL1,MAP2,PLAT,TAGLN,TIMP1
RNF139	0.162	enzyme				0.000961	FASN,HMGCR
STUB1	1.039	enzyme	Inhibited	-2.2	bias	0.00103	CCNA2,CDK1,CDKN1A,JUNB,PCNA,TAGLN	308 (22)
GNB1	0.348	enzyme				0.00119	CDKN1A,F2R,FOSB,FOSL2,PLAU,PLK2	292 (16)
ALKBH5	0.098	enzyme				0.00127	AXL,CAV1,CLU,DNMT1,EIF4G1,LAMA1,NF2,RACGAP1,UHRF1
ACACA	0.699	enzyme				0.00148	ACLY,FASN,SCD
ADA	0.096	enzyme		-1.195	bias	0.00154	ADORA3,DCK,PLAT,SERPINE1,TIMP1
IRS1		enzyme				0.00157	CRABP2,DBN1,FASN,FHL1,HMGCR,LAMA4,LDLR,MYBL2,PDGFA,TGFBI,TNNI1	257 (20)
FDFT1	1.974	enzyme		-1.982	bias	0.00198	FASN,FDPS,HMGCR,SQLE	112 (7)
NRAS	-0.01	enzyme				0.00205	CDC20,CDKN1A,KIF2C,MCM3,MKI67,MYBL2,PLAU,POLD1,SPC25	337 (23)
SUV39H1		enzyme				0.00245	CCNA2,CDKN1A,MYBL2,SERPINB2	196 (7)
ALDH1A2		enzyme		-1.387	bias	0.00246	CD44,CYR61,TGFBI,TIMP1,TIMP3	172 (7)
DNMT1	1.449	enzyme				0.00263	CDK1,CDKN1A,DNMT1,FBN1,PTN,SERPINB2,SFRP5,TIMP3	239 (7)
ELOVL2		enzyme				0.00282	FASN,SCD
ZNF451	0.554	enzyme				0.00282	CDKN1A,SERPINE1
KDM4C	-0.662	enzyme				0.00284	DHFR,JPT1,KLF5,MCM3,POLA1
TOP1	0.579	enzyme				0.00407	ASNS,CDKN1A,F3
GNB2	0.445	enzyme				0.00542	CDKN1A,FOSB,FOSL2,PLAU,PLK2
GCLC	-0.083	enzyme				0.00553	JUN,JUNB
CTH	-0.137	enzyme				0.00553	ASNS,CDKN1A
RALA	0.415	enzyme				0.00674	CDKN1A,PLAU,PLAUR	196 (15)
PCYT1A	0.605	enzyme		0.762	bias	0.00691	AXL,GFRA1,SCD,TUBB3
SIRT6	0.397	enzyme				0.00759	ACSL4,ELOVL1,FASN,HMGCR,NPNT,SCD	245 (17)
CHI3L1	-0.182	enzyme				0.00797	CALD1,IGFBP5,SERPINE1,SLC39A14
RNF187		enzyme				0.00903	CDK1,JUN	160 (7)
FA2H		enzyme				0.00903	FASN,SCD
HYAL1		enzyme				0.00903	CDK1,FAS
HAS1	0.661	enzyme				0.00903	CD44,CDK1
GNL2	1.036	enzyme				0.00903	CCNA2,CDKN1A	140 (11)
GCLM	0.713	enzyme				0.00903	JUN,JUNB
CHD4	0.62	enzyme		-1.342	bias	0.00974	CDKN1A,CHEK2,FAS,JUN,NCEH1,SQLE
DIRAS3		enzyme				0.0123	FOSB,HMGA1,TFPI2
PTGS2		enzyme		1.09	bias	0.0135	ANXA1,ANXA2,CD44,CDKN1A,CLU,CXCL12,MKI67,NOP2,PCNA,PTMA,TGM2
HELLS	1.443	enzyme				0.0146	CCNA2,MCM4,PCNA
HSPA5	0.073	enzyme		0.842		0.0148	ACLY,CLU,FASN,IDI1,SCD
PARP1	0.643	enzyme		0.128	bias	0.0157	ATXN10,CXCL12,ECE1,FAS,FASN,JUN,POLA1,PRIM2
RNF20	0.687	enzyme				0.0171	CDKN1A,FOSL2,PA2G4
RDH10	-0.02	enzyme				0.0182	DKK1,SFRP5
BAG6	0.618	enzyme				0.0182	CDKN1A,SERPINE1
TDO2		enzyme				0.0182	SLC1A4,SLC1A5
MCM7	1.96	enzyme				0.0182	CHEK1,MCM4
CAT	-0.586	enzyme	Inhibited	-2.2	bias	0.0205	CAV1,CDKN1A,SERPINE1,THBS1,TIMP1
PRMT6	-0.094	enzyme				0.0238	BCCIP,THBS1
ACLY	1.611	enzyme				0.0238	FASN,SCD
HAS2		enzyme				0.0238	CD44,TIMP1
SOAT1	1.208	enzyme				0.0238	FASN,HMGCR
SUZ12	0.997	enzyme				0.025	ABL2,CALU,IVNS1ABP,JUND,KIF2C,MAP7D1,PLAU,TNS3,VASP
FUT8	-0.356	enzyme				0.0261	ELN,GAS1,SQLE
MAT1A	0.036	enzyme				0.0261	ALB,FAS,PCNA
PTGES		enzyme				0.0275	ANXA1,ANXA2,CDKN1A,NOP2,PTMA
FBXL12	0.756	enzyme				0.031	CDKN1A
JPH2	0.463	enzyme				0.031	SLC8A1
DPH2	0.473	enzyme				0.031	EEF2
LOXL1	-0.473	enzyme				0.031	ELN
EHD4	0.622	enzyme				0.031	EHD1
RAB27A	-0.478	enzyme				0.031	CD44
UBA2	0.394	enzyme				0.031	ALB
RAB22A		enzyme				0.031	VGF
DHX8	0.628	enzyme				0.031	CDKN1A
RNF7	0.404	enzyme				0.031	JUN
AURKAIP1		enzyme				0.031	AURKA
DNASE1L3		enzyme				0.031	CDKN1A
PDE1A		enzyme				0.031	DNMT1
POLA2	1.519	enzyme				0.031	POLA1
UBE2E1	0.999	enzyme				0.031	CDKN1A
PRDX6	0.339	enzyme				0.031	PLAU
Nedd4		enzyme				0.031	THBS1
SUMO2	0.583	enzyme		1.067		0.032	CAV1,HMGA1,NOV,PNP
RAG2		enzyme				0.0332	HELLS,KLF5,NT5E
PIN1	0.522	enzyme		1.067		0.0359	CDKN1A,FASN,NCAPH,PPARD,TIMP1
CYP1A1		enzyme				0.036	ANXA3,NQO1,PWP1,RACGAP1,SMTN,TACC3,TMPO
GFPT1	0.82	enzyme				0.0367	THBS1,TK1
RLIM	1.202	enzyme				0.0367	CDKN1A,SERPINE1
BCAR1	0.47	enzyme				0.0367	CDKN1A,PXN
MGAT3		enzyme				0.0367	ITGA3,ITGA5
KLB		enzyme				0.0367	HMGCR,HMGCS1
SDC1		enzyme				0.0367	JUNB,TGM2
RFWD2	-0.243	enzyme				0.0367	CDKN1A,FAS
CYBA		enzyme				0.0367	CDKN1A,SERPINE1
LCAT		enzyme				0.0371	CLU,HMGCR,LDLR
APC	-0.255	enzyme				0.0411	CD44,CDKN1A,CLU,CXCL12,IGFBP5,PPARD,PRKCA,TIMP1
NCF1		enzyme				0.0412	CD44,CDKN1A,SERPINE1
KDM1A	0.475	enzyme		-1.039	bias	0.042	CDKN1A,FASN,POLE4,RIN1,SCD,SFRP5
PARP2	1.03	enzyme				0.0439	FAS,FASN
JMJD1C	0.703	enzyme				0.0439	CDKN1A,NOG
HSPA1A/HSPA1B	0.055	enzyme				0.0439	CDK1,CDKN1A
ST8SIA1		enzyme				0.0439	CDKN1A,HMGCR
SKP2		enzyme				0.0455	CDKN1A,PCNA,PTMA
RAC2		enzyme				0.0469	ANXA1,FHL2,S100A6,ZYX
ACOX1	0.295	enzyme	Inhibited	-2.646		0.161	ANXA2,CDKN1A,CXCL12,FASN,MGLL,RPS24,TAGLN2
CSF2		cytokine	Activated	5.425	bias	2.02e-15	ANLN,ANXA1,AURKA,BUB1B,CCNA2,CDC20,CDK1,CDKN1A,CHAF1A,CHAF1B,CKS1B,EFEMP2,ELN,ERCC6L,F2R,F3,FAS,FIGNL1,FOSL1,HAUS8,HSPH1,KIF11,KNTC1,MCM3,MCM5,MCM6,MKI67,NCAPD2,NCAPH,NUSAP1,OSMR,PLAU,POLD1,PRC1,PTK2B,RACGAP1,RRM2,SLC1A5,SMC2,SPAG5,SPC25,STMN1,TGM2,THBS1,TOP2A,TPT1,TPX2,TRIP13,UHRF1,UPP1,UTP11	290 (22)
EDN1		cytokine	Activated	3.212	bias	1.19e-08	ANXA1,BAG2,CDK1,CYR61,FOSB,FOSL1,HAND2,IL18,ITGA5,JUN,JUNB,PDGFA,PLAU,PLAUR,PRKCA,PXN,SERPINB2,SERPINE1,SLC8A1,TGM2,THBS1,TIMP1,TIMP3,TPT1	307 (19)
IL6		cytokine	Activated	2.679	bias	5.47e-08	AHNAK,ALB,ANXA1,BUB1B,CAPRIN1,CCNA2,CD44,CDC20,CDK1,CDKN1A,CHEK1,CLU,DHFR,DNMT1,EZH2,F3,FAS,FGB,FGG,IGFBP5,JUN,JUNB,JUND,KIF11,KIF2C,LDLR,LIG1,MAD2L1,MAP2,MCM3,MFAP4,MKI67,MYBL2,NSD2,PCNA,PDGFA,PENK,PLAT,PLAU,POLD1,PPRC1,RRM2,SERPINE1,SLC39A14,SPC25,TGM2,THBS1,TIMP1,TK1,TOP2A,VASP	332 (20)
TNF		cytokine	Activated	3.124	bias	1.18e-07	AKAP12,ALB,ALCAM,ANXA1,BUB1B,CASP2,CAV1,CD44,CDKN1A,CLU,COTL1,CXCL12,CYR61,DCBLD2,DKK1,DNMT1,EHD1,EPHA2,F3,FAS,FASN,FDPS,FGFR2,FGG,FOSB,FOSL1,FOSL2,FRZB,GFRA2,GLS,HMGCR,HSP90AB1,IGFBP5,IL13RA2,IL18,IRAK2,ITGA5,JUN,JUNB,JUND,KLF5,KMO,LAMA4,LDLR,MAP2K3,MCM3,MICA,MVP,MYH9,NOV,NPM3,NQO1,NSD2,OSMR,PCNA,PDGFA,PENK,PLAT,PLAU,PLAUR,PLK2,PPARD,PRKCA,RCN3,RGS20,RNASE1,RND3,RRM1,RRM2,SCD,SERPINB2,SERPINB8,S…	283 (19)
OSM		cytokine		0.749	bias	7.75e-07	ADAMTS3,ALB,ANXA1,ANXA2,ANXA3,ASNS,CDKN1A,CXCL12,DDX27,DHCR24,ECM1,F3,FASN,FGB,GART,IL18,JUN,JUNB,LDLR,LRRFIP1,MAP2,MARCKS,MCM7,MGLL,MICA,OSMR,PCNA,PDGFA,PLAU,SERPINB8,SERPINE1,TDP2,TIMP1,TIMP3,TOP2A,TPM1,TPX2,TUBA1A,UAP1	265 (21)
CCL5		cytokine	Activated	2.887	bias	3.63e-06	ALCAM,CAPN2,CD44,F2R,HMGA1,PLAUR,PLEC,PNP,PTGDS,SERPINB2,SQLE,VASP	261 (18)
IL15		cytokine		0.14	bias	1.24e-05	ACTN4,ANXA1,CD44,CDKN1A,CKS1B,CKS2,CORO1A,CXCL12,DDX18,FAS,GNL2,HAT1,JUN,JUNB,MCM5,MICA,MKI67,NUDT1,PA2G4,PCNA,PFN1,PNP,PPARD,S100A11,SET,SMAD3,TIMP1,TNNI1,TNNI2,TOP2A,UPP1	304 (21)
TNFSF11		cytokine	Activated	4.007	bias	5.34e-05	AURKA,CAPN2,CAV1,CD44,CDKN1A,DAB2,EHD1,F3,FAS,FHL2,FOSL1,ITGA5,JUN,JUNB,PA2G4,PDGFA,PLAUR,RACGAP1,SERPINE1,STMN1,VRK1	275 (20)
TIMP1	1.031	cytokine		1.134		5.66e-05	CD44,CDKN1A,PLAT,PLAU,PLAUR,PLTP,TIMP3	201 (15)
IFNG		cytokine		1.741	bias	0.000117	ACLY,ASNS,CASP2,CAV1,CCNA2,CD44,CDKN1A,CORO1A,CSE1L,CXCL12,DKK1,DRG1,DTX3L,ECE1,EEF1A1,ELN,F2R,F3,FAS,FASN,FGG,FHL2,FOSB,GART,GLS,HMGA1,HMGCR,HMGCS1,HSP90AB1,IDI1,IL13RA2,IL18,IRAK2,ITGA5,JUN,JUNB,JUND,KMO,METAP2,MICA,MYH9,NQO1,PBK,PDGFA,PENK,PLAU,PLAUR,PPARD,PRKCA,PSME3,PTN,PTPN6,RAD18,RPL23A,S100A10,SERPINE1,SLC8A1,SMAD3,SMTN,SOAT1,SQLE,SYT7,THBS1,TIMP1,TIMP3,ZYX	271 (18)
WNT1		cytokine		0.806	bias	0.000191	CDKN1A,DHFR,DKK1,EEF1A1,EIF4G1,EIF5A,EIF5B,GAS1,JUN,JUNB,KLF5,RNASE1,SERPINE1	309 (19)
IFNB1		cytokine	Inhibited	-2.057	bias	0.000241	AXL,CAPN2,CDKN1A,F2R,FBLN2,FBN1,GAS1,HMGB2,HMGCR,HMGCS1,IDI1,IL18,MCM6,NID2,PHLDB2,RND3,SERPINB2,SLC39A14,SQLE,THBS1,TIMP1	319 (24)
CSF1	-0.571	cytokine	Activated	2.601	bias	0.000266	CDKN1A,COL23A1,F2R,FAS,FHL2,GLS,IL18,ITGA5,JUN,JUNB,PCNA,PLAU,SERPINB2,SLC1A5,THBS1,TPT1	286 (19)
IL1B		cytokine	Activated	2.335	bias	0.000355	ADAMTS3,ANXA1,CD44,CDKN1A,CXCL12,DAB2,DNMT1,ELN,F3,FAS,FGB,FGFR2,FGG,FOSB,FOSL1,HMGA1,IGFBP5,IL18,IRAK2,ITGA5,JUN,JUNB,JUND,KIF15,LDLR,NQO1,OSMR,PENK,PLAT,PLAU,PTGDS,RNASE1,S100A10,S100A6,SERPINB2,SERPINE1,TFPI2,TGM2,THBS1,TIMP1,TIMP3,TK1,TPT1,UAP1,VASP,ZYX	304 (20)
SPP1		cytokine		1.984	bias	0.000482	AURKA,CD44,CDC20,CDKN1A,CXCL12,FGFR2,HMGCR,ITGA3,PDGFA,PLAU,S100A4,S100A6,SERPINE1,SERPINF1,TIMP1	291 (18)
FAM3B		cytokine				0.000598	CAV1,CDKN1A,ITGA5,PTN,RNASE1
IL3		cytokine	Activated	2.646	bias	0.000866	ARHGAP29,CDKN1A,CEBPZ,CSNK1A1,EEF1A1,F2R,FAS,FASN,FOSL2,GART,JUN,JUNB,KIF1B,MCM5,NOV,PPM1G,RANBP1,SERPINB2,TARS,TK1,VASP,YBX1	287 (20)
IL4		cytokine	Activated	4.036	bias	0.00102	ACSL4,AHNAK,ANXA2,CD3EAP,CD44,CDK1,CDKN1A,EIF4A1,F2R,F3,FAS,FASN,FOSB,HMGCR,IL13RA2,IL18,JUN,JUNB,JUND,LIPG,LRRC32,MCM5,METAP1,MYH9,MYOF,NAP1L1,PLAU,PLEC,PNP,POLA1,PPM1G,PRMT1,PRRC2C,RIN1,S100A10,SERPINE1,SSSCA1,STUB1,TGFBI,TGM2,TIMP1,TIMP3,TNIK,VARS	299 (21)
CD40LG		cytokine	Activated	2.891	bias	0.00122	ALCAM,CD44,CDKN1A,CLU,F3,FAS,FOSB,FOSL2,GRSF1,JUN,JUNB,JUND,MAP2K3,MARCKS,METAP1,NAP1L1,PLAU,PLAUR,POLA1,PVR,SERPINE1,SSSCA1,TGM2,TUBB	266 (18)
EPO		cytokine		0.829	bias	0.00188	CDKN1A,CLIC1,CPSF3,CXCL12,DHCR24,EEF1A1,ETF1,FAS,FOSB,IL18,JUN,JUNB,KPNA2,LDLR,MTF2,PCNA,PRKCA,TPT1,YBX1	228 (20)
CCL2		cytokine		0.557	bias	0.00223	F3,IL18,ITGA5,MKI67,PCNA,PTGDS,SERPINE1,TIMP1	280 (21)
IL5		cytokine	Activated	4.079	bias	0.00311	ANXA2,ASNS,CDKN1A,DDX21,DNTTIP2,FAS,FOSL2,HMGCR,HMMR,HSPH1,IDI1,LMO7,S100A4,S100A6,SLC1A5,TUBB2B,UPP1,ZYX	103 (7)
TNFSF13		cytokine	Inhibited	-2	bias	0.00681	MCM2,MCM4,MCM5,MCM6,PCNA	228 (7)
PRL		cytokine		1.482	bias	0.0116	ANXA2,ANXA3,CAPN2,CAV1,CDKN1A,CLU,CNN3,DTX3L,ECM1,IGFBP5,JUN,MAGED1,PCNA,PENK,PLAT,TIMP1
IL13		cytokine	Activated	2.009	bias	0.0169	CAPN2,CD3EAP,CD44,DHCR24,F3,FAS,IL13RA2,IL18,LTBP1,MSMO1,NCAPH,PDGFA,PLAU,SERPINE1,SERPINF1,SLC43A3,SLC8A1,TGM2,THBS1,TIMP1
IL1A		cytokine		1.581	bias	0.023	CD44,CDKN1A,CXCL12,CYR61,FAS,IGFBP5,IL18,ITGA5,JUN,PDGFA,PLAU,SERPINE1,TK1
WNT3A		cytokine	Activated	2.313	bias	0.0262	CD44,CXCL12,CYR61,DKK1,FHL2,GAS1,IGFBP5,JUN,LRRC32,PDGFA,THBS1,TIMP3,TUBB3,ZNF703
IL2		cytokine	Activated	2.834	bias	0.0266	ANXA1,BCCIP,CD44,CDKN1A,CXCL12,DDX21,FAS,FGFR2,GART,GFRA2,IDI1,IL18,JUN,JUND,LDLR,LRRC32,NOP2,PCNA,PDCD2L,PHLDA2,PNP,PTPN6,S100A4,STK17A,TIMP1,UPP1
THPO		cytokine		-0.555	bias	0.0275	AURKA,AURKB,CCNA2,CD44,NOV
CXCL8		cytokine		1.4	bias	0.0399	ANXA1,CD44,F3,FAS,ITGA5,TPM1
CXCL12	-1.007	cytokine		1.228	bias	0.04	AXL,CD44,CXCL12,FAS,JUN,JUNB,MARCKS,PLAU,RANGAP1,STRAP,TIMP1
LIF		cytokine		1.977		0.328	AHNAK,CCNA2,CDKN1A,FGB,FGG,JUN,JUNB,TIMP1
PDGF BB		complex	Activated	3.606	bias	8.2e-14	ACAT2,AKAP12,CALD1,CD44,CDK1,CDKN1A,CYR61,DAB2,DCBLD2,EIF4G1,F3,FASN,FBLN5,FHL1,FHL2,FOSB,FOSL1,FRZB,GJC1,HMGCR,HMGCS1,ITGA5,JUN,JUNB,LDLR,MAP2,MYBL2,PCNA,PDGFA,PLAT,PLAU,PLK2,PPARD,RND3,SCD,SERPINE1,TAGLN,TGM2,THBS1,TIMP1	277 (20)
Pdgf (complex)		complex	Activated	3.088	bias	1.14e-09	CAV1,CD44,CDKN1A,F3,FOSB,ITGA5,JUN,JUNB,LDLR,MCM6,MCM7,NOV,PCNA,PLAU,PLAUR,SERPINE1,TIMP1,TIMP3	180 (21)
FSH		complex		0.631		3.74e-08	AKAP12,AKAP7,AMOTL2,AXL,CSNK1A1,DAB2,FLNC,FOSB,FOSL1,FOSL2,ITGA3,ITGA5,JMJD6,JUN,JUNB,LDLR,LRRC32,MAP2K3,MSMO1,PCNA,PENK,PLAT,PLK2,RANGAP1,SERPINE1,STK17A,TFPI2,THBS1,TIMP1,TK1,TPM1,TUBA1A,UPP1,VGF,YTHDF2	240 (20)
CD3		complex	Inhibited	-3.739	bias	9.45e-06	ACTN4,ANXA1,BZW1,CD44,CDK1,CENPF,CKS1B,CKS2,CORO1A,DDX18,FAS,FDPS,GNL2,HAT1,HELLS,IGFBP5,JUN,JUNB,LTBP1,MCM5,MICA,NASP,NUDT1,PA2G4,PCNA,PFN1,PLEC,PNP,PTMA,S100A11,SHC1,SLC23A2,SMS,STMN1,SYT7,TAF15,TFPI2,TGM2,THBS1,TMPO,TOP2A	325 (23)
LDL		complex		1.891	bias	2.64e-05	AXL,CAPN2,CBS/CBSL,CDK1,CDKN1A,DNMT1,ECE1,F3,FDPS,FOSB,HMGCR,JUN,LDLR,MKI67,PLAT,PLAU,RANBP1,RND3,SERPINE1,SHC1,SMAD3	276 (18)
26s Proteasome		complex		1.304	bias	7.99e-05	CCNA2,CDK1,CDKN1A,FOSL1,HMGB2,JUNB,KIF23,MAD2L1,MICA,POLA1,PRKCA,TGM2,TK1,TOP2A,UBE2H	294 (20)
TIP60		complex				0.000102	CDKN1A,MCM3,MCM4,PCNA	227 (15)
RNA polymerase II		complex				0.00012	ASNS,CDKN1A,CHEK2,DHFR,DKK1,DLGAP5,FANCI,FGG,FOSL1,FOSL2,JUN,JUNB,KPNA2,LDLR,MAD2L1,MCM3,MYBL2,PCNA,RND3,SFN,TOP2A	204 (9)
Inflammasome (Nalp3, Asc, Casp1)		complex				0.000284	FAS,IL18,SCD	47 (5)
Ap1		complex	Activated	2.155	bias	0.000369	CCNA2,CD44,CLU,CXCL12,F3,FOSL1,JUN,NOG,NQO1,PLAU,S100A4,SERPINE1,SLC8A1,TIMP1	281 (18)
Collagen type IV		complex		1.342		0.000381	PLAU,PLAUR,SERPINE1,TAGLN,THBS1	299 (18)
Cg		complex	Activated	3.078	bias	0.000382	BCAT1,CDKN1A,CLU,EFEMP1,FAS,FHL1,GAS1,HMGA1,HMGCR,IL13RA2,JUN,LDLR,PCNA,PLAT,PLAU,PLAUR,RGS20,S100A10,S100A6,SBSN,TFPI2,TIMP1,TIPIN,UPP1	324 (19)
PDGF-AA		complex		1.172	bias	0.000737	CDK1,CDKN1A,LDLR,PCNA,PDGFA	265 (19)
Lh		complex		-0.557		0.000854	AKAP12,AXL,CSNK1A1,DAB2,FLNC,ITGA3,JMJD6,MAP2K3,MSMO1,PLAT,RANGAP1,STK17A,TFPI2,THBS1,TK1,TPM1,TUBA1A,UPP1	124 (7)
NCOR-LXR-Oxysterol-RXR-9 cis RA		complex		-0.447	bias	0.000898	CYP51A1,FASN,FDFT1,PLTP,SCD
MTORC1		complex		0.496	bias	0.00479	FASN,FDPS,HMGCR,IDI1,MOG,SCD	237 (17)
Fibrin		complex				0.00508	F3,PLAU,SERPINE1,TAGLN	127 (12)
Stat3-Stat3		complex		1.969	bias	0.00595	CDKN1A,FGB,FGG,JUN
histone deacetylase		complex		-1	bias	0.00681	CYR61,JUNB,PLAT,PLAU,THBS1	288 (12)
PI3K (complex)		complex		1.731	bias	0.00973	CD44,CDKN1A,DKK1,FBLN5,FOSL1,HMGCR,JUN,MAP2,NQO1,RND3,SERPINE1,SOAT1,STMN1,TAGLN,TGM2,THBS1,TUBB3	281 (18)
nicotinic acetylcholine receptor		complex				0.0133	JUN,JUNB
Smad2/3-Smad4		complex				0.0146	CDKN1A,IGFBP5,SERPINE1
IgG		complex		-1.017	bias	0.0153	ATP1B3,CDKN1A,CRABP2,FOSB,JUND,KRT13,LDLR,PHLDA2,PLAUR,RND3,SERPINE1
Pka		complex		1.561	bias	0.0283	CAV1,CD44,CDKN1A,CYP51A1,HMGCR,JUN,JUNB,LDLR,PENK
NADPH oxidase		complex				0.0295	F3,JUN,SERPINE1
Bcl9-Cbp/p300-Ctnnb1-Lef/Tcf		complex				0.0299	CD44,PPARD
CREB-NFkB		complex				0.031	SERPINB2
PDGF-DD		complex				0.0332	CASP2,CLU,TUBB6
thioacetamide		chemical toxicant	Activated	2.576	bias	4.1e-11	AKAP12,ANXA1,ANXA2,ASNS,CD44,CHAF1A,CHAF1B,CLU,DBN1,ELN,F2R,FBLN5,FBN1,FGB,HAT1,IL13RA2,JUN,LTBP1,MCM3,MCM6,PTK2B,RFC4,RRM1,S100A10,S100A11,SLC13A3,TAGLN,TGM2,TIMP1,TMSB10/TMSB4X,UPP1	283 (12)
forskolin		chemical toxicant	Activated	2.625	bias	1.09e-08	ADORA3,AKAP12,CD44,CDKN1A,CLU,DAB2,ECM1,EIF5A,FAS,FBLN5,FGFR2,FLNC,FOSB,FOSL1,FOSL2,GFRA1,IGFBP5,ITGA3,ITPR3,JMJD6,JUN,JUNB,JUND,LAYN,MAP2K3,MSMO1,NT5E,PCNA,PENK,PLAT,PLAU,RANGAP1,RPL37A,RRM1,RRM2,S100A10,SERPINB2,SERPINE1,SHC1,SMAD3,STK17A,TAGLN2,TFPI2,THBS1,TIMP1,TK1,TPM1,TUBA1A,UPP1,VGF	273 (21)
bromobenzene		chemical toxicant		-1.265		2.13e-08	ACTN4,CDKN1A,FDFT1,FDPS,HMGCS1,JUN,JUND,MSMO1,NQO1,RPL28,RPL35,TIMP1,TUBA1A,TUBB2B
hexachlorobenzene		chemical toxicant	Activated	2.331	bias	1.42e-07	ANXA1,ANXA2,ASNS,CD44,CLU,EFEMP2,FGB,S100A10,S100A11,TIMP1,TMSB10/TMSB4X,UPP1
ethionine		chemical toxicant		1.897	bias	2.17e-07	ANXA1,CD44,CLU,FGB,MCM3,S100A10,S100A11,TIMP1,TMSB10/TMSB4X,UPP1
crocidolite asbestos		chemical toxicant	Activated	2.629	bias	3.45e-06	BCAT1,CD44,FOSL1,FOSL2,JUN,JUNB,JUND,ZYX	272 (16)
methylnitrosourea		chemical toxicant				7.31e-06	ATP1B3,AURKA,CLU,FASN,JUN,PCNA,PLAUR,TIMP3	284 (23)
pirinixic acid		chemical toxicant	Activated	2.875	bias	2.21e-05	ACAT2,ACSL4,ANXA2,ASNS,CASP2,CCNA2,CDK1,CDKN1A,CHAF1B,CHEK1,CLU,CXCL12,ELOVL1,ELOVL5,F3,FAS,FASN,FGB,HMGCR,HMGCS1,JUNB,LDLR,LIG1,MGLL,MYBL2,NAP1L1,PCNA,PLTP,PSMD4,SCD,SERPINE1	252 (19)
Salmonella enterica serotype abortus equi lipopolysaccharide		chemical toxicant	Activated	3.637	bias	2.3e-05	ABL2,ASNS,CDK1,CENPU,EZH2,F3,FOSL1,IL18,MGLL,PALM2-AKAP2,PHLDA2,PLAU,PRRC2C,SERPINB2,TFPI2,THBS1,TMPO	191 (12)
isobutylmethylxanthine		chemical toxicant		0.607	bias	5.03e-05	ACSL4,CAV1,CD44,CDKN1A,CRABP2,DHFR,JUN,JUNB,PLAT,PPARD,SCD,SERPINE1,TIMP1,TIMP3,TUBB	227 (20)
4-nitroquinoline-1-oxide		chemical toxicant	Activated	2	bias	9.3e-05	AURKA,AURKB,CCNA2,CDK1,CDKN1A	196 (7)
asbestos		chemical toxicant		1.091	bias	0.000102	FOSL1,JUN,JUNB,PDGFA
carbon tetrachloride		chemical toxicant	Activated	2.32	bias	0.000103	CDKN1A,DHFR,FGG,IGFBP5,IL13RA2,JUN,JUNB,JUND,MGLL,NQO1,PCNA,PDGFA,PPARD,S100A6,SLC8A1,SMAD3,TIMP1,TIMP3	219 (19)
okadaic acid		chemical toxicant	Activated	2.593		0.000106	ANXA1,CDK1,CRABP2,ELN,FOSB,FOSL2,JUN,JUNB,JUND,PRKCA,TK1	260 (20)
SB 216763		chemical toxicant	Activated	2.599	bias	0.000173	CYR61,FASN,FOSB,MICA,PLAU,RND3,SCD	286 (18)
4-methylnitrosoamino-1-(3-pyridinyl)-1-butanone		chemical toxicant	Activated	2.394	bias	0.000558	ANXA1,CDKN1A,DNMT1,FASN,JUN,JUNB	325 (22)
benzo(a)pyrene		chemical toxicant	Activated	2.425	bias	0.000593	AJUBA,ANXA1,C14orf119,CDKN1A,CKS1B,CYR61,FASN,JUN,MAD2L1,MAP2K3,NQO1,PCNA,PRKCA,SERPINE1,SLC1A4,THBS1,ZWINT	309 (22)
n-nitrosomethylbenzylamine		chemical toxicant				0.00117	ACTN4,AHNAK,ANXA2,CD44,CDYL,CLDN1,HMMR,KLF5,MAP2K3,PCNA,RLIM,TUBB6
tetrachlorodibenzodioxin		chemical toxicant		0.703		0.00134	ASNS,BCAT1,CCNA2,CDKN1A,CYR61,DHFR,DNMT1,ELN,FAS,HDAC7,ITGA5,JUN,JUND,KIF1B,MAD2L1,NQO1,PCNA,S100A4,SERPINB2,SERPINE1,SFN,TIMELESS,TK1	329 (23)
1,4-bis[2-(3,5-dichloropyridyloxy)]benzene		chemical toxicant	Activated	3.132	bias	0.00147	BUB1B,CCNA2,CDC20,CDK1,CDKN1A,MAD2L1,MCM5,MCM6,MCM7,PAPSS2	172 (9)
methylnitronitrosoguanidine		chemical toxicant	Activated	2.196	bias	0.00181	CDKN1A,FAS,PLAT,PLAU,SERPINE1	315 (22)
dimethylnitrosamine		chemical toxicant		0.022	bias	0.00253	CDKN1A,IGFBP5,NQO1,PCNA,TGM2,TIMP1	280 (12)
rottlerin		chemical toxicant	Inhibited	-2.52	bias	0.00286	CASP2,CDK1,CDKN1A,CLDN1,DNMT1,ECE1,JUN,PCNA	290 (23)
kainic acid		chemical toxicant	Activated	3.238	bias	0.00561	FOSB,FOSL1,FOSL2,GFRA1,IL18,JUN,JUNB,JUND,PCNA,PENK,TIMP1	182 (20)
dibutyl phthalate		chemical toxicant		1.222		0.00691	FGB,JUN,JUNB,SERPINE1	241 (7)
arotinoid acid		chemical toxicant		1.165	bias	0.00691	CDKN1A,PLTP,SCD,TK1
kaempferol		chemical toxicant				0.00691	CDK1,CDKN1A,JUN,PLAU	250 (21)
vinyl carbamate		chemical toxicant				0.00903	CDKN1A,PCNA
ferric chloride		chemical toxicant				0.00903	PLAT,PLAU
bucladesine		chemical toxicant	Activated	2.609	bias	0.00928	ANXA1,CD44,CDKN1A,CLU,F3,FOSL2,FSTL3,HMGCR,IGFBP5,IRAK2,JUN,JUNB,LDLR,PLAU,SERPINE1,SMAD3,TIMP1,VGF	277 (21)
azoxymethane		chemical toxicant		-0.053	bias	0.0113	CDKN1A,IL18,PARP2,PCNA,PRKCA
deoxynivalenol		chemical toxicant				0.0118	CLDN1,FBN1,PAPSS2,PCNA
3,4,5,3',4'-pentachlorobiphenyl		chemical toxicant		1.489	bias	0.0129	CD44,DNMT1,JUN,KIF1B,NQO1,TIMELESS,TMSB10/TMSB4X
Am 580		chemical toxicant		0.852	bias	0.0184	F3,PLAT,TGM2,TIMP1
9,10-dimethyl-1,2-benzanthracene		chemical toxicant		1.982	bias	0.019	CDKN1A,EPHA2,JUN,NQO1,SERPINE1
cadmium chloride		chemical toxicant		1	bias	0.019	ALB,JUN,MCM7,PCNA,PLAU
rhodamine 6G		chemical toxicant				0.0238	PCNA,PRC1
carbonyl cyanide m-chlorophenyl hydrazone		chemical toxicant		1.387	bias	0.0239	CLDN1,IL13RA2,PPRC1,RND3,SERPINE1
2,4,5,2',4',5'-hexachlorobiphenyl		chemical toxicant		-1.134		0.0243	AKAP12,DHFR,FASN,GFRA1,HMGCR,SLC1A4,ZWINT
cadmium		chemical toxicant		0.968	bias	0.0272	ALB,CDKN1A,JUN,PLAU,SERPINF1,TIMP1
E. coli B4 lipopolysaccharide		chemical toxicant	Activated	2.244	bias	0.0298	ANXA1,BAZ1A,CASP2,CLDN1,F3,FAS,FOSB,GLIPR1,KMO,LRRFIP1,METTL1,PLAUR,PTPN6,RPS25,UHRF1
geneticin		chemical toxicant				0.0299	CDKN1A,PLAT
dimethyl sulfate		chemical toxicant				0.031	DNMT1
diisopropanolnitrosamine		chemical toxicant				0.031	CDKN1A
pentachlorophenol		chemical toxicant				0.031	NQO1
monocrotaline		chemical toxicant		0.152		0.0347	FHL1,HSP90AB1,PDGFA,TUBB3
4-hydroxynonenal		chemical toxicant		0.882		0.0405	CDK1,IL18,JUN,SERPINE1
ochratoxin A		chemical toxicant				0.0412	FAS,NQO1,TIMP1
thapsigargin		chemical toxicant		1.477	bias	0.0424	ASNS,CAV1,CDKN1A,CLU,HMGCR,JUN,PCNA,PTPN6,SFN,TGM2
Sn50 peptide		chemical toxicant		-0.391	bias	0.043	FAS,LIPG,PTGDS,SERPINE1,SLC8A1
methylselenic acid		chemical reagent				2.58e-18	ACTN4,ATAD2,AURKA,BUB1B,CCNA2,CD44,CDC20,CDK1,CDKN1A,CENPF,CHAF1A,CHEK2,CLU,CORO1A,DHCR24,DHFR,HMMR,JUN,JUNB,KIF11,MAP1B,MAP2K3,MCM2,MCM3,MCM5,MCM6,MCM7,MKI67,MYBL2,NQO1,PCNA,POLA1,PRIM2,PRKCA,RND3,RRM1,RRM2,SCD,TOP2A,TYMS,ZNF217	302 (20)
25-hydroxycholesterol		chemical reagent		-0.884		7.53e-11	ACAT2,ACLY,ASNS,FASN,FDFT1,FDPS,FOSB,FOSL1,FOSL2,HMGCR,HMGCS1,JUN,JUNB,JUND,LDLR,SCD	214 (14)
fenamic acid		chemical reagent	Activated	2.623	bias	2.13e-08	ANXA1,ANXA2,ASNS,CD44,CLU,EFEMP2,FGB,MCM3,S100A10,S100A11,TIMP1,TMSB10/TMSB4X,TUBB,UPP1
2-bromoethylamine		chemical reagent	Activated	2.145	bias	2.32e-08	ANXA1,ANXA2,CD44,CLU,EFEMP2,MCM3,S100A10,S100A11,TIMP1,TMSB10/TMSB4X,TUBB,UPP1
cycloheximide		chemical reagent		0.174		1.83e-06	ALB,CAV1,CD44,CDKN1A,CYR61,EEF1A1,EIF4G1,FAS,FOSB,FOSL2,IGFBP5,JUN,JUNB,JUND,KLF5,NQO1,PDGFA,PLAT,PLAU,PLAUR,PTGDS,PXN,SCD,SERPINB2,SERPINE1,THBS1,TIMP1,TK1,TYMS,YME1L1	241 (18)
metribolone		chemical reagent		1.915	bias	2.99e-05	ACLY,AKAP12,CCNA2,CDKN1A,CHEK1,CLU,DHCR24,FASN,FDFT1,FDPS,FHL2,HMGCR,IGFBP5,LDLR,MGLL,SMAD3,SMS,THBS1,UAP1	321 (22)
SRT2183		chemical reagent				0.000116	FASN,HMGCR,LDLR
8-bromo-cAMP		chemical reagent		1.965	bias	0.000428	ACSL4,CLU,FAS,ITPR3,JUN,LDLR,NQO1,PLAT,PPARD,RRM1,RRM2,SERPINB2,SERPINE1,SHC1,TIMP1	255 (20)
6,7-dinitroquinoxaline-2,3-dione		chemical reagent				0.000554	FOSB,JUN,JUNB	54 (4)
6-cyano-7-nitroquinoxaline-2,3-dione		chemical reagent				0.000554	GFRA1,JUN,JUNB
TO-901317		chemical reagent	Activated	2.232		0.000762	ACLY,ALB,ELOVL1,ELOVL5,FASN,FDFT1,FDPS,LDLR,LIPG,MGLL,PLTP,PTGDS,SCD,SMAD3,TGM2,TIMP1,TIMP3	140 (14)
nitroarginine		chemical reagent		1.477	bias	0.00154	ALB,CD44,HMGCR,JUND,PLAT
N-formyl-Met-Leu-Phe		chemical reagent				0.00225	ANLN,CKAP2,IVNS1ABP,KIF11,KIF23,TAGLN2
glutathione diethyl ester		chemical reagent				0.00282	PLAU,PLAUR
alpha-santalol		chemical reagent				0.00303	CDK1,CDKN1A,CHEK1
DETA-NONOate		chemical reagent		1.124		0.00434	CDKN1A,FAS,HMGCR,MICA,SERPINE1,TIMP1	231 (21)
Ro41-5253		chemical reagent		-1.165	bias	0.00508	CDKN1A,CRABP2,F3,PLAT	102 (5)
5-N-ethylcarboxamido adenosine		chemical reagent		0		0.00538	ALB,CHAF1B,JUNB,NT5E,PLK2,PROCR,SERPINE1,SLC4A7,THBS1	253 (23)
hexamethylene bisacetamide		chemical reagent		-0.739		0.00609	CDKN1A,DDX21,MAP2,POLR1D,RPL18	61 (7)
GnRH-A		chemical reagent		2		0.0069	CDKN1A,FOSB,FOSL1,JUN,JUNB,PTGDS,SERPINE1	286 (20)
asiatic acid		chemical reagent				0.00838	CDK1,CDKN1A,FAS	212 (12)
2-morpholin-4-yl-6-thianthren-1-yl-pyran-4-one		chemical reagent				0.0133	MICA,RRM2
nocodazole		chemical reagent		-0.042		0.0164	AURKA,CAV1,CDK1,CDKN1A,PTPN6,SCD,UHRF1
sodium orthovanadate		chemical reagent		1.949	bias	0.0166	CCNA2,CDKN1A,PLAUR,SERPINE1
S-nitroso-N-acetylpenicillamine		chemical reagent		1.715		0.0184	CDKN1A,CXCL12,FAS,S100A10
A23187		chemical reagent	Activated	2.137	bias	0.0223	EIF6,FOSB,FOSL1,JUN,JUNB,S100A2,SERPINE1,SHC1
saikosaponin A		chemical reagent				0.0238	JUN,JUNB
CGP 42112		chemical reagent				0.0238	MAP2,TUBB3
1,1-bis(3'-indolyl)-1-(4-trifluoromethyl-phenyl)methane		chemical reagent				0.0299	CAV1,CDKN1A
tiron		chemical reagent				0.0299	CDKN1A,PLAUR
beta-escin		chemical reagent				0.031	CDKN1A
TDP-665759		chemical reagent				0.031	CDKN1A
dinitrophenyl R group		chemical reagent				0.031	TGM2
betel quid extract		chemical reagent				0.031	MAP2
proadifen		chemical reagent				0.031	PLAT
roquinimex		chemical reagent				0.031	SERPINB2
2-nitrophenyl EGTA		chemical reagent				0.031	AHNAK
2-methoxy-5-(2',3',4'-trimethoxyphenyl)-2,4,6-cycloheptatrien-1-one		chemical reagent				0.031	JUN
2-[[9-isopropyl-6-[[4-(2-pyridyl)phenyl]methylamino]purin-2-yl]amino]butan-1-ol		chemical reagent				0.0439	CCNA2,PCNA
KMUP-1		chemical reagent				0.0439	HMGCR,LDLR
dextran sulfate		chemical drug				1.72e-22	ANLN,AURKA,BUB1B,CCNA2,CDC20,CDK1,CHAF1A,CHAF1B,CKS1B,EFEMP2,ERCC6L,FIGNL1,HAUS8,IL18,KIF11,KNTC1,MCM3,MCM5,MCM6,MKI67,NCAPD2,NCAPH,NQO1,NUSAP1,OSMR,PARP2,PCNA,PDGFA,POLD1,PRC1,PTN,RACGAP1,RRM2,SERPINB2,SERPINE1,SMC2,SPAG5,SPC25,STMN1,TGM2,THBS1,TOP2A,TPX2,TRIP13,UHRF1	213 (9)
calcitriol		chemical drug	Inhibited	-3.889		5.98e-17	ACAT2,ALB,ANLN,ANXA2,BCAT1,BUB1B,CAVIN1,CCNA2,CDC20,CDK1,CDKN1A,CHAF1A,CHAF1B,CSE1L,CYR61,ELN,EZH2,F3,FAS,FASN,FBN1,FBN2,FDPS,FGG,FIGNL1,IGFBP5,IL18,JUN,KIF23,KPNA2,LIG1,LTBP1,MAD2L1,MCM2,MCM3,MCM4,MCM5,MCM7,MELK,NASP,NCAPD2,NUSAP1,PBK,PCNA,PRC1,PRIM1,PRKCA,RACGAP1,RRM2,SLC8A1,SMC2,SOAT1,SPAG5,STMN1,SULF1,TACC3,TAGLN2,THBS1,TK1,TPX2	303 (21)
dexamethasone		chemical drug		0.442		1.79e-15	ACOT7,AKAP12,ALB,ALCAM,ANGPTL7,ANXA1,ASNS,ATN1,BCLAF1,CAV1,CAVIN2,CCNA2,CD44,CDKN1A,CDV3,CDYL,CLIC1,CNN3,COL26A1,CPA4,CPSF3,CRABP2,CSNK1A1,CXCL12,CYP51A1,CYR61,DHCR24,DHFR,DLGAP5,DUT,EEF1A1,EIF6,ELN,ELOVL1,ETF1,F3,FASN,FBLN2,FBN2,FGB,FGG,FOSB,FOSL1,FOSL2,FSTL3,GAS1,HMGA1,HMMR,HNRNPAB,HSPH1,IGFBP5,IL13RA2,IL18,ITGA5,ITPR3,JUN,JUNB,JUND,KIF4A,KLF5,KPNA2,LAMA1,LAMA4,LDLR,MAP2,MARCKS,MCM4,MTF2,NCAPH,…	329 (17)
doxorubicin		chemical drug		0.585	bias	5.35e-15	ABCA7,ABCF2,ALB,ANXA1,ANXA2,ASNS,AURKA,AURKB,BUB1B,CD44,CDK1,CDKN1A,CHEK1,CHEK2,CLU,CYR61,DNMT1,EEF1A1,EEF1B2,EFEMP2,EIF5A,F3,FAS,FGB,GLIPR1,HAND2,JUN,MAD2L1,MCM3,MVP,NQO1,PCNA,PRC1,PTGDS,RRM1,RRM2,S100A10,S100A11,SFN,SMAD3,STMN1,TIMP1,TK1,TOP2A,TUBB,UPP1,YBX1	298 (24)
estrogen		chemical drug	Activated	3.865	bias	1.31e-13	ALB,AURKA,AXL,CDKN1A,CKS1B,CLU,CXCL12,CYR61,DHFR,DNMT1,FAS,HMGCR,HSPH1,IGFBP5,ITGA5,JUN,JUNB,LDLR,LIG1,MCM3,MCM4,MCM5,MCM7,MVD,PCNA,PENK,PLAT,POLD1,PPRC1,PTGDS,PTMA,RRM2,SMAD3,SMC2,TOP2A,TYMS,UHRF1	323 (22)
fulvestrant		chemical drug	Inhibited	-2.095		1.99e-12	ASNS,AURKA,AXL,CAV1,CCNA2,CDC20,CDK1,CDKN1A,CENPF,CHAF1A,CKS1B,CNBP,CXCL12,CYR61,F2R,FOSL2,IGFBP5,JUN,KIF11,LDLR,MCM2,MCM3,MCM5,MCM7,MYO1B,NUDT1,PCNA,PLK2,POLA2,PRIM1,RRM1,STMN1,TIMELESS,TK1	295 (23)
phorbol myristate acetate		chemical drug	Activated	3.8	bias	4.89e-12	ABCA7,ACSL4,ALB,ANXA1,AURKA,AURKB,AXL,CAV1,CBS/CBSL,CCNA2,CD44,CDK1,CDKN1A,CLDN1,CRX,CYR61,DAB2,DNMT1,ECE1,ECM1,EDF1,EIF4A1,EIF4G1,EIF5A,EIF6,EPHA2,ERCC6L,F3,FAM83G,FAS,FBN1,FHL3,FOSB,FOSL1,FOSL2,FSTL3,GLRX3,GLS,HMGA1,HSP90AB1,IGFBP5,IL18,ITPR3,JUN,JUNB,JUND,KIF2C,KLF5,LDLR,LIPG,LRRFIP1,METAP2,MICA,MYH9,NQO1,PCNA,PDGFA,PDLIM7,PLAT,PLAU,PLAUR,PNP,POLA2,PPARD,PRKCA,PTGDS,PTPN6,RANBP1,RRP15,S100A10,…	315 (19)
medroxyprogesterone acetate		chemical drug	Inhibited	-2.402		7.66e-12	ANLN,CD44,CDK1,CENPF,CLDN1,CYR61,DLGAP5,F3,FAS,FASN,JUN,JUNB,KIF11,KLF5,MCM5,NCAPG,NUSAP1,PBK,PLAU,PRC1,SCD,SPC25,TFPI2	347 (24)
AGN194204		chemical drug	Activated	2.934	bias	4.2e-11	ACAT2,ANXA2,AURKA,CCNA2,CDK1,CDKN1A,COTL1,CRABP2,CYP51A1,ELOVL5,EZH2,FDFT1,FDPS,IDI1,KIF2C,KIF4A,MAD2L1,MKI67,PENK,PRC1,SCD,SMC2,SMC4,TIMP1,TOP2A
sirolimus		chemical drug	Inhibited	-3.899	bias	9.7e-11	ADSS,ASNS,CD151,CDKN1A,CHEK1,CLIC1,EEF1A1,EEF2,EIF4A1,F3,FAS,FASN,HSP90AB1,IDI1,IGFBP5,JUNB,KIF15,NUDT1,PCNA,PLAUR,PPARD,PRKCA,PRMT1,PSME3,PTMA,RPL15,RPL18,RPL27,RPL27A,RPL32,RPL34,RPL35,RPL37A,RPS24,S100A4,SCD,SERPINE1,SFN,SLC1A5,SQLE,STMN1,TARS,TIMP1,TMPO,TOP2A,TYMS	297 (21)
isoquercitrin		chemical drug	Activated	2.985	bias	1.07e-10	ACAT2,CYP51A1,FASN,FDFT1,FDPS,HMGCR,LDLR,MSMO1,SQLE	168 (5)
lipopolysaccharide		chemical drug	Activated	4.242	bias	1.36e-10	ABCF2,ACLY,ACTN4,ADORA3,ALB,ALCAM,ANGPTL2,ANXA1,ANXA3,AURKB,CAPN2,CAV1,CD44,CDC42EP2,CDKN1A,CHAF1B,CLDN1,CORO1A,CXCL12,CYR61,DDX27,DHCR24,DNMT1,EEF2,EHD1,F2R,F3,FAS,FASN,FBLN2,FBN1,FGB,FOSB,GAS1,GLS,HMGA1,HMGB2,HMGCR,IGFBP5,IL13RA2,IL18,IPO5,IRAK2,ITGA3,ITGA5,JUN,JUNB,JUND,KIF23,KMO,KRT13,LIPG,LRRFIP1,MALT1,MARCKS,MCM5,MICA,MKI67,MYBL2,MYH9,NID2,NLRP2,NQO1,NUSAP1,OSMR,PAPSS2,PBK,PCNA,PCOLCE2,PDGF…	241 (18)
mibolerone		chemical drug		1.964		2.16e-10	AHNAK,ALCAM,CALU,CDK1,CLU,CYP51A1,EIF4A1,F3,FDPS,FHL1,FOSL2,HMGCS1,JUN,LDLR,PCNA,SQLE,STMN1,TGFBI,TIMP3,TK1,TOP2A,TUBA1A
5-azacytidine		chemical drug	Activated	2.963	bias	3.81e-10	ANXA2,CAV1,CAVIN1,CD44,CDKN1A,CLDN1,CXCL12,DKK1,EPHA2,F3,FOSL1,MYO1B,PLAU,RRM2,SERPINB8,SHC1,STK17A,TFPI2,TGM2,THBS1,TUBB,UPP1,ZYX	277 (18)
trichostatin A		chemical drug		0.18	bias	8.16e-10	AKAP12,ATAD2,AURKB,CCNA2,CD44,CDK1,CDKN1A,CHEK1,CKS1B,CLDN1,CLDN10,CLU,CXCL12,DNMT1,F2R,F3,FAS,FASN,FOSL2,FRZB,HMGCR,HMGCS1,LDLR,MCM3,MCM6,MYOF,NSD2,PCNA,PENK,PLAU,PPRC1,RLIM,RND3,S100A10,SHC1,SLC8A1,STMN1,TAGLN,TFPI2,TGM2,THBS1,TIMP1,TIMP3,TK1,TMPO,TMSB10/TMSB4X,TOP2A,TYMS,UBE2H	310 (23)
atorvastatin		chemical drug	Activated	2.838		1.1e-09	CAV1,CCBE1,CYP51A1,CYR61,DHCR24,DKK1,F2R,F3,FDFT1,FDPS,FOSB,GJC1,HMGCR,HMGCS1,HYPK,IDI1,INIP,JUN,JUNB,LDLR,LIPG,MSMO1,MVD,PLAT,SERPINE1,SQLE	226 (20)
cerivastatin		chemical drug		0.81		1.45e-09	CDKN1A,F3,FDPS,HMGCR,HMGCS1,IDI1,JUN,MYBL2,PDGFA,PLAT,PLAU,PLAUR,PTGDS,PTMA,SERPINE1,TMSB10/TMSB4X	276 (21)
cisplatin		chemical drug	Activated	3.436		1.96e-09	ALB,ANXA1,ANXA2,ASNS,CAPN2,CAV1,CD44,CDK1,CDKN1A,CHEK1,CHEK2,CLU,DKK1,ECE1,EFEMP2,F3,FAS,FASN,FGB,FOSL1,GAS1,HMGCR,HMGCS1,IL18,JUN,JUND,MARCKS,MCM3,NQO1,PLAT,PLK2,PRKCA,PROCR,PSMD4,PXN,RRM2,S100A10,S100A11,SERPINE1,STK17A,STMN1,THBS1,TIMP1,TIMP3,TMSB10/TMSB4X,TOP2A,TUBB,TYMS,UHRF1,UPP1,WDR4,YBX1	336 (21)
phenylbutazone		chemical drug	Activated	2.623	bias	3.1e-09	ANXA1,ANXA2,ASNS,CD44,CLU,EFEMP2,FGB,MCM3,S100A10,S100A11,TIMP1,TMSB10/TMSB4X,TUBB,UPP1
valproic acid		chemical drug		-0.117		3.26e-09	ATAD2,BAG2,CAVIN2,CD151,CD44,CDKN1A,CHAF1B,CHEK1,CKS1B,CYP51A1,CYR61,FAS,FDFT1,FDPS,HMGCS1,IDI1,JUN,LDLR,MCM3,MCM6,MICA,MSMO1,MVD,MYOF,PLAT,PLTP,PPRC1,PSMD4,PSME3,PXN,S100A4,SCD,SERPINE1,SQLE,TGM2,THBS1,TMPO,TOP2A,TUBB3,UBE2H	322 (24)
chloropromazine		chemical drug		0.626	bias	3.39e-09	ACAT2,FDFT1,FDPS,HMGCR,HMGCS1,IDI1,IL18,LDLR,MSMO1,SCD,SQLE,TAGLN
gentamicin C		chemical drug	Activated	2.688	bias	6.12e-09	ANXA1,ANXA2,ASNS,CD44,CLU,EFEMP2,FGB,MCM3,S100A10,S100A11,TIMP1,TMSB10/TMSB4X,TUBB,UPP1
nitrofurantoin		chemical drug	Activated	2.906		1.02e-08	ALB,ANXA2,ASNS,CAPN2,CLU,EEF1A1,FAS,FGB,HMGCR,HMGCS1,NQO1,PCNA,PLAT,RPL27,S100A10,S100A11,STMN1,TIMP1,TIMP3,TUBA1A,TUBB,TYMS
triamterene		chemical drug	Activated	2.722	bias	1.16e-08	ANXA1,ANXA2,ASNS,CD44,CLU,EFEMP2,FGB,MCM3,S100A10,S100A11,TIMP1,TMSB10/TMSB4X,TUBB,UPP1
methylprednisolone		chemical drug	Activated	2.451		1.39e-08	ANGPTL2,ANXA1,ANXA2,ANXA3,ASNS,CD44,CDKN1A,CNN3,DAB2,ECE1,ELOVL5,F3,FBLN5,FDFT1,HSPH1,IVNS1ABP,JUN,KMO,LDLR,MYBBP1A,MYO1B,NAA15,NAP1L1,NOLC1,PCNA,PHLDA2,PLAT,PLAU,PLAUR,PPM1G,PRMT1,RND3,SERPINE1,SLC13A3,SLC4A7,SLC6A13,SOSTDC1,TIMP3,TMSB10/TMSB4X,TOP2A,VARS,ZNF622,ZYX	330 (19)
discodermolide		chemical drug				1.79e-08	CDC20,CDK1,CDKN1A,CHEK1,FANCD2,KIF11,KIF23,PRC1,RFC4,SMC2,TOP2A	196 (7)
gefitinib		chemical drug				2.34e-08	AURKA,AURKB,CHEK1,CHEK2,CKAP2,DHFR,FGFR2,FOSL1,IGFBP5,KIF11,KIF23,MCM3,MKI67,OSMR,PCNA,PLAUR,PRC1,RAD18,SMC2,TIMP3,TOP2A	301 (21)
ezetimibe		chemical drug	Activated	2.809	bias	2.73e-08	CYP51A1,FDFT1,FDPS,HMGCR,HMGCS1,IDI1,LDLR,MVD	128 (12)
BMS-690514		chemical drug	Inhibited	-3.162	bias	3.75e-08	BAG2,CDK1,DNAJC9,HSPH1,MCM3,MCM4,MCM5,MCM6,MCM7,PCNA	220 (7)
decitabine		chemical drug		1.854	bias	3.75e-08	AKAP12,ANXA2,CAV1,CCNA2,CD44,CDH6,CDK1,CDKN1A,CLU,CXCL12,DNMT1,EEF1A1,EEF1B2,EEF1G,FAS,FBN2,FLNC,GFRA1,HELLS,HMMR,ITGA3,JUNB,LDLR,METAP2,MKI67,NQO1,NSD2,PCNA,PTPN6,RPL26,RPS25,S100A10,S100A2,SFN,SHC1,TFPI2,TGFBI,THBS1,TIMP3,TMSB10/TMSB4X,TOP2A	302 (22)
PC-SPES		chemical drug				4.72e-08	ACLY,ANXA1,CCNA2,CDC20,CDKN1A,CKS1B,CLU,DCK,FDFT1,MAD2L1,MCM2,MCM5,PA2G4,TMSB10/TMSB4X,TPM1,TYMS
lomustine		chemical drug	Activated	3.051	bias	6.72e-08	ANXA1,ANXA2,ASNS,CD44,CLU,FGB,MCM3,S100A10,S100A11,TIMP1,TMSB10/TMSB4X,TUBB,UPP1
raltitrexed		chemical drug	Activated	2.384	bias	6.76e-08	ANXA2,CDKN1A,DHFR,FAS,TMSB10/TMSB4X,TYMS
arsenic trioxide		chemical drug	Inhibited	-2.421		1.23e-07	ACAT2,CD44,CDK1,CDKN1A,CYP51A1,DHCR24,DNMT1,FAS,FASN,FDFT1,FDPS,HMGCR,HMGCS1,IDI1,MSMO1,NQO1,SCD,SQLE,TYMS	308 (25)
indomethacin		chemical drug		1.648		1.46e-07	ANXA1,ANXA2,ASNS,CAPN2,CD44,CDKN1A,CLDN1,CLU,EFEMP2,FASN,FGB,LDLR,MCM3,PCNA,PLAUR,PPARD,PRKCA,S100A10,S100A11,TFPI2,TIMP1,TMSB10/TMSB4X,TUBB,UAP1,UPP1	273 (19)
5-fluorouracil		chemical drug		-0.862	bias	1.59e-07	ANXA2,BTF3,CALU,CDK1,CDKN1A,CLU,EEF1G,EEF2,EIF4A1,FAS,FDPS,FGFR2,HNRNPAB,HSP90AB1,MVP,PRC1,RPL15,RPL18,RPL24,RPL27A,RPL35,SMS,THBS1,TMSB10/TMSB4X,TYMS,YBX1	273 (13)
pitavastatin		chemical drug	Activated	2.8	bias	1.79e-07	CYP51A1,FDFT1,FDPS,HMGCR,HMGCS1,IDI1,MVD,SQLE	111 (6)
lovastatin		chemical drug		1.803		2.31e-07	ACAT2,ALB,CCNA2,CDKN1A,COTL1,FASN,FDFT1,FDPS,HELLS,HMGCR,HMGCS1,LDLR,MKI67,MVD,PLAT,SERPINE1,SMAD3	266 (20)
allopurinol		chemical drug	Activated	2.688	bias	3.32e-07	ANXA1,ANXA2,ASNS,CD44,CLU,EFEMP2,FGB,MCM3,S100A10,S100A11,TIMP1,TMSB10/TMSB4X,TUBB,UPP1
raloxifene		chemical drug		1.303		3.8e-07	ANXA3,CDKN1A,CLU,CNBP,CXCL12,DBN1,F2R,IL18,JUN,LDLR,MKI67,MYO1B,PCNA,PLK2,RFC4,SERPINE1,SMAD3,TIMP1,TIMP3,TOP2A	264 (21)
tanespimycin		chemical drug	Inhibited	-2.814	bias	4.17e-07	AXL,CAV1,CDK1,CDKN1A,EIF4A1,FAS,HAT1,HNRNPAB,HSP90AB1,JUN,PLAU,PTMA,RPL24,RPL27A,RPL35,SERPINE1	280 (23)
phenacetin		chemical drug	Activated	2.53	bias	4.63e-07	ANXA1,ANXA2,CD44,CLU,FGB,S100A10,S100A11,TIMP1,TMSB10/TMSB4X,UPP1
paclitaxel		chemical drug		0.703	bias	5.53e-07	CAV1,CD44,CDC20,CDKN1A,CHAF1B,CLU,DNMT1,EPHA2,FAS,FOSL1,HSP90AB1,ITGA3,ITGA5,JUN,JUND,OSMR,PARP4,PCNA,PLAU,PLAUR,SERPINB2,STK17A,STMN1,TFPI2,THBS1,UHRF1,YBX1	239 (18)
captopril		chemical drug		1.715		5.55e-07	ANXA1,ASNS,CD44,CLU,EFEMP2,F3,MCM3,S100A10,S100A11,SLC8A1,TIMP1,TMSB10/TMSB4X,UPP1	104 (7)
hydroxyurea		chemical drug		1.863	bias	2.4e-06	CDKN1A,CHEK1,GINS2,LIG1,MARCKS,MCM2,MCM5,POLA2,RRM2,TK1,UHRF1	223 (19)
eflornithine		chemical drug		-0.046		2.91e-06	CDK1,CDKN1A,DHFR,MAD2L1,PCNA,SERPINE1,SHC1,TGM2,TYMS	231 (18)
epothilone B		chemical drug		0.896		3.43e-06	CDK1,CDKN1A,FAS,SFN,THBS1,TOP2A	201 (10)
rosuvastatin		chemical drug	Activated	2.813		3.45e-06	CYP51A1,FDFT1,FDPS,HMGCR,HMGCS1,IDI1,LDLR,MVD
ethidium		chemical drug				5.35e-06	CYR61,PCNA,PLAU,PRC1,SERPINE1,TIMP1	297 (19)
tamoxifen		chemical drug		-0.166		6.02e-06	AHNAK,CAV1,CCNA2,CDKN1A,CLU,CXCL12,CYR61,F2R,FASN,FHL2,HMGCR,HMGCS1,HSP90AB1,JUN,JUNB,LDLR,MKI67,PCNA,PFN1,SCD,SHC1,SMAD3,TAGLN,USP1	280 (23)
epigallocatechin-gallate		chemical drug		-0.185	bias	7.71e-06	AXL,CDKN1A,CYR61,DNMT1,F3,FAS,FOSB,FOSL1,FOSL2,IL18,JUN,JUNB,JUND,LDLR,MKI67,PCNA,PLAU,PRKCA,PTN,SERPINE1,TIMP1	183 (17)
docetaxel		chemical drug		1.691		9.3e-06	AURKA,CDC20,CDKN1A,MAD2L1,NDC80,PLAU,PRKCA,SPAG5,THBS1,TUBB3,TUBB6,TYMS	298 (25)
bleomycin		chemical drug		1.896	bias	1.14e-05	CDKN1A,ELN,F2R,FAS,FOSL1,FRZB,IL13RA2,IL18,LAMA1,LTBP1,PCNA,PLAT,S100A4,SERPINE1,THBS1,TIMP1,TIMP3,UHRF1	325 (18)
cephaloridine		chemical drug	Activated	3.592	bias	1.31e-05	CHAF1B,CHEK1,FGB,GINS2,HSPH1,KNTC1,MCM3,MCM5,MCM6,NQO1,OSMR,PEX13,POLA2
phytohemagglutinin		chemical drug	Activated	3.281	bias	2.42e-05	ADORA3,CALU,CD44,CHAF1B,CXCL12,EIF5A,FAM50A,FAS,FBN1,FOSL2,KIF23,KRT13,LOC102724159/PWP2,MAP1B,MCM4,NT5E,PCNA,PRKCA,PWP1,SHC1,TIMP1,TIMP3,TMPO,TYMS	290 (16)
caffeine		chemical drug		-0.125		3.39e-05	CAV1,CDK1,CDKN1A,F3,FASN,FOSB,JUNB,MICA,PRKCA,THBS1	243 (20)
mifepristone		chemical drug		-0.277		3.45e-05	ANXA1,BCAT1,CAV1,CDKN1A,CLU,F3,FAS,FBLN2,FDFT1,IL13RA2,JUN,JUNB,LDLR,MAD2L1,NPM3,PCNA,PLAT,PLK2,PTN,S100A6,SERPINE1,TIMP3,TK1	257 (20)
3-deazaneplanocin		chemical drug		0.639	bias	5.18e-05	CDKN1A,EZH2,FAS,MVP,PLAU,PPP1R18,PRKCA,TIMP3,TNS3
amlodipine		chemical drug		-0.447	bias	6.56e-05	ANXA2,HMGCR,IGFBP5,LDLR,S100A10
ritonavir		chemical drug				7.4e-05	ACAT2,FDFT1,FDPS,HMGCR,HMMR,IDI1,LDLR,MSMO1,NCAPH,NUF2,PLEC,RACGAP1,SCD,SQLE	133 (14)
camptothecin		chemical drug		1.755		7.5e-05	ABCF2,ANXA2,AURKA,CASP2,CDC42EP2,CDK1,CDKN1A,CHEK1,DKK1,EEF1A1,EEF1B2,F3,FAS,FOSB,GLIPR1,JMJD6,JUN,LDLR,MELK,MICAL3,PCNA,PDLIM7,PHLDA2,PLEC,RRM1,RRM2,RSL1D1,SERPINB2,SERPINE1,SFN,STK17A,TAGLN2,TGFBI,TNS3,TPM1,TUBB,UTP3	290 (22)
simvastatin		chemical drug		0.008		8.55e-05	ANXA1,ANXA3,CALD1,CDKN1A,COTL1,CYR61,F2R,F3,HMGCR,IL18,LDLR,MKI67,PLAT,S100A6,SERPINE1,SOAT1,TIMP1,TYMS	176 (18)
halofuginone		chemical drug				8.69e-05	AKAP12,CD44,DBN1,ELN,F2R,FBLN5,FBN1,IL13RA2,LTBP1,PTK2B,SLC13A3,TAGLN,TGM2,TIMP1	200 (12)
curcumin		chemical drug	Inhibited	-2.889	bias	0.000126	AXL,CAV1,CD44,CDK1,CDKN1A,CLIC1,CSNK1A1,DNMT1,EZH2,F3,FAS,FOSB,FOSL1,FOSL2,IGFBP5,JUN,JUNB,JUND,NQO1,PLAU,PTN,SERPINE1,TIMP3,TOP2A,TPT1	223 (19)
isoproterenol		chemical drug	Activated	3.162	bias	0.000173	ACSL4,AURKA,CAV1,CDK1,FOSL1,FOSL2,JUN,JUNB,PDGFA,PLAT,SCD,TIMP1,TUBB,TUBB3	265 (19)
topotecan		chemical drug		1.488	bias	0.000195	AKAP12,AURKA,CDKN1A,CEBPZ,DCK,FAS,FOSB,HMMR,JUNB,MYBL2,NCKAP5,PLK2,PNP,TOP2A,USP1,ZER1	201 (7)
carboplatin		chemical drug	Activated	2.121	bias	0.000212	ASNS,CD44,CLU,FGB,MCM3,TIMP1,TUBB,UPP1
calcipotriene		chemical drug		0.492		0.000229	FOSL1,JUN,JUNB,PLAU,PRKCA	268 (19)
CD 437		chemical drug	Inhibited	-2.158	bias	0.000236	CDKN1A,CLIC1,EEF2,EIF4A1,EIF5A,F3,FAS,JUN,KIF2C,KPNA2,PFN1,RPL24,RPLP1,SET,TMSB10/TMSB4X,TUBA1A,YBX1	223 (12)
norethindrone acetate		chemical drug				0.000284	F3,PLAT,SERPINE1
GW501516		chemical drug		-1.195	bias	0.000325	ACSL4,CDKN1A,F3,FASN,IGFBP5,LIPG,PLAT,PPARD,SCD,SERPINB2,THBS1	317 (23)
diethylstilbestrol		chemical drug	Activated	2.542	bias	0.000411	BCAT1,CDKN1A,CLU,CRABP2,DNMT1,FAS,FDPS,FRZB,HSP90AB1,KIF4A,KRT13,MAD2L1,PCNA,PDGFA,S100A6,SERPINB2,SFN	268 (16)
cyclophosphamide		chemical drug	Activated	2.228	bias	0.000461	CD44,CLU,FAS,FGB,IL18,S100A11,THBS1,TIMP1,UPP1	289 (21)
ST1926		chemical drug	Inhibited	-3.208	bias	0.000541	CDKN1A,CLIC1,EEF2,EIF4A1,EIF5A,KIF2C,KPNA2,PFN1,RPL24,RPL32,RPLP1,TMSB10/TMSB4X,TPT1,YBX1
methotrexate		chemical drug		1.352		0.000614	ACSL4,ADORA3,ALB,CDKN1A,CXCL12,DHFR,FAS,FASN,HMGCS1,IGFBP5,IL18,NQO1,PPARD,S100A11,SCD,THBS1,TIMP3,TYMS	191 (18)
seocalcitol		chemical drug		0.841	bias	0.000634	CDKN1A,CKS1B,FOSL1,G3BP1,IGFBP5,PCNA,PDLIM7,PEX13	157 (15)
vitamin E		chemical drug	Inhibited	-2.804	bias	0.000634	CAV1,CD44,CDKN1A,F3,PCNA,PLAT,PRMT1,SERPINE1	182 (18)
4-hydroxytamoxifen		chemical drug		0.761	bias	0.000637	ANGPTL2,CDKN1A,CLU,CNBP,DDX21,EFEMP1,EIF5A,FOSL2,JUNB,KRT13,MKI67,NOV,TPM1	265 (19)
etoposide		chemical drug		1.108	bias	0.000643	CASP2,CDKN1A,DNMT1,EEF1A1,EEF1B2,FANCD2,FAS,FASN,JUN,PCNA,S100A2,SFN,TK1,TOP2A,UHRF1	242 (20)
methyl-beta-cyclodextrin		chemical drug		1.982		0.000737	CAV1,FDFT1,HMGCR,LDLR,SERPINE1	310 (23)
black raspberry extract		chemical drug				0.000781	ACTN4,AHNAK,ANXA2,CD44,CDYL,CLDN1,HMMR,KLF5,MAP2K3,RLIM,TUBB6
resveratrol		chemical drug		-0.279		0.000881	CDKN1A,CNBP,ECE1,F3,FAS,FASN,FOSL1,FOSL2,HMGCR,IL18,JUN,JUND,LDLR,MICA,NQO1,PCNA,PDGFA,PLAU,SERPINE1,VASP	205 (19)
triamcinolone acetonide		chemical drug		-0.434		0.000897	ANGPTL7,CD44,DCBLD2,FGFR2,GAS1,JUN,JUNB,KIF4A,LDLR,PEX13,PLAU,PLK2,SCD,SLC4A7,SOAT1,STK10	192 (12)
O6-benzylguanine		chemical drug				0.000947	CDKN1A,FAS,MKI67	193 (7)
GLP-1 (7-36) amide		chemical drug				0.000947	FASN,ITPR3,SCD	171 (16)
sarpogrelate		chemical drug				0.000961	F3,SERPINE1
methiothepin		chemical drug				0.000961	F3,SERPINE1
trans-hydroxytamoxifen		chemical drug		0.905		0.00104	ANXA3,CLU,CXCL12,DBN1,MYO1B,PLK2,RFC4,RND3,SMAD3,TOP2A,TPM1
verapamil		chemical drug		-0.97	bias	0.00119	ANXA2,HMGCR,JUN,LDLR,S100A10,S100A6	169 (16)
acadesine		chemical drug		-0.068		0.00124	CDKN1A,F3,FASN,LDLR	238 (15)
mycophenolic acid		chemical drug		0.333	bias	0.00127	AKAP12,CDKN1A,CLDN1,CLU,CYR61,LDLR,PCNA,SERPINB2,SERPINE1	293 (22)
gemfibrozil		chemical drug		-0.294	bias	0.00143	CHEK1,FGB,LDLR,MOG,NAP1L1,PPARD,SCD,SERPINE1	201 (7)
triclosan		chemical drug		0	bias	0.00158	JUN,NQO1,PLAU,TIMP1	263 (7)
gentamicin		chemical drug		1.698		0.00175	ALCAM,CBS/CBSL,CLU,DDX39A,EEF1A1,JUN,JUNB,KMO,MCM6,MYBBP1A,NAA15,NUDC,PTN,TARS,TIMP1,TUBB,ZNF622
bupivacaine		chemical drug				0.00217	FOSL1,FOSL2,JUND
everolimus		chemical drug		-0.371	bias	0.00246	CAV1,CDK1,CDKN1A,NCEH1,SOAT1	268 (11)
linsidomine		chemical drug		-1		0.00246	ALB,ANXA2,PDGFA,PPARD,SLC23A2
clozapine		chemical drug	Activated	2.573	bias	0.00273	ACAT2,FASN,FDPS,HMGCR,HMGCS1,LDLR,SCD	193 (7)
riociguat		chemical drug				0.00282	SERPINE1,TIMP1	125 (7)
vincristine		chemical drug		1.342		0.00284	BUB1B,CDKN1A,FAS,HSP90AB1,JUN,PRKCA	289 (21)
fluticasone propionate		chemical drug		-0.277		0.00296	ADORA3,FBLN5,PAPSS2,PCOLCE2,PLAU,RNASE1,SERPINB2,SERPINE1,SERPINF1,TGM2,THBS1,TIMP1,TIMP3	124 (7)
actinomycin D		chemical drug	Inhibited	-2.157	bias	0.00297	ALB,CAV1,CDKN1A,CYR61,F3,FAS,FASN,FGB,FOSL2,IGFBP5,ITPR3,JUN,PLAU,PLAUR,PXN,SERPINE1	309 (19)
levamisole		chemical drug				0.00303	CDKN1A,CLU,IL18
carmustine		chemical drug				0.00303	DKK1,FAS,HSP90AB1	232 (7)
imipramine blue		chemical drug	Inhibited	-2.2	bias	0.00327	AURKA,CCNA2,CENPF,PCNA,STMN1
napabucasin		chemical drug		-1.912	bias	0.0036	ALCAM,AXL,CD44,CHEK1,DNMT1,FGFR2,PLAUR
clofibrate		chemical drug		1.695	bias	0.00365	CASP2,CDK1,CHEK1,FAS,HMGCR,LDLR,NAP1L1,NQO1,SCD	131 (12)
green tea polyphenol		chemical drug		0		0.00374	ANXA1,CAV1,CDKN1A,JUN,PLAU	314 (23)
hesperetin		chemical drug				0.00407	DHCR24,LDLR,PCNA	189 (5)
acetaminophen		chemical drug	Activated	2.107		0.00456	ALB,CDKN1A,FAS,HMGCR,HMGCS1,IL18,JUN,NQO1,PCNA,PLAUR,SERPINF1,TUBA1A,TUBB	313 (21)
docosahexaenoic acid		chemical drug		-0.905	bias	0.00473	CD44,CDKN1A,FAS,FASN,HDAC7,LDLR,PLAT,PLTP,SCD,SERPINE1,THBS1,TIMP1	278 (22)
trovafloxacin		chemical drug		1.134	bias	0.00505	CDKN1A,FASN,JUNB,LDLR,SERPINE1,TGM2,THBS1	199 (14)
plicamycin		chemical drug	Inhibited	-2.607	bias	0.00506	AXL,CDKN1A,F3,FASN,GFRA2,HMGCR,PLAUR,SERPINE1,TIMP1	192 (10)
pentylenetetrazol		chemical drug				0.0053	JUN,PENK,TIMP1	211 (8)
irinotecan		chemical drug				0.0053	FAS,IL18,TYMS
nicotine		chemical drug		1.769	bias	0.00547	CD44,CDKN1A,DHFR,JUNB,LDLR,PCNA,PENK,PLAT,PLAUR,PPARD,SERPINE1,SERPINF1,TFPI2	309 (22)
teniposide		chemical drug				0.00553	CDKN1A,FAS
tozasertib		chemical drug				0.00553	AURKA,CDKN1A
NSC719239		chemical drug				0.00553	ITGA3,ITGA5
nitrendipine		chemical drug				0.00553	HMGCR,LDLR	88 (7)
sulindac sulfide		chemical drug		0.053		0.0064	CDKN1A,MAD2L1,MSMO1,NQO1,PLAU,PPARD,RANBP1	306 (16)
selumetinib		chemical drug				0.00674	CDKN1A,DDX21,JUN	276 (20)
fenofibrate		chemical drug		0.314		0.00721	ACSL4,ASNS,CHEK1,CLU,FASN,FGB,FGG,JUN,LDLR,MGLL,MYBL2,PCNA,PLTP,POLD1,SCD,SERPINE1	254 (20)
bexarotene		chemical drug		0.545	bias	0.00739	ALCAM,AMOTL2,ASNS,AXL,CYR61,DKK1,EPHA2,PLAT,PLAUR,SCD,TGM2,TUBB3,UAP1	153 (7)
(+)-MK-801		chemical drug		-0.187		0.00743	CDKN1A,FOSB,GJC1,JUN,JUNB,JUND,TIMP1	252 (23)
trabectedin		chemical drug				0.00797	CDK1,CDKN1A,MCM5,TK1	164 (3)
pentobarbital		chemical drug				0.00838	JUN,JUNB,JUND	152 (16)
gemcitabine		chemical drug		1.067	bias	0.00898	CDKN1A,CXCL12,DCK,FAS,FOSL1,MICA	244 (19)
plevitrexed		chemical drug				0.00903	CDK1,CDKN1A
tranexamic acid		chemical drug				0.00903	F3,PLAU	112 (7)
pemetrexed		chemical drug				0.00903	DCK,DHFR
deferoxamine		chemical drug	Activated	2.579	bias	0.00907	ANXA2,CDKN1A,ECM1,ELN,F3,FASN,IGFBP5,JUN,PLAT,PLAUR,PRKCA,SERPINB8,SERPINE1	266 (22)
WR 1065		chemical drug		1.969	bias	0.00913	CDKN1A,FAS,RFC4,S100A4	196 (7)
PD 123319		chemical drug		0.218		0.00913	FASN,FOSL2,SERPINE1,TIMP1	100 (7)
choline fenofibrate		chemical drug		-1.154		0.00913	CAV1,CXCL12,F3,SERPINE1
letrozole		chemical drug		0.152		0.0104	CDKN1A,DKK1,FOSL1,MKI67
morphine		chemical drug		0.568	bias	0.0104	CDKN1A,FAS,FOSB,FOSL1,FOSL2,IL18,JUNB,PENK,PLAT,THBS1
celecoxib		chemical drug		0.254		0.0107	CDKN1A,CENPF,CHEK1,F3,FAS,MKI67,PCNA,PPARD,SERPINE1
budesonide		chemical drug		-0.293		0.0113	CDKN1A,CKS1B,JUN,MAD2L1,MAP2K3,PCNA,PRKCA
methapyrilene		chemical drug		1.414		0.0115	ALB,ANXA2,CBS/CBSL,EEF1A1,GFRA1,HMGCR,RPL27,SCD,STMN1,TUBB
Y 27632		chemical drug	Inhibited	-2.39	bias	0.0123	CD44,IL18,PLAU,SERPINE1,TAGLN,THBS1
silicon dioxide		chemical drug				0.0123	FOSL1,JUN,JUNB
mevastatin		chemical drug				0.0123	CDKN1A,HMGCR,LDLR
tetrandrine		chemical drug				0.0123	CDKN1A,JUN,YBX1
genistein		chemical drug		-0.363		0.0128	CD44,CDK1,CDKN1A,CHEK2,CLU,CXCL12,DKK1,DNMT1,F3,HMGCR,JUN,JUNB,JUND,LDLR,OSBPL3,PCNA,PLAT,PLTP,PTPN6,SERPINE1,SLC1A5
heroin		chemical drug				0.0133	FOSB,PENK
sulindac		chemical drug				0.0142	CCNA2,CDC20,CDK1,CDKN1A,NAP1L1,NQO1
triptolide		chemical drug		-0.816	bias	0.0153	CDKN1A,CXCL12,FAS,JUN,MKI67,PCNA
androgen		chemical drug		-1.89		0.0159	CD44,DHCR24,FGFR2,FOSL1,IGFBP5,JUN,KLF5,SMAD3,SOAT1,TPT1,YBX1
grape seed extract		chemical drug				0.0166	CDKN1A,MKI67,PCNA,PLAU
hymecromone		chemical drug				0.0166	CAV1,CD44,FAS,HMMR
amphetamine		chemical drug	Activated	2.088	bias	0.0174	F3,FOSB,FOSL1,FOSL2,JPT1,JUN,JUNB
silibinin		chemical drug		-1.607	bias	0.0176	CD44,CDK1,CDKN1A,PCNA,PLAU,PLAUR
recombinant human endostatin		chemical drug				0.0182	FAS,JUN
ganetespib		chemical drug				0.0182	CDK1,CHEK1
manidipine		chemical drug				0.0182	HMGCR,JUN
losartan potassium		chemical drug		-0.063	bias	0.0183	CAV1,F3,IL18,MAP2,PDGFA,SERPINE1,TIMP1,TUBB3
semaxinib		chemical drug				0.0184	F3,FHL1,PCNA,THBS1
3,3'-diindolylmethane		chemical drug		0		0.0188	CDKN1A,DNMT1,FAS,FASN,NQO1,PARP2
sunitinib		chemical drug		-1.231	bias	0.019	CD44,CDKN1A,ECM1,ITGA3,TGFBI
fluocinolone acetonide		chemical drug		-1.342		0.019	ANGPTL7,JUND,KIF2C,KIF4A,UBR7
bardoxolone		chemical drug		1		0.0204	CDKN1A,NQO1,PCNA,UBE2H
eicosapentenoic acid		chemical drug		0.2		0.0218	CD44,ELN,FBN1,JUN,LDLR,SERPINE1,SOAT1
enalapril		chemical drug		-0.447		0.0222	ASNS,CLU,EFEMP2,SERPINE1,TIMP1
thalidomide		chemical drug				0.0224	CAV1,DKK1,PLAUR,SERPINE1
SN-38		chemical drug				0.0224	CDKN1A,CLU,FAS,PPRC1
ponesimod		chemical drug				0.0238	SERPINE1,THBS1
cerulenin		chemical drug				0.0238	CDKN1A,FASN
ziprasidone		chemical drug				0.0238	HMGCR,HMGCS1
chromium		chemical drug	Inhibited	-2.236	bias	0.0239	AJUBA,C14orf119,NQO1,SLC1A4,ZWINT
amiodarone		chemical drug				0.0246	F3,LDLR,SCD,TAGLN
colchicine		chemical drug		0.952		0.0257	FAS,IL18,JUN,JUND,NQO1
N-acetyl-L-cysteine		chemical drug	Inhibited	-2.895	bias	0.0258	CAV1,CDKN1A,CYR61,FAS,FASN,JUN,NQO1,PCNA,PLAU,PLAUR,PPRC1,SERPINE1
fludarabine		chemical drug				0.0261	CDKN1A,FAS,PCNA
vitamin D		chemical drug				0.0275	CDK1,CDKN1A,CYR61,PCNA,TYMS
nifedipine		chemical drug		0.447		0.0289	HMGCR,IGFBP5,LDLR,SERPINB2,SLC8A1,TYMS
carbamylcholine		chemical drug		-0.152	bias	0.0294	CDKN1A,ECE1,ITPR3,JUN
Sch-23390		chemical drug				0.0295	FAS,FOSB,FOSL1
bezafibrate		chemical drug		0.891	bias	0.0298	ACSL4,FASN,FGB,MGLL,PCNA,SCD,SERPINE1
bicyclol		chemical drug				0.0299	PRKCA,TIMP1
pargyline		chemical drug				0.0299	CDKN1A,MAP2
Oxi-4503		chemical drug				0.031	CXCL12
sotrastaurin		chemical drug				0.031	PCNA
black cohosh extract		chemical drug				0.031	SERPINE1
inolitazone		chemical drug				0.031	CDKN1A
nitroaspirin		chemical drug				0.031	F3
impromidine		chemical drug				0.031	LDLR
BMS-275183		chemical drug				0.031	THBS1
BW-755C		chemical drug				0.031	JUND
nolatrexed		chemical drug				0.031	TYMS
terameprocol		chemical drug				0.031	CDK1
lometrexol		chemical drug				0.031	DHFR
trimetrexate		chemical drug				0.031	DHFR
cytisine		chemical drug				0.031	FOSB
trifluridine		chemical drug				0.031	TYMS
pectin		chemical drug				0.031	SMAD3
olanzapine		chemical drug		1.89		0.0313	ANGPTL2,DCBLD2,FGFR2,HMGCR,HMGCS1,LDLR,TIMELESS
17-alpha-ethinylestradiol		chemical drug		1.709		0.0331	ASNS,BCAT1,CDK1,FBLN2,JUN,LDLR,PCNA,PTGDS,SFN
vorinostat		chemical drug		-0.668		0.0333	AURKA,CASP2,CDK1,CDKN1A,CLU,ELOVL1,FAS,HDAC7,JUN,MKI67,MYBL2,TOP2A
caffeic acid phenethyl ester		chemical drug		-1.666	bias	0.036	CD44,CDKN1A,ELOVL1,F3,MKI67,NQO1,PCNA
digoxin		chemical drug				0.0367	FASN,PPARD
BMS-754807		chemical drug				0.0367	CCNA2,MKI67
S-equol		chemical drug				0.0367	PLAT,SERPINE1
oleoyl-estrone		chemical drug				0.0371	FASN,LDLR,PRMT1
dalfampridine		chemical drug	Activated	2	bias	0.0376	CYR61,FOSB,JUN,JUNB
rosiglitazone		chemical drug		-0.659	bias	0.0393	CAV1,CDKN1A,F3,FASN,FGB,FOSL1,IGFBP5,IL18,MCM6,MCM7,MGLL,PCNA,PENK,PLTP,SCD,SERPINE1,SERPINF1,SOAT1,THBS1,TIMP1
streptozocin		chemical drug		0.367		0.0399	ALB,CBS/CBSL,CLU,FAS,FASN,FBN1,NQO1,NT5E,PPARD,SCD,SERPINE1,STUB1
mitomycin C		chemical drug	Activated	2.182	bias	0.0406	CDKN1A,FAS,JUN,NQO1,PARP2
zinc		chemical drug		-0.954		0.042	FAS,IDI1,KPNA2,SCD,SERPINB2,TGM2
azathioprine		chemical drug				0.0439	ACLY,PDGFA
clioquinol		chemical drug				0.0439	CDKN1A,JUN
trestolone		chemical drug				0.0439	CCNA2,PCNA
berberine		chemical drug		-0.415		0.045	CDKN1A,GLS,HMGCR,LDLR,PCNA,PPARD,TIMP1
irbesartan		chemical drug				0.0455	FHL1,SERPINE1,SERPINF1
troglitazone		chemical drug		0.278		0.0487	ANXA2,CAV1,CDKN1A,CHCHD10,FASN,FOSL1,HMMR,JUN,KRT13,LAMA4,MKI67,NCAPH,NUF2,PCNA,PLEC,RACGAP1,SCD,SERPINE1
phenethyl isothiocyanate		chemical drug				0.049	CAPN2,EEF2,HMMR,MAP2,MAP2K3,PCNA,RLIM
oxaliplatin		chemical drug		1.928		0.0731	ANXA2,CDKN1A,FAS,TMSB10/TMSB4X
lenalidomide		chemical drug	Inhibited	-2.137		0.209	AGPS,CNKSR2,CSNK1A1,FANCI,HAUS7,PNP,RAD18,WDR4
lactacystin		chemical - protease inhibitor	Activated	2.705	bias	0.000129	ASNS,CDKN1A,CLIC1,EIF5A,FAS,FOSL1,HMGB2,IGFBP5,LDLR,MAP1B,MRTO4,PFN1,PRKCA,PXN,RANBP1,RANGAP1,STMN1	294 (21)
benzyloxycarbonyl-Leu-Leu-Leu aldehyde		chemical - protease inhibitor	Activated	2.184	bias	0.000203	BUB1B,CASP2,CDKN1A,CLIC1,CLU,DHFR,EIF5A,EZH2,FAS,HMGB2,ITPR3,JUN,MRTO4,NQO1,PFN1,PTPN6,PXN,RANBP1,RANGAP1,RRM1,STMN1,TIMP1	301 (21)
pepstatin		chemical - protease inhibitor				0.00217	CAV1,CD151,IL13RA2
leupeptin		chemical - protease inhibitor				0.00674	CAV1,CD151,VRK1
E-64c		chemical - protease inhibitor				0.031	MAP2
N-Ac-Leu-Leu-norleucinal		chemical - protease inhibitor		1.012	bias	0.036	ABCA7,CAV1,CDKN1A,ITPR3,PRKCA,STMN1
cardiotoxin		chemical - other		1	bias	7.41e-05	CCNA2,IL18,ITGA5,KPNA2,LRRFIP1,LTBP1,MCM2,MCM3,MCM7,MYH9,NASP,PCNA,PTN,RANBP1,TIMP1
lysophosphatidic acid		chemical - other	Activated	3.207	bias	0.000117	CYR61,F3,IL13RA2,JUN,JUNB,KLF5,LIPG,PLAU,PLAUR,SERPINE1,TAGLN	177 (20)
phorbol esters		chemical - other		1.353	bias	0.000117	ANXA1,CD44,FGFR2,JUN,JUNB,PDGFA,PLAT,PLAU,PRKCA,PTGDS,TIMP1	222 (15)
lysophosphatidylcholine		chemical - other		1.851	bias	0.000205	F3,FASN,HMGCR,JUN,PLAU,PLAUR,SERPINE1	235 (18)
glycan		chemical - other				0.031	F3
PD98059		chemical - kinase inhibitor	Inhibited	-5.104	bias	9.19e-13	ACAT2,ACOT7,AKAP12,ANXA1,CAV1,CCNA2,CD44,CDKN1A,CLU,DCBLD2,DNMT1,ECE1,EEF1A1,ELN,F2R,F3,FASN,FOSB,FOSL1,HNRNPAB,JUN,JUNB,JUND,LDLR,LIPG,MGLL,MKI67,MYBL2,NQO1,OSMR,PCNA,PDGFA,PHLDA2,PLAT,PLAU,PLAUR,PLEC,PNP,PPARD,RRM2,S100A10,S100A4,SERPINB2,SERPINE1,SLC8A1,SMAD3,SOAT1,SQLE,THBS1,TIMP1,TNNI1,TOP2A	314 (20)
LY294002		chemical - kinase inhibitor	Inhibited	-4.385	bias	2.35e-11	AURKA,BUB1B,CCNA2,CD44,CDKN1A,CKS2,CYR61,DHCR24,DHFR,F2R,F3,FAS,FASN,FDFT1,FOSB,FOSL1,G3BP1,HMGB2,HMGCR,HMGCS1,HSP90AB1,IDI1,IGFBP5,JUN,JUNB,MAP2,NDC80,NQO1,PCNA,PLAU,PLK2,PPARD,PTN,RFC4,RND3,SCD,SERPINE1,SFN,SMC2,SPAG5,SQLE,TAGLN,TFPI2,THBS1,TOP2A,TYMS,ZWINT	285 (21)
SP600125		chemical - kinase inhibitor	Inhibited	-3.123	bias	1.73e-07	ACAT2,CD44,CDK1,CDKN1A,CYR61,DKK1,DNMT1,F3,FAS,FASN,FOSB,IL13RA2,ITGA3,JUN,JUNB,LDLR,PLEC,POLD3,PTGDS,SCD,SERPINE1,THBS1,TPM1	241 (17)
U0126		chemical - kinase inhibitor	Inhibited	-2.783	bias	7.78e-07	CAV1,CD44,CDKN1A,CHAF1B,DAB2,EEF1A1,EEF2,EPHA2,F3,FGFR2,FOSB,FOSL1,HSP90AB1,IL13RA2,ITGA3,ITGA5,JUN,JUNB,JUND,KLF5,LDLR,OSMR,PARP4,PLAU,PLAUR,PLK2,PPARD,RND3,SERPINB2,SERPINE1,SMAD3,STK17A,TFPI2,TGM2,THBS1,TIMP3,TPM1	303 (19)
SB203580		chemical - kinase inhibitor	Inhibited	-2.222	bias	1.1e-06	ANXA1,ANXA3,CDK1,CDKN1A,EFEMP1,F3,FAS,FOSB,IL13RA2,IL18,JUN,JUNB,JUND,NQO1,PDGFA,PENK,PLAT,PLAU,PLAUR,PPARD,PTGDS,RCN3,S100A10,SERPINE1,SMAD3,TAGLN,TGM2,THBS1,TIMP1,TIMP3	231 (17)
staurosporine		chemical - kinase inhibitor		-0.427		0.000725	CDKN1A,FAS,FOSL1,IGFBP5,MICA,NQO1,PLAT,PLAU,SERPINE1,SMAD3,TK1	270 (19)
bisindolylmaleimide I		chemical - kinase inhibitor		-1.793	bias	0.00127	CD44,CDKN1A,CLDN1,CLU,HSP90AB1,JUND,PCNA,PRKCA,PTGDS,SERPINE1	265 (21)
tyrphostin AG 1478		chemical - kinase inhibitor		-1.348	bias	0.00143	CAV1,CDKN1A,ELN,F3,FBN1,IL13RA2,PLAU,S100A10	269 (19)
H-7		chemical - kinase inhibitor	Inhibited	-2.412	bias	0.00155	ECE1,FAS,ITGA5,JUNB,SERPINE1,SMAD3	193 (19)
wortmannin		chemical - kinase inhibitor	Inhibited	-2.651	bias	0.00288	CD44,CDKN1A,F2R,F3,FASN,G3BP1,JUN,NT5E,PCNA,PLAU,PPARD,PXN,SERPINE1,TPM1	226 (20)
8-bromoguanosine 3',5'-cyclic monophosphate		chemical - kinase inhibitor		1.133		0.00327	CAV1,CDKN1A,JUNB,PLAUR,S100A10	323 (24)
Ro31-8220		chemical - kinase inhibitor	Inhibited	-2.156	bias	0.0103	CDKN1A,CLDN1,FSTL3,ITGA5,SERPINE1
H89		chemical - kinase inhibitor		-0.885	bias	0.0104	ADSS,CDKN1A,IGFBP5,ITPR3,MKI67,PLAU,PPARD,SERPINE1,SHC1,SMAD3
olomoucine		chemical - kinase inhibitor				0.0133	CHEK1,MAP2
calphostin C		chemical - kinase inhibitor		-1.516	bias	0.0142	CDKN1A,CLU,ECE1,LDLR,NQO1,PLAU
GW 5074		chemical - kinase inhibitor				0.0238	FGFR2,SERPINE1
KH-CB19		chemical - kinase inhibitor				0.031	F3
SU 9516		chemical - kinase inhibitor				0.031	DHFR
PD173955		chemical - kinase inhibitor				0.031	PLAUR
pCPT-cAMP		chemical - kinase inhibitor				0.0367	JUN,JUNB
AG490		chemical - kinase inhibitor		-1.398	bias	0.0463	CDKN1A,IL13RA2,PCNA,S100A10,TAGLN,TIMP1
bee venom		chemical - endogenous non-mammalian		-1.364	bias	2.97e-07	DDX27,EHD1,FOSB,IL13RA2,IPO5,ITGA5,JUN,JUNB,KIF23,MKI67,MYH9,NUSAP1,PRC1,SERPINB2,TOP2A
maslinic acid		chemical - endogenous non-mammalian				0.000221	CD44,EIF4G1,ITGA3,JUNB,PLAUR,PPARD,PPM1G,PXN,SHC1,THBS1	201 (15)
anisomycin		chemical - endogenous non-mammalian	Activated	2.6	bias	0.00134	CDKN1A,JUN,JUNB,LDLR,PLAU,PLAUR,SERPINE1	251 (19)
3-deoxy-2-octulosonic acid(2)-lipid A		chemical - endogenous non-mammalian		0	bias	0.00158	DHCR24,HMGCR,SOAT1,SQLE
carrageenan		chemical - endogenous non-mammalian	Activated	2.449	bias	0.002	FOSB,FOSL1,FOSL2,JUN,JUNB,JUND	303 (19)
apicidin		chemical - endogenous non-mammalian		0.334		0.00299	CAVIN2,CDKN1A,FAS,TGM2	90 (7)
2-mercaptoacetate		chemical - endogenous non-mammalian				0.00299	ANXA2,PLAU,S100A10,TPT1	120 (7)
phorbol 12,13-dibutyrate		chemical - endogenous non-mammalian		1.183		0.00425	CDKN1A,PRKCA,RRM1,RRM2,SERPINE1	160 (17)
diallyl trisulfide		chemical - endogenous non-mammalian		1.131		0.00508	CDKN1A,FAS,JUN,NQO1	210 (18)
diosgenin		chemical - endogenous non-mammalian		1.131		0.00595	F3,HMGCR,HMGCS1,SERPINE1	128 (4)
tripterine		chemical - endogenous non-mammalian		-0.095		0.00797	ATN1,DNMT1,HSPH1,NF2	27 (3)
salmonella minnesota R595 lipopolysaccharides		chemical - endogenous non-mammalian	Activated	2.929	bias	0.0131	AXL,FOSB,FOSL1,JUN,JUNB,MCM2,MKI67,SERPINB2,SERPINE1
Fructus xanthii aqueous extract		chemical - endogenous non-mammalian				0.0133	FASN,SCD
anethole		chemical - endogenous non-mammalian				0.0182	PLAU,TIMP1
sanguinarine		chemical - endogenous non-mammalian				0.0182	NQO1,TIMP1
puromycin		chemical - endogenous non-mammalian				0.0229	F3,IPO7,SERPINE1
sphingosylphosphocholine		chemical - endogenous non-mammalian				0.0238	JUN,TGM2
xanthohumol		chemical - endogenous non-mammalian				0.027	ANXA1,FASN,NQO1,SCD
prostaglandin A1		chemical - endogenous non-mammalian				0.0295	CDKN1A,PCNA,SOAT1
tangeretin		chemical - endogenous non-mammalian				0.0299	CDKN1A,FAS
holothurian glycosaminoglycan		chemical - endogenous non-mammalian				0.031	F3
phytosphingosine		chemical - endogenous non-mammalian				0.031	CLDN1
rhapontin		chemical - endogenous non-mammalian				0.031	FASN
columbamine		chemical - endogenous non-mammalian				0.031	LDLR
fumagillin		chemical - endogenous non-mammalian				0.031	CAV1
ergothioneine		chemical - endogenous non-mammalian				0.031	MAP2
2-aminoisobutyric acid		chemical - endogenous non-mammalian				0.031	ALB
9Z,11E-octadecadienoic acid		chemical - endogenous non-mammalian				0.0332	FASN,LDLR,THBS1
beta-cyclodextrin		chemical - endogenous non-mammalian				0.0439	FASN,HMGCR
beta-estradiol		chemical - endogenous mammalian	Activated	2.912	bias	7.34e-15	ALB,ALCAM,ANXA1,ANXA3,ATAD2,AURKA,BAZ1A,BCAT1,CAV1,CCNA2,CD3EAP,CD44,CDC20,CDK1,CDKN1A,CHEK1,CKS1B,CLDN1,CLU,CNBP,CRABP2,CSE1L,CXCL12,CYP51A1,CYR61,DBN1,DKK1,F3,FAM111A,FAS,FASN,FBLN2,FBN1,FDFT1,FGB,FGFR2,FHL1,FHL2,FOSB,FOSL1,FOSL2,GALNT7,GART,HELLS,HMGCR,HMGCS1,HSP90AB1,HSPH1,IGFBP5,IL18,JUN,JUNB,JUND,KPNA2,KPNA4,KRT13,LDLR,LMO7,LOXL4,LTBP1,MCM2,MCM3,MCM5,MCM6,MCM7,MGLL,MKI67,MSMO1,MYBL2,MYO1B,M…	308 (23)
tretinoin		chemical - endogenous mammalian		0.245	bias	1.19e-13	AHNAK,AKAP12,ANXA1,ANXA2,ARHGAP29,ASNS,ATP1B3,C12orf29,CAPN2,CASP2,CBS/CBSL,CCNA2,CD44,CDC20,CDH6,CDKN1A,CEBPZ,CKS2,CLDN1,CLDN10,COTL1,CRABP2,CSE1L,CSNK1A1,CYR61,DAB2,DDX18,DKK1,DLGAP5,DNMT1,ECE1,EEF1A1,EEF1G,EHD1,EIF4A1,EIF4G1,EIF5B,EIF6,ELN,F3,FASN,FOSL1,FOSL2,GFRA1,GTPBP10,HMGA1,IGFBP5,JUN,KIF11,KIF1B,KIF23,KLF5,LAMA4,LRRC32,MAP1B,MAP2,MAP2K3,MYBL2,MYH9,NAA10,NID2,NOV,PENK,PFN1,PLAT,PLAU,PLAUR…	341 (17)
dihydrotestosterone		chemical - endogenous mammalian	Activated	2.317	bias	5.57e-09	ACLY,ATAD2,BUB1B,CCNA2,CDC20,CDKN1A,CLU,DHCR24,ELN,F2R,FASN,GLRX3,GRWD1,HERC3,HMGCR,IGFBP5,JUN,LDLR,LTBP1,MCM4,MCM5,MGLL,NID2,PA2G4,PFN1,PLAU,PRIM2,RAB3B,RPL27,RPL28,RPL37A,RPS24,SCD,SHC1,SLC1A4,SLC1A5,SLC4A7,SMAD3,SQLE,TGM2,THBS1,TRIP13,UAP1,USP54	311 (24)
L-methionine		chemical - endogenous mammalian		1.067		7.48e-08	ALB,AURKB,CDK1,CLU,EEF1A1,F3,NF2,NUSAP1,PLAT,PRC1,TOP2A,TYMS	165 (3)
hydrogen peroxide		chemical - endogenous mammalian	Activated	2.547	bias	8.13e-08	ACAT2,ANXA2,AURKA,BUB1B,CAV1,CCNA2,CDK1,CDKN1A,CKS1B,CLU,CYP51A1,DKK1,DNMT1,DUT,EEF1A1,EEF1B2,ELN,EPHA2,FAS,FASN,FDFT1,FDPS,FOSL1,HMGCR,JUN,LDLR,MCM2,MSMO1,NDC80,PLAUR,PTMA,PTN,RSL1D1,SERPINE1,SHC1,SQLE,STMN1,TAGLN,TGM2	328 (22)
D-glucose		chemical - endogenous mammalian	Activated	2.824		1.86e-07	ACLY,ANLN,ANXA1,ASNS,BCAT1,CALD1,CAV1,CDK1,CDKN1A,CLU,FAS,FASN,GART,HAUS8,HMGCR,ITGA5,ITPR3,JUN,JUNB,LDLR,NPNT,NQO1,PBK,PCNA,PLAU,PLAUR,PPARD,PTGDS,PTPN6,RRM2,S100A4,SCD,SCUBE3,SERPINB2,SERPINE1,SHC1,SLC8A1,STUB1,TAGLN,TGM2,THBS1,TIMP1,TK1,TUBB3	262 (19)
butyric acid		chemical - endogenous mammalian		0.237		1.14e-06	ALB,ANXA1,ANXA2,CBS/CBSL,CCNA2,CD44,CDC20,CDK1,CDKN1A,CKS1B,CLDN1,CLU,DHCR24,FASN,HMGB2,ITGA5,ITPR3,KLF5,KRT13,MKI67,MVP,NF2,PCNA,PLAT,PLAU,PTGDS,SERPINB2,SERPINE1,TGFBI,TGM2,TIMP1,TIMP3,TOP2A,TYMS	306 (22)
arachidonic acid		chemical - endogenous mammalian		1.517		1.05e-05	ACSL4,CLU,F3,FAS,FASN,FOSL1,JUN,LDLR,PENK,PLAU,PLTP,SCD,SOAT1	235 (18)
folic acid		chemical - endogenous mammalian		0.306		1.71e-05	CDKN1A,CLU,CSNK1A1,DKK1,DNMT1,HDAC7,JUN,PCNA,TYMS	290 (20)
formaldehyde		chemical - endogenous mammalian	Activated	2.646	bias	1.8e-05	FOSB,FOSL1,FOSL2,JUN,JUNB,JUND,PENK	235 (22)
nitric oxide		chemical - endogenous mammalian		1.679	bias	3.68e-05	CD44,CDKN1A,CXCL12,ECE1,FAS,HSP90AB1,IL18,JUN,JUNB,MKI67,NQO1,SFN,SLC23A2,THBS1,TIMP3,TK1	271 (18)
homocysteine		chemical - endogenous mammalian	Activated	2.277	bias	3.98e-05	ANXA2,CDKN1A,CLU,CXCL12,EEF1A1,F3,FDPS,FOSL2,HMGCR,IDI1,TIMP1	260 (19)
cholesterol		chemical - endogenous mammalian	Inhibited	-2.371		4.13e-05	ABCA7,ACLY,CAV1,F3,FASN,FDFT1,FDPS,HMGCR,HMGCS1,IDI1,LDLR,MAP2,MSMO1,PLTP,SCD,SQLE,THBS1,TIMP1,TIMP3	184 (10)
selenomethylselenocysteine		chemical - endogenous mammalian		-0.816	bias	4.25e-05	ATP1B3,CLU,DRG1,JUN,PLAUR,TIMP3	198 (7)
L-glutamic acid		chemical - endogenous mammalian	Activated	3.064	bias	7.6e-05	ACLY,CDKN1A,FASN,FOSB,IL18,JUN,JUNB,MAP1B,MAP2,MGLL,PCNA,TIMP1	169 (19)
testosterone		chemical - endogenous mammalian		0.664	bias	7.63e-05	ADRA2B,ANXA1,ANXA3,CAV1,CDKN1A,CLU,CYP51A1,DHCR24,FAS,FGFR2,FOSB,FOSL1,FOSL2,HMGCR,HSP90AB1,IGFBP5,JUN,JUND,PCNA,PLAU,PXN,THBS1,TK1,TOP2A,TUBB3	312 (23)
sphingomyelin		chemical - endogenous mammalian		-1	bias	0.000166	ELOVL5,FASN,PLTP,SCD
sterol		chemical - endogenous mammalian		-1.796	bias	0.000183	ACLY,FASN,FDFT1,FDPS,HMGCR,LDLR	178 (10)
D-galactosamine		chemical - endogenous mammalian		0.607	bias	0.00024	ALB,IL18,JUN,JUNB,JUND,PTN,TIMP1	287 (21)
progesterone		chemical - endogenous mammalian		1.079		0.000269	ACOT7,AURKA,BCAT1,CAV1,CCNA2,CDKN1A,CXCL12,DKK1,EIF5B,F2R,F3,FGFR2,HMGCR,IGFBP5,IL13RA2,ITGA5,JUN,KLF5,LIG1,LMO7,MAP2K3,MPHOSPH10,NCAPH,NOP16,PCNA,PDGFA,PLK2,PTGDS,RRM2,S100A6,SCD,SLC1A5,TGFBI,TIMP1,TIMP3	294 (20)
advanced glycation end-products		chemical - endogenous mammalian	Activated	2.449	bias	0.000326	CDKN1A,CXCL12,F2R,MKI67,PFN1,SERPINE1,SERPINF1	207 (16)
sphingosine-1-phosphate		chemical - endogenous mammalian	Activated	2.241	bias	0.000327	ANXA2,CD44,FAS,JUN,KLF5,PDGFA,SERPINE1,TAGLN,THBS1,TIMP1	262 (21)
phosphate		chemical - endogenous mammalian	Activated	2.53		0.000517	AXL,CIT,ECM1,F2R,FGFR2,FOSL1,MAP2K3,PCNA,PLEC,TIMP1	92 (7)
leucovorin		chemical - endogenous mammalian				0.000554	CDK1,CDKN1A,TYMS
prostaglandin E2		chemical - endogenous mammalian		0.667	bias	0.000618	ANXA2,CASP2,CD44,CDKN1A,CXCL12,F2R,FAS,FASN,FOSB,FOSL1,FOSL2,FSTL3,IGFBP5,ITGA5,JUN,NT5E,PENK,PLAU,PLK2,RIN1,THBS1	300 (20)
farnesyl pyrophosphate		chemical - endogenous mammalian		1.154		0.000717	FASN,LIPG,SERPINE1,SMAD3	227 (11)
mevalonic acid		chemical - endogenous mammalian		-0.649		0.000767	FASN,HMGCR,LDLR,PLAT,SERPINE1,SMAD3	240 (11)
amino acids		chemical - endogenous mammalian		-1.46		0.000898	ASNS,FOSB,JUN,JUNB,RPL32	265 (19)
L-proline		chemical - endogenous mammalian				0.000947	ALB,CDKN1A,PCNA
platelet activating factor		chemical - endogenous mammalian	Activated	2.2	bias	0.0012	CDKN1A,F3,PLAU,PLAUR,SERPINE1,THBS1,TIMP1	180 (18)
thymidine		chemical - endogenous mammalian				0.00148	CDKN1A,FAS,TK1	178 (6)
ethanol		chemical - endogenous mammalian	Activated	2.353		0.00154	ACLY,CDKN1A,CLU,DKK1,FAS,FASN,FOSB,FOSL2,GPM6A,HSP90AB1,JUN,MAP1B,MAP2,MOG,NQO1,PCNA,PHLDA2,PLAT,SCD,SERPINE1,SQLE,TFPI2,TIMP1	302 (22)
lipid		chemical - endogenous mammalian	Inhibited	-2.236		0.00155	ACLY,CLU,FDPS,HMGCR,LDLR,SQLE	195 (19)
glutamyl-Se-methylselenocysteine		chemical - endogenous mammalian		0	bias	0.00158	CLU,JUN,PLAUR,TIMP3
cholesterol sulfate		chemical - endogenous mammalian				0.00217	FOSL1,FOSL2,JUND	55 (6)
carbon monoxide		chemical - endogenous mammalian		-0.126	bias	0.00225	CAV1,CDKN1A,CXCL12,F3,NQO1,PLAUR,SERPINE1	201 (19)
epinephrine		chemical - endogenous mammalian				0.00242	ADRA2B,CDK1,CDKN1A,PCNA,PENK,POLA1,POLA2,PRIM2	229 (19)
riboflavin		chemical - endogenous mammalian		1		0.00245	CSNK1A1,DKK1,JUN,TIMP1
quinolinic acid		chemical - endogenous mammalian		1.204		0.00253	FOSB,GFRA1,JUN,JUNB,JUND,PENK	270 (22)
Ca2+		chemical - endogenous mammalian		1.1	bias	0.00351	CDKN1A,CYR61,FASN,FGFR2,FOSL1,FOSL2,GLS,HMGCR,ITGA3,ITPR3,JUN,JUNB,JUND,SBSN,SERPINB2,SERPINE1,TAGLN	199 (18)
choline		chemical - endogenous mammalian		-0.447	bias	0.00374	ADORA3,CDKN1A,DNMT1,ELN,PTK2B
L-tryptophan		chemical - endogenous mammalian		-0.169		0.0043	ALB,S100A6,SLC1A4,SLC1A5
L-alanine		chemical - endogenous mammalian				0.00553	CDKN1A,PCNA
asparagine		chemical - endogenous mammalian				0.00553	ALB,ASNS
retinaldehyde		chemical - endogenous mammalian				0.00553	CD44,PTGDS
L-asparagine		chemical - endogenous mammalian				0.00553	CDKN1A,PCNA	202 (7)
desmosterol		chemical - endogenous mammalian				0.00553	ACSL4,DHCR24
L-dopa		chemical - endogenous mammalian		1.39		0.00691	ABCA7,AXL,C18orf21,CDC42EP2,COTL1,CXCL12,ECE1,EIF6,FBLN2,FDPS,FGFR1OP,FOSB,FOSL1,HDAC7,IGFBP5,JUNB,LTBP1,MSMO1,MTF2,MYO1B,NASP,NPM3,NT5E,PA2G4,PDGFA,PENK,PLK2,PTK2B,S100A10,SCUBE3,SELENON,SHC1,VGF	278 (15)
cholic acid		chemical - endogenous mammalian		-1.369		0.00859	FDFT1,HMGCR,IGFBP5,MVP,PLTP,SQLE,TAGLN	70 (7)
L-aspartic acid		chemical - endogenous mammalian				0.00903	CDKN1A,PCNA
D-fructose		chemical - endogenous mammalian		1.253	bias	0.00933	FASN,SCD,THBS1,TIMP1,TIMP3	204 (14)
15(S)-HETE		chemical - endogenous mammalian				0.0102	FOSL1,HMGCR,JUN
pyridoxine		chemical - endogenous mammalian				0.0102	CSNK1A1,DKK1,JUN
indican		chemical - endogenous mammalian		1.131		0.0104	ALB,CDKN1A,SMAD3,THBS1
AICAR		chemical - endogenous mammalian	Inhibited	-2.39		0.0114	CDKN1A,FASN,MKI67,PPARD,SCD,SERPINE1
hemin		chemical - endogenous mammalian		1.544	bias	0.0123	CDKN1A,HSP90AB1,JUN,NQO1,PROCR,SHC1
alpha-ketoisocaproic acid		chemical - endogenous mammalian				0.0133	ITPR3,SLC8A1
pyridoxamine		chemical - endogenous mammalian				0.0133	PCNA,SERPINE1
chenodeoxycholic acid		chemical - endogenous mammalian		0.677		0.0146	CAV1,FASN,FGB,FGG,LDLR,PLTP,TK1
oxysterol		chemical - endogenous mammalian				0.0146	CAV1,HMGCR,TIMP1
histamine		chemical - endogenous mammalian		1.478	bias	0.0155	CLDN1,F3,GART,IL18,JUN,LDLR,PENK
glycine		chemical - endogenous mammalian				0.0171	ALB,CDKN1A,PCNA
superoxide		chemical - endogenous mammalian				0.0171	CAV1,CLU,TIMP1
2-hydroxyestradiol		chemical - endogenous mammalian				0.0182	NQO1,PCNA
4-coumaric acid		chemical - endogenous mammalian				0.0182	CCNA2,CDKN1A
geranylgeraniol		chemical - endogenous mammalian				0.0182	HMGCR,MALT1
N,N-dimethylarginine		chemical - endogenous mammalian				0.0182	PLAT,SERPINE1
inosine		chemical - endogenous mammalian	Activated	2.191	bias	0.0205	ALCAM,ANXA1,ANXA2,TIMP1,TUBA1A
deoxycholate		chemical - endogenous mammalian		0.692		0.0205	CAV1,GLS,LDLR,PLAU,PLAUR
5-hydroxytryptamine		chemical - endogenous mammalian		1.715	bias	0.0214	COL23A1,F2R,F3,SERPINB2,SERPINE1,THBS1
linoleic acid		chemical - endogenous mammalian		0	bias	0.0214	ACSL4,CLU,FASN,LDLR,PPARD,SCD
oleic acid		chemical - endogenous mammalian		1.4		0.0223	CASP2,CLU,FASN,HMGCR,LDLR,SCD,SERPINE1,SOAT1
L-phenylalanine		chemical - endogenous mammalian				0.0238	ALB,FAS
fingolimod phosphate		chemical - endogenous mammalian				0.0238	SERPINE1,THBS1
acetic acid		chemical - endogenous mammalian				0.0238	JUN,JUNB
uric acid		chemical - endogenous mammalian		-1.89		0.0243	IL18,LIG1,PARP2,PRIM1,PRIM2,RFC4,TYMS
hyaluronic acid		chemical - endogenous mammalian		0.218	bias	0.0245	CD44,HMMR,JUN,NOG,PCNA,PLAU,SERPINE1,TIMP1
22(R)-hydroxycholesterol		chemical - endogenous mammalian		0.094	bias	0.0246	FASN,LDLR,LIPG,PLTP
niacinamide		chemical - endogenous mammalian		1.432		0.0257	CDKN1A,CXCL12,FASN,JUNB,SHC1
leukotriene B4		chemical - endogenous mammalian				0.0261	F3,FASN,JUN
S-adenosylmethionine		chemical - endogenous mammalian		-1.103	bias	0.027	FASN,PLAU,PRMT1,SMAD3
steroid		chemical - endogenous mammalian				0.027	ANXA1,CYR61,PLAT,TIMP1
8,9-epoxyeicosatrienoic acid		chemical - endogenous mammalian				0.0299	CD44,PLAT
phosphatidylcholine		chemical - endogenous mammalian				0.0299	CAV1,SCD
carnosine		chemical - endogenous mammalian				0.0299	FASN,HMGCR
9-hydroxy-(S)-10,12-octadecadienoic acid		chemical - endogenous mammalian				0.031	SERPINE1
pregnanolone		chemical - endogenous mammalian				0.031	MAP2
N-arachidonylglycine		chemical - endogenous mammalian				0.031	AXL
metabolite		chemical - endogenous mammalian				0.031	NQO1
kynurenic acid		chemical - endogenous mammalian				0.031	CDKN1A
dihydroxyphenylethylene glycol		chemical - endogenous mammalian				0.031	MAP1B
NADP		chemical - endogenous mammalian				0.031	F3
Fe3+		chemical - endogenous mammalian				0.031	HMGCR
fatty acid		chemical - endogenous mammalian		1.467	bias	0.0313	CYR61,FASN,LDLR,MICA,PPARD,SCD,SERPINE1
cyclic AMP		chemical - endogenous mammalian		1.893	bias	0.0329	CDKN1A,F3,FOSL2,IGFBP5,ITPR3,JUN,JUNB,KIF23,PENK,SERPINB2,SERPINE1,TIMP1,TK1,VGF
2-methoxyestradiol		chemical - endogenous mammalian		0		0.0436	CAV1,EIF5A,F3,PCNA
L-serine		chemical - endogenous mammalian				0.0439	CDKN1A,PCNA
UTP		chemical - endogenous mammalian				0.0455	F3,SERPINE1,THBS1
cyanocobalamin		chemical - endogenous mammalian				0.0455	CSNK1A1,DKK1,JUN
linolenic acid		chemical - endogenous mammalian				0.0455	CLU,FASN,SERPINE1
cyclosporin A		biologic drug		1.748		4.46e-10	ANXA1,ANXA2,ASNS,BCAT1,CASP2,CAV1,CD44,CDKN1A,CLU,EFEMP2,EIF6,F3,FAS,FASN,FDFT1,FGB,FREM2,HELLS,HMGCR,JUN,LDLR,MARF1,MCM3,MICA,PA2G4,PCNA,PRKCA,S100A10,S100A11,SCD,SERPINE1,SLC23A2,SLC8A1,SMTN,SYT7,TAF15,TAGLN,TIMP1,TMSB10/TMSB4X,TUBB,UPP1	326 (22)
vancomycin		biologic drug	Activated	2.359	bias	5.74e-08	ANXA1,ANXA2,ASNS,CD44,CLU,EFEMP2,FGB,MCM3,S100A10,S100A11,SCD,TIMP1,TMSB10/TMSB4X,TUBB,UPP1
aplidine		biologic drug	Activated	2.219	bias	1.47e-06	FOSB,FOSL1,JUN,JUNB,JUND	302 (17)
defibrotide		biologic drug				2.97e-05	F3,PLAT,SERPINE1
romidepsin		biologic drug				0.000192	CDKN1A,DDX21,EZH2,JUN,MICA,NF2,PLAUR,SERPINB2,TIMP3	282 (20)
aprotinin		biologic drug				0.000961	PLAU,VRK1
lisinopril		biologic drug		1.067	bias	0.00198	JUN,LDLR,PDGFA,S100A6	133 (10)
GnRH analog		biologic drug		0.229		0.00381	ACOT7,ACTN4,ARHGEF10,CDK1,CENPF,CKS1B,FAS,FBLN5,HSP90AB1,ITPR3,JUN,MAP2,MARF1,MKI67,PHLDA2,PVR,PWP1,TAF15,TPM1,TUBA1A
desmopressin		biologic drug		0.577	bias	0.0083	AHNAK,ALB,HSPH1,PHLDB2,PXN,S100A11,SLC43A2,TUBB
ghrelin		biologic drug				0.00903	FASN,SCD
urotensin II		biologic drug				0.0182	SMAD3,SOAT1
isotretinoin		biologic drug		1.408	bias	0.0289	CDKN1A,CKS1B,CRABP2,FASN,PRKCA,S100A2
bovine testicular hyaluronidase		biologic drug				0.031	CD44
MEDI-547		biologic drug				0.031	EPHA2
interferon beta-1a		biologic drug				0.0364	CORO1A,EEF1G,PLAUR,RPL18,RPL24,RPL26,RPL27,RPL27A
