# Supplementary material for: Proteome Landscape of Epithelial-to-Mesenchymal Transition (EMT) of Retinal Pigment Epithelium Shares Commonalities With Malignancy-Associated EMT
Source: Mol Cell Proteomics. 2021 Aug 27;20:100131. doi: 10.1016/j.mcpro.2021.100131 (PMC8482521; doi:10.1016/j.mcpro.2021.100131)
Supplement: Supplemental Table S11 [file mmc11.xlsx]

## Sheet: RPE EMT_Kinome
Gene names	Protein names	Kinase	Pvalue	Fold change	C: Only identified by site	C: Reverse	C: Potential contaminant	N: Peptides	N: Razor + unique peptides	N: Unique peptides	N: Sequence coverage [%]	N: Unique + razor sequence coverage [%]	N: Unique sequence coverage [%]	N: Mol. weight [kDa]	N: Q-value	N: Score	N: Intensity	N: MS/MS count	T: Protein IDs	T: Majority protein IDs		0	1	2	3	4	5	6	7	8
EPHA2	Ephrin type-A receptor 2	EPHA2	6.83735	114.353				21	21	19	30.3	30.3	28.4	108.27	0	142.99	9271300000	41	P29317;P29317-2	P29317		0.364484	0.383263	0.406745	1.79205	1.75285	1.78726	1.45354	1.41363	1.42443
PTK2B	Protein-tyrosine kinase 2-beta	PTK2B	6.14253	70.6459				33	33	33	37.4	37.4	37.4	111.18	0	227.82	7233900000	64	Q14289-2;Q14289	Q14289-2;Q14289		2.83843	2.88183	2.84307	1.85432	1.81887	1.81507	1.36381	1.33056	1.34706
TRIM28	Transcription intermediary factor 1-beta	TRIM28	5.67088	50.9455				30	30	30	52.6	52.6	52.6	88.549	0	323.31	82364000000	191	Q13263;Q13263-2	Q13263;Q13263-2		3.87929	3.88724	3.88149	4.01265	4.02001	4.01803	4.08793	4.06962	4.06225
IRAK2	Interleukin-1 receptor-associated kinase-like 2	IRAK2	5.27051	38.5995				3	3	3	5.4	5.4	5.4	69.432	0	8.8818	133550000	5	O43187	O43187		-2.21091	-2.12439	-2.21381	-0.809922	-0.855797	-0.774622	-1.56016	-1.56078	-1.4894
PRKCD	Protein kinase C delta type;Protein kinase C delta type regulatory subunit;Protein kinase C delta type catalytic subunit	PRKCD	4.93141	30.5142				22	22	21	36.7	36.7	35.4	77.504	0	94.079	2483700000	43	Q05655;Q05655-2	Q05655;Q05655-2		1.23572	1.21317	1.2165	0.930471	0.928583	0.944756	0.859615	0.84281	0.802896
INSR	Insulin receptor;Insulin receptor subunit alpha;Insulin receptor subunit beta	INSR	4.91832	30.2386				13	13	11	9.8	9.8	9.1	155.14	0	34.351	1071100000	21	P06213-2;P06213;P14616	P06213-2;P06213		0.834795	0.853264	0.887545	0.125843	0.190399	0.149601	-0.0658684	-0.0275116	0.0196342
ABL2	Abelson tyrosine-protein kinase 2	ABL2	4.65786	25.2438				13	13	10	13.7	13.7	11.1	124.56	0	55.07	852990000	18	P42684-2;P42684-3;P42684-4;P42684-10;P42684-6;P42684;P42684-7;P42684-5;P42684-8	P42684-2;P42684-3;P42684-4;P42684-10;P42684-6;P42684;P42684-7;P42684-5		-1.17796	-1.1819	-1.14808	-0.501616	-0.442228	-0.467632	-0.447547	-0.503479	-0.538435
PRPF4B	Serine/threonine-protein kinase PRP4 homolog	PRPF4B	4.61802	24.5564				25	25	25	26.4	26.4	26.4	116.99	0	83.799	8009400000	62	Q13523	Q13523		1.32302	1.32307	1.34002	1.62163	1.63946	1.61099	1.65491	1.66036	1.6654
RPS6KA3	Ribosomal protein S6 kinase alpha-3	RPS6KA3	4.47159	22.1862				33	33	20	55	55	36.2	83.735	0	134.13	11690000000	78	P51812;Q9UK32-2;Q9UK32;O60307;Q9Y2H9	P51812		1.75843	1.7183	1.73747	2.05831	2.08584	2.05537	2.37523	2.33798	2.34213
RIOK3	Serine/threonine-protein kinase RIO3	RIOK3	4.39272	21.0059				8	8	8	18.8	18.8	18.8	58.67	0	10.672	786750000	15	O14730-2;O14730	O14730-2;O14730		-0.566724	-0.612055	-0.607462	-0.0617142	-0.00599766	0.000621796	-0.376651	-0.323476	-0.31618
BRD3	Bromodomain-containing protein 3	BRD3	4.38266	20.8599				13	11	10	22.6	19.6	18.3	79.541	0	36.852	1837900000	19	Q15059;Q15059-2	Q15059;Q15059-2		0.939665	0.89782	0.9104	0.510183	0.484495	0.491968	0.607866	0.608627	0.538232
RIPK2	Receptor-interacting serine/threonine-protein kinase 2	RIPK2	4.3716	20.7006				5	5	4	16.9	16.9	14.9	45.581	0	26.261	407920000	7	O43353-2;O43353	O43353-2;O43353		-1.67896	-1.76988	-1.71558	-1.047	-1.02246	-0.972729	-1.1567	-1.17276	-1.12692
NRBP1	Nuclear receptor-binding protein	NRBP1	4.26065	19.1684				10	10	10	24.7	24.7	24.7	59.844	0	84.215	3732400000	23	Q9UHY1	Q9UHY1		-0.0851126	-0.150406	-0.10202	0.578253	0.540262	0.553921	0.733116	0.711588	0.690085
MAP2K3	Dual specificity mitogen-activated protein kinase kinase 3	MAP2K3	4.21886	18.621				17	17	11	61	61	45.3	36.172	0	149.82	10626000000	70	P46734-2;P46734;P46734-3	P46734-2;P46734;P46734-3		1.66031	1.66363	1.62054	2.90683	2.84849	2.95042	2.3672	2.40644	2.35547
FGFR1	Fibroblast growth factor receptor 1	FGFR1	4.13906	17.619				11	11	8	22.3	22.3	17.6	73.932	0	37.727	1210400000	14	P11362-6;P11362-5;P11362-4;P11362-14;P11362-3;P11362-20;P11362-7;P11362-2;P11362-19;P11362;P11362-21;P11362-13;P11362-12;P11362-11;P11362-10;P11362-9;P11362-8;P22607-3;P22607;P22607-2;P11362-18;P11362-16;P22607-4	P11362-6;P11362-5;P11362-4;P11362-14;P11362-3;P11362-20;P11362-7;P11362-2;P11362-19;P11362;P11362-21;P11362-13;P11362-12;P11362-11;P11362-10;P11362-9;P11362-8		-1.10219	-1.07648	-1.12487	-0.204094	-0.218607	-0.207661	-0.90904	-0.912125	-0.966972
TGFBR2	TGF-beta receptor type-2	TGFBR2	4.00296	16.0329				3	3	3	6.5	6.5	6.5	64.567	0.00090674	2.367	105900000	4	P37173;P37173-2	P37173;P37173-2		-0.977464	-1.19815	-1.24172	-2.9558	-3.12323	-2.83243	-0.519749	-0.467065	-0.501169
MAP4K4	Mitogen-activated protein kinase kinase kinase kinase 4	MAP4K4	4.00141	16.0156				18	18	10	18.2	18.2	11.5	133.4	0	167.48	3471800000	48	O95819-4;O95819-2;O95819-5;O95819;O95819-3	O95819-4;O95819-2;O95819-5;O95819;O95819-3		1.35924	1.32675	1.32263	1.5659	1.5976	1.6018	1.70053	1.75473	1.75184
RIOK2	Serine/threonine-protein kinase RIO2	RIOK2	3.93612	15.307				6	6	6	16.3	16.3	16.3	63.282	0	28.134	269620000	9	Q9BVS4;Q9BVS4-2	Q9BVS4;Q9BVS4-2		-1.6569	-1.67925	-1.73139	-1.07607	-1.07718	-1.114	-1.03107	-1.15251	-1.12588
WEE1	Wee1-like protein kinase	WEE1	3.78294	13.7651				5	5	5	9.4	9.4	9.4	71.597	0	8.5935	354340000	9	P30291;P30291-2	P30291;P30291-2		-2.49295	-2.40112	-2.35675	-1.25487	-1.19192	-1.2389	-2.02089	-2.14671	-2.10608
PTK2	Focal adhesion kinase 1	PTK2	3.75609	13.5113				27	27	27	30.9	30.9	30.9	114.25	0	174.71	5833600000	47	Q05397-7;Q05397;Q05397-5;Q05397-2;Q05397-6;Q05397-3;Q05397-4	Q05397-7;Q05397;Q05397-5;Q05397-2		1.37713	1.39376	1.36867	1.52747	1.53153	1.50716	1.53539	1.54947	1.53117
CDK9	Cyclin-dependent kinase 9	CDK9	3.74178	13.3779				6	5	5	16.4	14.2	14.2	42.777	0	16.232	580910000	10	P50750;P50750-2	P50750;P50750-2		-0.815825	-0.875517	-0.830265	-0.504342	-0.473288	-0.518364	-0.562615	-0.565204	-0.576439
EPHB4	Ephrin type-B receptor 4	EPHB4	3.71884	13.1669				7	5	4	8.3	6.4	4.8	108.27	0	10.492	278910000	9	P54760;P54760-2;P54760-3;P54760-4	P54760		-0.214965	-0.223263	-0.206785	-0.850363	-0.806759	-0.852493	-0.828634	-0.821572	-0.821486
PTK7	Inactive tyrosine-protein kinase 7	PTK7	3.69793	12.9774				27	27	27	34.4	34.4	34.4	118.39	0	155.33	7991900000	75	Q13308;Q13308-6;Q13308-4;Q13308-2;Q13308-3;Q13308-5	Q13308;Q13308-6;Q13308-4;Q13308-2;Q13308-3;Q13308-5		2.53741	2.57586	2.52179	2.1225	2.11698	2.09698	2.56199	2.5748	2.5636
CHEK2	Serine/threonine-protein kinase Chk2	CHEK2	3.64272	12.4902				3	3	3	12.7	12.7	12.7	36.156	0	8.909	72870000	4	O96017-13;O96017-4;O96017;O96017-9;O96017-12;O96017-3;O96017-11;O96017-8;O96017-7	O96017-13;O96017-4;O96017;O96017-9;O96017-12		-3.28088	-3.28522	-3.30685	-3.00446	-3.01326	-2.96804	-2.10816	-2.26994	-2.23901
STK10	Serine/threonine-protein kinase 10	STK10	3.64146	12.4793				11	10	10	11.3	10.3	10.3	112.13	0	22.072	722400000	14	O94804	O94804		-1.01847	-0.923657	-1.01357	-0.281282	-0.24865	-0.306066	-0.176149	-0.129043	-0.190068
MAP4K5	Mitogen-activated protein kinase kinase kinase kinase 5	MAP4K5	3.61805	12.2784				11	11	10	15.5	15.5	14.7	95.039	0	52.326	2401100000	23	Q9Y4K4	Q9Y4K4		-0.384598	-0.33142	-0.428909	0.0780621	0.136448	0.181433	0.0883121	0.127154	0.131114
CDK6	Cyclin-dependent kinase 6	CDK6	3.60239	12.1458				8	7	7	32.8	30.4	30.4	36.938	0	54.029	1591200000	16	Q00534	Q00534		-0.469887	-0.485248	-0.540712	0.0306816	0.0617771	0.0604324	0.0338097	0.0560389	0.010644
PAK4	Serine/threonine-protein kinase PAK 4	PAK4	3.58579	12.0069				13	13	13	29.4	29.4	29.4	64.071	0	73.253	5445600000	33	O96013;O96013-4;O96013-2;O96013-3;Q9P286;Q9NQU5-2;Q9NQU5	O96013;O96013-4;O96013-2;O96013-3		1.62505	1.61404	1.60489	1.42758	1.43404	1.42737	1.30178	1.32662	1.29125
NRBP2	Nuclear receptor-binding protein 2	NRBP2	3.50106	11.3221				8	8	8	16.2	16.2	16.2	57.802	0	29.163	1921400000	17	Q9NSY0;Q9NSY0-2;Q9NSY0-4;Q9NSY0-5	Q9NSY0;Q9NSY0-2;Q9NSY0-4		0.718378	0.728737	0.669157	0.387745	0.386667	0.352318	-0.0936127	-0.0755568	-0.0506697
DDR2	Discoidin domain-containing receptor 2	DDR2	3.45769	10.9867				8	8	8	11.3	11.3	11.3	96.735	0	36.166	1050900000	16	Q16832	Q16832		-0.450868	-0.423974	-0.4252	-1.5639	-1.47105	-1.5642	-0.694434	-0.679684	-0.66131
WNK2	Serine/threonine-protein kinase WNK2	WNK2	3.31424	9.94684				23	17	16	12	9.8	9.4	234.95	0	60.39	2529700000	28	Q9Y3S1-2;Q9Y3S1-4;Q9Y3S1;Q9Y3S1-3	Q9Y3S1-2;Q9Y3S1-4;Q9Y3S1;Q9Y3S1-3		0.890791	0.884718	0.947048	0.646801	0.638895	0.588371	0.794022	0.834629	0.827559
ERBB4	Receptor tyrosine-protein kinase erbB-4;ERBB4 intracellular domain	ERBB4	3.30901	9.91087				4	2	2	2.7	1.4	1.4	143.97	0	3.3949	64165000	3	Q15303-4;Q15303-3;Q15303-2;Q15303;Q5TCX8-2;Q16584-2;Q16584;Q5TCX8;P80192;P80192-4	Q15303-4;Q15303-3;Q15303-2;Q15303		-2.54648	-2.45636	-2.43262	-3.46051	-3.48364	-3.49707	-3.56562	-3.46821	-3.57645
SRPK2	SRSF protein kinase 2;SRSF protein kinase 2 N-terminal;SRSF protein kinase 2 C-terminal	SRPK2	3.28716	9.76186				14	14	10	24.4	24.4	19.2	77.526	0	47.104	1806200000	23	P78362;P78362-2;Q9UPE1-2;Q9UPE1-3;Q9UPE1-4;Q9UPE1	P78362;P78362-2		-0.0148449	0.0261555	0.0395365	0.2901	0.30051	0.268175	0.355396	0.337784	0.359971
BCKDK	[3-methyl-2-oxobutanoate dehydrogenase [lipoamide]] kinase, mitochondrial	BCKDK	3.27855	9.7038				9	9	9	33.7	33.7	33.7	37.767	0	69.002	3154100000	19	O14874-2;O14874-3;O14874	O14874-2;O14874-3;O14874		-0.201217	-0.201711	-0.211955	-0.262894	-0.275505	-0.2616	-0.349601	-0.335361	-0.404197
CAMK2G	Calcium/calmodulin-dependent protein kinase type II subunit gamma	CAMK2G	3.2671	9.62706				12	9	2	26.9	19.9	4.2	60.742	0	33.845	2900400000	20	Q13555-9;Q13555-8;Q13555-7;Q13555-2;Q13555-6;Q13555-3;Q13555;Q13554-7;Q13554-4;Q13554-6;Q13554-3;Q13554-8;Q13554-5;Q13554-2;Q13554	Q13555-9;Q13555-8;Q13555-7;Q13555-2;Q13555-6;Q13555-3;Q13555		1.01637	0.976204	0.943838	0.707048	0.655396	0.71081	1.02644	0.967321	0.970099
EPHB2	Ephrin type-B receptor 2	EPHB2	3.25734	9.56219				17	15	14	23.7	21.8	20.2	109.87	0	102.89	1630200000	29	P29323-2;P29323-3;P29323;Q9UF33-2;Q9UF33-3;Q9UF33;Q06187;Q06187-2;P29322	P29323-2;P29323-3;P29323		1.18667	1.2193	1.22072	1.38157	1.36593	1.34471	1.42082	1.41888	1.44682
PRKCQ	Protein kinase C theta type	PRKCQ	3.25709	9.56053				5	4	4	8.4	7.1	7.1	81.864	0	9.6338	2410000000	6	Q04759;Q04759-3;Q04759-2	Q04759;Q04759-3;Q04759-2		-0.377837	-0.517228	-0.410794	-1.05202	-0.940192	-1.03508	-0.562069	-0.526228	-0.470184
STK19	Serine/threonine-protein kinase 19	STK19	3.24178	9.4596				2	2	2	6.6	6.6	6.6	28.885	0.00078084	2.4548	125960000	2	P49842-3;P49842;P49842-4;P49842-2	P49842-3;P49842;P49842-4;P49842-2		-1.84458	-1.73888	-1.79556	-2.49841	-2.58675	-2.67483	-2.55158	-2.69943	-2.78804
BMP2K	BMP-2-inducible protein kinase	BMP2K	3.17887	9.05597				5	5	2	5.9	5.9	1.6	129.17	0	16.998	366050000	6	Q9NSY1;Q9NSY1-2	Q9NSY1;Q9NSY1-2		-2.11052	-2.07671	-2.19889	-1.59167	-1.59167	-1.52859	-1.59513	-1.57619	-1.64053
AXL	Tyrosine-protein kinase receptor UFO	AXL	3.16347	8.95981				13	13	13	18.5	18.5	18.5	98.335	0	34.877	1577600000	19	P30530;P30530-2;Q12866	P30530;P30530-2		-0.154918	0.00585365	-0.119587	0.71044	0.630219	0.709469	0.913216	0.903206	0.883306
STK39	STE20/SPS1-related proline-alanine-rich protein kinase	STK39	3.16146	8.94737				17	11	11	38.8	29.3	29.3	57.937	0	151.17	10664000000	42	Q9UEW8-2;Q9UEW8	Q9UEW8-2;Q9UEW8		1.59014	1.58501	1.62034	1.76013	1.72972	1.73221	1.64541	1.62425	1.59539
OXSR1	Serine/threonine-protein kinase OSR1	OXSR1	3.10136	8.58226				20	20	14	43.8	43.8	35.7	58.022	0	300.8	17435000000	65	O95747	O95747		2.23066	2.2166	2.23904	2.35764	2.32904	2.33402	2.33777	2.3077	2.32552
ILK	Integrin-linked protein kinase	ILK	3.09602	8.55055				19	19	19	41.2	41.2	41.2	51.419	0	41.167	12053000000	77	Q13418;Q13418-2;Q13418-3	Q13418;Q13418-2;Q13418-3		2.29284	2.2525	2.26751	2.47982	2.47255	2.46086	2.59363	2.62937	2.62008
CHEK1	Serine/threonine-protein kinase Chk1	CHEK1	3.08417	8.4806				4	4	4	9.7	9.7	9.7	50.414	0	8.124	259040000	7	O14757-3;O14757;O14757-2	O14757-3;O14757;O14757-2		-1.91346	-1.79971	-1.79556	-0.85791	-0.894604	-0.874444	-0.58449	-0.546608	-0.576795
ROCK2	Rho-associated protein kinase 2	ROCK2	3.08138	8.46423				47	47	42	37.6	37.6	33.7	160.9	0	202.23	6901700000	87	O75116	O75116		2.39512	2.35634	2.37675	2.54391	2.53885	2.50443	2.62163	2.58262	2.60832
PAK2	Serine/threonine-protein kinase PAK 2;PAK-2p27;PAK-2p34	PAK2	3.01173	8.0653				20	20	14	50.2	50.2	34.9	58.042	0	267.15	13498000000	112	Q13177	Q13177		2.95803	2.99419	2.97145	3.16409	3.17342	3.15912	3.34851	3.36481	3.35181
STK33	Serine/threonine-protein kinase 33	STK33	2.99302	7.96137				10	10	10	25.9	25.9	25.9	57.83	0	106.91	895110000	22	Q9BYT3;Q9BYT3-2	Q9BYT3;Q9BYT3-2		0.075181	0.0693855	0.017149	-0.187899	-0.182995	-0.131512	0.353241	0.355688	0.283296
JAK1	Tyrosine-protein kinase JAK1	JAK1	2.98663	7.92621				18	18	17	17.2	17.2	16.4	133.28	0	69.204	2202800000	34	P23458	P23458		0.690536	0.778301	0.635769	1.63892	1.6715	1.63732	1.26659	1.21331	1.22005
RIPK1	Receptor-interacting serine/threonine-protein kinase 1	RIPK1	2.98572	7.9212				10	10	10	19.2	19.2	19.2	75.93	0	24.048	1163600000	19	Q13546;Q13546-2	Q13546;Q13546-2		0.281505	0.240469	0.315381	0.529875	0.55966	0.500521	0.547678	0.579111	0.557851
BRD2	Bromodomain-containing protein 2	BRD2	2.97158	7.84397				12	11	11	18.4	17.2	17.2	88.06	0	24.813	1144600000	16	P25440;P25440-2;P25440-3;P25440-4	P25440;P25440-2;P25440-3;P25440-4		-0.155206	-0.213612	-0.196465	0.0644093	0.0707836	0.0916119	0.311907	0.248571	0.24046
EPHB3	Ephrin type-B receptor 3	EPHB3	2.96646	7.81614				5	2	2	6.2	2.7	2.7	110.33	0	6.654	120140000	3	P54753	P54753		-1.26833	-1.3349	-1.36087	-2.04528	-2.02767	-2.03673	-2.0944	-2.1264	-2.0627
MAPKAPK3	MAP kinase-activated protein kinase 3	MAPKAPK3	2.87144	7.31797				7	7	6	16.8	16.8	13.6	42.987	0	13.517	1693900000	12	Q16644	Q16644		-0.846643	-0.908113	-0.903949	-0.540171	-0.466375	-0.571488	-0.352039	-0.350392	-0.297861
CASK	Peripheral plasma membrane protein CASK	CASK	2.85708	7.24546				26	26	26	38.5	38.5	38.5	102.11	0	214.24	9548100000	77	O14936-3;O14936-4;O14936;O14936-6;O14936-2;O14936-5	O14936-3;O14936-4;O14936;O14936-6;O14936-2;O14936-5		2.42319	2.39514	2.43509	2.17669	2.17872	2.16883	1.83833	1.8469	1.8213
PDK3	[Pyruvate dehydrogenase (acetyl-transferring)] kinase isozyme 3, mitochondrial	PDK3	2.85249	7.22245				12	12	12	27.8	27.8	27.8	46.938	0	61.963	4931700000	30	Q15120;Q15120-2;REV__P78559;REV__P78559-2	Q15120;Q15120-2		1.19296	1.16963	1.229	0.989777	0.928583	0.994781	0.726795	0.703201	0.748437
TRIO	Triple functional domain protein	TRIO	2.84957	7.20785				12	12	10	3.8	3.8	3.3	341.59	0	22.762	1144700000	20	O75962-4;O75962;O75962-5;O75962-2;O75962-3	O75962-4;O75962;O75962-5;O75962-2		-0.501977	-0.523919	-0.511804	-0.11511	-0.0653734	-0.138195	0.187269	0.0842228	0.119439
PRKAA1	5-AMP-activated protein kinase catalytic subunit alpha-1	PRKAA1	2.8003	6.96585				19	19	16	35.8	35.8	28.6	64.009	0	122.17	7333500000	53	Q13131;Q13131-2	Q13131;Q13131-2		2.04236	2.00648	2.0028	2.277	2.26138	2.20876	2.17081	2.11148	2.11586
ROR2	Tyrosine-protein kinase transmembrane receptor ROR2	ROR2	2.79545	6.94246				5	5	5	4.9	4.9	4.9	104.76	0	5.2889	1393600000	8	Q01974	Q01974		-0.779189	-0.877106	-0.893601	-1.43473	-1.40546	-1.38972	-1.58924	-1.53944	-1.4786
AAK1	AP2-associated protein kinase 1	AAK1	2.79406	6.93578				17	17	17	25.9	25.9	25.9	103.88	0	101.24	2970700000	31	Q2M2I8;Q2M2I8-2	Q2M2I8;Q2M2I8-2		1.17529	1.13724	1.15531	1.30602	1.26946	1.26974	1.36165	1.34373	1.38772
ERBB2	Receptor tyrosine-protein kinase erbB-2	ERBB2	2.77807	6.85936				8	8	6	7.9	7.9	6.6	134.85	0	15.501	782630000	10	P04626-5;P04626-4;P04626;P04626-3;P04626-2;P04626-6	P04626-5;P04626-4;P04626;P04626-3;P04626-2;P04626-6		-1.60818	-1.64828	-1.64535	-2.12768	-2.2503	-2.18222	-1.6991	-1.78387	-1.72717
SGK3	Serine/threonine-protein kinase Sgk3	SGK3	2.75665	6.75824				3	3	3	9.3	9.3	9.3	57.107	0	12.497	413130000	4	Q96BR1;Q96BR1-2	Q96BR1;Q96BR1-2		-0.00335884	-0.0860233	-0.0658884	-0.535995	-0.554317	-0.545695	-1.0515	-1.0541	-1.0409
CAMK2D	Calcium/calmodulin-dependent protein kinase type II subunit delta	CAMK2D	2.74179	6.68901				16	16	13	38.5	38.5	30.5	54.127	0	323.31	21248000000	63	Q13557-8;Q13557;Q13557-12;Q13557-10;Q13557-6;Q13557-11;Q13557-9;Q13557-5;Q13557-3;Q13557-4;Q9UQM7;Q9UQM7-2	Q13557-8;Q13557;Q13557-12;Q13557-10;Q13557-6;Q13557-11;Q13557-9;Q13557-5;Q13557-3;Q13557-4		3.27784	3.24536	3.23938	3.38491	3.35671	3.39798	3.30948	3.36081	3.3311
GSK3B	Glycogen synthase kinase-3 beta	GSK3B	2.74005	6.68091				12	12	8	35.5	35.5	27.1	46.744	0	84.361	3888300000	43	P49841;P49841-2	P49841;P49841-2		1.97728	1.94941	1.96602	2.08338	2.04789	2.06614	2.13208	2.17162	2.15429
PRKCI	Protein kinase C iota type	PRKCI	2.7379	6.67099				15	15	13	33.4	33.4	30.7	68.262	0	231.64	4760600000	43	P41743	P41743		1.6188	1.59891	1.56686	1.78226	1.76557	1.75345	1.69597	1.74828	1.78322
ROCK1	Rho-associated protein kinase 1	ROCK1	2.73015	6.63526				32	27	27	23.7	19.7	19.7	158.17	0	89.986	4140900000	50	Q13464	Q13464		1.88518	1.84654	1.86265	1.73563	1.76219	1.71844	1.72586	1.69772	1.71338
TTN	Titin	TTN	2.72887	6.62936				9	8	8	0.2	0.2	0.2	3653	0	4.8261	906360000	9	Q8WZ42-5;Q8WZ42-11;Q8WZ42-4;Q8WZ42-7;Q8WZ42-2;Q8WZ42;Q8WZ42-8;Q8WZ42-13;Q8WZ42-12;Q8WZ42-3;Q8WZ42-10;Q8WZ42-9;Q8WZ42-6	Q8WZ42-5;Q8WZ42-11;Q8WZ42-4;Q8WZ42-7;Q8WZ42-2;Q8WZ42;Q8WZ42-8;Q8WZ42-13;Q8WZ42-12;Q8WZ42-3;Q8WZ42-10;Q8WZ42-9		-1.23042	-1.31712	-1.2222	-1.71353	-1.67751	-1.67874	-1.42308	-1.36328	-1.38844
MAPK7	Mitogen-activated protein kinase 7	MAPK7	2.72738	6.6225				8	8	7	14.3	14.3	11.8	88.385	0	20.779	1048800000	17	Q13164;Q13164-2;Q13164-3;Q13164-4	Q13164;Q13164-2;Q13164-3		0.387709	0.278407	0.347837	0.00403023	0.0665512	-0.00942612	0.311956	0.251532	0.271749
LYN	Tyrosine-protein kinase Lyn	LYN	2.61704	6.13489				9	9	9	26.3	26.3	26.3	56.033	0	44.919	2011500000	20	P07948-2;P07948;P08631-3;P08631-2;P08631-4;P08631	P07948-2;P07948		1.04542	1.0179	1.07569	0.883257	0.810396	0.857956	0.665253	0.703876	0.698014
TAOK1	Serine/threonine-protein kinase TAO1	TAOK1	2.57006	5.93836				21	21	16	20.1	20.1	16.4	116.07	0	53.891	2381500000	36	Q7L7X3;Q7L7X3-3;Q7L7X3-2	Q7L7X3;Q7L7X3-3;Q7L7X3-2		0.895794	0.889748	0.882788	0.993523	0.984791	1.01537	1.07594	1.07996	1.08898
KSR1	Kinase suppressor of Ras 1	KSR1	2.54909	5.85266				6	6	5	7.9	7.9	7	102.16	0	8.9174	261130000	8	Q8IVT5;Q8IVT5-3;Q8IVT5-2;Q8IVT5-4	Q8IVT5;Q8IVT5-3;Q8IVT5-2;Q8IVT5-4		-0.732698	-0.764741	-0.801351	-1.40149	-1.25214	-1.39779	-1.52069	-1.16054	-1.3989
MAP2K1	Dual specificity mitogen-activated protein kinase kinase 1	MAP2K1	2.5313	5.78092				12	7	7	30.8	17.6	17.6	43.439	0	36.27	7711400000	33	Q02750;Q02750-2	Q02750;Q02750-2		1.31255	1.19352	1.30412	1.68954	1.67108	1.62433	1.65778	1.6455	1.63278
CSK	Tyrosine-protein kinase CSK	CSK	2.50998	5.69612				13	13	13	32.4	32.4	32.4	50.704	0	105.24	4953400000	37	P41240	P41240		1.43289	1.39238	1.45217	1.63631	1.61162	1.56527	1.63962	1.6641	1.61748
PDK1	[Pyruvate dehydrogenase (acetyl-transferring)] kinase isozyme 1, mitochondrial	PDK1	2.45809	5.49488				11	11	10	33.3	33.3	31.2	49.244	0	99.199	4848700000	41	Q15118;Q15118-2	Q15118;Q15118-2		1.78788	1.86053	1.87748	1.64791	1.58035	1.60841	1.40079	1.44123	1.39517
BRSK2	Serine/threonine-protein kinase BRSK2	BRSK2	2.45263	5.47412				3	3	3	4.2	4.2	4.2	77.597	0.0016508	2.0318	133570000	3	Q8IWQ3-4;Q8IWQ3-6;Q8IWQ3-3;Q8IWQ3-2;Q8IWQ3;Q8IWQ3-5;Q8TDC3-3;Q8TDC3;Q8TDC3-2	Q8IWQ3-4;Q8IWQ3-6;Q8IWQ3-3;Q8IWQ3-2;Q8IWQ3;Q8IWQ3-5		-2.2165	-2.51522	-2.46068	-3.29437	-3.38294	-3.23037	-1.66976	-1.72997	-1.73262
NEK7	Serine/threonine-protein kinase Nek7	NEK7	2.45235	5.47307				6	6	4	25.8	25.8	20.2	34.551	0	47.695	1226800000	15	Q8TDX7	Q8TDX7		0.459604	0.520878	0.560787	0.145336	0.138496	0.169437	0.215818	0.36413	0.413104
BMPR2	Bone morphogenetic protein receptor type-2	BMPR2	2.40728	5.30474				3	3	3	5.5	5.5	5.5	59.963	0	5.3557	110570000	4	Q13873-2;Q13873	Q13873-2;Q13873		-1.76621	-1.74832	-1.80583	-2.02526	-2.03209	-2.03097	-2.10843	-2.08801	-2.14668
ADCK1	Uncharacterized aarF domain-containing protein kinase 1	ADCK1	2.39094	5.24498				6	6	6	13.6	13.6	13.6	51.999	0	26.165	493120000	7	Q86TW2-3;Q86TW2-2;Q86TW2	Q86TW2-3;Q86TW2-2;Q86TW2		0.278173	0.251984	0.156424	-0.25297	-0.252328	-0.277577	0.657454	0.600525	0.570897
PRKG1	cGMP-dependent protein kinase 1	PRKG1	2.38106	5.20919				11	11	11	16.5	16.5	16.5	76.364	0	17.542	729840000	15	Q13976;Q13976-2;Q13976-3	Q13976;Q13976-2;Q13976-3		-0.517821	-0.56407	-0.523015	-0.694286	-0.757652	-0.775811	-0.923707	-0.898425	-0.95052
RNASEL	2-5A-dependent ribonuclease	RNASEL	2.31023	4.95963				6	5	5	7.8	6.7	6.7	73.415	0	5.967	218600000	6	Q05823-2;Q05823	Q05823-2;Q05823		-2.75637	-2.77851	-2.83278	-2.99518	-2.95068	-3.04658	-3.18946	-3.22092	-3.09389
TBK1	Serine/threonine-protein kinase TBK1	TBK1	2.25914	4.78705				15	15	15	24.1	24.1	24.1	83.641	0	94.138	1930000000	25	Q9UHD2;Q14164-2;Q14164	Q9UHD2		-0.154822	-0.112199	-0.113399	-0.250309	-0.212401	-0.222876	-0.125731	-0.149698	-0.132291
CSNK2A2	Casein kinase II subunit alpha	CSNK2A2	2.2257	4.67737				16	16	16	49.4	49.4	49.4	41.213	0	122.45	6302300000	53	P19784	P19784		1.63773	1.61386	1.55687	1.87799	1.88506	1.89229	1.89934	1.89774	1.89579
CSNK1E	Casein kinase I isoform epsilon	CSNK1E	2.19086	4.56577				5	2	2	13.5	6.5	6.5	47.315	0	9.0383	154220000	3	P49674	P49674		-2.10509	-2.21394	-2.31443	-1.72305	-1.80947	-1.70926	-2.14197	-2.11659	-2.18088
PDGFRB	Platelet-derived growth factor receptor beta	PDGFRB	2.16855	4.49571				20	20	20	19.6	19.6	19.6	123.97	0	57.21	26939000000	49	P09619;P09619-2;P16234-3;P16234	P09619		1.0657	0.990192	0.936201	0.620335	0.63776	0.603851	0.490574	0.464455	0.494452
CDK7	Cyclin-dependent kinase 7	CDK7	2.16657	4.48954				5	5	5	16.8	16.8	16.8	39.038	0	15.894	670230000	9	P50613	P50613		-0.250107	-0.227246	-0.177117	-0.0284843	-0.0611734	-0.101076	-0.185705	-0.161398	-0.205989
MAPKAPK2	MAP kinase-activated protein kinase 2	MAPKAPK2	2.1221	4.35326				7	6	6	17.8	14.8	14.8	45.567	0	6.8311	474820000	12	P49137;P49137-2	P49137;P49137-2		-1.7627	-1.84665	-1.7275	-1.51782	-1.46909	-1.50847	-1.56307	-1.5275	-1.53063
CDK2	Cyclin-dependent kinase 2	CDK2	2.11736	4.339				7	5	4	34.5	27.3	22	30.035	0	47.506	1255600000	11	P24941-2;P24941	P24941-2;P24941		-1.4432	-1.52332	-1.46636	-1.62457	-1.63354	-1.66982	-1.43066	-1.51676	-1.47906
MAPK3	Mitogen-activated protein kinase 3	MAPK3	2.11465	4.33084				13	10	10	38.5	29.6	29.6	43.135	0	19.464	7610900000	31	P27361;P27361-2;P27361-3	P27361;P27361-2;P27361-3		1.20171	1.16802	1.15203	1.08293	1.06963	1.05585	0.900936	0.857058	0.853791
ADCK5	Uncharacterized aarF domain-containing protein kinase 5	ADCK5	2.11101	4.31995				3	3	3	5.3	5.3	5.3	65.896	0.0017742	2.0074	254930000	4	Q3MIX3	Q3MIX3		-1.54681	-1.95326	-1.83824	-2.85496	-2.82628	-2.71243	-1.9364	-1.93014	-1.89696
CDC42BPB	Serine/threonine-protein kinase MRCK beta	CDC42BPB	2.10872	4.31309				50	50	43	31.2	31.2	27.4	194.31	0	158.01	14343000000	95	Q9Y5S2;REV__Q01118;Q09013-12;Q09013-10;Q09013-2;Q09013-8;Q09013-5;Q09013-7;Q09013-11;Q09013-15;Q09013;Q09013-16;Q09013-6;Q09013-1	Q9Y5S2		2.74741	2.73085	2.74738	2.67697	2.69873	2.70061	2.71466	2.71938	2.74107
MAP2K7	Dual specificity mitogen-activated protein kinase kinase 7	MAP2K7	2.06766	4.19207				7	7	7	19.3	19.3	19.3	47.484	0	14.029	644310000	10	O14733;O14733-4;O14733-3;O14733-2	O14733;O14733-4;O14733-3;O14733-2		-0.860115	-0.880393	-0.924868	-0.753163	-0.656751	-0.672	-0.760114	-0.738387	-0.764433
MARK3	MAP/microtubule affinity-regulating kinase 3	MARK3	2.04554	4.12828				17	11	8	26.6	18.5	14.7	81.498	0	92.801	1453000000	22	P27448-3;P27448-4;P27448-2;P27448;P27448-6;P27448-7;P27448-8;Q96L34-2	P27448-3;P27448-4;P27448-2;P27448;P27448-6;P27448-7;P27448-8		-0.0380363	0.0316029	0.0945673	0.411646	0.391138	0.405869	0.139004	0.147332	0.134572
PRKCA	Protein kinase C alpha type	PRKCA	2.03239	4.09082				22	22	15	33.9	33.9	22.2	76.749	0	100.64	5201700000	63	P17252;P05129-2;P05129	P17252		2.00662	2.05023	1.97629	2.21745	2.22679	2.21865	2.47695	2.50254	2.52493
MAP2K6	Dual specificity mitogen-activated protein kinase kinase 6	MAP2K6	2.03214	4.09011				14	8	8	45.2	30.2	30.2	37.492	0	36.175	1174400000	18	P52564;P52564-2	P52564;P52564-2		0.726442	0.619486	0.741652	0.415548	0.369726	0.3881	-0.0401478	-0.0506792	-0.0549984
EEF2K	Eukaryotic elongation factor 2 kinase	EEF2K	2.02904	4.08133				4	4	4	5.5	5.5	5.5	82.143	0	16.495	124560000	6	O00418	O00418		-1.21064	-1.5544	-1.58922	-2.31576	-2.36054	-2.467	-1.17107	-1.32771	-1.28249
STK38	Serine/threonine-protein kinase 38	STK38	2.02191	4.0612				12	9	9	27.5	22.2	22.2	54.19	0	21.99	1858200000	13	Q15208	Q15208		-0.658894	-0.698838	-0.644508	-0.562769	-0.481189	-0.519857	-0.384573	-0.420502	-0.365926
GAK	Cyclin-G-associated kinase	GAK	2.01759	4.04907				29	29	29	27.2	27.2	27.2	143.19	0	323.31	5802100000	65	O14976;O14976-2	O14976;O14976-2		2.04605	2.01715	2.02362	2.09377	2.07954	2.09116	2.16307	2.20534	2.18241
TP53RK	TP53-regulating kinase	TP53RK	2.00932	4.02591				5	5	5	22.9	22.9	22.9	28.16	0	35.432	2243200000	21	Q96S44	Q96S44		1.41762	1.40804	1.44088	1.36761	1.33422	1.36394	1.22647	1.20463	1.23866
RPS6KA5	Ribosomal protein S6 kinase alpha-5	RPS6KA5	2.0083	4.02309				7	5	5	9.5	7.4	7.4	89.864	0	10.498	305110000	5	O75582;O75582-3;O75582-2	O75582;O75582-3;O75582-2		-1.30145	-1.39805	-1.28789	-1.51435	-1.65265	-1.64582	-1.81367	-1.8552	-1.81808
IGF1R	Insulin-like growth factor 1 receptor;Insulin-like growth factor 1 receptor alpha chain;Insulin-like growth factor 1 receptor beta chain	IGF1R	1.99223	3.97853				12	10	10	9	8.3	8.3	154.79	0	14.239	655340000	15	P08069	P08069		0.0375357	0.0253048	0.0343752	-0.19108	-0.126067	-0.193981	-0.0927353	-0.146499	-0.101085
NEK9	Serine/threonine-protein kinase Nek9	NEK9	1.96457	3.90296				18	18	18	19.3	19.3	19.3	107.17	0	82.61	3110800000	42	Q8TD19	Q8TD19		1.52805	1.53432	1.45356	1.2971	1.32464	1.32602	1.2706	1.32728	1.34452
EGFR	Epidermal growth factor receptor	EGFR	1.96103	3.8934				23	23	23	21.7	21.7	21.7	134.28	0	81.625	6014300000	50	P00533;P00533-4;P00533-3;P00533-2	P00533;P00533-4;P00533-3;P00533-2		1.63062	1.70825	1.65005	1.48298	1.48614	1.46514	1.63698	1.59733	1.57433
VRK1	Serine/threonine-protein kinase VRK1	VRK1	1.95346	3.87302				11	11	11	36.4	36.4	36.4	45.476	0	223.33	3867200000	33	Q99986	Q99986		0.834475	0.836657	0.833546	1.03453	1.06994	0.99634	1.83049	1.80651	1.77557
EIF2AK2	Interferon-induced, double-stranded RNA-activated protein kinase	EIF2AK2	1.93335	3.81941				15	15	15	32.3	32.3	32.3	62.094	0	101.17	8356800000	43	P19525;P19525-2	P19525;P19525-2		1.72455	1.71132	1.68853	1.75552	1.79457	1.78004	2.10189	2.12919	2.11602
STK4	Serine/threonine-protein kinase 4;Serine/threonine-protein kinase 4 37kDa subunit;Serine/threonine-protein kinase 4 18kDa subunit	STK4	1.9156	3.7727				12	8	8	29.4	18.9	18.9	55.63	0	114.8	1522500000	13	Q13043;Q13043-2	Q13043;Q13043-2		-0.103267	-0.162577	-0.210743	0.0573006	0.0545635	0.0861473	0.102858	0.159816	0.145156
PDK2	[Pyruvate dehydrogenase (acetyl-transferring)] kinase isozyme 2, mitochondrial	PDK2	1.89457	3.7181				7	6	6	20.6	18.4	18.4	46.153	0	24.77	1337100000	12	Q15119;Q15119-2	Q15119;Q15119-2		0.231402	0.29578	0.359797	0.000795364	0.0106277	0.0328941	-0.237818	-0.213437	-0.194946
MAPKAPK5	MAP kinase-activated protein kinase 5	MAPKAPK5	1.83562	3.56926				2	2	2	4.9	4.9	4.9	54.035	0.0033687	1.7584	474700000	3	Q8IW41-2;Q8IW41	Q8IW41-2;Q8IW41		-2.32038	-2.48541	-2.56505	-2.1202	-1.8039	-1.96012	-1.72966	-1.75361	-1.7358
CAMKK2	Calcium/calmodulin-dependent protein kinase kinase 2	CAMKK2	1.80789	3.5013				4	4	4	10.1	10.1	10.1	58.899	0	25.735	111860000	5	Q96RR4-2;Q96RR4-3;Q96RR4-7;Q96RR4;Q96RR4-6;Q96RR4-5;Q96RR4-4	Q96RR4-2;Q96RR4-3;Q96RR4-7;Q96RR4;Q96RR4-6;Q96RR4-5;Q96RR4-4		-2.50918	-2.55266	-2.53574	-2.15527	-2.18227	-2.30656	-2.04445	-2.14696	-2.16122
SCYL1	N-terminal kinase-like protein	SCYL1	1.79846	3.47849				15	15	15	27	27	27	86.31	0	133.01	12745000000	54	Q96KG9-4;Q96KG9-2;Q96KG9;Q96KG9-3;Q96KG9-5;Q96KG9-6	Q96KG9-4;Q96KG9-2;Q96KG9;Q96KG9-3;Q96KG9-5;Q96KG9-6		1.99113	1.95885	1.98425	2.05243	2.0536	2.04911	1.95824	1.97497	1.97326
MAP2K4	Dual specificity mitogen-activated protein kinase kinase 4	MAP2K4	1.78922	3.45627				13	13	13	42.4	42.4	42.4	44.287	0	99.592	3809100000	30	P45985;P45985-2	P45985;P45985-2		1.4543	1.4113	1.44717	1.50342	1.49227	1.52563	1.38789	1.45213	1.4442
CDK5	Cyclin-dependent-like kinase 5	CDK5	1.77471	3.42169				11	10	10	37.7	34.6	34.6	29.544	0	60.555	2221000000	21	Q00535-2;Q00535	Q00535-2;Q00535		0.897997	0.82518	0.924988	0.762941	0.701891	0.715382	0.858028	0.849005	0.899631
TNIK	TRAF2 and NCK-interacting protein kinase	TNIK	1.7716	3.41432				18	10	10	12.7	6.8	6.8	151.3	0	15.931	2527900000	17	Q9UKE5-2;Q9UKE5-5;Q9UKE5-6;Q9UKE5;Q9UKE5-8;Q9UKE5-3;Q9UKE5-4;Q9UKE5-7	Q9UKE5-2;Q9UKE5-5;Q9UKE5-6;Q9UKE5;Q9UKE5-8;Q9UKE5-3;Q9UKE5-4;Q9UKE5-7		-0.204319	-0.0901203	-0.0464029	0.244879	0.235592	0.230247	0.906212	0.958151	0.975204
SCYL2	SCY1-like protein 2	SCYL2	1.69932	3.24749				12	12	12	15.7	15.7	15.7	103.71	0	52.39	2825000000	27	Q6P3W7	Q6P3W7		0.504204	0.476763	0.429128	0.58716	0.597956	0.61117	0.460905	0.476147	0.401725
PRKCZ	Protein kinase C zeta type	PRKCZ	1.6936	3.23464				10	8	8	16.2	13.5	13.5	67.659	0	19.902	1271000000	18	Q05513;Q05513-3;Q05513-2	Q05513;Q05513-3;Q05513-2		0.0475874	-0.00640965	0.0231838	-0.0455856	-0.0700026	-0.114056	-0.23663	-0.20514	-0.238056
MAP2K2	Dual specificity mitogen-activated protein kinase kinase 2	MAP2K2	1.68975	3.226				17	17	12	46	46	33	44.424	0	96.005	17089000000	74	P36507	P36507		2.28616	2.24998	2.24521	2.34122	2.34208	2.33097	2.39884	2.41631	2.41936
AKT3	RAC-gamma serine/threonine-protein kinase	AKT3	1.62753	3.08984				9	7	6	24.5	17.2	15.7	54.031	0	7.25	397920000	5	Q9Y243-2;Q9Y243	Q9Y243-2;Q9Y243		-0.942706	-0.934133	-0.845114	-0.755618	-0.728269	-0.780356	-0.854719	-0.890758	-0.885464
ZAK	Mitogen-activated protein kinase kinase kinase MLT	ZAK	1.5975	3.02618				8	8	3	13.4	13.4	5.2	91.154	0	31.79	1348200000	20	Q9NYL2;Q9NYL2-3	Q9NYL2;Q9NYL2-3		0.515121	0.474453	0.49665	0.566603	0.530218	0.568047	0.531982	0.534853	0.535798
ZAK	Mitogen-activated protein kinase kinase kinase MLT	ZAK	1.5975	3.02618				7	2	2	20	5.7	5.7	51.582	0	5.2796	150120000	4	Q9NYL2-2	Q9NYL2-2		-1.07571	-0.927424	-1.00089	-1.13147	-1.06544	-1.07516	-1.18293	-1.13864	-1.22562
TLK2	Serine/threonine-protein kinase tousled-like 2	TLK2	1.56065	2.94988				4	2	2	6.8	4.5	4.5	82.347	0	8.063	156580000	4	Q86UE8-3;Q86UE8-2;Q86UE8	Q86UE8-3;Q86UE8-2;Q86UE8		-4.97865	-4.80894	-5.03772	-4.60722	-4.56312	-4.65445	-4.6924	-4.57139	-4.75159
MAP4K3	Mitogen-activated protein kinase kinase kinase kinase 3	MAP4K3	1.53564	2.89916				6	5	5	7.2	6.4	6.4	98.953	0	19.965	610390000	10	Q8IVH8-3;Q8IVH8-2;Q8IVH8	Q8IVH8-3;Q8IVH8-2;Q8IVH8		-1.57832	-1.6406	-1.58712	-1.44705	-1.44743	-1.53477	-1.46685	-1.50867	-1.44594
NEK6	Serine/threonine-protein kinase Nek6	NEK6	1.50989	2.84788				5	3	3	18.8	13.4	13.4	35.714	0	8.6176	221140000	6	Q9HC98;Q9HC98-3;Q9HC98-4;Q9HC98-2	Q9HC98;Q9HC98-3;Q9HC98-4;Q9HC98-2		-1.82453	-1.88091	-1.72782	-1.9878	-2.05834	-1.95267	-1.77713	-1.72715	-1.68684
ULK3	Serine/threonine-protein kinase ULK3	ULK3	1.50461	2.83748				4	4	4	9.6	9.6	9.6	53.217	0	12.451	203920000	4	Q6PHR2-3;Q6PHR2;Q6PHR2-4;Q6PHR2-2	Q6PHR2-3;Q6PHR2;Q6PHR2-4		-1.33521	-1.24524	-1.24419	-1.40879	-1.40611	-1.43808	-1.40675	-1.39656	-1.38576
MAP3K7	Mitogen-activated protein kinase kinase kinase 7	MAP3K7	1.50327	2.83485				12	12	12	23.9	23.9	23.9	67.195	0	28.266	1450800000	22	O43318;O43318-2;O43318-3;O43318-4	O43318;O43318-2;O43318-3;O43318-4		0.706493	0.655996	0.691067	0.564495	0.58519	0.636086	0.554415	0.635233	0.607261
HSPB8	Heat shock protein beta-8	HSPB8	1.46942	2.76911				6	6	6	32.7	32.7	32.7	21.604	0	15.518	1680800000	12	Q9UJY1	Q9UJY1		-0.139989	-0.169973	-0.0873919	-0.0287685	-0.0384045	-0.00740433	0.188568	0.203289	0.189721
YES1	Tyrosine-protein kinase Yes	YES1	1.42495	2.68506				10	7	5	23.8	17.5	13.8	60.801	0	30.166	1425000000	17	P07947;P06239;P06239-3	P07947		0.0685501	0.0891333	0.0487633	0.124144	0.134962	0.0968189	-0.0262222	0.0407219	0.0204573
ATM	Serine-protein kinase ATM	ATM	1.41915	2.67427				11	11	11	4.5	4.5	4.5	350.68	0	52.839	648930000	14	Q13315	Q13315		0.42704	0.4874	0.479398	0.371632	0.394989	0.303057	0.408295	0.433311	0.387795
PRKACA	cAMP-dependent protein kinase catalytic subunit alpha	PRKACA	1.38769	2.6166				14	14	6	37.6	37.6	16	40.589	0	71.328	10979000000	49	P17612;P17612-2;P22612	P17612;P17612-2		1.45011	1.45076	1.54995	1.36027	1.33212	1.33024	1.37447	1.32289	1.29767
PHKG2	Phosphorylase b kinase gamma catalytic chain, liver/testis isoform	PHKG2	1.38162	2.60561				4	4	4	15	15	15	43.157	0	21.842	725790000	10	P15735-2;P15735	P15735-2;P15735		-0.9291	-0.8583	-0.947317	-1.11727	-1.00175	-1.0237	-1.12403	-1.03442	-1.09391
STK38L	Serine/threonine-protein kinase 38-like	STK38L	1.37535	2.5943				16	16	13	39.4	39.4	34.1	54.002	0	53.411	5622900000	29	Q9Y2H1;Q9Y2H1-2	Q9Y2H1;Q9Y2H1-2		0.885399	0.923168	0.933996	0.97328	0.98267	0.954882	0.779963	0.782171	0.781415
DDR1	Epithelial discoidin domain-containing receptor 1	DDR1	1.35422	2.5566				2	2	2	1.9	1.9	1.9	97.173	0.0025132	1.8696	47086000	3	Q08345-2;Q08345-6;Q08345;Q08345-5;Q08345-4	Q08345-2;Q08345-6;Q08345;Q08345-5;Q08345-4		-2.68857	-2.62222	-2.78645	-2.94495	-2.82214	-2.86602	-2.6412	-2.62268	-2.64636
RAF1	RAF proto-oncogene serine/threonine-protein kinase	RAF1	1.33092	2.51562				14	14	11	27	27	22.7	73.051	0	25.47	1856900000	24	P04049;P04049-2	P04049;P04049-2		0.492367	0.476522	0.46658	0.497477	0.515139	0.50478	0.452187	0.415979	0.395448
CSNK1G2	Casein kinase I isoform gamma-2	CSNK1G2	1.32787	2.51032				7	7	2	17.3	17.3	3.6	47.457	0	20.44	940090000	11	P78368	P78368		-0.775994	-0.780679	-0.807386	-0.957309	-0.870823	-0.998465	-0.851562	-0.936022	-1.06245
PKN2	Serine/threonine-protein kinase N2	PKN2	1.3126	2.48389				24	24	21	27.1	27.1	26.1	110.34	0	79.29	4571400000	50	Q16513-2;Q16513;Q16513-3;Q16513-4;Q16513-5	Q16513-2;Q16513;Q16513-3;Q16513-4;Q16513-5		1.27583	1.211	1.22548	1.16449	1.1926	1.12997	1.43913	1.40804	1.40763
MET	Hepatocyte growth factor receptor	MET	1.30858	2.47698				30	30	29	26.5	26.5	26	155.54	0	136.53	5999800000	69	P08581;P08581-2;P08581-3;P42685-2;Q9H3Y6;Q04912-2;Q04912	P08581;P08581-2		2.55538	2.59281	2.53761	2.50152	2.50754	2.48871	2.63055	2.63017	2.62643
AKT1	RAC-alpha serine/threonine-protein kinase	AKT1	1.30289	2.46723				11	9	8	32.1	25	23.5	55.686	0	42.978	2625400000	17	P31749;P31749-2	P31749;P31749-2		0.399975	0.433844	0.361206	0.321356	0.333748	0.304909	0.554554	0.560867	0.570109
MAPK1	Mitogen-activated protein kinase 1	MAPK1	1.27677	2.42297				13	13	10	44.7	44.7	39.4	41.389	0	132.97	20077000000	56	P28482;P28482-2;Q16659	P28482;P28482-2		2.95089	2.89702	2.95473	2.88483	2.88057	2.84173	2.90462	2.91505	2.90954
ROR1	Tyrosine-protein kinase transmembrane receptor ROR1	ROR1	1.26512	2.40348				3	3	3	3.9	3.9	3.9	104.28	0	4.1051	85983000	3	Q01973;Q01973-3	Q01973;Q01973-3		-1.47657	-1.40019	-1.57715	-1.77778	-1.59061	-1.68861	-1.76577	-1.77877	-1.78969
NEK1	Serine/threonine-protein kinase Nek1	NEK1	1.25964	2.39436				12	12	12	9.5	9.5	9.5	142.83	0	20.355	619570000	20	Q96PY6;Q96PY6-3;Q96PY6-4;Q96PY6-2;Q96PY6-6;Q96PY6-5	Q96PY6;Q96PY6-3;Q96PY6-4;Q96PY6-2;Q96PY6-6		-0.486103	-0.538977	-0.532662	-0.447622	-0.458493	-0.480888	-0.373025	-0.40378	-0.393194
SLK	STE20-like serine/threonine-protein kinase	SLK	1.25879	2.39295				47	47	46	41.6	41.6	40.9	138.99	0	323.31	21486000000	135	Q9H2G2-2;Q9H2G2	Q9H2G2-2;Q9H2G2		3.50958	3.45415	3.46391	3.53786	3.54501	3.54713	3.54194	3.53184	3.51874
BUB1B	Mitotic checkpoint serine/threonine-protein kinase BUB1 beta	BUB1B	1.24223	2.36565				9	9	9	7.8	7.8	7.8	119.54	0	11.533	13776000000	11	O60566;O60566-3;O60566-2	O60566;O60566-3;O60566-2		-1.55025	-1.6392	-1.75026	-1.8999	-1.82378	-1.80707	0.00609207	-0.096632	-0.0227604
SCYL3	Protein-associating with the carboxyl-terminal domain of ezrin	SCYL3	1.21712	2.32482				3	3	3	4.8	4.8	4.8	76.73	0	5.9548	136710000	3	Q8IZE3-2;Q8IZE3	Q8IZE3-2;Q8IZE3		-5.2008	-5.01836	-5.11221	-5.24707	-5.3561	-5.24879	-5.51958	-5.33477	-5.15284
DYRK1A	Dual specificity tyrosine-phosphorylation-regulated kinase 1A	DYRK1A	1.20257	2.30149				5	5	3	11.3	11.3	7.2	60.329	0	22.257	857840000	11	Q13627-3;Q13627-4;Q13627-5;Q13627-2;Q13627	Q13627-3;Q13627-4;Q13627-5;Q13627-2;Q13627		-1.20938	-1.29831	-1.28418	-1.34349	-1.42995	-1.33464	-1.50947	-1.5694	-1.51555
STK24	Serine/threonine-protein kinase 24;Serine/threonine-protein kinase 24 36 kDa subunit;Serine/threonine-protein kinase 24 12 kDa subunit	STK24	1.1923	2.28516				21	21	13	51	51	35.3	47.913	0	149.18	13808000000	71	Q9Y6E0-2;Q9Y6E0	Q9Y6E0-2;Q9Y6E0		2.76173	2.72904	2.80954	2.69848	2.70508	2.66871	2.5796	2.55827	2.54423
LIMK2	LIM domain kinase 2	LIMK2	1.18129	2.2678				8	8	7	14.3	14.3	13.3	77.885	0	14.752	775850000	9	P53671-3;P53671-2;P53671	P53671-3;P53671-2;P53671		-1.6115	-1.59719	-1.62937	-1.68707	-1.66101	-1.63448	-1.16497	-1.27193	-1.27255
CSNK1D	Casein kinase I isoform delta	CSNK1D	1.17639	2.26011				5	5	2	13.9	13.9	6.8	46.832	0	33.894	1032400000	11	P48730-2;P48730	P48730-2;P48730		-1.08761	-1.03148	-1.0913	-1.01461	-0.995172	-1.00304	-0.821206	-0.681006	-0.733615
BRD4	Bromodomain-containing protein 4	BRD4	1.1458	2.21269				16	16	14	12.9	12.9	11.3	152.22	0	38.078	1779500000	27	O60885;O60885-2;O60885-3	O60885;O60885-2;O60885-3		0.294423	0.186344	0.258408	0.15472	0.138336	0.127699	0.304983	0.250145	0.261559
PRKACB	cAMP-dependent protein kinase catalytic subunit beta	PRKACB	1.13267	2.19264				14	6	6	33.6	12	12	40.622	0	17.656	1560300000	15	P22694;P22694-4;P22694-3;P22694-5;P22694-7;P22694-6;P22694-9;P22694-2;P22694-10;P22694-8	P22694;P22694-4;P22694-3;P22694-5;P22694-7;P22694-6;P22694-9;P22694-2;P22694-10;P22694-8		0.158556	0.120918	0.187248	0.102022	0.0844707	0.0919552	-0.265525	-0.213533	-0.230987
LIMK1	LIM domain kinase 1	LIMK1	1.10934	2.15746				3	3	3	5.4	5.4	5.4	68.728	0	3.4423	98677000	4	P53667-4;P53667-2;P53667;P53667-3	P53667-4;P53667-2;P53667		-2.6617	-2.65029	-2.52868	-2.49753	-2.48743	-2.45502	-2.28523	-2.23898	-2.24082
MYLK	Myosin light chain kinase, smooth muscle;Myosin light chain kinase, smooth muscle, deglutamylated form	MYLK	1.10521	2.1513				54	54	54	32.6	32.6	32.6	205.06	0	305.79	21741000000	163	Q15746-3;Q15746-6;Q15746;Q15746-5;Q15746-4;Q15746-2;Q15746-11;Q15746-7;Q15746-9;Q15746-10;Q15746-8	Q15746-3;Q15746-6;Q15746;Q15746-5;Q15746-4;Q15746-2;Q15746-11;Q15746-7		3.21397	3.21972	3.33217	3.39211	3.4102	3.31348	3.26282	3.2648	3.24116
OBSCN	Obscurin	OBSCN	1.10302	2.14803	+			3	3	3	1.9	1.9	1.9	427.04	1	-2	310780000	3	Q5VST9-5;Q5VST9-3;Q5VST9;Q5VST9-2;Q5VST9-6	Q5VST9-5;Q5VST9-3;Q5VST9;Q5VST9-2;Q5VST9-6		-3.47573	-3.72988	-3.56563	-3.31448	-3.35768	-3.43701	-3.1912	-3.30544	-3.26684
MAPK14	Mitogen-activated protein kinase 14	MAPK14	1.08531	2.12183				11	11	11	46.1	46.1	46.1	41.293	0	70.565	2324900000	23	Q16539;Q16539-2;Q16539-5;Q16539-3;Q16539-4	Q16539;Q16539-2;Q16539-5;Q16539-3;Q16539-4		0.340722	0.310111	0.267946	0.260597	0.221815	0.253376	0.431955	0.460123	0.432813
RIOK1	Serine/threonine-protein kinase RIO1	RIOK1	1.06331	2.08972				3	3	3	6	6	6	65.582	0	4.1724	421840000	5	Q9BRS2	Q9BRS2		-3.49539	-3.79414	-3.60998	-3.45112	-3.33723	-3.35737	-3.49212	-3.67537	-3.58864
TNK1	Non-receptor tyrosine-protein kinase TNK1	TNK1	0.940677	1.91943				3	3	3	7	7	7	71.921	0	8.5785	59176000	4	Q13470-2;Q13470	Q13470-2;Q13470		-2.51139	-2.4672	-2.41376	-2.50174	-2.70576	-2.7287	-2.55761	-2.55069	-2.49854
STK3	Serine/threonine-protein kinase 3;Serine/threonine-protein kinase 3 36kDa subunit;Serine/threonine-protein kinase 3 20kDa subunit	STK3	0.861019	1.81632				14	14	10	34.1	34.1	24.3	59.461	0	84.621	3412600000	36	Q13188-2;Q13188	Q13188-2;Q13188		1.18591	1.2458	1.23642	1.26898	1.24805	1.27752	1.14849	1.22829	1.18472
MAP3K4	Mitogen-activated protein kinase kinase kinase 4	MAP3K4	0.860282	1.81539				11	11	11	7.1	7.1	7.1	177.01	0	11.485	565760000	15	Q9Y6R4-2;Q9Y6R4	Q9Y6R4-2;Q9Y6R4		-2.06565	-2.14339	-2.15838	-2.00829	-2.10394	-1.95643	-1.72469	-1.79642	-1.80061
IRAK4	Interleukin-1 receptor-associated kinase 4	IRAK4	0.855191	1.809				9	9	9	20.7	20.7	20.7	51.529	0	21.208	865560000	14	Q9NWZ3;Q9NWZ3-2	Q9NWZ3;Q9NWZ3-2		-0.0840178	-0.0931559	-0.0526714	-0.153866	-0.144966	-0.0825882	-0.210752	-0.178381	-0.183798
PBK	Lymphokine-activated killer T-cell-originated protein kinase	PBK	0.839804	1.78981				7	7	7	26.4	26.4	26.4	36.085	0	44.639	788700000	12	Q96KB5;Q96KB5-2	Q96KB5;Q96KB5-2		-1.5809	-1.54638	-1.50571	-1.59726	-1.60821	-1.74705	0.539215	0.443417	0.451261
PRKAA2	5-AMP-activated protein kinase catalytic subunit alpha-2	PRKAA2	0.820564	1.7661				11	8	8	21.4	14.1	14.1	62.319	0	13.231	1021500000	14	P54646	P54646		-1.61765	-1.58449	-1.66573	-1.54851	-1.51109	-1.60939	-1.61761	-1.63271	-1.68968
DAPK3	Death-associated protein kinase 3	DAPK3	0.806235	1.74864				11	11	11	25.3	25.3	25.3	52.535	0	24.004	725970000	13	O43293;O43293-2	O43293		-1.33825	-1.21199	-1.33752	-1.1978	-1.21737	-1.19626	-1.21702	-1.20981	-1.08909
TAOK3	Serine/threonine-protein kinase TAO3	TAOK3	0.757871	1.69099				8	3	3	7.3	3.2	3.2	105.4	0	7.899	212670000	6	Q9H2K8	Q9H2K8		-0.545263	-0.57065	-0.479566	-0.481231	-0.438902	-0.506214	-0.544692	-0.525556	-0.584105
TRRAP	Transformation/transcription domain-associated protein	TRRAP	0.736053	1.66561				13	13	13	4.2	4.2	4.2	434.41	0	37.805	736950000	25	Q9Y4A5-2;Q9Y4A5	Q9Y4A5-2;Q9Y4A5		0.652035	0.685575	0.69771	0.715937	0.722651	0.684206	0.648695	0.684469	0.618735
IKBKB	Inhibitor of nuclear factor kappa-B kinase subunit beta	IKBKB	0.727856	1.65618				10	10	10	13.6	13.6	13.6	86.563	0	33.388	672510000	17	O14920;O14920-4;O14920-2;O14920-3	O14920;O14920-4;O14920-2		-0.307156	-0.266384	-0.30061	-0.250042	-0.270434	-0.278819	0.0601349	0.0771761	-0.00489616
CHUK	Inhibitor of nuclear factor kappa-B kinase subunit alpha	CHUK	0.715319	1.64185				10	10	10	15.6	15.6	15.6	84.639	0	20.503	985660000	17	O15111;Q9UPZ9-2;Q9UPZ9	O15111		-1.49013	-1.34572	-1.40268	-1.52868	-1.46934	-1.47704	-1.27266	-1.39179	-1.3651
PKN1	Serine/threonine-protein kinase N1	PKN1	0.710304	1.63615				19	16	16	22.3	20.7	20.7	103.93	0	86.656	2220500000	36	Q16512;Q16512-2;Q16512-3	Q16512;Q16512-2;Q16512-3		0.807381	0.794882	0.753119	0.820581	0.815676	0.812986	1.36045	1.2866	1.30801
NEK4	Serine/threonine-protein kinase Nek4	NEK4	0.663086	1.58347				2	2	2	2.9	2.9	2.9	88.093	0	6.3796	56869000	2	P51957-2;P51957;P51957-3	P51957-2;P51957;P51957-3		-3.83716	-4.0006	-3.93797	-3.74777	-3.83863	-3.90216	-3.34449	-3.60219	-3.58819
RPS6KA4	Ribosomal protein S6 kinase alpha-4	RPS6KA4	0.645807	1.56461				11	11	9	16.4	16.4	14.2	84.883	0	19.653	600150000	14	O75676-2;O75676	O75676-2;O75676		-1.7124	-1.69807	-1.69634	-1.70193	-1.74549	-1.79015	-1.14898	-1.18265	-1.22836
ARAF	Serine/threonine-protein kinase A-Raf	ARAF	0.626064	1.54335				9	6	5	16.7	12	10.6	67.585	0	14.703	1087800000	14	P10398;P10398-2	P10398		0.634998	0.596525	0.627808	0.559214	0.627075	0.524992	0.450817	0.400375	0.44955
MAP3K2	Mitogen-activated protein kinase kinase kinase 2	MAP3K2	0.625013	1.54222				4	4	4	7.1	7.1	7.1	69.74	0	10.99	260510000	5	Q9Y2U5;Q99759;Q99759-2	Q9Y2U5		-0.718566	-0.733757	-0.714021	-0.715323	-0.785818	-0.826423	-0.342858	-0.331758	-0.412266
CDC42BPA	Serine/threonine-protein kinase MRCK alpha	CDC42BPA	0.616609	1.53327				19	13	13	11.3	8.2	8.2	193.03	0	23.626	714800000	17	Q5VT25-4;Q5VT25-5;Q5VT25;Q5VT25-2;Q5VT25-6;Q5VT25-3	Q5VT25-4;Q5VT25-5;Q5VT25;Q5VT25-2;Q5VT25-6;Q5VT25-3		0.18589	0.135026	0.102978	0.0786705	0.101759	0.124315	0.317839	0.333448	0.260724
WNK1	Serine/threonine-protein kinase WNK1	WNK1	0.585803	1.50087				30	30	24	15.3	15.3	13	225.56	0	117.5	3735900000	61	Q9H4A3-2;Q9H4A3;Q9H4A3-5;Q9H4A3-6;Q9H4A3-7;Q9H4A3-4	Q9H4A3-2;Q9H4A3;Q9H4A3-5;Q9H4A3-6;Q9H4A3-7;Q9H4A3-4		1.96903	1.92924	1.93144	1.94661	1.90866	1.87276	1.94501	1.93511	1.90912
ABL1	Tyrosine-protein kinase ABL1	ABL1	0.57128	1.48584				12	9	9	15.6	12.9	12.9	122.87	0	100.76	714620000	27	P00519;P00519-2	P00519;P00519-2		0.648272	0.658936	0.6891	0.678539	0.681105	0.691809	0.584476	0.640358	0.578294
ACVR1	Activin receptor type-1	ACVR1	0.520269	1.43422				2	2	2	5.3	5.3	5.3	57.152	0.0046977	1.6347	107130000	3	Q04771	Q04771		-3.79352	-3.66726	-3.64863	-3.71073	-3.50254	-3.62445	-3.68855	-3.64899	-3.64454
PRKD2	Serine/threonine-protein kinase D2	PRKD2	0.504204	1.41834				3	3	3	5	5	5	80.142	0	8.4573	272970000	6	Q9BZL6-2;Q9BZL6	Q9BZL6-2;Q9BZL6		-1.63269	-1.63694	-1.75775	-1.6701	-1.74468	-1.81567	-1.50054	-1.48677	-1.51705
EPHA4	Ephrin type-A receptor 4	EPHA4	0.49844	1.41269				7	6	5	11.2	10	8.7	109.86	0	25.187	167130000	6	P54764;P54764-2	P54764;P54764-2		-1.31981	-1.25601	-1.18922	-1.20389	-1.15103	-1.24756	-1.08998	-1.10028	-1.08175
AKT2	RAC-beta serine/threonine-protein kinase	AKT2	0.480589	1.39531				16	16	14	39.3	39.3	32.2	55.768	0	76.385	5303500000	36	P31751;P31751-2	P31751;P31751-2		1.89724	1.81172	1.84775	1.84432	1.80567	1.81022	1.6861	1.64286	1.65597
PXK	PX domain-containing protein kinase-like protein	PXK	0.473835	1.3888				3	3	3	7.4	7.4	7.4	58.731	0	4.9484	201240000	4	Q7Z7A4-2;Q7Z7A4;Q7Z7A4-6;Q7Z7A4-4;Q7Z7A4-3;Q7Z7A4-5;Q7Z7A4-7	Q7Z7A4-2;Q7Z7A4;Q7Z7A4-6;Q7Z7A4-4		-1.3453	-1.26712	-1.30864	-1.31132	-1.19495	-1.27667	-1.3342	-1.36477	-1.26445
TYK2	Non-receptor tyrosine-protein kinase TYK2	TYK2	0.428196	1.34555				7	6	6	5	4.2	4.2	133.65	0	7.4705	182350000	8	P29597	P29597		-1.6318	-1.68481	-1.81573	-1.83128	-1.79667	-1.70646	-1.81093	-1.7428	-1.75789
GSK3A	Glycogen synthase kinase-3 alpha	GSK3A	0.397882	1.31757				12	8	8	38.3	31.1	31.1	50.98	0	42.432	1556400000	18	P49840	P49840		0.0224237	0.0414877	-0.0150461	0.00245667	0.0482349	0.0740414	-0.057436	-0.0560722	-0.0758324
WNK3	Serine/threonine-protein kinase WNK3	WNK3	0.377142	1.29877				7	3	3	4.4	2.3	2.3	191.79	0	3.6297	42532000	5	Q9BYP7-3;Q9BYP7-4;Q9BYP7-2;Q9BYP7	Q9BYP7-3;Q9BYP7-4;Q9BYP7-2;Q9BYP7		-2.95328	-2.95274	-2.87729	-2.92521	-2.8754	-2.90205	-2.81742	-2.69269	-2.71835
EIF2AK4	Eukaryotic translation initiation factor 2-alpha kinase 4	EIF2AK4	0.367125	1.28978				18	18	18	12.9	12.9	12.9	186.91	0	45.287	1742200000	31	Q9P2K8;Q9P2K8-2;Q9P2K8-3	Q9P2K8;Q9P2K8-2		0.409096	0.410036	0.375161	0.358585	0.420179	0.344276	0.473072	0.510603	0.49797
PAK1	Serine/threonine-protein kinase PAK 1	PAK1	0.344016	1.26929				13	9	6	34.1	23.1	17.4	60.646	0	31.072	1878200000	24	Q13153;Q13153-2	Q13153;Q13153-2		0.493855	0.481472	0.461454	0.45867	0.527433	0.509794	0.490881	0.504393	0.502723
TAOK2	Serine/threonine-protein kinase TAO2	TAOK2	0.298734	1.23006				5	5	5	5.9	5.9	5.9	119.28	0	12.538	155460000	6	Q9UL54-2;Q9UL54-4;Q9UL54;Q9UL54-3	Q9UL54-2;Q9UL54-4;Q9UL54;Q9UL54-3		-2.05656	-2.07907	-2.13229	-2.20345	-2.10281	-2.06728	-2.04606	-2.04029	-2.1138
PRKDC	DNA-dependent protein kinase catalytic subunit	PRKDC	0.293067	1.22524				172	172	172	42.2	42.2	42.2	469.08	0	323.31	189000000000	789	P78527;P78527-2	P78527;P78527-2		5.80406	5.78409	5.81241	5.81888	5.81255	5.7937	6.03969	6.02873	6.03945
SRPK1	SRSF protein kinase 1	SRPK1	0.268714	1.20473				10	6	6	19.2	13.6	13.6	72.383	0	70.443	1435200000	20	Q96SB4-4;Q96SB4;Q96SB4-3	Q96SB4-4;Q96SB4;Q96SB4-3		-0.152398	-0.139843	-0.000824928	-0.0792503	-0.0322714	-0.0726929	0.10004	0.102497	0.143991
SRC	Proto-oncogene tyrosine-protein kinase Src	SRC	0.250708	1.18979				15	14	11	39	37.5	31.2	59.834	0	201.27	8933000000	42	P12931;P12931-2	P12931;P12931-2		1.88301	1.85968	1.87662	1.8736	1.84123	1.87824	1.61788	1.6205	1.56799
SMG1	Serine/threonine-protein kinase SMG1	SMG1	0.238918	1.18011				26	26	26	9	9	9	410.5	0	66.647	1763300000	39	Q96Q15;Q96Q15-2;Q96Q15-3;Q96Q15-4;Q6P435	Q96Q15;Q96Q15-2;Q96Q15-3;Q96Q15-4		0.790419	0.662365	0.664083	0.657495	0.694815	0.679535	0.879307	0.806179	0.821502
TLK1	Serine/threonine-protein kinase tousled-like 1	TLK1	0.188992	1.13997				5	5	2	7	7	3.1	77.109	0.00078319	2.5089	175790000	3	Q9UKI8-4;Q9UKI8-5;Q9UKI8;Q9UKI8-3;Q9UKI8-2	Q9UKI8-4;Q9UKI8-5;Q9UKI8;Q9UKI8-3;Q9UKI8-2		-2.6937	-2.66469	-2.48644	-2.63325	-2.62493	-2.69292	-3.01467	-3.05429	-2.904
CAMK1	Calcium/calmodulin-dependent protein kinase type 1	CAMK1	0.172841	1.12728				9	9	6	37.8	37.8	28.4	41.337	0	67.419	1664000000	21	Q14012	Q14012		0.679924	0.56934	0.589964	0.601961	0.657217	0.633024	0.740763	0.709656	0.724507
MAPK9	Mitogen-activated protein kinase 9	MAPK9	0.142171	1.10356				6	6	3	24.1	24.1	16.5	44.05	0	25.802	1007300000	11	P45984-2;P45984;P45984-3;P45984-4;P45984-5;P45983-5	P45984-2;P45984;P45984-3;P45984-4;P45984-5		0.131401	0.0714331	0.0305614	0.114574	0.0475502	0.113779	0.0173073	0.100292	0.113963
LMTK2	Serine/threonine-protein kinase LMTK2	LMTK2	0.136663	1.09936				2	2	2	1.7	1.7	1.7	164.9	0	5.1831	82447000	3	Q8IWU2	Q8IWU2		-2.37415	-2.19975	-2.28655	-2.25363	-2.30099	-2.37461	-2.49752	-2.56052	-2.63513
RPS6KB1	Ribosomal protein S6 kinase beta-1	RPS6KB1	0.129532	1.09394				5	5	5	14	14	14	51.016	0	16.48	704770000	9	P23443-4;P23443-3;P23443-2;P23443;P23443-5	P23443-4;P23443-3;P23443-2;P23443;P23443-5		-1.15192	-1.19725	-1.2521	-1.23855	-1.15806	-1.16346	-1.32573	-1.34668	-1.43018
CSNK1G1	Casein kinase I isoform gamma-1	CSNK1G1	0.127683	1.09254				6	2	2	18.1	8.7	8.7	45.413	0.0003962	2.7212	99157000	2	Q9HCP0-2;Q9HCP0	Q9HCP0-2;Q9HCP0		-6.18113	-5.17522	-6.41605	-5.91961	-6.07491	-6.20822	-5.77498	-6.06976	-6.25406
CIT	Citron Rho-interacting kinase	CIT	0.123504	1.08938				5	5	4	2.6	2.6	2.2	236.6	0	7.6971	134300000	5	O14578-4;O14578;O14578-3;O14578-2	O14578-4;O14578;O14578-3		-3.19788	-3.18096	-3.21922	-3.23073	-3.21968	-3.17	-1.68627	-1.70394	-1.7327
ATR	Serine/threonine-protein kinase ATR	ATR	0.118662	1.08573				4	4	4	2.2	2.2	2.2	294.22	0	7.0393	71312000	4	Q13535-2;Q13535-3;Q13535	Q13535-2;Q13535-3;Q13535		-6.50525	-6.66413	-6.59568	-6.55714	-6.62183	-6.53333	-6.38429	-6.29131	-6.88693
TRIM24	Transcription intermediary factor 1-alpha	TRIM24	0.0900502	1.06441				6	5	5	6.5	5.7	5.7	113.02	0	13.72	51408000	5	O15164-2;O15164	O15164-2;O15164		-1.6966	-1.83654	-1.83416	-1.7653	-1.66632	-1.87733	-1.5323	-1.56207	-1.59602
FER	Tyrosine-protein kinase Fer	FER	0.0818116	1.05835				8	8	6	11.8	11.8	9.5	94.637	0	20.372	548120000	11	P16591;P16591-2;P16591-3	P16591;P16591-2;P16591-3		-0.708128	-0.71438	-0.797708	-0.764773	-0.748051	-0.729489	-0.813743	-0.826831	-0.824271
ADCK4	AarF domain-containing protein kinase 4	ADCK4	0.0628632	1.04454				12	12	12	28.7	28.7	28.7	60.069	0	34.872	7826800000	21	Q96D53;Q96D53-2	Q96D53;Q96D53-2		-0.170907	-0.0758905	-0.236589	-0.232491	-0.109461	-0.107582	-0.297963	-0.250479	-0.215703
BCR	Breakpoint cluster region protein	BCR	0.0582013	1.04117				18	16	16	17.7	16.2	16.2	137.73	0	100.62	2844400000	38	P11274-2;P11274	P11274-2;P11274		0.961184	0.975069	0.997873	0.985846	0.980768	0.973434	0.943354	0.964506	0.944308
MARK2	Serine/threonine-protein kinase MARK2	MARK2	0.0554646	1.03919				19	19	13	28.7	28.7	20.8	83.112	0	49.809	2647600000	38	Q7KZI7-14;Q7KZI7-13;Q7KZI7-16;Q7KZI7-3;Q7KZI7-6;Q7KZI7-8;Q7KZI7;Q7KZI7-7;Q7KZI7-2;Q7KZI7-15;Q7KZI7-4;Q7KZI7-9;Q7KZI7-12;Q7KZI7-11;Q7KZI7-10;Q7KZI7-5	Q7KZI7-14;Q7KZI7-13;Q7KZI7-16;Q7KZI7-3;Q7KZI7-6;Q7KZI7-8;Q7KZI7;Q7KZI7-7;Q7KZI7-2;Q7KZI7-15;Q7KZI7-4;Q7KZI7-9;Q7KZI7-12;Q7KZI7-11;Q7KZI7-10;Q7KZI7-5		1.22496	1.21738	1.24287	1.25249	1.22215	1.21708	1.17505	1.16397	1.1278
CDK4	Cyclin-dependent kinase 4	CDK4	0.0438545	1.03086				9	8	8	39.3	36.6	36.6	33.729	0	18.561	818120000	13	P11802;P11802-2	P11802		-0.622322	-0.618901	-0.637486	-0.570518	-0.638621	-0.683082	-0.439244	-0.432549	-0.443089
PIK3R4	Phosphoinositide 3-kinase regulatory subunit 4	PIK3R4	0.0365115	1.02563				23	23	23	21.6	21.6	21.6	153.1	0	114.92	2607400000	44	Q99570	Q99570		1.10129	1.15126	1.1029	1.09976	1.13675	1.12537	1.01194	1.06019	0.991366
MINK1	Misshapen-like kinase 1	MINK1	0.0304643	1.02134				12	4	4	9.1	3	3	143.64	0	4.6729	124690000	5	Q8N4C8-5;Q8N4C8-2;Q8N4C8-3;Q8N4C8-4;Q8N4C8	Q8N4C8-5;Q8N4C8-2;Q8N4C8-3;Q8N4C8-4;Q8N4C8		-2.69352	-2.67938	-2.77438	-2.79337	-2.61583	-2.72169	-2.20892	-2.23833	-2.20607
RPS6KA1	Ribosomal protein S6 kinase alpha-1	RPS6KA1	0.0140531	1.00979				25	14	13	39.4	23.1	21.6	81.146	0	89.644	2616500000	29	Q15418-4;Q15418;Q15418-2;Q15418-3	Q15418-4;Q15418;Q15418-2;Q15418-3		1.2052	1.04712	1.09104	1.10999	1.12718	1.11258	1.18765	1.17595	1.17904
