# Supplementary material for: Proteome Landscape of Epithelial-to-Mesenchymal Transition (EMT) of Retinal Pigment Epithelium Shares Commonalities With Malignancy-Associated EMT
Source: Mol Cell Proteomics. 2021 Aug 27;20:100131. doi: 10.1016/j.mcpro.2021.100131 (PMC8482521; doi:10.1016/j.mcpro.2021.100131)
Supplement: Supplemental Table S12 [file mmc12.xlsx]

## Sheet: RPE EMT_Phosphatase
T: Protein names	T: Gene names	Phosphatase	0	1	2	3	4	5	6	7	8	C: Only identified by site	C: Reverse	C: Potential contaminant	N: Peptides	N: Razor + unique peptides	N: Unique peptides	N: Sequence coverage [%]	N: Unique + razor sequence coverage [%]	N: Unique sequence coverage [%]	N: Mol. weight [kDa]	N: Q-value	N: Score	N: Intensity	N: MS/MS count	T: Protein IDs	T: Majority protein IDs
Low molecular weight phosphotyrosine protein phosphatase	ACP1	ACP1	1.39075	1.44328	1.43385	1.30055	1.2864	1.3488	1.22647	1.29043	1.26549				9	9	3	62.7	62.7	19.6	18.042	0	154.52	13018000000	41	P24666;P24666-3;P24666-4	P24666;P24666-3
Lysosomal acid phosphatase	ACP2	ACP2	2.88433	2.8951	2.85854	2.63684	2.57195	2.61481	2.15382	2.1871	2.13981				11	11	11	27.7	27.7	27.7	48.344	0	193.11	20866000000	69	P11117;P11117-2	P11117
Tartrate-resistant acid phosphatase type 5	ACP5	ACP5	2.41617	2.59489	2.50948	1.72425	1.71823	1.77535	1.20229	1.28344	1.28245				8	8	8	32	32	32	36.598	0	109.47	33007000000	62	P13686	P13686
Lysophosphatidic acid phosphatase type 6	ACP6	ACP6	1.66358	1.66072	1.70467	1.71081	1.67164	1.75139	1.19584	1.17911	1.16539				6	6	6	23.6	23.6	23.6	48.854	0	75.646	2329300000	15	Q9NPH0;Q9NPH0-2	Q9NPH0;Q9NPH0-2
Bisphosphoglycerate mutase	BPGM	BPGM	-0.261819	-0.325668	-0.371003	-0.38837	-0.304422	-0.332846	-0.493839	-0.508947	-0.481759				9	9	9	36.7	36.7	36.7	30.005	0	13.042	1338200000	19	P07738	P07738
3(2),5-bisphosphate nucleotidase 1	BPNT1	BPNT1	2.96014	2.8366	2.9203	2.98037	2.93348	2.98193	2.90022	2.87363	2.84482				12	12	12	50.3	50.3	50.3	33.392	0	157.75	17369000000	75	O95861;O95861-4;O95861-2;O95861-3	O95861;O95861-4;O95861-2;O95861-3
Calcyclin-binding protein	CACYBP	CACYBP	2.94633	2.85173	2.91606	3.08127	3.03873	3.08126	3.40823	3.42908	3.45604				18	18	18	67.5	67.5	67.5	26.21	0	168.37	38442000000	104	Q9HB71;Q9HB71-3;Q9HB71-2	Q9HB71;Q9HB71-3
Serine/threonine-protein phosphatase CPPED1	CPPED1	CPPED1	1.75069	1.68742	1.69177	1.70445	1.6901	1.68449	1.52421	1.55771	1.57417				11	11	11	48.7	48.7	48.7	35.548	0	208.37	6445100000	45	Q9BRF8;Q9BRF8-2;Q9BRF8-3	Q9BRF8;Q9BRF8-2
CTD nuclear envelope phosphatase 1	CTDNEP1	CTDNEP1	-2.20667	-2.2918	-2.10256	-2.23255	-2.1986	-2.17774	-2.27514	-2.24522	-2.16176				2	2	2	7.8	7.8	7.8	28.377	0	4.4401	150020000	3	O95476	O95476
RNA polymerase II subunit A C-terminal domain phosphatase	CTDP1	CTDP1	0.142147	0.0925159	0.145742	0.160948	0.190399	0.233812	0.237726	0.244724	0.256179				10	10	10	13.5	13.5	13.5	93.484	0	45.548	735070000	18	Q9Y5B0-4;Q9Y5B0	Q9Y5B0-4;Q9Y5B0
Carboxy-terminal domain RNA polymerase II polypeptide A small phosphatase 1	CTDSP1	CTDSP1	-1.42669	-1.46927	-1.38775	-1.41556	-1.42751	-1.54434	-1.56283	-1.57758	-1.5057				3	3	2	12.3	12.3	7.7	29.075	0	3.9149	153960000	4	Q9GZU7-2;Q9GZU7;Q9GZU7-3	Q9GZU7-2;Q9GZU7;Q9GZU7-3
CTD small phosphatase-like protein 2	CTDSPL2	CTDSPL2	-0.748319	-0.71943	-0.654806	-0.698807	-0.684309	-0.751572	-0.723502	-0.826051	-0.769628				5	5	5	15.5	15.5	15.5	52.998	0	7.4474	200420000	8	Q05D32;Q05D32-2	Q05D32;Q05D32-2
Dual specificity protein phosphatase 12	DUSP12	DUSP12	-3.59514	-3.58972	-3.52582	-3.18149	-3.3793	-3.20835	-3.09098	-2.99524	-2.98581				2	2	2	8.5	8.5	8.5	37.687	0	5.4714	195820000	2	Q9UNI6	Q9UNI6
Dual specificity protein phosphatase 23	DUSP23	DUSP23	0.157245	0.116879	0.143218	0.148933	0.120285	0.11437	0.0655479	0.0637417	-0.00307941				8	8	8	62	62	62	16.588	0	19.557	1547600000	19	Q9BVJ7	Q9BVJ7
Dual specificity protein phosphatase 3	DUSP3	DUSP3	1.77662	1.66081	1.67717	1.94039	1.9309	1.89789	1.90725	1.9029	1.90429				7	7	7	48.1	48.1	48.1	20.478	0	177.07	7201100000	36	P51452;P51452-2	P51452;P51452-2
Enolase-phosphatase E1	ENOPH1	ENOPH1	2.57832	2.51021	2.52036	2.54569	2.48803	2.54286	2.31474	2.27318	2.22404				13	13	13	62.5	62.5	62.5	28.932	0	204.06	13372000000	47	Q9UHY7;Q9UHY7-2	Q9UHY7;Q9UHY7-2
Bifunctional epoxide hydrolase 2;Cytosolic epoxide hydrolase 2;Lipid-phosphate phosphatase	EPHX2	EPHX2	3.52616	3.53671	3.57468	3.47994	3.44775	3.48362	2.92682	2.92048	2.87449				22	22	22	57.7	57.7	57.7	62.615	0	277.62	22734000000	86	P34913;P34913-2;P34913-3	P34913;P34913-2;P34913-3
Laforin	EPM2A	EPM2A	-1.72666	-1.64434	-1.74781	-1.88735	-1.8997	-1.77631	-2.27634	-2.21261	-2.30182				2	2	2	16.9	16.9	16.9	20.255	0.00026511	2.8032	404020000	5	O95278-7;O95278-8;O95278-3;O95278;O95278-6;O95278-2	O95278-7;O95278-8;O95278-3;O95278;O95278-6;O95278-2
Eyes absent homolog 3	EYA3	EYA3	-2.11661	-2.28144	-2.23413	-1.96551	-2.08987	-1.98061	-2.13907	-2.08883	-2.24093				3	3	3	6.7	6.7	6.7	48.652	0	20.703	455590000	5	Q99504-2;Q99504-4;Q99504-5;Q99504-3;Q99504	Q99504-2;Q99504-4;Q99504-5;Q99504-3;Q99504
Fructose-1,6-bisphosphatase 1	FBP1	FBP1	-1.78575	-1.84575	-1.84369	-1.92396	-1.92556	-2.09224	-2.45756	-2.53261	-2.55068				6	4	4	19.2	13.9	13.9	36.842	0	17.738	180050000	5	P09467	P09467
Fructose-1,6-bisphosphatase isozyme 2	FBP2	FBP2	2.58369	2.48878	2.44758	2.62185	2.58231	2.70286	1.87752	1.86452	1.83212				12	12	10	30.4	30.4	25.1	36.743	0	116.32	9270600000	56	O00757	O00757
Polyphosphoinositide phosphatase	FIG4	FIG4	-0.150359	-0.194278	-0.115047	-0.263268	-0.350843	-0.34761	-0.63222	-0.573609	-0.572001				12	12	12	15	15	15	103.63	0	32.899	900640000	18	Q92562	Q92562
Cyclin-G-associated kinase	GAK	GAK	2.04605	2.01715	2.02362	2.09377	2.07954	2.09116	2.16307	2.20534	2.18241				29	29	29	27.2	27.2	27.2	143.19	0	323.31	5802100000	65	O14976;O14976-2	O14976;O14976-2
Very-long-chain (3R)-3-hydroxyacyl-CoA dehydratase 1	HACD1	HACD1	-2.60723	-2.48721	-2.47799	-2.88985	-2.72045	-2.96718	-2.89217	-3.07883	-2.97113				2	2	2	4.5	4.5	4.5	32.387	0	6.6293	647280000	3	B0YJ81	B0YJ81
Very-long-chain (3R)-3-hydroxyacyl-CoA dehydratase 2	HACD2	HACD2	-0.930958	-1.00333	-0.842269	-0.483385	-0.692102	-0.702941	-0.57157	-0.593844	-0.61496				4	4	4	9.1	9.1	9.1	28.368	0	13.917	928130000	8	Q6Y1H2	Q6Y1H2
Very-long-chain (3R)-3-hydroxyacyl-CoA dehydratase 3	HACD3	HACD3	1.55484	1.57126	1.59043	1.23949	1.24591	1.28069	1.01621	1.0267	0.952834				7	7	7	21.5	21.5	21.5	43.159	0	47.185	12824000000	31	Q9P035;Q9P035-2	Q9P035;Q9P035-2
Haloacid dehalogenase-like hydrolase domain-containing protein 2	HDHD2	HDHD2	0.617048	0.715343	0.742447	0.672682	0.642014	0.652576	0.292147	0.35371	0.311355				6	6	6	41.3	41.3	41.3	28.536	0	37.198	6044200000	21	Q9H0R4;Q9H0R4-2	Q9H0R4;Q9H0R4-2
Haloacid dehalogenase-like hydrolase domain-containing protein 3	HDHD3	HDHD3	0.111098	0.103346	0.0834465	-0.00971794	-0.0941744	-0.112553	-0.369063	-0.428066	-0.405428				8	8	8	49	49	49	28	0	38.786	4152200000	23	Q9BSH5	Q9BSH5
Integrin-linked kinase-associated serine/threonine phosphatase 2C	ILKAP	ILKAP	0.524183	0.481312	0.531446	0.81143	0.805223	0.778126	1.00529	1.00398	0.964124				9	9	9	20.2	20.2	20.2	42.906	0	22.582	2435300000	21	Q9H0C8	Q9H0C8
Inositol monophosphatase 1	IMPA1	IMPA1	2.37779	2.33486	2.34152	2.31976	2.29538	2.28377	2.10653	2.13553	2.1099				18	18	18	61.4	61.4	61.4	30.188	0	136.61	13073000000	72	P29218;P29218-3;P29218-2	P29218;P29218-3;P29218-2
Inositol monophosphatase 2	IMPA2	IMPA2	-0.428657	-0.464134	-0.371003	-0.605886	-0.540984	-0.568205	-0.682573	-0.647539	-0.598113				5	5	5	13	13	13	28.511	0	4.9571	1475700000	10	O14732-2;O14732	O14732-2;O14732
Inositol monophosphatase 3	IMPAD1	IMPAD1	1.48238	1.52698	1.52218	1.62427	1.62185	1.62948	1.70508	1.67989	1.65771				11	11	11	35.4	35.4	35.4	38.681	0	216.46	2785700000	29	Q9NX62	Q9NX62
Inositol polyphosphate 1-phosphatase	INPP1	INPP1	-0.146228	-0.090209	-0.126667	0.215353	0.227127	0.295168	-0.0803585	-0.0350428	-0.02005				6	6	6	19.3	19.3	19.3	43.998	0	109.12	1161600000	12	P49441	P49441
Type I inositol 3,4-bisphosphate 4-phosphatase	INPP4A	INPP4A	-3.6451	-3.52415	-3.46129	-3.89438	-3.73608	-3.83473	-3.89604	-3.98127	-3.95054				2	2	2	3.1	3.1	3.1	105.7	0	6.2123	81821000	3	Q96PE3-2;Q96PE3-4;Q96PE3-3;Q96PE3	Q96PE3-2;Q96PE3-4;Q96PE3-3;Q96PE3
Type II inositol 3,4-bisphosphate 4-phosphatase	INPP4B	INPP4B	-1.02581	-1.00299	-0.948358	-0.595326	-0.575223	-0.618734	-0.476888	-0.440812	-0.442862				8	8	8	10.2	10.2	10.2	104.74	0	32.69	640990000	12	O15327;O15327-2	O15327
Type I inositol 1,4,5-trisphosphate 5-phosphatase	INPP5A	INPP5A	-1.24959	-1.19252	-1.24277	-1.42247	-1.36611	-1.34761	-1.41956	-1.40855	-1.35793				4	4	4	8.5	8.5	8.5	47.819	0	4.9028	297100000	5	Q14642	Q14642
Phosphatidylinositide phosphatase SAC2	INPP5F	INPP5F	-2.12471	-2.0552	-2.1135	-1.86863	-1.91495	-1.93768	-1.61414	-1.60234	-1.62544				10	10	10	9.4	9.4	9.4	128.41	0	13.583	309160000	14	Q9Y2H2;Q9Y2H2-4;Q9Y2H2-3;Q9Y2H2-2	Q9Y2H2
Inositol polyphosphate 5-phosphatase K	INPP5K	INPP5K	2.00484	2.12307	2.16057	1.95682	1.89685	1.91956	1.3808	1.43575	1.44533				12	12	12	32	32	32	42.783	0	51.495	6041800000	46	Q9BT40-2;Q9BT40;Q15735-3;Q15735-2;Q15735	Q9BT40-2;Q9BT40
Phosphatidylinositol 3,4,5-trisphosphate 5-phosphatase 2	INPPL1	INPPL1	1.78813	1.72499	1.78011	1.69875	1.67101	1.62925	1.6439	1.67757	1.6393				26	26	24	22.9	22.9	21.5	138.6	0	217.27	4903900000	52	O15357;O15357-2;Q92835-2;Q92835;Q7Z7G1-3	O15357;O15357-2
Phospholysine phosphohistidine inorganic pyrophosphate phosphatase	LHPP	LHPP	1.64582	1.59207	1.59747	1.37284	1.3708	1.39847	0.831818	0.868792	0.823524				8	8	8	40	40	40	29.165	0	53.596	8550500000	36	Q9H008;Q9H008-2	Q9H008;Q9H008-2
Phosphatidate phosphatase LPIN1	LPIN1	LPIN1	-0.432174	-0.480058	-0.420609	-0.179928	-0.201592	-0.244932	-0.00310707	-0.0386534	-0.0556669				9	9	9	14.8	14.8	14.8	98.663	0	35.847	1249200000	16	Q14693;Q14693-2;Q14693-3;Q14693-5;Q14693-7;Q14693-4;Q92539;Q14693-6	Q14693;Q14693-2;Q14693-3;Q14693-5;Q14693-7;Q14693-4
Magnesium-dependent phosphatase 1	MDP1	MDP1	0.185083	0.122047	0.227295	0.126511	0.138235	0.141155	-0.0751724	-0.0895338	-0.0805149				6	6	6	30.1	30.1	30.1	20.109	0	14.503	3475500000	14	Q86V88;Q86V88-2;Q86V88-3	Q86V88;Q86V88-2;Q86V88-3
Multiple inositol polyphosphate phosphatase 1	MINPP1	MINPP1	0.261428	0.201725	0.278678	0.476709	0.439802	0.420557	0.711433	0.707418	0.708589				6	6	6	15	15	15	55.051	0	24.582	1188300000	18	Q9UNW1;Q9UNW1-4;Q9UNW1-3;Q9UNW1-2	Q9UNW1;Q9UNW1-4
Myotubularin	MTM1	MTM1	-0.425919	-0.445872	-0.448508	-0.49252	-0.491615	-0.517186	-0.500659	-0.440178	-0.522864				9	8	8	16.6	15	15	66.053	0	27.817	1108900000	16	Q13496-2;Q13496	Q13496-2;Q13496
Myotubularin-related protein 1	MTMR1	MTMR1	1.07662	1.01846	1.05723	1.04422	1.04779	1.05875	1.00918	0.993385	1.00854				12	12	12	22.6	22.6	22.6	74.677	0	31.75	2874200000	25	Q13613;Q13613-2	Q13613;Q13613-2
Myotubularin-related protein 10	MTMR10	MTMR10	-0.583343	-0.663637	-0.59237	-0.220997	-0.193715	-0.248621	-0.03479	-0.0304575	-0.00971413				10	10	10	16	16	16	88.272	0	36.604	955300000	15	Q9NXD2;Q9NXD2-2;Q9NXD2-3	Q9NXD2;Q9NXD2-2
Myotubularin-related protein 12	MTMR12	MTMR12	1.50327	1.55262	1.50709	1.50781	1.54098	1.53512	1.26949	1.33286	1.29902				11	11	11	25.9	25.9	25.9	73.231	0	110.06	1849300000	21	Q9C0I1-3;Q9C0I1-2;Q9C0I1	Q9C0I1-3;Q9C0I1-2;Q9C0I1
Myotubularin-related protein 14	MTMR14	MTMR14	-3.54136	-3.52782	-3.25983	-3.4194	-3.50525	-3.50533	-3.54467	-3.42165	-3.53924				2	2	2	4.8	4.8	4.8	60.034	0	6.3048	18433000	2	Q8NCE2-3;Q8NCE2-2;Q8NCE2	Q8NCE2-3;Q8NCE2-2;Q8NCE2
Myotubularin-related protein 2	MTMR2	MTMR2	-0.319306	-0.35038	-0.295113	-0.172295	-0.148095	-0.112988	-0.0993271	-0.0479755	-0.072444				12	11	9	20.2	19	16.5	73.38	0	22.121	1766500000	23	Q13614;Q13614-2	Q13614;Q13614-2
Myotubularin-related protein 3	MTMR3	MTMR3	-1.12847	-1.23574	-1.21998	-1.25818	-1.2402	-1.238	-1.14084	-1.05965	-1.06784				7	7	7	5.4	5.4	5.4	129.44	0	16.486	342930000	11	Q13615-3;Q13615-2;Q13615;Q9NYA4	Q13615-3;Q13615-2;Q13615
Myotubularin-related protein 6	MTMR6	MTMR6	-0.42912	-0.389395	-0.405534	-0.11541	-0.0823183	-0.0800362	0.0212631	0.0667381	0.0342855				8	8	8	13.5	13.5	13.5	71.967	0	32.155	718860000	14	Q9Y217;Q9Y217-2	Q9Y217;Q9Y217-2
Myotubularin-related protein 8	MTMR8	MTMR8	-0.834677	-0.809563	-0.904305	-0.959767	-0.913615	-0.950549	-1.38216	-1.33408	-1.37119				4	4	4	6.8	6.8	6.8	78.918	0	16.231	213600000	7	Q96EF0;Q96EF0-2	Q96EF0;Q96EF0-2
Myotubularin-related protein 9	MTMR9	MTMR9	0.871687	0.840265	0.850616	0.999166	1.02463	0.956106	0.877853	0.927858	0.884212				10	10	10	20	20	20	63.461	0	67.834	2102400000	25	Q96QG7;Q96QG7-2	Q96QG7;Q96QG7-2
5(3)-deoxyribonucleotidase, cytosolic type	NT5C	NT5C	0.813316	0.770283	0.887972	0.872416	0.808758	0.819216	0.491043	0.488684	0.496263				7	7	7	48.8	48.8	48.8	23.382	0	24.345	3446500000	25	Q8TCD5;Q8TCD5-2	Q8TCD5
Cytosolic purine 5-nucleotidase	NT5C2	NT5C2	1.69377	1.73593	1.69755	1.83386	1.81912	1.79929	1.93719	1.91031	1.91483				11	11	11	25.5	25.5	25.5	64.969	0	98.892	4590900000	26	P49902;P49902-2	P49902;P49902-2
Cytosolic 5-nucleotidase 3A	NT5C3A	NT5C3A	1.35835	1.36065	1.38915	1.96434	1.96235	1.95441	1.92463	1.94185	1.91185				13	13	13	46.1	46.1	46.1	37.948	0	69.338	1809800000	27	Q9H0P0;Q9H0P0-3;Q9H0P0-2;Q9H0P0-1	Q9H0P0;Q9H0P0-3;Q9H0P0-2;Q9H0P0-1
5-nucleotidase domain-containing protein 1	NT5DC1	NT5DC1	2.37458	2.35028	2.33644	2.4173	2.40469	2.41052	2.37368	2.41605	2.4136				18	18	18	45.3	45.3	45.3	51.844	0	98.829	8786700000	59	Q5TFE4;Q5TFE4-2	Q5TFE4;Q5TFE4-2
5-nucleotidase domain-containing protein 2	NT5DC2	NT5DC2	1.2214	1.17211	1.16241	0.915485	0.890015	0.870008	1.06252	1.12302	1.1444				13	13	13	31.9	31.9	31.9	60.718	0	26.205	4600900000	31	Q9H857;Q9H857-2;Q9H857-3;Q9H857-4	Q9H857;Q9H857-2;Q9H857-3;Q9H857-4
5-nucleotidase domain-containing protein 3	NT5DC3	NT5DC3	1.3041	1.35082	1.30194	1.11464	1.09683	1.18174	1.01845	1.0754	1.04447				14	14	14	25.2	25.2	25.2	54.664	0	56.977	5042300000	29	Q86UY8-2;Q86UY8	Q86UY8-2;Q86UY8
5-nucleotidase	NT5E	NT5E	-0.840262	-0.819732	-0.921981	-0.610641	-0.558474	-0.574969	-0.237431	-0.191824	-0.246518				3	3	3	8.4	8.4	8.4	57.948	0	9.1059	327100000	5	P21589-2;P21589	P21589-2;P21589
Inositol polyphosphate 5-phosphatase OCRL-1	OCRL	OCRL	0.935698	0.918564	0.939066	0.908304	0.932869	0.876495	1.1431	1.13797	1.17186				14	14	14	16	16	16	103.23	0	66.519	2226600000	27	Q01968-2;Q01968	Q01968-2;Q01968
Paladin	PALD1	PALD1	-3.51722	-3.59734	-3.56275	-3.90815	-3.87381	-3.80149	-3.94814	-3.86549	-4.02751				5	5	5	5.8	5.8	5.8	96.753	0	9.3875	195300000	5	Q9ULE6	Q9ULE6
[Pyruvate dehydrogenase [acetyl-transferring]]-phosphatase 1, mitochondrial	PDP1	PDP1	-2.32569	-2.11867	-2.15569	-1.71092	-2.08545	-1.94294	-1.8539	-1.9553	-1.94794				5	5	5	12.7	12.7	12.7	61.053	0	10.059	659420000	6	Q9P0J1;Q9P0J1-2	Q9P0J1;Q9P0J1-2
Pyridoxal phosphate phosphatase	PDXP	PDXP	0.680676	0.647053	0.691832	0.819405	0.820436	0.762047	0.590359	0.610844	0.529336				7	7	7	31.1	31.1	31.1	31.698	0	34.918	2911300000	24	Q96GD0	Q96GD0
6-phosphofructo-2-kinase/fructose-2,6-bisphosphatase 3;6-phosphofructo-2-kinase;Fructose-2,6-bisphosphatase	PFKFB3	PFKFB3	-0.138378	-0.41553	-0.281212	-0.33189	-0.231254	-0.276802	0.330107	0.316015	0.280236				9	8	8	19.3	17.3	17.3	58.876	0	10.229	6913000000	15	Q16875-2;Q16875;Q16875-3;Q16875-4	Q16875-2;Q16875;Q16875-3;Q16875-4
6-phosphofructo-2-kinase/fructose-2,6-bisphosphatase 4;6-phosphofructo-2-kinase;Fructose-2,6-bisphosphatase	PFKFB4	PFKFB4	-0.282738	-0.174064	-0.114154	-0.535192	-0.461288	-0.535617	-0.396701	-0.505898	-0.483191				7	5	4	21.7	17.3	13.6	49.707	0	33.337	355530000	7	Q16877-2;Q16877-3;Q16877	Q16877-2;Q16877-3;Q16877
Phosphoglycerate mutase 1	PGAM1	PGAM1	4.85732	4.77064	4.83802	4.98419	4.89703	4.89846	4.77306	4.74379	4.70133				18	18	11	76	76	55.5	28.804	0	323.31	192840000000	320	P18669;Q8N0Y7	P18669
Phosphoglycerate mutase 2	PGAM2	PGAM2	-1.04444	-1.02505	-1.04392	-0.974466	-1.01182	-1.00862	-1.31638	-1.37279	-1.44776				12	5	5	44.3	23.7	23.7	28.766	0	13.886	777600000	9	P15259	P15259
Serine/threonine-protein phosphatase PGAM5, mitochondrial	PGAM5	PGAM5	1.04306	1.02547	1.08562	1.38383	1.43959	1.42172	1.60205	1.59996	1.59626				12	12	12	43.6	43.6	43.6	32.004	0	38.995	5326100000	38	Q96HS1;Q96HS1-2	Q96HS1;Q96HS1-2
Phosphoglycolate phosphatase	PGP	PGP	0.985518	1.00321	1.02591	1.19167	1.15104	1.14443	1.33215	1.32443	1.31003				12	12	12	45.5	45.5	45.5	34.006	0	64.225	5128700000	46	A6NDG6	A6NDG6
PH domain leucine-rich repeat-containing protein phosphatase 2	PHLPP2	PHLPP2	-2.66781	-2.77291	-2.89464	-2.66038	-2.5035	-2.57081	-2.71676	-2.6944	-2.68431				2	2	2	3	3	3	139.39	0.00052583	2.6462	49925000	2	Q6ZVD8-3;Q6ZVD8	Q6ZVD8-3;Q6ZVD8
14 kDa phosphohistidine phosphatase	PHPT1	PHPT1	3.35639	3.30321	3.34427	3.14267	3.17459	3.28304	2.82191	2.81857	2.77401				11	11	11	83.2	83.2	83.2	13.832	0	83.574	54431000000	96	Q9NRX4;Q9NRX4-2	Q9NRX4;Q9NRX4-2
Bifunctional polynucleotide phosphatase/kinase;Polynucleotide 3-phosphatase;Polynucleotide 5-hydroxyl-kinase	PNKP	PNKP	0.432787	0.436901	0.448359	0.290241	0.326385	0.294334	0.68508	0.683971	0.671731				12	12	12	25.9	25.9	25.9	57.076	0	45.605	2605200000	24	Q96T60;Q96T60-2	Q96T60;Q96T60-2
Inositol hexakisphosphate and diphosphoinositol-pentakisphosphate kinase 1	PPIP5K1	PPIP5K1	-1.51794	-1.49604	-1.44436	-1.53008	-1.52812	-1.59005	-1.73451	-1.5672	-1.56973				6	3	3	5.7	2.6	2.6	133.45	0.0099413	1.2398	424380000	7	Q6PFW1-5;Q6PFW1-7;Q6PFW1-4;Q6PFW1-3;Q6PFW1-2;Q6PFW1;Q6PFW1-6	Q6PFW1-5;Q6PFW1-7;Q6PFW1-4;Q6PFW1-3;Q6PFW1-2;Q6PFW1;Q6PFW1-6
Inositol hexakisphosphate and diphosphoinositol-pentakisphosphate kinase 2	PPIP5K2	PPIP5K2	-0.794876	-0.802384	-0.721687	-0.6709	-0.685694	-0.752557	-0.673429	-0.707838	-0.707952				14	14	11	11.7	11.7	8.7	138.1	0	19.287	602420000	19	O43314-2;O43314	O43314-2;O43314
Protein phosphatase 1A	PPM1A	PPM1A	0.598436	0.432003	0.475572	0.625286	0.584705	0.609373	0.419096	0.463976	0.46663				14	13	13	41.6	39.3	39.3	42.447	0	29.253	2976000000	31	P35813;P35813-3;P35813-2	P35813;P35813-3;P35813-2
Protein phosphatase 1B	PPM1B	PPM1B	1.60133	1.50972	1.56418	1.71731	1.75291	1.73022	1.64397	1.61844	1.58835				16	16	15	39.9	39.9	38	52.642	0	101.38	8124200000	48	O75688;O75688-4;O75688-2;O75688-5;O75688-3	O75688;O75688-4;O75688-2;O75688-5;O75688-3
Protein phosphatase 1F	PPM1F	PPM1F	0.662527	0.667877	0.589184	0.6236	0.551125	0.637732	0.468561	0.526287	0.593972				11	11	11	33.3	33.3	33.3	49.83	0	20.728	2601500000	25	P49593;P49593-2	P49593;P49593-2
Protein phosphatase 1G	PPM1G	PPM1G	2.24839	2.20058	2.20849	2.78618	2.81213	2.80681	3.07257	3.05437	3.04693				22	22	22	49.5	49.5	49.5	59.271	0	323.31	14574000000	93	O15355	O15355
Protein phosphatase 1H	PPM1H	PPM1H	1.29559	1.22803	1.2731	1.10202	1.12404	1.12378	0.769991	0.754665	0.750991				7	7	7	17.9	17.9	17.9	56.447	0	24.79	1310700000	21	Q9ULR3	Q9ULR3
Protein phosphatase 1L	PPM1L	PPM1L	-3.63837	-3.63999	-3.64339	-3.76684	-3.55858	-3.65234	-3.92525	-3.89558	-3.98611				2	2	2	6.1	6.1	6.1	41.053	0	4.413	261080000	3	Q5SGD2;Q5SGD2-2;Q5SGD2-4;Q5SGD2-3	Q5SGD2;Q5SGD2-2;Q5SGD2-4;Q5SGD2-3
Serine/threonine-protein phosphatase PP1-alpha catalytic subunit	PPP1CA	PPP1CA	3.21968	3.24368	3.25892	3.14582	3.11236	3.13139	3.41184	3.50441	3.54362				17	17	5	63.9	63.9	20.6	37.512	0	126.4	51120000000	89	P62136;P62136-2;P62136-3	P62136;P62136-2;P62136-3
Serine/threonine-protein phosphatase PP1-beta catalytic subunit	PPP1CB	PPP1CB	1.51747	1.43204	1.49206	1.61293	1.51052	1.65066	1.62336	1.73743	1.68214				16	7	7	62.1	30.6	30.6	37.186	0	85.232	12966000000	28	P62140	P62140
Serine/threonine-protein phosphatase PP1-gamma catalytic subunit	PPP1CC	PPP1CC	-0.356568	-0.324129	-0.377992	-0.101198	-0.131936	-0.0284481	-0.175662	-0.0667171	-0.117107				15	3	3	61.9	17.6	17.6	36.983	0	61.305	3185000000	17	P36873;P36873-2	P36873;P36873-2
Serine/threonine-protein phosphatase 2A catalytic subunit alpha isoform	PPP2CA	PPP2CA	2.49887	2.49513	2.50948	2.63374	2.61126	2.62836	2.70309	2.76852	2.77477				15	15	2	61.5	61.5	6.8	35.594	0	256.44	30120000000	100	P67775;P67775-2	P67775;P67775-2
Serine/threonine-protein phosphatase 2A catalytic subunit beta isoform	PPP2CB	PPP2CB	-0.00963879	-0.0444717	-0.0392494	0.123062	0.113054	0.183784	0.123009	0.237768	0.169658				15	2	2	61.5	6.8	6.8	35.575	0	13.798	1699600000	14	P62714	P62714
Serine/threonine-protein phosphatase 2B catalytic subunit alpha isoform	PPP3CA	PPP3CA	0.847921	0.821327	0.878326	0.808861	0.790998	0.809755	0.694639	0.661842	0.648765				12	12	6	27.8	27.8	12.9	57.658	0	51.623	6600300000	38	Q08209-2;Q08209-3;Q08209;Q08209-5;Q08209-4	Q08209-2;Q08209-3;Q08209;Q08209-5;Q08209-4
Serine/threonine-protein phosphatase 2B catalytic subunit beta isoform	PPP3CB	PPP3CB	-0.418923	-0.336983	-0.435884	-0.504833	-0.431437	-0.426391	-0.518334	-0.517306	-0.524304				10	4	4	24.3	9.5	9.5	58.013	0	15.249	1103200000	13	P16298-2;P16298-3;P16298;P16298-4	P16298-2;P16298-3;P16298;P16298-4
Serine/threonine-protein phosphatase 2B catalytic subunit gamma isoform	PPP3CC	PPP3CC	-0.192112	-0.20702	-0.203897	-0.143553	-0.132421	-0.0958519	-0.362732	-0.318289	-0.344997				8	5	5	15.3	9.6	9.6	57.073	0	9.253	668770000	11	P48454-2;P48454;P48454-3	P48454-2;P48454;P48454-3
Serine/threonine-protein phosphatase 4 catalytic subunit	PPP4C	PPP4C	1.02851	1.07138	1.01104	1.08489	1.0754	1.08337	1.21039	1.13007	1.16049				9	7	7	40.4	35.5	35.5	35.08	0	63.634	4134900000	23	P60510	P60510
Serine/threonine-protein phosphatase 5	PPP5C	PPP5C	2.93275	2.90117	2.93824	3.0126	3.03854	3.04674	3.02004	3.02987	3.06239				27	27	27	54.9	54.9	54.9	56.878	0	294.49	25200000000	120	P53041;E7EU14	P53041
Serine/threonine-protein phosphatase 6 catalytic subunit;Serine/threonine-protein phosphatase 6 catalytic subunit, N-terminally processed	PPP6C	PPP6C	2.56612	2.33768	2.2801	2.52495	2.43007	2.55087	2.46899	2.55916	2.55462				15	15	15	46.2	46.2	46.2	35.144	0	159.22	13255000000	59	O00743;O00743-2;O00743-3	O00743;O00743-2;O00743-3
Protein phosphatase PTC7 homolog	PPTC7	PPTC7	-3.18948	-3.05367	-3.25386	-3.01045	-2.81854	-3.0036	-3.21909	-3.19125	-3.30135				3	3	3	15.5	15.5	15.5	32.645	0	12.919	150270000	4	Q8NI37	Q8NI37
Phosphoserine phosphatase	PSPH	PSPH	-1.69066	-1.59432	-1.66041	-1.55389	-1.59267	-1.60833	-1.64647	-1.61829	-1.72322				5	5	5	27.6	27.6	27.6	25.007	0	7.8498	1414000000	7	P78330	P78330
Phosphatidylinositol 3,4,5-trisphosphate 3-phosphatase and dual-specificity protein phosphatase PTEN	PTEN	PTEN	-0.92153	-0.888022	-0.760163	-0.71095	-0.776179	-0.705711	-0.956684	-0.862934	-0.941286				3	3	3	8.9	8.9	8.9	47.166	0	10.039	205900000	3	P60484;P60484-2	P60484;P60484-2
Protein tyrosine phosphatase type IVA 2	PTP4A2	PTP4A2	-2.91279	-2.86646	-2.8158	-2.98444	-2.69858	-2.80777	-2.70465	-2.79675	-2.79631				3	3	2	18	18	12.6	19.127	0	11.055	1141600000	5	Q12974;Q12974-2;Q12974-4;Q12974-3	Q12974;Q12974-2;Q12974-4
Protein tyrosine phosphatase type IVA 3	PTP4A3	PTP4A3	0.525957	0.488537	0.601776	-0.194069	-0.208211	-0.267025	-0.635921	-0.644398	-0.656942				5	5	5	27.7	27.7	27.7	19.535	0	15.047	792040000	11	O75365;O75365-2;O75365-3	O75365;O75365-2
Phosphatidylglycerophosphatase and protein-tyrosine phosphatase 1	PTPMT1	PTPMT1	0.846167	0.866329	0.836922	0.66221	0.650902	0.691809	0.228544	0.270965	0.270444				10	10	10	51.2	51.2	51.2	22.843	0	26.26	3201000000	25	Q8WUK0;Q8WUK0-2;Q8WUK0-3	Q8WUK0;Q8WUK0-2
Tyrosine-protein phosphatase non-receptor type 1	PTPN1	PTPN1	2.70093	2.73953	2.74483	2.76852	2.75968	2.78238	2.69619	2.71792	2.72049				23	23	23	58.2	58.2	58.2	49.966	0	117.4	13004000000	91	P18031	P18031
Tyrosine-protein phosphatase non-receptor type 11	PTPN11	PTPN11	3.09433	3.04075	3.05498	3.28214	3.24793	3.31605	3.23442	3.2611	3.28766				30	30	30	54	54	54	68.01	0	218.22	14834000000	99	Q06124-2;Q06124;Q06124-3	Q06124-2;Q06124;Q06124-3
Tyrosine-protein phosphatase non-receptor type 12	PTPN12	PTPN12	0.434933	0.415806	0.439477	0.746307	0.761599	0.740107	0.923765	0.960838	0.91451				11	11	11	20.5	20.5	20.5	88.105	0	124.64	1522700000	23	Q05209;Q05209-2;Q05209-3	Q05209;Q05209-2;Q05209-3
Tyrosine-protein phosphatase non-receptor type 13	PTPN13	PTPN13	1.05774	1.06017	1.03824	0.799236	0.816427	0.805161	0.625031	0.621107	0.616357				26	26	26	13.3	13.3	13.3	274.93	0	97.971	4546900000	35	Q12923-3;Q12923;Q12923-4;Q12923-2	Q12923-3;Q12923;Q12923-4;Q12923-2
Tyrosine-protein phosphatase non-receptor type 14	PTPN14	PTPN14	-0.179066	-0.163014	-0.0336552	-0.00503349	0.0631084	0.0497684	-0.26634	-0.253458	-0.28145				12	12	12	10.7	10.7	10.7	135.26	0	35.47	815050000	15	Q15678	Q15678
Tyrosine-protein phosphatase non-receptor type 2	PTPN2	PTPN2	-0.748367	-0.710399	-0.705515	-0.415217	-0.430186	-0.403288	-0.397648	-0.411037	-0.365312				9	9	9	23.5	23.5	23.5	45.168	0	19.962	1112100000	17	P17706-2;P17706-4;P17706;P17706-3	P17706-2;P17706-4;P17706;P17706-3
Tyrosine-protein phosphatase non-receptor type 22	PTPN22	PTPN22	-2.68149	-2.74134	-2.80821	-3.24355	-3.08037	-3.11813	-3.46245	-3.26541	-3.32102	+			3	3	2	4	4	2.8	75.487	1	-2	11736000	1	Q9Y2R2-6;Q9Y2R2-2;Q9Y2R2-3;Q9Y2R2-4;Q9Y2R2;Q9Y2R2-5	Q9Y2R2-6;Q9Y2R2-2;Q9Y2R2-3;Q9Y2R2-4;Q9Y2R2;Q9Y2R2-5
Tyrosine-protein phosphatase non-receptor type 23	PTPN23	PTPN23	2.3362	2.33419	2.37998	2.31308	2.31282	2.28655	2.15442	2.17826	2.12496				34	34	34	22.6	22.6	22.6	178.97	0	177.71	7027400000	74	Q9H3S7	Q9H3S7
Tyrosine-protein phosphatase non-receptor type 9	PTPN9	PTPN9	-0.838928	-0.850272	-0.836537	-0.746579	-0.780764	-0.783342	-0.804521	-0.77608	-0.737784				8	8	8	16.5	16.5	16.5	68.019	0	14.76	617860000	16	P43378	P43378
Receptor-type tyrosine-protein phosphatase alpha	PTPRA	PTPRA	0.188233	0.111306	0.105868	-0.120129	-0.149858	-0.17318	-0.319761	-0.276322	-0.355241				9	9	7	14.2	14.2	12.1	89.702	0	17.97	547510000	13	P18433-4;P18433-2;P18433-3;P18433	P18433-4;P18433-2;P18433-3;P18433
Receptor-type tyrosine-protein phosphatase beta	PTPRB	PTPRB	-1.02324	-1.00899	-1.12466	-1.25864	-1.22541	-1.24691	-0.987453	-1.05799	-1.07999				6	6	6	2.9	2.9	2.9	249.14	0	6.9245	176080000	7	P23467-3;P23467-4;P23467-2;P23467;Q16827-4;Q16827-3;Q16827-2;Q16827	P23467-3;P23467-4;P23467-2;P23467
Receptor-type tyrosine-protein phosphatase delta	PTPRD	PTPRD	1.11738	1.29898	1.18086	0.609135	0.627934	0.581547	0.403406	0.490231	0.408801				12	5	5	11.1	4.5	4.5	156.09	0	25.689	814540000	19	P23468-3;P23468-7;P23468-5;P23468-4;P23468-6;P23468;P23468-2	P23468-3;P23468-7;P23468-5;P23468-4;P23468-6;P23468;P23468-2
Receptor-type tyrosine-protein phosphatase epsilon	PTPRE	PTPRE	-2.38032	-2.23456	-2.29233	-2.25058	-2.39962	-2.34478	-2.50299	-2.46978	-2.51045				4	2	2	5.7	2.9	2.9	71.381	0	3.1487	301370000	3	P23469-3;P23469-2;P23469	P23469-3;P23469-2;P23469
Receptor-type tyrosine-protein phosphatase F	PTPRF	PTPRF	2.34486	2.38737	2.42242	1.76697	1.79297	1.76108	2.09964	2.06932	2.12337				30	30	25	25.4	25.4	22.3	211.68	0	248.55	4952100000	71	P10586-2;P10586	P10586-2;P10586
Receptor-type tyrosine-protein phosphatase eta	PTPRJ	PTPRJ	-1.56817	-1.50085	-1.68518	-1.06886	-1.0002	-1.10276	-0.770282	-0.810197	-0.803521				5	5	5	4.9	4.9	4.9	145.94	0	18.512	278700000	7	Q12913;Q12913-2	Q12913;Q12913-2
Receptor-type tyrosine-protein phosphatase kappa	PTPRK	PTPRK	0.225945	0.246414	0.2264	-0.169895	-0.195738	-0.189306	0.14044	0.138391	0.115307				14	14	13	11.2	11.2	10.5	162.17	0	29.456	1112800000	23	Q15262-2;Q15262-3;Q15262;Q15262-4	Q15262-2;Q15262-3;Q15262;Q15262-4
Receptor-type tyrosine-protein phosphatase mu	PTPRM	PTPRM	-0.954606	-0.887299	-0.922642	-1.44866	-1.5379	-1.33778	-1.3543	-1.18903	-1.29438				6	5	5	4.6	3.9	3.9	163.68	0	9.6001	168120000	8	P28827;P28827-2	P28827;P28827-2
Receptor-type tyrosine-protein phosphatase S	PTPRS	PTPRS	1.10969	1.29421	1.21076	0.304621	0.260141	0.277525	0.376532	0.349075	0.347581				12	9	7	10.8	9	7.3	212.48	0	41.046	1005300000	18	Q13332-6;Q13332-3;Q13332-4;Q13332-2;Q13332;Q13332-7;Q13332-5	Q13332-6;Q13332-3;Q13332-4;Q13332-2;Q13332;Q13332-7;Q13332-5
Receptor-type tyrosine-protein phosphatase U	PTPRU	PTPRU	-3.13055	-3.08231	-3.0563	-3.77827	-3.71162	-3.76786	-3.68762	-3.60616	-3.77791				2	2	2	1.7	1.7	1.7	160.79	0	3.8527	68519000	3	Q92729-3;Q92729-2;Q92729;Q92729-4	Q92729-3;Q92729-2;Q92729;Q92729-4
Receptor-type tyrosine-protein phosphatase zeta	PTPRZ1	PTPRZ1	-0.79986	-0.759058	-0.881282	-1.68195	-1.66059	-1.58879	-1.74667	-1.71689	-1.77647				7	7	7	5.4	5.4	5.4	162.66	0	12.988	435910000	7	P23471-3;P23471-2;P23471	P23471-3;P23471-2;P23471
2-phosphoxylose phosphatase 1	PXYLP1	PXYLP1	-1.35752	-1.51683	-1.29893	-3.91972	-4.03984	-4.3431	-3.86533	-3.96251	-3.853				3	3	3	4.7	4.7	4.7	53.257	0.0016635	2.137	98055000	4	Q8TE99-2;Q8TE99	Q8TE99-2;Q8TE99
mRNA-capping enzyme;Polynucleotide 5-triphosphatase;mRNA guanylyltransferase	RNGTT	RNGTT	-1.50894	-1.58072	-1.48391	-1.2235	-1.23234	-1.16925	-1.05534	-1.05324	-0.991275				4	4	4	9.2	9.2	9.2	61.704	0	23.053	366010000	9	O60942-4;O60942;O60942-3;O60942-2	O60942-4;O60942;O60942-3;O60942-2
Phosphatidylinositide phosphatase SAC1	SACM1L	SACM1L	2.90381	2.93144	2.95743	2.84647	2.83267	2.85834	2.6149	2.61481	2.60593				19	19	19	35.1	35.1	35.1	66.966	0	111.63	12301000000	81	Q9NTJ5;Q9NTJ5-2	Q9NTJ5;Q9NTJ5-2
Myotubularin-related protein 5	SBF1	SBF1	1.27973	1.30725	1.25368	1.19273	1.246	1.18174	1.1049	1.06545	1.07275				26	26	24	19	19	18	208.31	0	118.13	2570200000	46	O95248;O95248-4	O95248;O95248-4
Myotubularin-related protein 13	SBF2	SBF2	-1.93183	-2.0049	-1.94836	-1.98266	-2.00276	-1.94223	-1.98929	-2.06482	-2.00768				8	7	7	5.3	4.8	4.8	208.46	0	14.943	291870000	9	Q86WG5;Q86WG5-3	Q86WG5;Q86WG5-3
Protein phosphatase Slingshot homolog 1	SSH1	SSH1	-2.50197	-2.44942	-2.57577	-2.20481	-2.3636	-2.29082	-2.07895	-2.04721	-2.07269				2	2	2	1.7	1.7	1.7	115.51	0	3.6336	84132000	3	Q8WYL5;Q8WYL5-2;Q8WYL5-5;Q8WYL5-4	Q8WYL5;Q8WYL5-2;Q8WYL5-5;Q8WYL5-4
Protein phosphatase Slingshot homolog 3	SSH3	SSH3	0.725212	0.593178	0.625465	0.565197	0.5424	0.57518	0.542465	0.530634	0.539281				10	10	10	18.8	18.8	18.8	72.995	0	59.905	2563800000	25	Q8TE77;Q8TE77-3;Q8TE77-2;Q8TE77-5;Q8TE77-4	Q8TE77;Q8TE77-3;Q8TE77-2
RNA polymerase II subunit A C-terminal domain phosphatase SSU72	SSU72	SSU72	-1.21091	-1.1466	-1.154	-0.867488	-0.908963	-0.929541	-0.938682	-0.970469	-0.92024				4	4	4	25.3	25.3	25.3	22.574	0	31.373	601220000	10	Q9NP77;Q9NP77-2	Q9NP77
Synaptojanin-1	SYNJ1	SYNJ1	0.181168	0.165503	0.237525	0.343918	0.376038	0.318634	-0.0955219	-0.0589628	-0.0872126				7	7	7	5.3	5.3	5.3	173.1	0	25.91	431340000	13	O43426;O43426-4;O43426-2;O43426-5	O43426;O43426-4;O43426-2
Synaptojanin-2	SYNJ2	SYNJ2	-1.05698	-1.09958	-1.11618	-0.8205	-0.879492	-0.843969	-1.04317	-0.981177	-1.01508				8	8	8	7.5	7.5	7.5	143.44	0	17.829	1332600000	10	O15056-3;O15056-2;O15056	O15056-3;O15056-2;O15056
TGF-beta-activated kinase 1 and MAP3K7-binding protein 1	TAB1	TAB1	-0.826618	-0.738036	-0.81948	-0.889785	-0.831777	-0.730186	-0.829474	-0.80447	-0.864603				8	8	8	25.8	25.8	25.8	49.917	0	41.329	1196400000	19	Q15750-2;Q15750	Q15750-2;Q15750
Fructose-2,6-bisphosphatase TIGAR	TIGAR	TIGAR	1.55562	1.48937	1.49948	1.81158	1.81291	1.81953	1.72219	1.70988	1.70675				10	10	10	58.9	58.9	58.9	30.062	0	111.58	6181000000	32	Q9NQ88	Q9NQ88
Mitochondrial import inner membrane translocase subunit TIM50	TIMM50	TIMM50	1.50701	1.52348	1.57943	1.73828	1.66566	1.7028	1.75983	1.76989	1.7468				9	9	9	31.2	31.2	31.2	39.646	0	71.886	11019000000	36	Q3ZCQ8;Q3ZCQ8-2;Q3ZCQ8-3	Q3ZCQ8;Q3ZCQ8-2;Q3ZCQ8-3
Tensin-1	TNS1	TNS1	0.834667	0.900635	0.914375	0.859583	0.865496	0.821907	0.732992	0.723394	0.719926				24	21	21	16.9	15.3	15.3	185.7	0	74.219	2231100000	39	Q9HBL0;Q9HBL0-2;Q63HR2-5;Q63HR2-2;Q63HR2-6;Q63HR2;Q63HR2-4	Q9HBL0
Tensin-3	TNS3	TNS3	2.00698	1.97358	1.98745	2.03385	2.0834	2.03976	2.65171	2.59314	2.62947				30	30	27	28	28	26.1	155.26	0	204.32	10723000000	78	Q68CZ2;Q68CZ2-2;Q68CZ2-3;Q68CZ2-4	Q68CZ2;Q68CZ2-2
Ubiquitin-like domain-containing CTD phosphatase 1	UBLCP1	UBLCP1	1.27926	1.31793	1.27402	1.52904	1.46325	1.47865	1.52028	1.53198	1.48634				12	12	11	33.3	33.3	31.1	36.804	0	165.96	4633600000	28	Q8WVY7	Q8WVY7
Vacuolar protein sorting-associated protein 29	VPS29	VPS29	1.71655	1.60654	1.6731	1.63703	1.63577	1.62877	1.60192	1.57701	1.59033				10	10	10	57.1	57.1	57.1	20.505	0	42.648	26088000000	44	Q9UBQ0;Q9UBQ0-2	Q9UBQ0;Q9UBQ0-2
