# Supplementary material for: Proteome Landscape of Epithelial-to-Mesenchymal Transition (EMT) of Retinal Pigment Epithelium Shares Commonalities With Malignancy-Associated EMT
Source: Mol Cell Proteomics. 2021 Aug 27;20:100131. doi: 10.1016/j.mcpro.2021.100131 (PMC8482521; doi:10.1016/j.mcpro.2021.100131)
Supplement: Supplemental Table S13 [file mmc13.xlsx]

## Sheet: Phosphosites_12 hr_48 hr_MLR
Leading proteins	Protein	Gene names	Protein names	-Log Welch's T-test p-value 12 hr_MLR	Welch's T-test Difference 12 hr_MLR (Log2)	Welch's T-test Difference 12 hr_MLR	Welch's T-test Test statistic 12 hr_MLR	-Log Welch's T-test p-value 48 hr_MLR	Welch's T-test Difference 48 hr_MLR (Log2)	Welch's T-test Difference 48 hr_MLR	Welch's T-test Test statistic 48 hr_MLR	Phospho (STY) Probabilities	Amino acid	Position	Sequence window	Proteins	Positions within proteins	Modification window	Unique identifier	Charge	Reverse	Potential contaminant	Multiplicity	Welch's T-test Significant 12 hr_MLR	Welch's T-test Significant 48 hr_MLR	Welch's T-test significant	Localization prob	PEP	Score	Delta score	Score for localization	Mass error [ppm]	Intensity	MLR_01	MLR_02	MLR_03	12Hr_01	12Hr_02	12Hr_03	48Hr_01	48Hr_02	48Hr_03
Q9Y5P4-2	Q9Y5P4-2	COL4A3BP	Collagen type IV alpha-3-binding protein	2.41964	4.23918	18.8851	9.53537	1.03404	1.66245	3.16553	2.291	DILCRQVDT(1)LQK	T	177	AEMETFRDILCRQVDTLQKYFDACADAVSKD	Q9Y5P4-2;Q9Y5P4;Q9Y5P4-3	177;177;305	X;X;Oxidation (M);X;X;X;X;X;X;X;X;X;Deamidation (NQ);X;X;Phospho (STY);X;Deamidation (NQ);X;X;X;X;X;X;X;X;X;X;X;X;X	UID1535	2			___1	+		12 hr_MLR	1	0.000762035	102.07	21.836	102.07	-1.4985	1686600000	13.0293	11.7782	11.8228	16.7079	16.1227	16.5172	15.0648	13.1781	13.3748
Q9Y2D5-6	Q9Y2D5-6	AKAP2	A-kinase anchor protein 2	4.18445	3.5952	12.0854	17.4862	3.64077	2.76191	6.78292	12.6393	GQKS(0.002)PGALET(0.789)PS(0.209)AAGSQGNTASQGK	T	630	GASAAKGQKSPGALETPSAAGSQGNTASQGK	Q9Y2D5-6;Q9Y2D5-4;Q9Y2D5;Q9Y2D5-5;Q9Y2D5-7	630;630;399;488;488	X;X;X;X;X;X;X;X;X;X;X;X;X;X;X;Phospho (STY);X;X;X;X;X;X;X;X;X;X;X;X;X;X;X	UID1523	3			___1	+	+	12 hr_MLR;48 hr_MLR	0.788818	8.54384e-12	164.55	143.08	164.55	0.19195	35704000	9.14047	9.40725	8.88503	12.883	12.4599	12.8755	12.0848	11.5907	12.0429
Q5T601	Q5T601	GPR110	Probable G-protein coupled receptor 110	3.92695	3.42746	10.7589	19.8285	2.90143	1.88654	3.69747	10.4018	PT(1)VGERLSRDDK	T	773	NFVVVLLVLTKLWRPTVGERLSRDDKATIIR	Q5T601	773	X;X;X;X;X;X;X;X;X;X;X;X;X;X;X;Phospho (STY);X;X;X;X;X;X;X;X;X;X;X;X;X;X;X	UID1325	2			___1	+	+	12 hr_MLR;48 hr_MLR	1	0.0105303	84.658	7.8317	84.658	-2.3664	353820000	10.4565	10.1999	10.1555	13.9116	13.4209	13.7618	12.435	11.8983	12.1382
P54727	P54727	RAD23B	UV excision repair protein RAD23 homolog B	4.04317	3.11941	8.69031	16.3388	2.7941	1.46611	2.76277	7.79752	QEKPAEKPAETPVAT(0.02)S(0.98)PTATDSTSGDSSR	S	160	QEKPAEKPAETPVATSPTATDSTSGDSSRSN	P54727;P54727-2	160;88	X;X;X;X;X;X;X;X;X;X;X;X;X;X;X;Phospho (STY);X;X;X;X;X;X;X;X;X;X;X;X;X;X;X	UID344	4			___1	+	+	12 hr_MLR;48 hr_MLR	0.979641	7.84419e-13	140.88	131.89	140.88	-0.095289	186030000	8.98948	9.46344	9.34961	12.5346	12.1348	12.4914	10.9082	10.4981	10.7947
Q6ZS17-4	Q6ZS17-4	FAM65A	Protein FAM65A	3.44736	3.09324	8.53413	30.9413	3.00368	1.84982	3.60454	19.3965	MT(1)IWQMQK	T	2	______________MTIWQMQKQAQRGSPAR	Q6ZS17-4	2	X;X;X;X;X;X;X;X;X;X;X;X;X;X;Oxidation (M);Phospho (STY);X;X;Deamidation (NQ);X;X;X;X;X;X;X;X;X;X;X;X	UID1346	3			___1	+	+	12 hr_MLR;48 hr_MLR	1	0.0733829	46.426	27.183	46.426	-3.9306	70367000	8.8387	8.86354	8.76351	11.7992	11.842	12.1042	10.8406	10.5309	10.6437
Q9Y2D5-6	Q9Y2D5-6	AKAP2	A-kinase anchor protein 2	4.23391	2.89916	7.45989	18.7933	3.52975	2.08805	4.25172	12.8971	GQKS(0.999)PGALET(0.001)PSAAGSQGNTASQGK	S	624	GPPEDSGASAAKGQKSPGALETPSAAGSQGN	Q9Y2D5-6;Q9Y2D5-4;Q9Y2D5;Q9Y2D5-5;Q9Y2D5-7	624;624;393;482;482	X;X;X;X;X;X;X;X;X;X;X;X;X;X;X;Phospho (STY);X;X;X;X;X;X;X;X;X;X;X;X;X;X;X	UID1072	3			___1	+	+	12 hr_MLR;48 hr_MLR	0.999199	9.73966e-22	198.48	173.65	198.48	0.18883	129730000	11.3491	11.4558	11.1192	14.3413	13.9719	14.3084	13.6131	13.1705	13.4047
Q9H4G0;Q9H4G0-2;Q9H4G0-4	Q9H4G0	EPB41L1	Band 4.1-like protein 1	4.47772	2.87128	7.31713	24.5373	2.40667	1.34462	2.53962	7.3164	SEAEEGEVRT(0.999)PT(0.001)K	T	475	ESGGQRSEAEEGEVRTPTKIKELKFLDKPED;ESGGQRSEAEEGEVRTPTKIKELKPEQETTP	Q9H4G0;Q9H4G0-2;Q9H4G0-4	475;413;444	X;X;X;X;X;X;X;X;X;X;X;X;X;X;X;Phospho (STY);X;X;X;X;X;X;X;X;X;X;X;X;X;X;X	UID1453	3			___1	+	+	12 hr_MLR;48 hr_MLR	0.998814	4.06244e-05	133.45	103.72	133.45	-0.082338	76399000	10.2946	10.4334	10.1077	13.1786	13.0182	13.2527	11.7789	11.3078	11.7829
P23588-2	P23588-2	EIF4B	Eukaryotic translation initiation factor 4B	3.45429	2.826	7.09108	26.7803	2.83112	2.31969	4.99225	17.8598	SQSSDTEQQS(0.999)PT(0.001)SGGGK	S	465	SNPPARSQSSDTEQQSPTSGGGKVAPAQPSE	P23588-2;P23588	465;504	X;X;X;X;X;X;X;X;X;Phospho (STY);X;X;X;Deamidation (NQ);X;Phospho (STY);X;X;X;X;X;X;X;X;X;X;X;Deamidation (NQ);X;X;X	UID219	3			___1	+	+	12 hr_MLR;48 hr_MLR	0.999359	1.71789e-14	205.52	158.64	116.65	-0.0073863	172140000	12.0708	11.9952	11.9447	14.9061	14.6332	14.9494	14.5725	14.1983	14.199
P46821	P46821	MAP1B	Microtubule-associated protein 1B;MAP1B heavy chain;MAP1 light chain LC1	3.57177	2.67769	6.39831	17.8209	2.80816	1.99051	3.97377	11.7088	ES(0.001)S(0.999)PLYSPTFSDSTSAVK	S	1793	LSPKSDISPLTPRESSPLYSPTFSDSTSAVK	P46821	1793	X;Phospho (STY);X;X;X;X;X;X;X;X;X;X;X;X;X;Phospho (STY);X;X;X;Phospho (STY);X;X;X;X;X;X;X;X;X;X;X	UID1934	2			___2	+	+	12 hr_MLR;48 hr_MLR	0.999498	6.86591e-78	319.33	263.04	319.33	-0.25004	92649000	10.6337	10.8823	10.6958	13.653	13.2037	13.3882	13.0019	12.4741	12.7072
P46821	P46821	MAP1B	Microtubule-associated protein 1B;MAP1B heavy chain;MAP1 light chain LC1	3.57177	2.67769	6.39831	17.8209	2.80816	1.99051	3.97377	11.7088	ES(0.006)S(0.994)PLYS(0.991)PT(0.009)FSDSTSAVK	S	1797	SDISPLTPRESSPLYSPTFSDSTSAVKEKTA	P46821	1797	X;X;X;X;X;X;X;X;X;X;X;Phospho (STY);X;X;X;Phospho (STY);X;X;X;X;X;X;X;X;X;X;X;X;X;X;X	UID1935	2			___2	+	+	12 hr_MLR;48 hr_MLR	0.9908	1.37535e-09	188.44	158.95	188.44	0.39127	58545000	10.6337	10.8823	10.6958	13.653	13.2037	13.3882	13.0019	12.4741	12.7072
P46821	P46821	MAP1B	Microtubule-associated protein 1B;MAP1B heavy chain;MAP1 light chain LC1	3.07993	2.61276	6.11673	15.8376	3.12364	2.65767	6.31012	16.2518	VLSPLRS(0.999)PPLIGS(0.001)ESAYESFLSADDK	S	1400	PDSESPIEKVLSPLRSPPLIGSESAYESFLS	P46821	1400	X;X;X;X;Phospho (STY);X;X;X;X;X;X;X;X;X;X;Phospho (STY);X;X;X;X;X;X;X;X;X;X;X;X;X;X;X	UID308	3			___1	+	+	12 hr_MLR;48 hr_MLR	0.998588	5.64483e-116	336.21	298.06	336.21	0.029931	367570000	12.5103	12.3474	12.2827	15.2742	14.7598	14.9446	15.3307	14.845	14.9377
Q29RF7	Q29RF7	PDS5A	Sister chromatid cohesion protein PDS5 homolog A	2.73841	2.57145	5.94407	10.815	0.161911	-0.160562	0.894676	-0.434453	RPKS(0.962)ES(0.038)QGNATK	S	1276	GPPAPSKPRRGRRPKSESQGNATKNDDLNKP	Q29RF7	1276	X;X;X;X;X;X;X;X;X;X;X;X;X;X;X;Phospho (STY);X;X;X;X;X;X;X;X;Deamidation (NQ);X;X;X;X;X;X	UID550	3			___1	+		12 hr_MLR	0.96164	0.0392386	60.918	32.373	60.918	0.35342	9176700	9.45822	9.99464	10.1629	12.4553	12.2528	12.6219	10.1096	9.11806	9.90644
Q3SYC2-3	Q3SYC2-3	MOGAT2	2-acylglycerol O-acyltransferase 2	3.90244	2.52054	5.73799	15.0355	0.958219	0.380822	1.30208	2.0848	CWT(1)IWKY(1)MK	T	78	KPRQGGRHIQAIRCWTIWKYMKDYFPISLVK	Q3SYC2-3;Q3SYC2	78;78	X;X;X;X;X;X;X;X;X;X;X;X;X;X;X;Phospho (STY);X;X;X;Phospho (STY);X;X;X;X;X;X;X;X;X;X;X	UID2953	3			___2	+		12 hr_MLR	1	0.0376666	47.603	15.164	47.603	4.2774	57970000	11.5	11.3908	11.1255	13.8652	13.6391	14.0736	11.9883	11.4911	11.6794
Q3SYC2-3	Q3SYC2-3	MOGAT2	2-acylglycerol O-acyltransferase 2	3.90244	2.52054	5.73799	15.0355	0.958219	0.380822	1.30208	2.0848	CWT(1)IWKY(1)MK	Y	82	GGRHIQAIRCWTIWKYMKDYFPISLVKTAEL	Q3SYC2-3;Q3SYC2	82;82	X;X;X;X;X;X;X;X;X;X;X;Phospho (STY);X;X;X;Phospho (STY);X;X;X;X;X;X;X;X;X;X;X;X;X;X;X	UID3223	3			___2	+		12 hr_MLR	1	0.0376666	47.603	15.164	47.603	4.2774	57970000	11.5	11.3908	11.1255	13.8652	13.6391	14.0736	11.9883	11.4911	11.6794
P78346	P78346	RPP30	Ribonuclease P protein subunit p30	4.40788	2.48862	5.6124	21.2828	2.28917	1.8372	3.57316	8.96437	KPRPS(1)EGDEDCLPASK	S	251	KTAFGIISTVKKPRPSEGDEDCLPASKKAKC	P78346;P78346-2	251;251	X;X;X;X;X;X;X;X;X;X;X;X;X;X;X;Phospho (STY);X;X;X;X;X;X;X;X;X;X;X;X;X;X;X	UID363	3			___1	+	+	12 hr_MLR;48 hr_MLR	0.999535	0.00646524	74.698	53.3	74.698	-0.21226	29073000	10.5523	10.3994	10.2977	13.006	12.7244	12.9849	12.6319	12.0166	12.1125
Q86YS7-3	Q86YS7-3	C2CD5	C2 domain-containing protein 5	2.68228	2.42119	5.35614	7.92986	0.232476	0.261921	1.19907	0.598528	LIS(0.126)LMS(0.874)GELQRK	S	200	PRASNEARQRLISLMSGELQRKIGLKVLEMR	Q86YS7-3;Q86YS7;Q86YS7-2;Q86YS7-4;Q86YS7-5	200;200;200;200;200	X;X;X;X;X;X;X;X;X;X;X;X;X;X;Oxidation (M);Phospho (STY);X;X;X;X;X;X;X;X;X;X;X;X;X;X;X	UID673	2			___1	+		12 hr_MLR	0.873873	0.0143868	62.823	9.4958	62.823	-3.1153	38173000	12.3728	11.8076	11.5263	14.4475	13.9745	14.5482	12.884	11.8062	11.8022
Q14699	Q14699	RFTN1	Raftlin	3.96025	2.36629	5.15614	15.2663	1.86421	0.737441	1.66722	6.1276	NQS(0.997)PEPS(0.003)SGPR	S	220	PGTGDVCSAPAGRNQSPEPSSGPRGEVPLAK	Q14699	220	X;X;X;X;X;X;X;X;X;X;X;X;X;X;X;Phospho (STY);X;X;X;X;X;X;X;X;X;X;X;X;X;X;X	UID509	2			___1	+	+	12 hr_MLR;48 hr_MLR	0.996997	0.00106597	151.26	123.08	151.26	0.083937	16633000	8.55213	8.68103	8.29774	10.9242	10.673	11.0326	9.256	9.1704	9.31682
P46821	P46821	MAP1B	Microtubule-associated protein 1B;MAP1B heavy chain;MAP1 light chain LC1	3.50084	2.33889	5.05913	12.8865	3.88174	2.45156	5.47008	14.8437	VLS(0.002)PLRS(0.139)PPLIGS(0.805)ES(0.05)AY(0.004)ESFLSADDK	S	1406	IEKVLSPLRSPPLIGSESAYESFLSADDKAS	P46821	1406	X;X;X;X;X;X;X;X;X;X;X;X;X;X;X;Phospho (STY);X;X;X;X;X;X;X;X;X;X;X;X;X;X;X	UID309	3			___1	+	+	12 hr_MLR;48 hr_MLR	0.805318	5.47656e-06	103.71	74.586	103.71	0.12245	373000000	12.6624	12.7169	12.3641	15.1749	14.6741	14.911	15.2744	14.8676	14.9561
Q9BXK5	Q9BXK5	BCL2L13	Bcl-2-like protein 13	3.98933	2.32863	5.02327	21.5821	0.383966	-0.174815	0.885881	-0.981335	EESLVEELS(1)PASEK	S	426	EKEINAREESLVEELSPASEKKPVPPSEGKS	Q9BXK5;Q9BXK5-4	426;264	X;X;X;X;Deamidation (NQ);X;X;X;X;X;X;X;X;X;X;Phospho (STY);X;X;X;X;X;X;X;X;X;X;X;X;X;X;Phospho (STY)	UID852	3			___1	+		12 hr_MLR	0.999977	4.20583e-20	237.21	185.48	167.69	0.52567	1313800000	13.0616	13.0568	13.2306	15.5868	15.2738	15.4743	13.2504	12.9047	12.6694
Q6ZXV5-2	Q6ZXV5-2	TMTC3	Transmembrane and TPR repeat-containing protein 3	3.65671	2.32349	5.00541	19.541	2.62002	1.06626	2.094	6.89808	QT(0.971)QIVKT(0.015)S(0.015)DNK	T	856	IPTESVKEIRGESRQTQIVKTSDNKSQSKSN	Q6ZXV5-2;Q6ZXV5	856;857	X;X;X;X;X;X;X;X;X;X;X;X;X;X;Deamidation (NQ);Phospho (STY);Deamidation (NQ);X;X;X;X;X;X;Deamidation (NQ);X;X;X;X;X;X;X	UID1347	2			___1	+	+	12 hr_MLR;48 hr_MLR	0.970973	0.0475406	45.997	9.3031	45.997	4.1568	116960000	11.444	11.7937	11.5464	14.0168	13.816	13.9217	12.8122	12.4363	12.7344
Q9H7Z7	Q9H7Z7	PTGES2	Prostaglandin E synthase 2;Prostaglandin E synthase 2 truncated form	3.15604	2.27245	4.83145	10.6355	1.97519	1.09141	2.13082	4.93069	Y(1)WLMLNEKEAQQVYGGK	Y	209	AVNEQGKEVTEFGNKYWLMLNEKEAQQVYGG	Q9H7Z7	209	X;X;Deamidation (NQ);X;X;X;X;X;X;X;X;X;X;X;X;Phospho (STY);X;X;Oxidation (M);X;Deamidation (NQ);X;X;X;X;Deamidation (NQ);Deamidation (NQ);X;X;X;X	UID1631	4			___1	+	+	12 hr_MLR;48 hr_MLR	0.999926	0.0352582	46.319	16.935	46.319	-1.9093	99032000	11.432	11.138	11.006	13.6804	13.1232	13.5898	12.6445	12.0624	12.1433
Q8WX93-3	Q8WX93-3	PALLD	Palladin	3.27929	2.26335	4.80106	18.6277	1.79042	0.793472	1.73324	5.67345	IAS(0.999)DEEIQGT(0.001)K	S	511	PAGFPKKASRTARIASDEEIQGTKDAVIQDL	Q8WX93-3;Q8WX93;Q8WX93-8;Q8WX93-5;Q8WX93-4;Q8WX93-2;Q8WX93-9	511;893;287;669;182;669;669	X;X;X;X;X;X;X;X;X;X;X;X;X;X;X;Phospho (STY);X;X;X;X;X;X;X;X;X;X;X;X;X;X;X	UID774	2			___1	+	+	12 hr_MLR;48 hr_MLR	0.999369	0.00453584	125.61	88.765	125.61	0.12431	27554000	12.1153	12.2579	12.1014	14.5954	14.2158	14.4534	13.1883	12.7375	12.9293
Q05682;Q05682-3;Q05682-5	Q05682-5	CALD1	Caldesmon	4.13395	2.25119	4.76074	20.5297	3.18185	1.27547	2.42078	11.3715	QSVDKVT(0.006)S(0.992)PT(0.002)KV	S	528	SKRNLWEKQSVDKVTSPTKV___________	Q05682;Q05682-3;Q05682-6;Q05682-2;Q05682-5;Q05682-4	789;554;559;560;528;534	X;X;X;X;X;X;X;X;X;X;X;X;X;X;X;Phospho (STY);X;X;X;X;X;X;X;X;X;X;X;X;X;X;X	UID404	4			___1	+	+	12 hr_MLR;48 hr_MLR	0.991828	0.0014781	126.95	90.004	67.136	-0.21063	609130000	12.9498	12.999	12.7894	15.2139	14.99	15.2878	14.3705	14.0687	14.1254
Q02952	Q02952	AKAP12	A-kinase anchor protein 12	3.80684	2.18464	4.54614	13.9617	2.17025	1.08097	2.11546	5.69335	EGVTPWAS(1)FKK	S	612	TSDGEKKREGVTPWASFKKMVTPKKRVRRPS	Q02952;Q02952-3;Q02952-2	612;507;514	X;Phospho (STY);X;X;X;X;X;X;X;X;X;X;X;X;X;Phospho (STY);X;X;X;X;X;X;X;X;X;X;X;X;X;X;X	UID391	3			___1	+	+	12 hr_MLR;48 hr_MLR	0.999592	0.00250076	114.82	76.524	59.607	0.61633	227130000	13.3633	13.371	13.0452	15.6596	15.2723	15.4015	14.6409	14.1129	14.2686
P04792	P04792	HSPB1	Heat shock protein beta-1	3.01404	2.12976	4.37645	26.7075	1.00528	0.425397	1.34294	2.9009	QLS(0.973)S(0.027)GVSEIR	S	82	AVAAPAYSRALSRQLSSGVSEIRHTADRWRV	P04792	82	X;X;X;X;X;X;X;X;X;X;X;X;X;Deamidation (NQ);X;Phospho (STY);X;X;X;X;X;X;X;X;X;X;X;X;X;X;X	UID137	2			___1	+		12 hr_MLR	0.973278	0.00637288	134.49	76.958	128.85	0.042252	1527900000	12.4781	12.5216	12.4768	14.7004	14.4652	14.7002	13.1851	12.6829	12.8846
P27816;P27816-5	P27816	MAP4	Microtubule-associated protein 4	3.10491	2.11776	4.3402	14.8615	2.29686	1.57008	2.96922	9.03846	DMES(0.982)PT(0.018)KLDVTLAK	S	280	ALATKTEVALAKDMESPTKLDVTLAKDMQPS	P27816;P27816-6;P27816-2;P27816-5	280;280;280;280	X;X;X;X;X;X;X;X;X;X;X;X;X;Oxidation (M);X;Phospho (STY);X;X;X;X;X;X;X;X;X;X;X;Oxidation (M);X;X;X	UID231	2			___1	+	+	12 hr_MLR;48 hr_MLR	0.981858	2.35328e-12	205.33	163.13	205.33	0.10155	513900000	13.5376	13.4742	13.3263	15.8198	15.4407	15.4309	15.3034	14.7426	15.0024
P62753	P62753	RPS6	40S ribosomal protein S6	3.75502	2.09844	4.28247	16.2418	1.56208	0.496178	1.41047	3.39933	AS(0.008)T(0.062)S(0.074)KS(0.856)ES(0.13)S(0.87)QK	S	247	RRLSSLRASTSKSESSQK_____________	P62753	247	X;X;X;X;X;X;X;X;X;X;Phospho (STY);X;Phospho (STY);X;X;Phospho (STY);X;X;X;X;X;X;X;X;X;X;X;X;X;X;X	UID2002	2			___2	+	+	12 hr_MLR;48 hr_MLR	0.870286	0.0151364	75.669	53.471	65.395	1.2637	82390000	11.9663	12.0185	12.3068	14.3341	14.081	14.1719	12.7871	12.543	12.4502
P61578	P61578	ERVK-16	Endogenous retrovirus group K member 16 Rec protein	3.24172	2.06298	4.17847	11.663	0.209833	0.160659	1.1178	0.552611	MMMS(1)EEQMK	S	33	RNRAPSSHKMNKMMMSEEQMKLPSTNKAEPL	P61578	33	X;X;X;X;X;X;X;X;X;X;X;X;Oxidation (M);X;Oxidation (M);Phospho (STY);X;X;X;X;X;X;X;X;X;X;X;X;X;X;X	UID353	2			___1	+		12 hr_MLR	1	0.0718614	40.045	16.616	40.045	2.9511	42924000	12.8194	13.2655	12.8412	15.0735	14.8485	15.1931	13.6312	12.8082	12.9688
P46821	P46821	MAP1B	Microtubule-associated protein 1B;MAP1B heavy chain;MAP1 light chain LC1	2.41865	2.05967	4.1689	13.838	2.13338	1.38103	2.60454	9.97398	SPSLS(0.002)PS(0.809)PPS(0.189)PLEK	S	1262	SSEKVSPSKSPSLSPSPPSPLEKTPLGERSV	P46821	1262	X;X;X;X;X;X;X;X;X;X;X;X;X;X;X;Phospho (STY);X;X;X;X;X;X;X;X;X;X;X;X;X;X;X	UID300	2			___1	+	+	12 hr_MLR;48 hr_MLR	0.80868	8.14589e-13	203.11	144	203.11	0.25151	53087000	12.0271	11.9838	12.0836	14.3578	13.8548	14.0609	13.6806	13.2451	13.3119
Q9NSY1	Q9NSY1	BMP2K	BMP-2-inducible protein kinase	3.15288	2.04749	4.13386	10.822	0.938638	0.593857	1.50928	2.09872	HHGT(0.995)PT(0.004)S(0.001)TKK	T	1000	TKQDMSKSNGKRHHGTPTSTKKTLKPTYRTP	Q9NSY1	1000	X;X;X;X;X;X;X;X;X;X;X;X;X;X;X;Phospho (STY);X;X;X;X;X;X;X;X;X;X;X;X;X;X;X	UID1480	4			___1	+		12 hr_MLR	0.995042	0.0195491	67.456	53.299	67.456	0.83672	2775100	9.14259	9.23403	8.7324	11.2842	10.9069	11.0604	9.99661	9.18597	9.70801
Q9Y6M7-6	Q9Y6M7-6	SLC4A7	Sodium bicarbonate cotransporter 3	3.52284	2.03929	4.11042	14.5299	3.68627	1.38447	2.61076	13.6563	GNGS(0.172)GGS(0.809)RENS(0.015)T(0.004)VDFSK	S	284	DNSKSGEIKGNGSGGSRENSTVDFSKVDMNF	Q9Y6M7-6;Q9Y6M7-13;Q9Y6M7-8;Q9Y6M7-7;Q9Y6M7-2;Q9Y6M7-9;Q9Y6M7-12;Q9Y6M7;Q9Y6M7-4;Q9Y6M7-3;Q9Y6M7-11;Q9Y6M7-14;Q9Y6M7-10	284;288;399;412;279;284;395;403;189;189;284;288;395	X;X;X;X;X;X;X;X;X;X;Deamidation (NQ);X;X;X;X;Phospho (STY);X;X;X;X;X;X;X;X;X;X;X;X;X;X;X	UID1108	3			___1	+	+	12 hr_MLR;48 hr_MLR	0.808957	0.00297255	98.507	68.374	54.943	0.018698	44594000	11.3154	11.408	11.1415	13.2527	13.1738	13.5563	12.7929	12.5716	12.6538
Q15942	Q15942	ZYX	Zyxin	2.69797	2.03332	4.09347	16.3753	2.27689	1.33903	2.52981	10.7127	GPPAS(0.054)S(0.946)PAPAPK	S	259	PVSLANTQPRGPPASSPAPAPKFSPVTPKFT	Q15942;Q15942-2	259;102	X;X;X;X;X;X;X;X;X;X;X;X;X;X;X;Phospho (STY);X;X;X;X;X;X;X;X;X;X;X;X;X;X;X	UID547	2			___1	+	+	12 hr_MLR;48 hr_MLR	0.945834	3.76608e-05	162.38	128.51	162.38	0.09476	135270000	12.9204	12.9424	12.8358	14.9164	14.734	15.1482	14.4394	14.0222	14.2541
Q9UJF2-2	Q9UJF2-2	RASAL2	Ras GTPase-activating protein nGAP	3.14144	2.02237	4.0625	12.0715	1.69818	1.2102	2.3137	5.09934	S(0.95)IS(0.033)GT(0.007)S(0.001)T(0.001)S(0.008)EKPNSMDTANTSPFK	S	164	ATKLEVPAERSPRRRSISGTSTSEKPNSMDT	Q9UJF2-2;Q9UJF2	164;16	X;X;X;X;X;X;X;X;X;X;X;X;X;X;X;Phospho (STY);X;X;X;X;X;X;X;X;X;X;X;X;X;X;X	UID1014	3			___1	+	+	12 hr_MLR;48 hr_MLR	0.950242	4.37031e-05	114.91	93.514	114.91	0.84896	15209000	10.661	10.9619	10.7659	13.0333	12.5491	12.8736	12.4233	11.9218	11.6743
Q09666	Q09666	AHNAK	Neuroblast differentiation-associated protein AHNAK	3.11165	1.99356	3.98219	13.9986	1.2441	0.428603	1.34593	3.01258	VSMPDVELNLKS(1)PK	S	3426	SSPKVSMPDVELNLKSPKVKGDLDIAGPNLE	Q09666	3426	X;X;X;X;X;X;Oxidation (M);X;X;X;X;X;X;X;X;Phospho (STY);X;X;X;X;X;X;X;X;X;X;X;X;X;X;X	UID437	3			___1	+		12 hr_MLR	1	0.00124302	99.569	85.98	90.385	0.08025	151070000	12.6965	13.0163	12.5979	14.6721	14.7279	14.8915	13.3173	13.0911	13.1882
Q9NR30	Q9NR30	DDX21	Nucleolar RNA helicase 2	4.11386	1.98666	3.96319	17.4909	2.95459	1.54455	2.91713	9.90422	NEEPS(1)EEEIDAPKPK	S	121	VVSSKTKKVTKNEEPSEEEIDAPKPKKMKKE	Q9NR30;Q9NR30-2	121;53	X;X;X;X;X;X;X;X;X;X;X;X;X;X;X;Phospho (STY);X;X;X;X;X;X;X;X;X;X;X;X;X;X;X	UID941	3			___1	+	+	12 hr_MLR;48 hr_MLR	1	8.59037e-05	106.49	85.247	106.49	-0.24193	316380000	13.1406	13.1116	12.8666	15.1417	14.8907	15.0464	14.7925	14.3468	14.6131
P30041	P30041	PRDX6	Peroxiredoxin-6	3.73492	1.97205	3.92325	13.4137	0.33743	0.255124	1.19344	0.868776	DFTPVCT(0.004)T(0.996)ELGR	T	49	GILFSHPRDFTPVCTTELGRAAKLAPEFAKR	P30041	49	X;X;X;X;X;X;X;X;X;X;X;X;X;X;X;Phospho (STY);X;X;X;X;X;X;X;X;X;X;X;X;X;X;X	UID1212	2			___1	+		12 hr_MLR	0.996095	0.00728223	102.06	87.804	87.149	-3.6263	84870000	12.8535	12.8602	12.5562	14.854	14.5147	14.8174	13.5442	12.6194	12.8717
P46821	P46821	MAP1B	Microtubule-associated protein 1B;MAP1B heavy chain;MAP1 light chain LC1	3.29069	1.94505	3.85052	14.3333	2.65872	1.75778	3.38176	10.8566	VSAEAEVAPVS(1)PEVTQEVVEEHCASPEDK	S	1298	PNEIKVSAEAEVAPVSPEVTQEVVEEHCASP	P46821	1298	X;X;X;X;X;X;X;X;X;X;X;X;X;X;X;Phospho (STY);X;X;X;X;X;X;X;X;X;X;X;X;X;X;X	UID311	3			___1	+	+	12 hr_MLR;48 hr_MLR	0.999687	6.93762e-15	159.62	135.3	150.79	-0.47315	142180000	11.218	11.0092	11.0188	13.2608	12.9296	12.8908	13.095	12.5861	12.8382
O14828;O14828-2	O14828	SCAMP3	Secretory carrier-associated membrane protein 3	3.99229	1.9413	3.84052	18.506	1.90782	0.845523	1.79692	5.7765	KLS(0.858)PT(0.142)EPK	S	76	LPPPSAPSLQPSRKLSPTEPKNYGSYSTQAS	O14828;O14828-2	76;50	X;X;X;X;X;X;X;X;X;X;X;X;X;X;X;Phospho (STY);X;X;X;X;X;Deamidation (NQ);X;X;X;X;X;X;Deamidation (NQ);X;X	UID25	3			___1	+	+	12 hr_MLR;48 hr_MLR	0.8579	0.0167466	74.962	36.941	74.962	-0.36243	792990000	12.5596	12.4895	12.3518	14.5202	14.2408	14.4639	13.5058	13.0575	13.3742
Q9UHB6;Q9UHB6-4	Q9UHB6-4	LIMA1	LIM domain and actin-binding protein 1	3.43062	1.93265	3.81755	13.4273	1.77053	0.956749	1.94093	5.0421	ET(0.001)PHS(0.999)PGVEDAPIAK	S	491	LERPAQLANARETPHSPGVEDAPIAKVGVLA	Q9UHB6;Q9UHB6-2;Q9UHB6-3;Q9UHB6-4;Q9UHB6-5	490;330;188;491;331	X;X;X;X;X;X;X;X;X;X;X;X;X;X;X;Phospho (STY);X;X;X;X;X;X;X;X;X;X;X;X;X;X;X	UID1004	2			___1	+	+	12 hr_MLR;48 hr_MLR	0.999068	2.25679e-05	157.37	127.44	157.37	0.21761	668310000	10.7697	11.0414	10.968	13.0669	12.6552	12.855	12.2158	11.6444	11.789
P21333-2	P21333-2	FLNA	Filamin-A	2.99747	1.91845	3.78016	10.8287	0.735418	0.329059	1.25619	1.7009	RAPS(1)VANVGSHCDLSLK	S	2144	EGRVKESITRRRRAPSVANVGSHCDLSLKIP	P21333-2;P21333	2144;2152	X;X;X;X;X;X;X;X;X;X;X;X;X;X;X;Phospho (STY);X;X;X;X;X;X;X;X;X;X;X;X;X;X;X	UID211	3			___1	+		12 hr_MLR	0.999907	1.92449e-11	188.69	147.49	188.69	-0.36982	155130000	12.6384	12.717	12.4046	14.5777	14.2162	14.7214	13.2487	12.6968	12.8017
P40123	P40123	CAP2	Adenylyl cyclase-associated protein 2	2.60621	1.91695	3.77625	13.0272	1.54748	1.13698	2.1992	5.21728	SHTPS(0.013)PT(0.879)S(0.107)PK	T	311	GGQTQSPTKSHTPSPTSPKSYPSQKHAPVLE	P40123;P40123-2	311;247	X;X;X;X;Deamidation (NQ);Phospho (STY);X;X;X;X;X;X;X;X;X;Phospho (STY);X;X;X;X;X;X;X;X;X;X;X;X;X;X;X	UID1217	2			___1	+	+	12 hr_MLR;48 hr_MLR	0.879278	0.00335557	119.53	84.304	119.53	0.31347	32374000	10.8589	10.9509	10.7862	12.9276	12.504	12.9153	12.3588	11.6232	12.025
Q8WWM7	Q8WWM7	ATXN2L	Ataxin-2-like protein	2.49112	1.90595	3.74757	10.9469	2.01801	1.18168	2.26841	6.69195	STS(0.001)T(0.012)PT(0.141)S(0.846)PGPR	S	684	TKPLLSVNKSTSTPTSPGPRTHSTPSIPVLT	Q8WWM7;Q8WWM7-6;Q8WWM7-8;Q8WWM7-5;Q8WWM7-4;Q8WWM7-9;Q8WWM7-2;Q8WWM7-3	684;684;684;684;684;684;684;684	X;X;X;X;X;X;X;X;X;X;X;X;X;X;X;Phospho (STY);X;X;X;X;X;X;X;X;X;X;X;X;X;X;X	UID771	2			___1	+	+	12 hr_MLR;48 hr_MLR	0.84613	0.0648338	94.692	78.181	94.692	-0.032163	30912000	9.59143	9.87206	9.30791	11.4927	11.3917	11.6049	10.8971	10.662	10.7573
P40123	P40123	CAP2	Adenylyl cyclase-associated protein 2	3.7736	1.90258	3.73881	20.2773	2.83379	2.50427	5.67361	16.612	AQGGQTQS(1)PTK	S	301	TYKNPSLRAQGGQTQSPTKSHTPSPTSPKSY	P40123;P40123-2	301;237	X;X;X;X;X;X;X;X;X;X;X;X;X;X;X;Phospho (STY);X;X;X;X;X;X;X;Phospho (STY);X;Phospho (STY);X;X;X;X;X	UID273	3			___1	+	+	12 hr_MLR;48 hr_MLR	0.999705	0.00132544	146.36	119.57	120.59	-0.20477	148200000	12.2478	12.2541	12.1097	14.2177	13.9485	14.1531	14.9808	14.496	14.6476
P02545;P02545-2	P02545	LMNA	Prelamin-A/C;Lamin-A/C	4.00858	1.87288	3.66263	17.8182	2.14969	0.583447	1.49842	5.44726	KLES(0.865)T(0.128)ES(0.007)R	S	423	QTQGGGSVTKKRKLESTESRSSFSQHARTSG	P02545;P02545-6;P02545-3;P02545-5;P02545-4;P02545-2	423;423;423;324;311;423	X;Phospho (STY);Deamidation (NQ);X;X;X;Phospho (STY);X;X;X;X;X;X;X;X;Phospho (STY);X;X;X;X;X;X;X;X;X;X;X;X;X;X;X	UID128	3			___1	+	+	12 hr_MLR;48 hr_MLR	0.864779	0.00610131	95.362	39.641	95.362	0.30988	61650000	11.5028	11.5777	11.3621	13.4521	13.1867	13.4225	12.2356	11.9581	11.9993
Q9C0F0	Q9C0F0	ASXL3	Putative Polycomb group protein ASXL3	2.93303	1.8629	3.63739	20.259	1.59262	0.920162	1.89233	5.78047	QKEY(1)LEQSCPKAIK	Y	1633	GQPLVTHSGSSKQKEYLEQSCPKAIKTEHAN	Q9C0F0	1633	X;X;X;X;X;X;X;X;X;X;X;X;Deamidation (NQ);X;X;Phospho (STY);X;X;Deamidation (NQ);X;X;X;X;X;X;X;X;X;X;X;X	UID1630	4			___1	+	+	12 hr_MLR;48 hr_MLR	0.999943	0.0218523	48.704	25.285	48.704	-0.17901	397380000	11.0647	11.0662	11.1404	12.982	12.7877	13.0902	12.3249	11.8474	11.8594
Q9C0D2	Q9C0D2	CEP295	Centrosomal protein of 295 kDa	2.63223	1.83406	3.56539	12.3469	2.79089	1.63706	3.11031	12.5476	QLDLQREVLHY(1)S(1)QK	S	1724	GLQKQLDLQREVLHYSQKAQEKLLVQRQTAL	Q9C0D2;Q9C0D2-3	1724;1724	X;X;X;X;X;X;X;X;Deamidation (NQ);X;X;X;X;X;Phospho (STY);Phospho (STY);X;X;X;X;X;X;X;X;X;X;X;X;X;X;X	UID2511	3			___2	+	+	12 hr_MLR;48 hr_MLR	1	0.071133	40.751	13.722	40.751	-0.056116	1799900000	11.734	11.587	11.565	13.5594	13.1891	13.6397	13.4695	13.0567	13.271
Q9C0D2	Q9C0D2	CEP295	Centrosomal protein of 295 kDa	2.63223	1.83406	3.56539	12.3469	2.79089	1.63706	3.11031	12.5476	QLDLQREVLHY(1)S(1)QK	Y	1723	LGLQKQLDLQREVLHYSQKAQEKLLVQRQTA	Q9C0D2;Q9C0D2-3	1723;1723	X;X;X;X;X;X;X;X;X;Deamidation (NQ);X;X;X;X;X;Phospho (STY);Phospho (STY);X;X;X;X;X;X;X;X;X;X;X;X;X;X	UID3273	3			___2	+	+	12 hr_MLR;48 hr_MLR	1	0.071133	40.751	13.722	40.751	-0.056116	1799900000	11.734	11.587	11.565	13.5594	13.1891	13.6397	13.4695	13.0567	13.271
Q7Z6Z7-2	Q7Z6Z7-2	HUWE1	E3 ubiquitin-protein ligase HUWE1	3.09169	1.82878	3.55236	14.7655	1.11522	0.631653	1.54934	3.07697	AQCET(0.046)LS(0.954)PDGLPEEQPQTTK	S	3646	EYNLEQQRRAQCETLSPDGLPEEQPQTTKLK	Q7Z6Z7-2;Q7Z6Z7-3;Q7Z6Z7	3646;3653;3662	X;X;X;X;X;X;X;X;X;X;X;X;X;X;X;Phospho (STY);X;X;X;X;X;X;X;X;X;X;X;X;X;X;X	UID647	3			___1	+		12 hr_MLR	0.953635	4.05975e-05	136.77	118.41	136.77	0.34392	21289000	11.2908	11.306	11.1362	13.2105	12.8526	13.1562	12.1877	11.5086	11.9316
P49327	P49327	FASN	Fatty acid synthase;[Acyl-carrier-protein] S-acetyltransferase;[Acyl-carrier-protein] S-malonyltransferase;3-oxoacyl-[acyl-carrier-protein] synthase;3-oxoacyl-[acyl-carrier-protein] reductase;3-hydroxyacyl-[acyl-carrier-protein] dehydratase;Enoyl-[acyl-carrier-protein] reductase;Oleoyl-[acyl-carrier-protein] hydrolase	3.45957	1.80687	3.49882	11.6403	2.21027	0.856474	1.81061	5.29186	ADEASELACPT(1)PKEDGLAQQQTQLNLR	T	2204	ELSSKADEASELACPTPKEDGLAQQQTQLNL	P49327	2204	X;X;X;X;X;X;X;X;X;X;X;X;X;X;X;Phospho (STY);X;X;X;X;X;X;X;Deamidation (NQ);Deamidation (NQ);Deamidation (NQ);X;Deamidation (NQ);X;X;X	UID1232	3			___1	+	+	12 hr_MLR;48 hr_MLR	0.999988	7.18986e-25	198.95	180.02	198.95	-0.41546	171410000	12.9747	13.1442	12.7399	14.8792	14.5574	14.8429	14.0015	13.6149	13.8119
P16070-18	P16070-18	CD44	CD44 antigen	3.68271	1.79825	3.47798	13.0844	3.41229	1.92238	3.79047	11.7931	KPSGLNGEAS(0.107)KS(0.892)QEMVHLVNK	S	304	VEDRKPSGLNGEASKSQEMVHLVNKESSETP	P16070-18;P16070-12;P16070-14;P16070-13;P16070-11;P16070-10;P16070-16;P16070-8;P16070-17;P16070-6;P16070-4;P16070-3;P16070-7;P16070-5;P16070	304;325;360;389;393;457;632;638;655;663;663;675;677;698;706	X;X;X;X;X;X;X;X;X;Deamidation (NQ);X;X;X;X;X;Phospho (STY);X;X;Oxidation (M);X;X;X;X;X;X;X;X;X;X;X;X	UID178	4			___1	+	+	12 hr_MLR;48 hr_MLR	0.892271	1.13651e-05	118.29	95.858	118.29	-0.16083	678250000	13.4551	13.5162	13.1854	15.3035	15.0018	15.2461	15.5558	15.1325	15.2354
P02545;P02545-2	P02545	LMNA	Prelamin-A/C;Lamin-A/C	6.04056	1.7798	3.43378	95.0451	1.26117	0.793883	1.73373	4.04441	AS(0.009)S(0.981)HS(0.052)S(0.955)QT(0.003)QGGGSVTK	S	404	LSPSPTSQRSRGRASSHSSQTQGGGSVTKKR	P02545;P02545-6;P02545-3;P02545-5;P02545-4;P02545-2	404;404;404;305;292;404	X;X;X;Phospho (STY);X;X;X;Deamidation (NQ);X;X;X;X;X;X;X;Phospho (STY);X;X;Phospho (STY);X;X;X;X;X;X;X;X;X;X;X;X	UID1768	2			___2	+		12 hr_MLR	0.981492	0.00258477	138.73	118.35	138.73	0.051958	481120000	11.7886	11.7813	11.8326	13.5948	13.5621	13.585	12.9852	12.4214	12.3776
Q8IX03	Q8IX03	WWC1	Protein KIBRA	3.92409	1.75718	3.38036	16.9961	2.2674	1.26435	2.4022	8.15127	S(0.015)DS(0.867)DS(0.114)S(0.003)TLSK	S	947	PGPQSQYVCRLNRSDSDSSTLSKKPPFVRNS	Q8IX03;Q8IX03-2	947;947	X;X;X;X;X;X;X;X;X;X;X;X;X;X;X;Phospho (STY);X;X;X;X;X;X;X;X;X;X;X;X;X;X;X	UID684	2			___1	+	+	12 hr_MLR;48 hr_MLR	0.866503	0.00582746	151.79	102.37	151.79	0.1985	48813000	11.7474	11.5578	11.5657	13.4998	13.2216	13.4209	13.1321	12.6395	12.8923
P06493;P24941-2;Q00526	P06493	CDK1;CDK2;CDK3	Cyclin-dependent kinase 1;Cyclin-dependent kinase 2;Cyclin-dependent kinase 3	2.95426	1.75505	3.37537	9.41616	3.56041	1.7844	3.44474	12.5548	IGEGT(0.034)Y(0.966)GVVYK	Y	15	_MDMFQKVEKIGEGTYGVVYKAKNRETGQLV;_MEDYTKIEKIGEGTYGVVYKGRHKTTGQVV;_MENFQKVEKIGEGTYGVVYKARNKLTGEVV	P06493;P06493-2;P24941-2;P24941;Q00526	15;15;15;15;15	X;X;X;X;X;X;X;X;X;X;X;X;X;X;X;Phospho (STY);X;X;X;X;X;X;X;X;X;X;X;X;X;X;X	UID1553	2			___1	+	+	12 hr_MLR;48 hr_MLR	0.965894	0.0674933	88.136	49.86	88.136	-0.44487	56901000	11.7862	11.9051	11.5357	13.5433	13.2154	13.7334	13.6768	13.3614	13.5419
P35611-2	P35611-2	ADD1	Alpha-adducin	3.24108	1.75479	3.37477	10.2419	0.354142	0.225085	1.16885	0.886686	AAVVT(0.032)S(0.968)PPPTTAPHK	S	12	____MNGDSRAAVVTSPPPTTAPHKERYFDR	P35611-2;P35611-6;P35611;P35611-3;P35611-4;P35611-5	12;12;12;12;12;12	X;X;X;X;X;X;X;X;X;X;X;X;X;X;X;Phospho (STY);X;X;X;X;X;X;X;X;X;X;X;X;X;X;X	UID264	3			___1	+		12 hr_MLR	0.968142	0.00308835	105.39	86.979	105.39	0.092703	88222000	11.6343	11.7954	11.4103	13.5505	13.1166	13.4374	12.1576	11.3969	11.9609
Q5ZPR3	Q5ZPR3	CD276	CD276 antigen	2.94257	1.73929	3.3387	12.8369	1.62825	1.15016	2.21939	5.33889	HSDS(1)KEDDGQEIA	S	525	GEGSKTALQPLKHSDSKEDDGQEIA______	Q5ZPR3;Q5ZPR3-2	525;307	X;X;X;X;X;X;X;X;X;X;X;X;X;X;X;Phospho (STY);X;X;X;X;X;X;X;X;X;X;X;X;X;X;X	UID592	2			___1	+	+	12 hr_MLR;48 hr_MLR	0.999893	0.0454613	113.43	94.6	113.43	0.23964	19989000	11.3162	11.1377	11.1327	13.0293	12.694	13.0811	12.7419	12.0447	12.2505
Q70EL4-2	Q70EL4-2	USP43	Ubiquitin carboxyl-terminal hydrolase 43	2.46038	1.73765	3.33492	11.1188	2.51932	1.06355	2.09007	9.11838	PEGQKAMNWKES(0.987)FQMGS(0.013)K	S	470	KPARPEGQKAMNWKESFQMGSKSSPPSPYMG	Q70EL4-2;Q70EL4-3;Q70EL4-4;Q70EL4	470;647;953;958	X;X;X;X;X;X;X;X;X;X;Oxidation (M);Deamidation (NQ);X;X;X;Phospho (STY);X;X;Oxidation (M);X;X;X;X;X;X;X;X;X;X;X;X	UID631	3			___1	+	+	12 hr_MLR;48 hr_MLR	0.986769	0.0155116	51.193	7.7392	51.193	3.4125	63803000	12.5871	12.4438	12.4203	14.4881	13.9795	14.1965	13.713	13.3545	13.5744
O75822	O75822	EIF3J	Eukaryotic translation initiation factor 3 subunit J	2.38347	1.71646	3.2863	15.3366	1.79298	1.16492	2.2422	7.7518	AAAAAAAGDS(0.986)DS(0.014)WDADAFSVEDPVRK	S	11	_____MAAAAAAAGDSDSWDADAFSVEDPVR	O75822;O75822-3;O75822-2	11;11;11	X;X;X;X;X;X;X;X;X;X;X;X;X;X;X;Phospho (STY);X;X;X;X;X;X;X;X;X;X;X;X;X;X;X	UID88	3			___1	+	+	12 hr_MLR;48 hr_MLR	0.985705	1.2563e-12	117.88	102.95	117.88	-0.13982	25582000	10.7695	10.7534	10.7711	12.4599	12.299	12.6845	12.0709	11.6294	12.0884
P23396	P23396	RPS3	40S ribosomal protein S3	3.32843	1.7093	3.27002	10.839	2.26311	1.26533	2.40382	6.02554	DEILPT(0.097)T(0.899)PIS(0.003)EQK	T	221	DHVSIVEPKDEILPTTPISEQKGGKPEPPAM	P23396;P23396-2	221;237	X;X;X;X;X;X;X;X;X;X;X;X;X;X;X;Phospho (STY);X;X;X;X;X;X;X;X;X;X;X;X;X;X;Oxidation (M)	UID1204	3			___1	+	+	12 hr_MLR;48 hr_MLR	0.899326	9.89432e-06	154.23	87.154	80.632	0.068643	482820000	9.84569	10.2076	9.84912	11.8009	11.474	11.7555	11.4854	10.9036	11.3094
Q13045;Q13045-2	Q13045	FLII	Protein flightless-1 homolog	3.61482	1.70638	3.26341	17.2849	1.2764	0.424233	1.34186	3.29357	RKDS(1)AQDDQAK	S	436	KDPMARKMRLRRRKDSAQDDQAKQVLKGMSD	Q13045;Q13045-3;Q13045-2	436;425;381	X;X;X;Oxidation (M);X;X;X;X;X;X;X;X;X;X;X;Phospho (STY);X;X;X;X;X;X;X;X;X;X;X;X;Oxidation (M);X;X	UID453	3			___1	+		12 hr_MLR	1	0.000174634	125.97	89.205	121.79	0.27929	248210000	13.9081	13.9957	13.8189	15.719	15.4468	15.676	14.5554	14.1532	14.2868
Q13409-3	Q13409-3	DYNC1I2	Cytoplasmic dynein 1 intermediate chain 2	3.4126	1.69921	3.24724	11.0395	1.57264	0.701498	1.62619	3.62685	EAEALLQSMGLT(0.001)PES(0.069)PIVPPPMS(0.794)PS(0.096)S(0.04)K	S	81	SMGLTPESPIVPPPMSPSSKSVSTPSEAGSQ	Q13409-3;Q13409-2;Q13409-6	81;81;81	X;Oxidation (M);X;X;X;X;X;X;X;X;X;X;X;X;Oxidation (M);Phospho (STY);X;X;X;X;X;X;X;X;X;X;X;X;X;X;Deamidation (NQ)	UID467	3			___1	+	+	12 hr_MLR;48 hr_MLR	0.794198	0.000324594	74.44	60.568	74.44	0.34106	139420000	12.0291	12.4141	12.2126	13.9974	13.707	14.049	13.1617	12.6222	12.9764
Q13185	Q13185	CBX3	Chromobox protein homolog 3	2.52611	1.69342	3.23422	15.7875	1.90274	1.17842	2.26328	8.34141	RKS(0.991)LS(0.009)DSESDDSK	S	93	NSQKAGKEKDGTKRKSLSDSESDDSKSKKKR	Q13185	93	X;X;X;X;X;X;X;X;X;X;X;X;X;X;X;Phospho (STY);X;X;X;X;X;X;X;X;X;X;X;X;X;X;X	UID456	3			___1	+	+	12 hr_MLR;48 hr_MLR	0.990788	0.000401278	109.72	79.623	108.75	1.4784	295190000	13.203	13.2228	13.1563	14.9536	14.681	15.0278	14.6422	14.1734	14.3017
Q13501	Q13501	SQSTM1	Sequestosome-1	3.13444	1.67836	3.20064	9.45524	2.70106	1.45858	2.74838	7.59427	SRLT(0.998)PVS(0.002)PESSSTEEK	T	269	EVDIDVEHGGKRSRLTPVSPESSSTEEKSSS	Q13501;Q13501-2	269;185	X;X;X;X;X;X;X;X;X;X;X;X;X;X;X;Phospho (STY);X;X;X;X;X;X;X;X;X;X;X;X;X;X;X	UID1274	2			___1	+	+	12 hr_MLR;48 hr_MLR	0.998029	2.95892e-14	202.34	165.49	202.34	-0.28924	214530000	12.3356	12.3028	11.9636	14.0167	13.6155	14.0048	13.9296	13.4082	13.6399
Q147U1	Q147U1	ZNF846	Zinc finger protein 846	2.19636	1.67319	3.18918	9.37231	3.01847	1.25119	2.38037	11.9532	ECGKAFNNSSMLS(0.001)QHVRIHT(0.999)GEK	T	417	AFNNSSMLSQHVRIHTGEKPYECKECGKAFT	Q147U1	417	X;X;Deamidation (NQ);X;X;X;Oxidation (M);X;X;Deamidation (NQ);X;X;X;X;X;Phospho (STY);X;X;X;X;X;X;X;X;X;X;X;X;X;X;X	UID1286	3			___1	+	+	12 hr_MLR;48 hr_MLR	0.999206	0.0614545	40.369	6.7687	40.369	4.1433	98348000	12.4678	12.4002	12.29	14.1779	13.7224	14.2774	13.7982	13.4833	13.6302
Q96PN6-4	Q96PN6-4	ADCY10	Adenylate cyclase type 10	1.61411	1.66882	3.17954	5.0934	1.59384	0.59948	1.51517	3.60309	TWNNLFKY(1)S(1)IK	S	619	SEEKTNRTWNNLFKYSIKLTEKLNMVTLHSD	Q96PN6-4;Q96PN6-2;Q96PN6	619;680;772	X;X;X;X;X;X;X;X;X;Deamidation (NQ);Deamidation (NQ);X;X;X;Phospho (STY);Phospho (STY);X;X;X;X;X;X;X;X;X;X;X;X;X;X;X	UID2461	3			___2	+	+	12 hr_MLR;48 hr_MLR	0.999988	0.0447595	53.237	21.362	53.237	-3.5775	431390000	11.6832	11.6873	11.3829	13.5459	12.6302	13.5838	12.4297	11.9759	12.1463
Q96PN6-4	Q96PN6-4	ADCY10	Adenylate cyclase type 10	1.61411	1.66882	3.17954	5.0934	1.59384	0.59948	1.51517	3.60309	TWNNLFKY(1)S(1)IK	Y	618	ESEEKTNRTWNNLFKYSIKLTEKLNMVTLHS	Q96PN6-4;Q96PN6-2;Q96PN6	618;679;771	X;X;X;X;X;X;X;X;X;X;Deamidation (NQ);Deamidation (NQ);X;X;X;Phospho (STY);Phospho (STY);X;X;X;X;X;X;X;X;X;X;X;X;X;X	UID3262	3			___2	+	+	12 hr_MLR;48 hr_MLR	0.99999	0.0447595	53.237	21.362	53.237	-3.5775	431390000	11.6832	11.6873	11.3829	13.5459	12.6302	13.5838	12.4297	11.9759	12.1463
P46821	P46821	MAP1B	Microtubule-associated protein 1B;MAP1B heavy chain;MAP1 light chain LC1	3.1714	1.65896	3.15789	9.5858	2.99589	1.46395	2.75862	8.92934	KLGDVS(0.187)PT(0.812)QIDVS(0.001)QFGSFKEDTK	T	1503	PALALDERKLGDVSPTQIDVSQFGSFKEDTK	P46821	1503	X;X;X;X;X;X;X;X;X;X;X;X;X;X;X;Phospho (STY);X;X;X;X;X;X;X;X;X;X;X;X;X;X;X	UID1225	3			___1	+	+	12 hr_MLR;48 hr_MLR	0.812437	6.05535e-36	243.92	213.17	105.35	0.73056	610920000	14.1948	14.0898	13.7752	15.8288	15.4448	15.7631	15.6572	15.2951	15.4993
P02545;P02545-2	P02545	LMNA	Prelamin-A/C;Lamin-A/C	6.04059	1.64703	3.13188	64.6979	1.20726	0.743038	1.6737	3.7861	ASSHS(0.006)S(0.992)QT(0.002)QGGGSVTK	S	407	SPTSQRSRGRASSHSSQTQGGGSVTKKRKLE	P02545;P02545-6;P02545-3;P02545-5;P02545-4;P02545-2	407;407;407;308;295;407	Phospho (STY);X;X;X;Deamidation (NQ);X;X;X;X;X;X;X;Phospho (STY);X;Phospho (STY);Phospho (STY);X;X;X;X;X;X;X;X;X;X;X;X;X;X;X	UID1770	3			___2	+		12 hr_MLR	0.992403	0.000523296	138.73	118.35	133.94	-0.19095	483830000	12.8172	12.769	12.8111	14.487	14.4274	14.424	13.9329	13.366	13.3276
O14950;P24844	O14950	MYL12B;MYL12A;MYL9	Myosin regulatory light chain 12B;Myosin regulatory light chain 12A;Myosin regulatory light polypeptide 9	2.71213	1.62001	3.07377	9.60811	1.60916	0.64743	1.56638	3.97685	AT(0.003)S(0.997)NVFAMFDQSQIQEFK	S	20	KAKTKTTKKRPQRATSNVFAMFDQSQIQEFK;RAKAKTTKKRPQRATSNVFAMFDQSQIQEFK	O14950;P19105;P24844;P24844-2	20;19;20;20	X;X;X;X;X;X;X;X;X;X;X;X;X;X;X;Phospho (STY);X;X;X;X;Oxidation (M);X;X;Deamidation (NQ);X;Deamidation (NQ);X;X;X;X;X	UID29	2			___1	+	+	12 hr_MLR;48 hr_MLR	0.997102	1.56988e-106	364	325.11	256.79	-0.091779	3394600000	16.3232	16.1158	16.048	17.7659	17.5366	18.0446	17.0838	16.6213	16.7243
P46821	P46821	MAP1B	Microtubule-associated protein 1B;MAP1B heavy chain;MAP1 light chain LC1	2.64209	1.61693	3.06722	7.95002	2.13415	1.12247	2.1772	5.24996	DVMSDETNNEET(0.001)ES(0.989)PS(0.01)QEFVNITK	S	1154	PRDVMSDETNNEETESPSQEFVNITKYESSL	P46821	1154	X;X;X;X;Oxidation (M);X;X;X;X;X;X;X;X;X;X;Phospho (STY);X;X;X;X;X;X;X;X;X;X;X;X;X;X;X	UID289	3			___1	+	+	12 hr_MLR;48 hr_MLR	0.988788	2.34735e-15	187.26	171.74	159.56	0.21713	172800000	13.2226	13.4278	12.8525	14.9368	14.5612	14.8557	14.5292	14.0744	14.2668
P09651-2	P09651-2	HNRNPA1	Heterogeneous nuclear ribonucleoprotein A1;Heterogeneous nuclear ribonucleoprotein A1, N-terminally processed	2.89086	1.60509	3.04216	13.9234	1.32748	0.567849	1.48231	3.77852	SES(1)PKEPEQLRK	S	6	__________MSKSESPKEPEQLRKLFIGGL	P09651-2;P09651;P09651-3	6;6;6	X;X;X;X;X;X;X;X;X;X;X;X;X;X;X;Phospho (STY);X;X;X;X;X;Deamidation (NQ);X;X;X;X;X;X;X;X;X	UID162	3			___1	+		12 hr_MLR	0.999746	0.000432956	158.25	132.93	109.84	-0.15884	5026000000	15.2402	15.2576	15.1116	16.938	16.5989	16.8879	16.0143	15.519	15.7797
P17612;P22694	P17612	PRKACA;PRKACG;PRKACB	cAMP-dependent protein kinase catalytic subunit alpha;cAMP-dependent protein kinase catalytic subunit gamma;cAMP-dependent protein kinase catalytic subunit beta	1.71598	1.60507	3.04211	5.72562	1.59081	-0.399638	0.758049	-4.36719	T(0.102)WT(0.878)LCGT(0.02)PEYLAPEIILSK	T	198	VTDFGFAKRVKGRTWTLCGTPEYLAPEIILS	P17612;P17612-2;P22612;P22694;P22694-4;P22694-3;P22694-5;P22694-7;P22694-6;P22694-9;P22694-2;P22694-10;P22694-8	198;190;198;198;185;186;201;202;204;205;245;168;198	X;X;X;X;X;X;X;X;X;X;X;X;X;X;X;Phospho (STY);X;X;X;X;X;X;X;X;X;X;X;X;X;X;X	UID1195	3			___1	+	+	12 hr_MLR;48 hr_MLR	0.878403	7.5679e-16	190.63	171.38	190.63	0.11201	616510000	12.4742	12.5126	12.2458	13.9334	13.5991	14.5153	12.0531	12.045	11.9355
P46821	P46821	MAP1B	Microtubule-associated protein 1B;MAP1B heavy chain;MAP1 light chain LC1	4.13273	1.60324	3.03825	21.1171	1.96494	1.01106	2.01539	7.23537	SPSLSPS(0.005)PPS(0.995)PLEK	S	1265	KVSPSKSPSLSPSPPSPLEKTPLGERSVNFS	P46821	1265	X;X;X;X;X;X;X;X;X;X;X;X;X;X;X;Phospho (STY);X;X;X;X;X;X;X;X;X;X;X;X;X;X;X	UID301	2			___1	+	+	12 hr_MLR;48 hr_MLR	0.995144	2.74682e-12	191.01	127.92	191.01	-0.20667	54319000	12.9977	12.9794	12.8603	14.6306	14.4261	14.5904	14.2073	13.7544	13.9089
Q9NZB2	Q9NZB2	FAM120A;C9orf129	Constitutive coactivator of PPAR-gamma-like protein 1;Putative uncharacterized protein C9orf129	2.4907	1.59997	3.03137	6.6797	1.41155	0.905723	1.87348	3.07151	PVAPQVPS(0.886)PGGAPGQGPY(0.034)PY(0.034)S(0.037)LS(0.009)EPAPLTLDTSGK	S	383	PQTSLQAKPVAPQVPSPGGAPGQGPYPYSLS	Q9NZB2;Q9NZB2-6;Q9NZB2-4;Q9NZB2-5;Q9NZB2-2;Q5T035	383;383;383;383;383;32	X;X;X;X;X;X;X;X;X;X;X;X;X;X;X;Phospho (STY);X;X;X;X;X;X;X;X;X;X;X;X;X;X;X	UID975	4			___1	+		12 hr_MLR	0.885693	0.00346866	63.751	49.327	63.751	0.24867	37504000	10.427	11.0203	10.9659	12.6194	12.124	12.4697	12.117	11.336	11.6773
P31943;P55795	P31943	HNRNPH1;HNRNPH2	Heterogeneous nuclear ribonucleoprotein H;Heterogeneous nuclear ribonucleoprotein H, N-terminally processed;Heterogeneous nuclear ribonucleoprotein H2	2.6039	1.57812	2.9858	9.0742	1.78708	0.656621	1.57639	4.36041	HTGPNS(1)PDTANDGFVR	S	104	NNVEMDWVLKHTGPNSPDTANDGFVRLRGLP;NSVEMDWVLKHTGPNSPDTANDGFVRLRGLP	P31943;P55795	104;104	Deamidation (NQ);X;X;X;Oxidation (M);X;X;X;X;X;X;X;X;X;X;Phospho (STY);X;X;X;X;X;X;X;X;X;X;X;X;X;X;X	UID254	3			___1	+	+	12 hr_MLR;48 hr_MLR	0.999986	1.65532e-20	214.28	179.24	135.09	-0.36586	195460000	12.0854	12.2573	11.9703	13.9231	13.3995	13.7246	12.9955	12.5668	12.7205
P17096;P17096-2	P17096	HMGA1	High mobility group protein HMG-I/HMG-Y	2.60765	1.57745	2.98441	7.94147	1.93341	0.697457	1.62164	4.41145	KLEKEEEEGISQES(0.122)S(0.878)EEEQ	S	103	KKLEKEEEEGISQESSEEEQ___________	P17096;P17096-2	103;92	X;X;X;X;X;X;X;X;X;X;X;X;X;X;X;Phospho (STY);X;X;X;X;X;X;X;X;X;X;X;X;X;X;X	UID184	3			___1	+	+	12 hr_MLR;48 hr_MLR	0.877513	9.36507e-05	117.64	109.25	117.64	0.084634	38016000	10.6739	10.747	10.3901	12.0406	11.9906	12.5121	11.2361	11.1432	11.5241
Q86UE4	Q86UE4	MTDH	Protein LYRIC	3.74228	1.57472	2.97878	13.8892	0.175212	0.0906849	1.06488	0.479171	SETSWES(1)PK	S	568	NSVPPSQTKSETSWESPKQIKKKKKARRET_	Q86UE4	568	Deamidation (NQ);X;X;X;X;X;X;X;X;X;X;X;X;X;X;Phospho (STY);X;X;X;X;X;X;X;X;X;X;X;X;X;X;X	UID656	2			___1	+		12 hr_MLR	0.99974	0.0128513	169.76	134.87	164.97	0.14855	190440000	12.7543	12.5848	12.5045	14.3046	14.0206	14.2426	12.9834	12.3841	12.7482
Q9Y2D5-6	Q9Y2D5-6	AKAP2	A-kinase anchor protein 2	2.56702	1.57392	2.97713	14.5855	1.61386	0.830113	1.77782	5.76686	DALGDSLQVPVS(0.996)PS(0.004)STTSSR	S	383	SQPRDALGDSLQVPVSPSSTTSSRCSSRDGE	Q9Y2D5-6;Q9Y2D5-4;Q9Y2D5;Q9Y2D5-5;Q9Y2D5-7	383;383;152;241;241	X;X;X;X;X;X;X;X;X;X;X;X;X;X;X;Phospho (STY);X;X;X;X;X;X;X;X;X;X;X;X;X;X;X	UID1071	2			___1	+	+	12 hr_MLR;48 hr_MLR	0.995569	1.23531e-07	164.02	119.51	164.02	0.046666	59664000	10.842	10.9358	10.8778	12.5525	12.2507	12.5742	11.988	11.5144	11.6436
P09651-2	P09651-2	HNRNPA1	Heterogeneous nuclear ribonucleoprotein A1;Heterogeneous nuclear ribonucleoprotein A1, N-terminally processed	2.52832	1.56981	2.96866	8.35239	1.22436	0.489489	1.40395	2.80224	S(0.758)ES(0.242)PKEPEQLR	S	4	____________MSKSESPKEPEQLRKLFIG	P09651-2;P09651;P09651-3	4;4;4	X;X;X;X;X;X;X;X;X;X;X;X;X;X;X;Phospho (STY);X;X;X;X;X;X;X;X;X;X;X;X;X;X;X	UID161	2			___1	+		12 hr_MLR	0.757557	0.0112183	135.13	103.33	135.13	0.21516	164190000	12.6925	12.712	12.4256	14.5071	14.0113	14.0211	13.2952	12.8088	13.1945
Q9Y520-4	Q9Y520-4	PRRC2C	Protein PRRC2C	2.54748	1.56737	2.96363	8.97077	2.40329	1.23898	2.36032	6.12212	ATST(0.069)S(0.93)PNS(0.002)QSSK	S	2694	RSTTPTSSPFRATSTSPNSQSSKMNSIVYQK	Q9Y520-4;Q9Y520-5;Q9Y520;Q9Y520-7;Q9Y520-6;Q9Y520-2	2694;2647;2694;2696;2629;2451	X;X;X;X;X;X;X;X;X;X;X;X;X;X;X;Phospho (STY);X;X;X;X;X;X;X;Oxidation (M);X;X;X;X;X;X;X	UID1099	2			___1	+	+	12 hr_MLR;48 hr_MLR	0.929658	1.47418e-09	207.34	168.08	207.34	0.2727	15199000	10.916	10.9492	10.4693	12.4446	12.1846	12.4074	12.2499	11.7987	12.0028
P46821	P46821	MAP1B	Microtubule-associated protein 1B;MAP1B heavy chain;MAP1 light chain LC1	3.03959	1.56146	2.95152	9.05467	3.10641	1.42313	2.68166	9.22101	KLGDVS(0.997)PT(0.003)QIDVSQFGSFK	S	1501	SQPALALDERKLGDVSPTQIDVSQFGSFKED	P46821	1501	X;X;X;X;X;X;X;X;X;X;X;X;X;X;X;Phospho (STY);X;X;X;X;X;X;X;X;X;X;X;X;X;X;X	UID296	2			___1	+	+	12 hr_MLR;48 hr_MLR	0.997061	1.7238e-34	233.44	211.98	205.62	-0.093339	1864600000	15.0014	14.932	14.6347	16.5928	16.1618	16.4979	16.4762	16.1144	16.2469
Q9Y4H2	Q9Y4H2	IRS2	Insulin receptor substrate 2	3.25789	1.55863	2.94575	11.9029	2.52931	0.802676	1.74433	6.75913	LCPSCPAS(0.227)S(0.773)PK	S	620	FSGSAGRLCPSCPASSPKVAYHPYPEDYGDI	Q9Y4H2	620	X;X;X;X;X;X;X;X;X;X;X;X;X;X;X;Phospho (STY);X;X;X;X;X;X;X;X;X;X;X;X;X;X;X	UID1097	2			___1	+	+	12 hr_MLR;48 hr_MLR	0.772724	0.00394448	128.01	100.9	128.01	0.053948	21854000	11.786	11.5881	11.5451	13.373	13.0012	13.2208	12.6055	12.2843	12.4374
Q9P2E9	Q9P2E9	RRBP1	Ribosome-binding protein 1	3.02544	1.55691	2.94222	13.0059	1.5611	0.54708	1.46113	3.41783	AEGT(1)PNQGK	T	225	KKAEGAPNQGRKAEGTPNQGKKTEGTPNQGK	Q9P2E9;Q9P2E9-2	225;225	X;X;X;X;X;X;X;Deamidation (NQ);X;X;X;X;X;X;X;Phospho (STY);X;Deamidation (NQ);Deamidation (NQ);X;X;X;X;X;X;Phospho (STY);X;Deamidation (NQ);Deamidation (NQ);X;X	UID1490	2			___1	+	+	12 hr_MLR;48 hr_MLR	1	0.0224829	102.52	86.984	82.417	0.55917	19715000	12.4248	12.2044	12.0603	13.7984	13.6851	13.8767	13.0125	12.62	12.6982
Q9H9A7	Q9H9A7	RMI1	RecQ-mediated genome instability protein 1	2.79877	1.55415	2.9366	9.99873	3.65551	1.83762	3.5742	14.2192	EVT(1)T(1)VKVK	T	506	FVYLSVLMASKPKEVTTVKVKAFIVTLTGNL	Q9H9A7	506	X;X;X;X;X;X;X;X;X;X;X;X;X;X;X;Phospho (STY);Phospho (STY);X;X;X;X;X;X;X;X;X;X;X;X;X;X	UID3104	3			___2	+	+	12 hr_MLR;48 hr_MLR	1	0.0602805	49.418	20.077	49.418	-4.2005	656130000	13.188	13.1392	12.9335	14.7688	14.3723	14.7821	15.0738	14.7268	14.973
Q9H9A7	Q9H9A7	RMI1	RecQ-mediated genome instability protein 1	2.79877	1.55415	2.9366	9.99873	3.65551	1.83762	3.5742	14.2192	EVT(1)T(1)VKVK	T	507	VYLSVLMASKPKEVTTVKVKAFIVTLTGNLS	Q9H9A7	507	X;X;X;X;X;X;X;X;X;X;X;X;X;X;Phospho (STY);Phospho (STY);X;X;X;X;X;X;X;X;X;X;X;X;X;X;X	UID3105	3			___2	+	+	12 hr_MLR;48 hr_MLR	1	0.0602805	49.418	20.077	49.418	-4.2005	656130000	13.188	13.1392	12.9335	14.7688	14.3723	14.7821	15.0738	14.7268	14.973
Q92616	Q92616	GCN1L1	Translational activator GCN1	2.1154	1.54904	2.92621	10.4526	2.98762	1.56972	2.96847	20.2388	EDAGGMIQRLMQQLLES(1)DK	S	1388	DAGGMIQRLMQQLLESDKYAERKGAAYGLAG	Q92616	1388	X;X;X;X;Oxidation (M);X;X;X;X;Oxidation (M);Deamidation (NQ);Deamidation (NQ);X;X;X;Phospho (STY);X;X;X;X;X;X;X;X;X;X;X;X;X;X;X	UID786	4			___1	+	+	12 hr_MLR;48 hr_MLR	1	0.0546611	48.288	17.86	48.288	3.0476	193780000	12.216	12.1393	12.1935	13.8854	13.4392	13.8712	13.8757	13.6194	13.7628
Q9H2G2-2	Q9H2G2-2	SLK	STE20-like serine/threonine-protein kinase	2.92962	1.53733	2.90257	8.69758	2.14436	0.870879	1.82878	5.142	RDS(1)FIGTPYWMAPEVVMCETSK	S	189	FGVSAKNTRTIQRRDSFIGTPYWMAPEVVMC	Q9H2G2-2;Q9H2G2	189;189	X;X;X;X;X;X;X;X;X;X;X;X;X;X;X;Phospho (STY);X;X;X;X;X;X;X;X;X;X;X;X;X;X;X	UID883	3			___1	+	+	12 hr_MLR;48 hr_MLR	0.999927	6.75725e-55	262.77	246.56	262.77	0.1638	591500000	13.6752	13.5941	13.3099	15.2343	14.7911	15.1658	14.6307	14.1889	14.3723
P02511	P02511	CRYAB	Alpha-crystallin B chain	2.7966	1.5321	2.89207	9.76715	1.89402	0.626087	1.54337	4.56962	APS(0.94)WFDT(0.06)GLSEMR	S	59	LSPFYLRPPSFLRAPSWFDTGLSEMRLEKDR	P02511	59	X;X;X;X;X;X;X;X;X;X;X;X;X;X;X;Phospho (STY);X;X;X;X;X;X;X;X;X;X;X;X;X;X;X	UID123	2			___1	+	+	12 hr_MLR;48 hr_MLR	0.940079	0.000271932	149.57	124.69	149.57	0.85237	95090000	11.6217	11.6003	11.371	13.2418	12.799	13.1486	12.3261	11.9478	12.1974
P16949	P16949	STMN1	Stathmin	3.71463	1.52907	2.88599	15.9197	1.20855	0.907681	1.87603	3.55333	SKESVPEFPLS(1)PPK	S	38	ILSPRSKESVPEFPLSPPKKKDLSLEEIQKK	P16949;P16949-2	38;38	X;X;X;X;X;X;X;X;X;X;X;X;X;X;X;Phospho (STY);X;X;X;X;X;X;X;X;X;X;X;X;X;X;X	UID182	4			___1	+		12 hr_MLR	0.999993	0.0205586	71.085	53.385	71.085	0.90277	126920000	12.058	12.2301	12.0745	13.6853	13.4991	13.7654	13.48	12.6188	12.9868
Q05682-5	Q05682-5	CALD1	Caldesmon	3.7193	1.52632	2.8805	13.5458	1.47049	0.742462	1.67303	3.81595	RGS(1)IGENQIKDEK	S	196	DKEKEEEEEEKPKRGSIGENQIKDEKIKKDK	Q05682-5;Q05682-4	196;202	X;X;X;X;X;X;X;X;X;X;X;X;X;X;X;Phospho (STY);X;X;X;Deamidation (NQ);X;X;X;X;X;X;X;X;X;X;X	UID405	3			___1	+	+	12 hr_MLR;48 hr_MLR	1	5.9263e-06	160.03	122.41	124.84	0.059494	429790000	12.4317	12.3216	12.141	13.9332	13.6824	13.8576	13.3482	12.7416	13.0319
P02545;P02545-2	P02545	LMNA	Prelamin-A/C;Lamin-A/C	3.06154	1.52571	2.87929	9.80341	2.1157	0.887251	1.84965	6.2914	AS(0.009)S(0.981)HS(0.052)S(0.955)QT(0.003)QGGGSVTK	S	404	LSPSPTSQRSRGRASSHSSQTQGGGSVTKKR	P02545;P02545-6;P02545-3;P02545-5;P02545-4;P02545-2	404;404;404;305;292;404	X;X;X;Phospho (STY);X;X;X;Deamidation (NQ);X;X;X;X;X;X;X;Phospho (STY);X;X;Phospho (STY);X;X;X;X;X;X;X;X;X;X;X;X	UID124	2			___1	+	+	12 hr_MLR;48 hr_MLR	0.981492	0.00258477	138.73	118.35	138.73	0.051958	481120000	11.5644	11.1529	11.469	13.0377	12.7361	12.9897	12.4153	12.2251	12.2077
Q9Y6G9	Q9Y6G9	DYNC1LI1	Cytoplasmic dynein 1 light intermediate chain 1	3.15175	1.51548	2.85895	10.0337	1.42043	0.591318	1.50662	3.32716	KPVTVSPTTPT(0.018)S(0.891)PT(0.035)EGEAS(0.055)	S	516	RITRKPVTVSPTTPTSPTEGEAS________	Q9Y6G9	516	X;X;X;X;X;X;X;X;X;X;X;X;X;X;X;Phospho (STY);X;X;X;X;X;X;X;X;X;X;X;X;X;X;X	UID1104	2			___1	+		12 hr_MLR	0.890877	0.0104635	84.41	61.935	84.41	0.063923	19727000	10.2975	10.6237	10.4617	12.2101	11.8296	11.8897	11.1666	10.7536	11.2367
Q9NS69	Q9NS69	TOMM22	Mitochondrial import receptor subunit TOM22 homolog	2.06386	1.48439	2.79799	7.59327	0.846019	0.331823	1.2586	2.03677	AAAVAAAGAGEPQS(1)PDELLPK	S	15	_MAAAVAAAGAGEPQSPDELLPKGDAEKPEE	Q9NS69	15	X;X;X;X;X;X;X;X;X;X;X;X;X;X;X;Phospho (STY);X;X;X;X;X;X;X;X;X;X;X;X;X;X;X	UID947	3			___1	+		12 hr_MLR	1	6.14152e-05	42.454	24.754	42.454	-0.47724	93677000	11.8017	11.9914	11.7864	13.6959	13.0743	13.2624	12.4566	11.9411	12.1773
Q09666	Q09666	AHNAK	Neuroblast differentiation-associated protein AHNAK	1.90561	1.47299	2.77597	6.10574	1.46482	1.15127	2.22109	3.22649	IS(1)MQDVDLS(0.5)LGS(0.5)PK	S	501	TKVKTPEMIIQKPKISMQDVDLSLGSPKLKG	Q09666	501	X;X;X;X;X;X;X;X;X;X;X;X;X;X;X;Phospho (STY);X;Deamidation (NQ);X;X;X;X;Phospho (STY);X;X;X;X;X;X;X;X	UID2074	3			___2	+	+	12 hr_MLR;48 hr_MLR	0.999941	0.0580732	41.644	18.418	41.644	-3.0897	121360000	10.4124	10.4074	9.74051	11.8199	11.6571	11.5022	11.866	10.9206	11.2275
Q09666	Q09666	AHNAK	Neuroblast differentiation-associated protein AHNAK	1.90561	1.47299	2.77597	6.10574	1.46482	1.15127	2.22109	3.22649	ISMQDVDLS(0.001)LGS(0.999)PK	S	511	QKPKISMQDVDLSLGSPKLKGDIKVSAPGVQ	Q09666	511	X;X;X;X;X;X;X;X;X;X;X;X;X;X;X;Phospho (STY);X;X;X;X;X;X;X;X;X;X;X;X;X;X;Deamidation (NQ)	UID2076	2			___2	+	+	12 hr_MLR;48 hr_MLR	0.999425	1.6432e-05	159.69	117.49	159.69	-0.10551	176530000	10.4124	10.4074	9.74051	11.8199	11.6571	11.5022	11.866	10.9206	11.2275
Q9NZN4	Q9NZN4	EHD2	EH domain-containing protein 2	2.15368	1.47237	2.77478	7.49737	1.973	1.17366	2.25583	6.21893	GPDEAMEDGEEGS(1)DDEAEWVVTK	S	438	VERGPDEAMEDGEEGSDDEAEWVVTKDKSKY	Q9NZN4;Q9NZN4-2	438;302	X;X;X;X;X;X;X;X;Oxidation (M);X;X;X;X;X;X;Phospho (STY);X;X;X;X;X;X;X;X;X;X;X;X;X;X;X	UID979	3			___1	+	+	12 hr_MLR;48 hr_MLR	1	5.88801e-05	120.85	109	120.85	-0.15665	82979000	11.0571	11.1932	11.3229	12.9255	12.3167	12.7481	12.6307	12.0417	12.4218
P46821	P46821	MAP1B	Microtubule-associated protein 1B;MAP1B heavy chain;MAP1 light chain LC1	3.08947	1.46969	2.76963	9.32708	3.48087	2.07496	4.21331	11.6402	VQSLEGEKLS(1)PK	S	1779	SLTSEKVQSLEGEKLSPKSDISPLTPRESSP	P46821	1779	X;X;X;X;X;X;X;X;X;X;X;X;X;X;X;Phospho (STY);X;X;X;X;X;X;X;X;X;X;X;X;X;Phospho (STY);X	UID310	2			___1	+	+	12 hr_MLR;48 hr_MLR	1	0.00203051	150.12	93.893	150.12	0.42548	27786000	11.3091	11.1408	10.898	12.7252	12.3849	12.647	13.4229	12.9642	13.1857
P46821	P46821	MAP1B	Microtubule-associated protein 1B;MAP1B heavy chain;MAP1 light chain LC1	3.44993	1.46528	2.76117	16.1997	2.00926	0.791861	1.73131	6.69358	AS(0.01)VS(0.99)PMDEPVPDSESPIEK	S	1378	FEFSDAKDENERASVSPMDEPVPDSESPIEK	P46821	1378	X;X;X;X;X;X;X;X;X;X;X;X;X;X;X;Phospho (STY);X;Oxidation (M);X;X;X;X;X;X;X;X;Phospho (STY);X;X;X;X	UID1931	2			___2	+	+	12 hr_MLR;48 hr_MLR	0.989698	3.70543e-08	171.26	145.79	171.26	-0.021481	227070000	10.9227	11.061	10.9287	12.5593	12.2906	12.4583	11.9475	11.569	11.7714
P46821	P46821	MAP1B	Microtubule-associated protein 1B;MAP1B heavy chain;MAP1 light chain LC1	3.44993	1.46528	2.76117	16.1997	2.00926	0.791861	1.73131	6.69358	AS(0.047)VS(0.953)PMDEPVPDS(0.009)ES(0.991)PIEK	S	1389	RASVSPMDEPVPDSESPIEKVLSPLRSPPLI	P46821	1389	X;X;X;X;Phospho (STY);X;Oxidation (M);X;X;X;X;X;X;X;X;Phospho (STY);X;X;X;X;X;X;X;X;X;X;Phospho (STY);X;X;X;X	UID1932	3			___2	+	+	12 hr_MLR;48 hr_MLR	0.990835	0.000565644	105.04	73.802	105.04	-0.11376	155420000	10.9227	11.061	10.9287	12.5593	12.2906	12.4583	11.9475	11.569	11.7714
P46821	P46821	MAP1B	Microtubule-associated protein 1B;MAP1B heavy chain;MAP1 light chain LC1	3.17952	1.46129	2.75354	11.1995	1.72519	0.982793	1.97629	5.11631	KES(1)KEETPEVTK	S	561	KPAAKPLPSKSVRKESKEETPEVTKVNHVEK	P46821	561	X;X;X;X;X;X;X;X;X;X;X;X;X;X;X;Phospho (STY);X;X;X;X;X;X;X;X;X;X;X;X;X;X;X	UID294	3			___1	+	+	12 hr_MLR;48 hr_MLR	0.999962	0.00155278	93.765	66.502	93.765	-0.0090233	599780000	12.7697	12.7092	12.5223	14.3013	13.9323	14.1514	13.9711	13.3602	13.6183
Q7Z417	Q7Z417	NUFIP2	Nuclear fragile X mental retardation-interacting protein 2	3.60586	1.45841	2.74805	12.9738	1.49964	0.749848	1.68162	3.87195	GADNDGS(0.96)GS(0.04)ESGYTTPK	S	212	YITNGYMGKGADNDGSGSESGYTTPKKRKAR	Q7Z417	212	X;X;X;X;X;X;X;X;X;X;X;X;X;X;X;Phospho (STY);X;X;X;X;X;X;X;X;X;X;X;X;X;X;X	UID638	3			___1	+	+	12 hr_MLR;48 hr_MLR	0.959878	2.34858e-21	223.97	192.33	81.665	0.49839	71182000	11.7678	11.5525	11.4798	13.1616	12.9203	13.0934	12.6659	12.0687	12.315
Q13077-2	Q13077-2	TRAF1	TNF receptor-associated factor 1	3.50217	1.45835	2.74793	12.0203	2.47569	0.976206	1.96729	6.56108	NKVT(1)FMLLDQNNR	T	224	GEYDALLPWPFRNKVTFMLLDQNNREHAIDA	Q13077-2;Q13077	224;346	X;X;X;X;X;X;X;X;X;X;X;X;Deamidation (NQ);X;X;Phospho (STY);X;Oxidation (M);X;X;X;Deamidation (NQ);Deamidation (NQ);X;X;X;X;X;X;X;X	UID1270	3			___1	+	+	12 hr_MLR;48 hr_MLR	1	0.0471869	42.809	16.685	42.809	-4.4666	2632400000	10.3619	10.1841	10.5029	11.8545	11.6543	11.9152	11.449	11.0925	11.4361
Q09666	Q09666	AHNAK	Neuroblast differentiation-associated protein AHNAK	3.49521	1.45799	2.74726	14.1866	2.44381	1.4064	2.65075	9.62491	DIDIS(0.041)S(0.959)PEFK	S	177	VDVTGREGAKDIDISSPEFKIKIPRHELTEI	Q09666	177	X;X;X;X;X;X;X;X;X;X;X;X;X;X;X;Phospho (STY);X;X;X;X;X;X;X;X;X;X;X;X;X;X;X	UID425	2			___1	+	+	12 hr_MLR;48 hr_MLR	0.958655	8.77755e-12	197.47	122.68	139.98	0.15497	175340000	13.4614	13.2843	13.2942	14.8943	14.6342	14.8853	14.9376	14.4916	14.8299
P05386;P05387	P05387	RPLP1;RPLP2	60S acidic ribosomal protein P1;60S acidic ribosomal protein P2	3.22707	1.45549	2.74249	9.93402	1.96217	0.673867	1.59534	5.5137	KEES(0.005)EES(0.995)DDDMGFGLFD	S	105	AAEEKKDEKKEESEESDDDMGFGLFD_____;AEEKKVEAKKEESEESDDDMGFGLFD_____	P05386;P05387;P05386-2	104;105;79	X;X;X;X;X;X;X;X;X;X;X;X;X;X;X;Phospho (STY);X;X;X;X;X;X;X;X;X;X;X;X;X;X;X	UID139	2			___1	+	+	12 hr_MLR;48 hr_MLR	0.994784	0.0017967	109.35	89.59	109.35	0.29939	31264000	12.5075	12.5472	12.207	13.8314	13.7302	14.0666	13.2069	13.0115	13.0649
P46821	P46821	MAP1B	Microtubule-associated protein 1B;MAP1B heavy chain;MAP1 light chain LC1	2.93304	1.43884	2.71103	16.345	2.02846	1.71323	3.27895	9.32943	T(0.003)T(0.003)KS(0.109)PS(0.84)DS(0.034)GY(0.001)S(0.007)Y(0.002)ETIGK	S	1917	GGYYYEKIERTTKSPSDSGYSYETIGKTTKT	P46821	1917	X;X;X;X;X;X;X;X;X;X;X;X;X;X;X;Phospho (STY);X;X;X;X;X;X;X;X;X;X;X;X;X;X;X	UID305	3			___1	+	+	12 hr_MLR;48 hr_MLR	0.840311	0.00541509	92.289	66.142	92.289	0.239	169190000	12.3941	12.2876	12.3562	13.9324	13.6478	13.7743	14.3754	13.7486	14.0536
Q9UN37	Q9UN37	VPS4A	Vacuolar protein sorting-associated protein 4A	3.57082	1.42398	2.68324	15.4763	2.05151	0.925845	1.8998	5.83772	GS(0.133)DS(0.823)DS(0.044)EGDNPEKK	S	97	KKPVKENQSEGKGSDSDSEGDNPEKKKLQEQ	Q9UN37	97	X;X;X;X;X;X;X;X;X;X;X;X;X;X;X;Phospho (STY);X;X;X;X;X;X;X;X;X;X;X;X;X;X;X	UID1039	3			___1	+	+	12 hr_MLR;48 hr_MLR	0.822808	1.35843e-05	141.48	108.13	72.433	-0.10018	54579000	12.3846	12.298	12.1223	13.7544	13.593	13.7294	13.4638	13.0039	13.1148
O14950;P24844	O14950	MYL12B;MYL12A;MYL9	Myosin regulatory light chain 12B;Myosin regulatory light chain 12A;Myosin regulatory light polypeptide 9	3.2805	1.42382	2.68295	11.2729	1.66015	0.568846	1.48334	4.02201	AT(0.915)S(0.085)NVFAMFDQSQIQEFK	T	19	KKAKTKTTKKRPQRATSNVFAMFDQSQIQEF;KRAKAKTTKKRPQRATSNVFAMFDQSQIQEF	O14950;P19105;P24844;P24844-2	19;18;19;19	X;X;X;X;X;X;X;X;X;X;X;X;X;X;X;Phospho (STY);X;X;X;X;X;Oxidation (M);X;X;X;X;X;X;X;X;X	UID1121	3			___1	+	+	12 hr_MLR;48 hr_MLR	0.915407	3.76141e-08	163.18	144.94	71.143	0.39999	2303200000	14.3556	14.2293	14.0926	15.6047	15.5017	15.8425	15.0311	14.6482	14.7047
P17096;P17096-2	P17096	HMGA1	High mobility group protein HMG-I/HMG-Y	2.62923	1.40675	2.65139	14.168	2.64169	0.465143	1.38045	8.39182	KLEKEEEEGISQES(0.853)S(0.147)EEEQ	S	102	PKKLEKEEEEGISQESSEEEQ__________	P17096;P17096-2	102;91	X;X;X;X;X;X;X;X;X;X;X;X;X;X;X;Phospho (STY);X;X;X;X;X;X;X;X;X;X;X;X;X;X;X	UID183	3			___1	+	+	12 hr_MLR;48 hr_MLR	0.852856	4.37895e-06	138.35	124	138.35	-0.25607	43486000	11.1828	11.0845	11.1573	12.579	12.3709	12.695	11.7006	11.5589	11.5605
Q9UQ35	Q9UQ35	SRRM2	Serine/arginine repetitive matrix protein 2	2.50989	1.39743	2.63432	7.37065	2.58596	1.16361	2.24017	6.98517	AQTPPGPSLS(0.001)GS(0.01)KS(0.989)PCPQEK	S	1014	VKAQTPPGPSLSGSKSPCPQEKSKDSLVQSC	Q9UQ35;Q9UQ35-2	1014;1014	X;X;X;X;Phospho (STY);X;X;X;X;X;X;X;X;X;X;Phospho (STY);X;X;X;X;X;X;X;X;X;X;X;X;X;X;X	UID1054	3			___1	+	+	12 hr_MLR;48 hr_MLR	0.988649	6.0926e-05	105.17	85.633	71.427	0.27358	152330000	11.8131	11.4671	11.5465	13.1866	12.6912	13.1412	12.9993	12.5503	12.7679
P08238;Q58FF8	P08238	HSP90AB1;HSP90AB2P	Heat shock protein HSP 90-beta;Putative heat shock protein HSP 90-beta 2	2.20797	1.39461	2.62917	10.7575	2.02662	1.49191	2.81262	9.29684	IEDVGS(1)DEEDDSGKDKK	S	255	EDKDDEEKPKIEDVGSDEEDDSGKDKKKKTK;ENKDDEEKPKIEDVGSDEEDDSGKDKKKKTK	P08238;Q58FF8	255;177	X;X;X;X;X;X;X;X;X;X;X;X;X;X;X;Phospho (STY);X;X;X;X;X;X;X;X;X;X;X;X;X;X;X	UID150	3			___1	+	+	12 hr_MLR;48 hr_MLR	1	3.75178e-78	325.68	262.79	178.75	-0.17482	29331000000	16.972	16.897	16.8838	18.5297	18.0909	18.316	18.6966	18.1511	18.3808
Q9ULX3	Q9ULX3	NOB1	RNA-binding protein NOB1	2.92808	1.39373	2.62758	8.26259	2.35232	1.09768	2.1401	5.88799	KDDS(1)DDDGGGWITPSNIK	S	201	EEEEEENGFEDRKDDSDDDGGGWITPSNIKQ	Q9ULX3	201	X;X;X;X;X;X;X;X;X;X;X;X;X;X;X;Phospho (STY);X;X;X;X;X;X;X;X;X;X;X;X;X;X;X	UID1036	3			___1	+	+	12 hr_MLR;48 hr_MLR	0.999895	4.00222e-05	125.39	105.31	125.39	1.2994	34157000	12.0078	12.0139	11.6454	13.4946	13.0921	13.2615	13.2247	12.7363	12.9991
Q05655	Q05655	PRKCD	Protein kinase C delta type;Protein kinase C delta type regulatory subunit;Protein kinase C delta type catalytic subunit	2.57919	1.39348	2.62712	8.5297	0.268921	-0.0833174	0.943885	-0.673065	AS(0.136)T(0.864)FCGTPDYIAPEILQGLK	T	507	FGMCKENIFGESRASTFCGTPDYIAPEILQG	Q05655;Q05655-2	507;538	X;X;X;X;X;X;X;X;X;X;X;X;X;X;X;Phospho (STY);X;X;X;X;X;X;X;X;X;X;X;X;X;X;X	UID1260	3			___1	+		12 hr_MLR	0.863891	4.23861e-23	220.28	194.87	220.28	-1.6988	349830000	11.9445	12.0115	11.7399	13.3942	13.0126	13.4696	11.9912	11.7797	11.675
Q96HR8-2	Q96HR8-2	NAF1	H/ACA ribonucleoprotein complex non-core subunit NAF1	2.83131	1.38695	2.61525	8.26787	2.07336	0.843667	1.79461	5.06424	NDQEPPPEALDFS(1)DDEKEKEAK	S	315	SWKNDQEPPPEALDFSDDEKEKEAKQRKKSQ	Q96HR8-2;Q96HR8	315;315	X;X;X;X;X;X;X;X;X;X;X;X;X;X;X;Phospho (STY);X;X;X;X;X;X;X;X;X;X;X;X;X;X;X	UID807	4			___1	+	+	12 hr_MLR;48 hr_MLR	1	8.53955e-06	115.76	99.494	115.76	0.31866	52481000	12.0418	12.3623	11.9199	13.6421	13.2951	13.5477	13.1543	12.8353	12.8654
Q68CZ2	Q68CZ2	TNS3	Tensin-3	2.39189	1.38222	2.60669	8.14641	1.68939	0.746372	1.67757	3.79013	KLS(1)LGQYDNDAGGQLPFSK	S	776	GSSAEQPLGGRLRKLSLGQYDNDAGGQLPFS	Q68CZ2;Q68CZ2-2	776;536	X;X;X;X;X;X;X;X;X;X;X;X;X;X;X;Phospho (STY);X;X;X;X;X;X;X;X;X;X;X;X;X;X;X	UID599	3			___1	+	+	12 hr_MLR;48 hr_MLR	1	5.51964e-09	162.71	139.83	162.71	-0.10578	326010000	12.8873	12.8878	12.4334	14.1099	13.9901	14.2551	13.7223	13.2958	13.4295
Q07866-6	Q07866-6	KLC1	Kinesin light chain 1	2.23014	1.38069	2.60394	8.03115	2.72301	1.35734	2.56212	9.81598	AS(0.004)S(0.996)LNVLNVGGK	S	591	SRESEPKNPGMKRASSLNVLNVGGKAAEDRF	Q07866-6;Q07866-7;Q07866-4;Q07866-9	591;547;600;600	X;X;X;X;X;X;X;X;X;X;X;X;X;X;X;Phospho (STY);X;X;X;X;X;X;X;X;X;X;X;X;X;X;X	UID413	2			___1	+	+	12 hr_MLR;48 hr_MLR	0.996222	7.53881e-06	170.79	138.63	170.79	0.076939	126750000	13.4717	13.4202	13.2498	15.0055	14.4647	14.8136	14.9485	14.5296	14.7356
Q8NHQ8	Q8NHQ8	RASSF8	Ras association domain-containing protein 8	3.00827	1.37934	2.6015	19.0943	2.24711	0.542034	1.45602	8.52987	TLYRQS(1)LPPLAK	S	105	SDSVARIPERTLYRQSLPPLAKLRPQIDKSI	Q8NHQ8;Q8NHQ8-2	105;105	X;X;X;X;X;X;X;X;X;X;X;X;X;X;X;Phospho (STY);X;X;X;X;X;X;X;X;X;X;X;X;X;X;X	UID749	3			___1	+	+	12 hr_MLR;48 hr_MLR	0.999752	0.00562995	100.45	80.713	100.45	1.4625	88509000	11.0086	11.0105	11.0794	12.4752	12.2755	12.4857	11.6208	11.4575	11.6462
P46821	P46821	MAP1B	Microtubule-associated protein 1B;MAP1B heavy chain;MAP1 light chain LC1	2.56399	1.37871	2.60035	7.0233	3.6323	2.81332	7.02901	12.5583	T(0.001)T(0.014)S(0.986)PPEVSGYSYEK	S	1965	PEEGGYSYDISEKTTSPPEVSGYSYEKTERS	P46821	1965	X;X;X;X;X;X;X;X;X;X;X;X;X;X;X;Phospho (STY);X;X;X;X;X;X;X;X;X;X;X;X;X;X;X	UID307	2			___1	+	+	12 hr_MLR;48 hr_MLR	0.98575	2.99625e-09	184.98	134.9	184.98	0.29837	26647000	11.0609	10.9482	10.5484	12.4708	12.1186	12.1043	13.9578	13.4011	13.6385
Q6IQ23	Q6IQ23	PLEKHA7	Pleckstrin homology domain-containing family A member 7	2.03194	1.37557	2.5947	9.89082	0.0231592	-0.0121454	0.991617	-0.0695822	KVT(0.048)S(0.95)PLQS(0.001)PT(0.001)K	S	903	YVPYRPHPPQLRKVTSPLQSPTKAKPKVEDE	Q6IQ23;Q6IQ23-2;Q6IQ23-3	903;903;477	X;X;X;X;X;X;X;X;X;X;X;X;X;X;X;Phospho (STY);X;X;X;Phospho (STY);X;X;X;X;X;X;X;X;X;X;X	UID2253	3			___2	+		12 hr_MLR	0.950092	0.00052244	109.02	76.554	101.72	-0.16415	64581000	11.8418	11.9256	11.4754	13.1512	13.1196	13.0987	11.9051	11.7624	11.5389
Q6IQ23	Q6IQ23	PLEKHA7	Pleckstrin homology domain-containing family A member 7	2.03194	1.37557	2.5947	9.89082	0.0231592	-0.0121454	0.991617	-0.0695822	KVT(0.091)S(0.909)PLQS(0.871)PT(0.129)K	S	907	RPHPPQLRKVTSPLQSPTKAKPKVEDEAPPR	Q6IQ23;Q6IQ23-2;Q6IQ23-3	907;907;481	X;X;X;X;X;X;X;X;X;X;X;Phospho (STY);X;X;X;Phospho (STY);X;X;X;X;X;X;X;X;X;X;X;X;X;X;X	UID2254	2			___2	+		12 hr_MLR	0.871052	0.00179392	109.02	76.554	109.02	0.63325	10605000	11.8418	11.9256	11.4754	13.1512	13.1196	13.0987	11.9051	11.7624	11.5389
Q8WWQ0	Q8WWQ0	PHIP	PH-interacting protein	2.14659	1.37275	2.58964	8.29368	1.92925	0.613214	1.52966	5.35217	AQS(0.999)Y(0.001)DIQAWK	S	1315	RKDHQPRRRLRNRAQSYDIQAWKKQCEELLN	Q8WWQ0	1315	X;X;X;X;X;X;X;X;X;X;X;X;X;X;X;Phospho (STY);X;X;X;X;X;X;X;X;X;X;X;X;X;X;X	UID772	3			___1	+	+	12 hr_MLR;48 hr_MLR	0.999455	0.0131461	106.13	73.632	106.13	-0.10261	14450000	11.5446	11.7272	11.6823	13.1732	12.7119	13.1873	12.4487	12.1024	12.2427
Q99996-5	Q99996-5	AKAP9	A-kinase anchor protein 9	2.83797	1.3714	2.58722	7.84996	2.62259	1.24115	2.36387	6.84463	KEDFTMQIS(1)FLQEK	S	311	LEDYQKKKEDFTMQISFLQEKIKVYEMEQDK	Q99996-5;Q99996-3;Q99996-2;Q99996;Q99996-6;Q99996-4	311;299;299;311;311;311	X;X;X;X;X;X;X;X;X;X;X;X;Oxidation (M);X;X;Phospho (STY);X;X;X;X;X;X;X;X;X;X;X;X;X;X;X	UID841	3			___1	+	+	12 hr_MLR;48 hr_MLR	0.999967	0.0280378	51.211	22.999	51.211	-0.11196	369700000	11.7745	11.8462	11.432	13.2321	12.8289	13.106	13.1757	12.7489	12.8516
Q9BZZ5-2	Q9BZZ5-2	API5	Apoptosis inhibitor 5	3.46628	1.35637	2.5604	12.0485	3.21175	1.60934	3.05113	10.94	ASEDTT(0.004)S(0.004)GS(0.992)PPKK	S	464	VEIGQKRASEDTTSGSPPKKSSAGPKRDARQ	Q9BZZ5-2;Q9BZZ5;Q9BZZ5-5;Q9BZZ5-6;Q9BZZ5-1	464;464;410;453;392	X;X;X;X;X;X;X;X;X;X;X;X;X;X;X;Phospho (STY);X;X;X;X;X;X;X;X;X;X;X;X;X;X;X	UID863	3			___1	+	+	12 hr_MLR;48 hr_MLR	0.991994	0.00022227	123.02	71.927	110.97	0.004046	409080000	13.3292	13.4387	13.1398	14.746	14.5181	14.7126	15.1378	14.7374	14.8606
O43852;O43852-2	O43852	CALU	Calumenin	2.92669	1.352	2.55266	10.6791	1.47175	0.671496	1.59272	4.02017	VHNDAQS(0.003)FDY(0.997)DHDAFLGAEEAK	Y	47	PQLSDKVHNDAQSFDYDHDAFLGAEEAKTFD	O43852;O43852-3;O43852-6;O43852-10;O43852-5;O43852-9;O43852-13;O43852-14;O43852-11;O43852-12;O43852-2;O43852-4;O43852-8;O43852-7	47;55;47;47;47;47;47;55;47;47;47;55;47;47	X;X;X;X;X;X;X;X;Deamidation (NQ);X;X;X;X;X;X;Phospho (STY);X;X;X;X;X;X;X;X;X;X;X;X;X;X;X	UID1546	3			___1	+	+	12 hr_MLR;48 hr_MLR	0.997166	1.12694e-05	103.31	82.305	103.31	-3.6284	1194600000	14.6572	14.4517	14.6345	16.1472	15.858	15.7942	15.5454	15.0243	15.1882
Q9BWU1-2	Q9BWU1-2	CDK19	Cyclin-dependent kinase 19	2.56404	1.35158	2.55192	7.68372	1.66482	-0.864776	0.549132	-3.73314	MPEY(0.99)PT(0.01)LQK	Y	216	FPADKDWEDIRKMPEYPTLQKDFRRTTYANS	Q9BWU1-2;Q9BWU1	216;276	X;X;X;X;X;X;X;X;X;X;X;X;Oxidation (M);X;X;Phospho (STY);X;X;X;Deamidation (NQ);X;X;X;X;X;X;X;X;X;X;X	UID1623	2			___1	+	+	12 hr_MLR;48 hr_MLR	0.990348	0.0238695	86.794	46.526	86.794	2.8516	166730000	13.1622	13.6573	13.5124	14.8238	14.6158	14.9471	12.9172	12.3078	12.5126
Q4KWH8-3	Q4KWH8-3	PLCH1	1-phosphatidylinositol 4,5-bisphosphate phosphodiesterase eta-1	2.54557	1.34783	2.54528	7.44167	2.4514	0.909802	1.87879	6.16849	AHQVVQQKS(0.001)EQFMIY(0.999)NQK	Y	647	RAHQVVQQKSEQFMIYNQKQLTRIYPSAYRI	Q4KWH8-3;Q4KWH8-4;Q4KWH8-2;Q4KWH8	647;647;629;647	X;X;X;Deamidation (NQ);X;X;X;X;X;X;X;Deamidation (NQ);X;X;X;Phospho (STY);X;X;X;X;X;X;X;X;X;X;X;X;X;X;X	UID1580	3			___1	+	+	12 hr_MLR;48 hr_MLR	0.998574	0.0712093	40.493	26.661	40.493	-0.80749	105610000	11.6493	11.9754	11.6976	13.0091	12.9377	13.4189	12.8308	12.4759	12.745
O00567	O00567	NOP56	Nucleolar protein 56	3.27376	1.34504	2.54037	12.5023	1.98648	1.03217	2.0451	5.56232	SFSKEELMS(0.028)S(0.972)DLEETAGSTSIPK	S	520	KPKKKKSFSKEELMSSDLEETAGSTSIPKRK	O00567	520	X;X;X;X;X;X;X;X;X;X;X;X;X;Oxidation (M);X;Phospho (STY);X;X;X;X;X;X;X;X;X;X;X;X;X;X;X	UID18	4			___1	+	+	12 hr_MLR;48 hr_MLR	0.972207	3.69569e-34	242.45	218.53	125.52	-0.77006	468620000	14.8306	14.8336	14.5625	16.1948	15.9909	16.0761	16.0887	15.5467	15.6877
P46821	P46821	MAP1B	Microtubule-associated protein 1B;MAP1B heavy chain;MAP1 light chain LC1	1.84679	1.34264	2.53614	6.71555	2.71774	2.06796	4.19292	13.3257	ES(0.001)S(0.999)PLYSPTFSDSTSAVK	S	1793	LSPKSDISPLTPRESSPLYSPTFSDSTSAVK	P46821	1793	X;Phospho (STY);X;X;X;X;X;X;X;X;X;X;X;X;X;Phospho (STY);X;X;X;Phospho (STY);X;X;X;X;X;X;X;X;X;X;X	UID290	2			___1	+	+	12 hr_MLR;48 hr_MLR	0.999498	6.86591e-78	319.33	263.04	319.33	-0.25004	92649000	12.561	12.5181	12.3772	14.203	13.5681	13.7132	14.8431	14.4148	14.4022
O60841	O60841	EIF5B	Eukaryotic translation initiation factor 5B	3.09806	1.34224	2.53545	14.2387	2.00036	1.43025	2.69492	8.23261	NKPGPNIES(1)GNEDDDASFK	S	214	GQKKNQKNKPGPNIESGNEDDDASFKIKTVA	O60841	214	X;X;X;X;X;X;X;X;X;X;X;X;X;X;X;Phospho (STY);X;X;X;X;X;X;X;X;X;X;X;X;X;X;X	UID72	4			___1	+	+	12 hr_MLR;48 hr_MLR	1	6.3844e-21	218.69	184.42	137.72	-0.60188	1690300000	14.9694	15.0445	14.8968	16.4622	16.1714	16.3037	16.7046	16.123	16.3739
Q96QU8-2	Q96QU8-2	XPO6	Exportin-6	2.15638	1.33955	2.53072	9.55878	1.82775	0.807773	1.75051	4.10524	HS(0.01)VT(0.037)AAT(0.752)PPPS(0.331)PT(0.3)S(0.286)GES(0.25)GDLLS(0.033)NLLQS(0.001)PSSAK	T	190	GILETVWDKHSVTAATPPPSPTSGESGDLLS	Q96QU8-2;Q96QU8	190;204	X;X;X;X;X;X;X;X;X;X;X;X;X;X;X;Phospho (STY);X;X;X;Phospho (STY);X;X;X;X;X;X;X;X;X;X;X	UID3069	4			___2	+	+	12 hr_MLR;48 hr_MLR	0.752287	0.00809731	56.231	38.73	56.231	-0.25197	13426000	9.58423	9.11673	9.38828	10.7155	10.6355	10.7568	10.4553	10.0471	10.0101
Q14839	Q14839	CHD4	Chromodomain-helicase-DNA-binding protein 4	2.16415	1.33896	2.52969	7.02118	1.97312	1.02636	2.03688	4.72633	MSQPGS(0.971)PS(0.029)PK	S	1535	ELAEVEENKKMSQPGSPSPKTPTPSTPGDTQ	Q14839;Q14839-2	1535;1563	X;X;X;X;X;X;X;X;X;X;Oxidation (M);X;X;X;X;Phospho (STY);X;X;X;X;X;X;X;X;X;X;X;X;X;X;X	UID511	2			___1	+	+	12 hr_MLR;48 hr_MLR	0.9713	0.00761089	120.55	89.057	120.55	-0.83031	137860000	12.9797	12.93	12.4405	14.2427	13.965	14.1593	14.0484	13.5906	13.7902
P10644	P10644	PRKAR1A	cAMP-dependent protein kinase type I-alpha regulatory subunit;cAMP-dependent protein kinase type I-alpha regulatory subunit, N-terminally processed	2.58006	1.33796	2.52793	9.02704	2.05454	0.925331	1.89912	4.79698	TDSREDEIS(1)PPPPNPVVK	S	83	LQKAGTRTDSREDEISPPPPNPVVKGRRRRG	P10644;P10644-2	83;83	X;X;X;X;X;X;X;X;X;X;X;X;X;X;X;Phospho (STY);X;X;X;X;X;X;X;X;X;X;X;X;X;X;X	UID167	2			___1	+	+	12 hr_MLR;48 hr_MLR	0.999997	4.84519e-20	208.43	176.16	208.43	-0.05931	404560000	13.8377	13.9328	13.5023	15.1728	14.9555	15.1585	14.9388	14.4482	14.6619
Q09666	Q09666	AHNAK	Neuroblast differentiation-associated protein AHNAK	2.6117	1.33614	2.52475	9.67064	1.7541	0.626824	1.54416	4.11415	ISMQDVDLS(0.001)LGS(0.999)PK	S	511	QKPKISMQDVDLSLGSPKLKGDIKVSAPGVQ	Q09666	511	X;X;X;X;X;X;X;X;X;X;X;X;X;X;X;Phospho (STY);X;X;X;X;X;X;X;X;X;X;X;X;X;X;Deamidation (NQ)	UID432	2			___1	+	+	12 hr_MLR;48 hr_MLR	0.999425	1.6432e-05	159.69	117.49	159.69	-0.10551	176530000	12.3759	12.5328	12.1109	13.7254	13.5516	13.7511	13.1326	12.8246	12.9429
Q9NVI1	Q9NVI1	FANCI	Fanconi anemia group I protein	2.56557	1.32929	2.5128	8.84237	2.75638	1.23158	2.34824	9.1049	S(0.583)S(0.583)NEFMRY(0.834)AVNVALQKVQQLK	Y	841	QESLSVLRSSNEFMRYAVNVALQKVQQLKET	Q9NVI1	841	X;X;X;X;X;X;X;X;Phospho (STY);X;X;X;X;Oxidation (M);X;Phospho (STY);X;X;Deamidation (NQ);X;X;X;Deamidation (NQ);X;X;X;X;X;X;X;X	UID3279	3			___2	+	+	12 hr_MLR;48 hr_MLR	0.833667	0.0256669	44.816	16.869	44.816	-4.3671	135010000	14.0349	14.1114	13.8681	15.4852	15.0709	15.4461	15.4405	15.0441	15.2245
Q5T481	Q5T481	RBM20	RNA-binding protein 20	3.02873	1.32062	2.49773	9.1471	3.2167	1.59408	3.01903	10.6273	QNEKNKT(1)K	T	828	RAPEGAKAKQNEKNKTKRTDRDQEGADDRKE	Q5T481	828	X;X;X;X;X;X;X;X;X;Deamidation (NQ);X;X;X;Deamidation (NQ);X;Phospho (STY);X;X;X;X;X;X;X;X;X;X;X;X;X;X;X	UID1324	3			___1	+	+	12 hr_MLR;48 hr_MLR	1	0.025628	69.954	11.277	67.993	1.5167	774320000	13.093	13.0772	12.8099	14.4604	14.0953	14.3862	14.767	14.3635	14.6318
Q8NFW9	Q8NFW9	MYRIP	Rab effector MyRIP	3.57715	1.315	2.48802	12.5226	0.685714	-0.355768	0.781453	-1.70229	SVDRLDET(0.001)NLAPVLQS(0.999)PDGNWVALK	S	350	SVDRLDETNLAPVLQSPDGNWVALKDGAPPP	Q8NFW9;Q8NFW9-2;Q8NFW9-5;Q8NFW9-3;Q8NFW9-6;Q8NFW9-4	350;350;350;248;261;163	X;X;X;X;X;X;X;X;X;X;X;X;X;X;X;Phospho (STY);X;X;X;X;X;X;X;X;X;X;X;X;X;X;X	UID746	4			___1	+		12 hr_MLR	0.999374	0.00013386	91.113	65.158	91.113	-0.43001	43186000	12.3222	12.5002	12.2749	13.6775	13.5447	13.8201	12.4034	11.7839	11.8428
Q9UPU5	Q9UPU5	USP24	Ubiquitin carboxyl-terminal hydrolase 24	3.22888	1.3052	2.47118	10.23	1.19168	0.678313	1.60027	3.0781	T(0.134)IS(0.866)AQDTLAYATALLNEK	S	2561	VSNETSTGKTFQRTISAQDTLAYATALLNEK	Q9UPU5	2561	X;X;X;X;X;X;X;X;X;X;X;X;X;X;X;Phospho (STY);X;X;X;X;X;X;X;X;X;X;X;X;X;X;X	UID1050	3			___1	+		12 hr_MLR	0.866225	9.81941e-07	166.49	138.52	166.49	0.49977	205320000	12.3648	12.2777	12.5567	13.8592	13.5248	13.7308	13.451	12.7466	13.0366
O14737	O14737	PDCD5	Programmed cell death protein 5	3.16567	1.30267	2.46685	10.7632	1.69011	1.04518	2.06362	5.19104	KVMDSDEDDDY(1)	Y	125	KFNRRKVMDSDEDDDY_______________	O14737	125	X;X;X;X;X;X;X;Oxidation (M);X;X;X;X;X;X;X;Phospho (STY);X;X;X;X;X;X;X;X;X;X;X;X;X;X;X	UID1544	2			___1	+	+	12 hr_MLR;48 hr_MLR	1	4.02623e-05	156.94	148.04	156.94	0.52068	386060000	14.1029	14.0809	13.8799	15.4	15.1293	15.4424	15.4136	14.766	15.0196
Q9NQC3;Q9NQC3-2;Q9NQC3-5	Q9NQC3	RTN4	Reticulon-4	3.12282	1.30224	2.46612	9.4015	2.30245	0.815858	1.76035	5.71988	MEDLDQSPLVS(0.005)S(0.012)S(0.008)DS(0.976)PPRPQPAFK	S	15	_MEDLDQSPLVSSSDSPPRPQPAFKYQFVRE	Q9NQC3;Q9NQC3-4;Q9NQC3-2;Q9NQC3-5	15;15;15;15	X;Oxidation (M);X;X;X;X;X;X;X;X;X;X;X;X;X;Phospho (STY);X;X;X;X;Deamidation (NQ);X;X;X;X;X;X;X;X;X;X	UID937	3			___1	+	+	12 hr_MLR;48 hr_MLR	0.975603	9.07558e-48	196.55	172.84	141.78	-0.3056	8323700000	15.9345	15.9982	15.6943	17.2748	16.9719	17.2871	16.8918	16.5188	16.664
P02545;P02545-2	P02545	LMNA	Prelamin-A/C;Lamin-A/C	2.61717	1.29427	2.45253	7.93897	1.8489	0.804729	1.74682	4.71254	ASSHS(0.006)S(0.992)QT(0.002)QGGGSVTK	S	407	SPTSQRSRGRASSHSSQTQGGGSVTKKRKLE	P02545;P02545-6;P02545-3;P02545-5;P02545-4;P02545-2	407;407;407;308;295;407	Phospho (STY);X;X;X;Deamidation (NQ);X;X;X;X;X;X;X;Phospho (STY);X;Phospho (STY);Phospho (STY);X;X;X;X;X;X;X;X;X;X;X;X;X;X;X	UID126	3			___1	+	+	12 hr_MLR;48 hr_MLR	0.992403	0.000523296	138.73	118.35	133.94	-0.19095	483830000	11.5981	11.5856	11.3221	12.9855	12.5326	12.8706	12.5955	12.1376	12.1869
O60841	O60841	EIF5B	Eukaryotic translation initiation factor 5B	2.24722	1.29253	2.44957	12.0101	2.16329	1.33705	2.52634	11.1395	WDGS(1)EEDEDNSK	S	164	KAKGKAQKSNKKWDGSEEDEDNSKKIKERSR	O60841	164	X;X;X;X;X;X;X;X;X;X;X;X;X;X;X;Phospho (STY);X;X;X;X;X;X;X;X;X;X;X;X;X;X;X	UID71	2			___1	+	+	12 hr_MLR;48 hr_MLR	0.999998	7.59255e-05	132.79	98.924	132.79	0.071784	190110000	12.595	12.6152	12.5564	14.0527	13.6869	13.9045	14.1405	13.7304	13.9069
Q96A57	Q96A57	TMEM230	Transmembrane protein 230	2.72419	1.28708	2.44033	7.70397	0.545335	-0.288832	0.818564	-1.25668	LS(0.003)S(0.86)T(0.137)DDGYIDLQFK	S	24	ATGIPSSKVKYSRLSSTDDGYIDLQFKKTPP	Q96A57;Q96A57-2	24;87	X;X;X;X;X;X;X;X;X;X;X;X;X;X;X;Phospho (STY);X;X;X;X;X;X;X;X;X;X;X;X;X;X;X	UID792	2			___1	+		12 hr_MLR	0.859942	1.05804e-14	208.15	174.31	208.15	-0.8488	114820000	13.3651	13.4528	13.0229	14.7108	14.3664	14.6247	13.368	12.7802	12.826
Q15025-7	Q15025-7	TNIP1	TNFAIP3-interacting protein 1	2.13134	1.27312	2.41683	7.25298	1.20022	1.06845	2.09717	3.48681	QQY(0.011)EQKIT(0.989)ELR	T	336	DQHFRSMKQQYEQKITELRQKLADLQKQVTD	Q15025-7;Q15025-8;Q15025-5;Q15025-6;Q15025-4;Q15025-3;Q15025-2;Q15025	336;336;336;336;336;283;336;336	X;X;X;X;X;X;X;X;Deamidation (NQ);Deamidation (NQ);X;X;X;X;X;Phospho (STY);X;X;X;X;X;X;X;X;X;X;X;X;X;X;X	UID1293	2			___1	+		12 hr_MLR	0.988512	0.0606686	56.563	13.82	56.563	-0.13825	78106000	11.7701	11.7706	11.5607	13.2332	13.0088	12.6787	13.3652	12.4523	12.4892
Q5H8C1	Q5H8C1	FREM1	FRAS1-related extracellular matrix protein 1	2.96642	1.26947	2.41073	8.88855	2.43761	0.92647	1.90062	6.1423	S(1)NIGISIDSFQWK	S	1085	FGYLENILPSVGFEKSNIGISIDSFQWKDMN	Q5H8C1	1085	X;X;X;X;X;X;X;X;X;X;X;X;X;X;X;Phospho (STY);Deamidation (NQ);X;X;X;X;X;X;X;X;X;X;X;X;X;X	UID565	2			___1	+	+	12 hr_MLR;48 hr_MLR	1	0.034209	94.692	11.942	94.692	-3.2419	831530000	12.2361	12.3266	11.9571	13.5807	13.2746	13.4728	13.2443	12.903	13.1519
O14974	O14974	PPP1R12A	Protein phosphatase 1 regulatory subunit 12A	3.26411	1.26581	2.40463	10.0923	1.88987	0.828152	1.77541	4.91323	KT(0.019)GS(0.981)YGALAEITASK	S	445	DESPATWRLGLRKTGSYGALAEITASKEGQK	O14974;O14974-4;O14974-3;O14974-2;O14974-5	445;445;445;445;358	X;X;X;X;X;X;X;X;X;X;X;X;X;X;X;Phospho (STY);X;X;X;X;X;X;X;X;X;X;X;X;X;X;X	UID30	2			___1	+	+	12 hr_MLR;48 hr_MLR	0.980629	3.70754e-06	164.57	127.14	141.97	0.15088	422840000	14.8008	14.814	14.5452	16.1004	15.8086	16.0485	15.8221	15.3339	15.4884
Q9BWT1-3	Q9BWT1-3	CDCA7	Cell division cycle-associated protein 7	2.6906	1.25554	2.38757	7.48157	1.48487	0.90065	1.86691	3.55596	Y(0.999)HGFGNVHAY(0.001)LK	Y	300	RDGRCATGVLVYLAKYHGFGNVHAYLKSLKQ	Q9BWT1-3;Q9BWT1-5;Q9BWT1;Q9BWT1-6;Q9BWT1-2	300;308;350;385;429	X;X;X;X;X;X;X;X;X;X;X;X;X;X;X;Phospho (STY);X;X;X;X;Deamidation (NQ);X;X;X;X;X;X;X;X;X;X	UID1622	2			___1	+	+	12 hr_MLR;48 hr_MLR	0.999439	0.0457679	60.91	40.575	60.91	-0.85931	28121000	11.8849	11.5954	11.4382	13.0452	12.6926	12.9473	12.8277	12.1151	12.6777
Q05519-2	Q05519-2	SRSF11	Serine/arginine-rich splicing factor 11	2.29337	1.25137	2.38068	6.18709	2.0632	0.809142	1.75217	4.81526	T(0.017)KECS(0.982)VEKGT(0.001)GDSLR	S	455	EKKPIETGSPKTKECSVEKGTGDSLRESKVN	Q05519-2;Q05519	455;456	X;X;X;X;X;X;Phospho (STY);X;Phospho (STY);X;X;X;X;X;X;Phospho (STY);X;X;X;X;X;X;X;X;X;X;X;X;X;X;Deamidation (NQ)	UID403	3			___1	+	+	12 hr_MLR;48 hr_MLR	0.982115	0.00374938	80.277	62.007	80.277	0.0088967	42951000	11.9202	11.6696	11.5273	12.994	12.652	13.2252	12.6971	12.2815	12.5661
Q8N556	Q8N556	AFAP1	Actin filament-associated protein 1	2.19944	1.238	2.35872	10.6001	1.67625	0.767802	1.70267	6.12069	T(0.002)GS(0.998)NAAQYK	S	548	QPKKADPAAVVKRTGSNAAQYKYGKNRVEAD	Q8N556;Q8N556-2	548;632	X;X;X;X;X;X;X;X;X;X;X;X;X;X;X;Phospho (STY);X;X;X;X;X;X;X;X;X;X;X;X;X;X;X	UID715	2			___1	+	+	12 hr_MLR;48 hr_MLR	0.998411	0.047609	115.57	83.159	115.57	0.38014	42301000	12.2621	12.3016	12.3492	13.7236	13.3318	13.5715	13.2806	12.8551	13.0805
P78362	P78362	SRPK2	SRSF protein kinase 2;SRSF protein kinase 2 N-terminal;SRSF protein kinase 2 C-terminal	3.19203	1.23627	2.35589	10.312	1.00389	0.349086	1.27375	2.31254	S(0.007)S(0.007)S(0.975)S(0.011)ERPEPQQK	S	10	______MSVNSEKSSSSERPEPQQKAPLVPP	P78362	10	X;X;X;X;X;X;X;X;X;X;X;X;X;X;X;Phospho (STY);X;X;X;X;X;X;X;X;X;X;X;X;X;X;X	UID365	3			___1	+		12 hr_MLR	0.975166	0.00035008	135.24	108.83	135.24	0.12082	40133000	11.7085	11.7688	11.5212	13.0044	12.7149	12.988	12.2229	11.7723	12.0507
Q15365	Q15365	PCBP1	Poly(rC)-binding protein 1	3.09138	1.2299	2.34551	9.11673	0.383073	0.136388	1.09915	0.913057	QQSHFAMMHGGTGFAGIDS(0.003)S(0.131)S(0.866)PEVK	S	264	AMMHGGTGFAGIDSSSPEVKGYWASLDASTQ	Q15365	264	X;X;X;X;X;X;X;X;X;X;X;X;X;X;X;Phospho (STY);X;X;X;X;X;X;X;X;X;X;X;X;X;X;X	UID531	4			___1	+		12 hr_MLR	0.866367	1.4082e-10	163.75	140.78	136.63	-0.62241	177630000	11.8924	12.1704	12.1973	13.4738	13.151	13.325	12.4259	12.0345	12.209
P14406	P14406	COX7A2	Cytochrome c oxidase subunit 7A2, mitochondrial	2.01668	1.22723	2.34118	7.52022	2.25139	0.920844	1.89322	7.62322	LFQEDDEIPLY(1)LK	Y	44	PEKQKLFQEDDEIPLYLKGGVADALLYRATM	P14406	44	X;X;X;X;X;X;X;Deamidation (NQ);X;X;X;X;X;X;X;Phospho (STY);X;X;X;X;X;X;X;X;X;X;X;X;X;X;X	UID1558	3			___1	+	+	12 hr_MLR;48 hr_MLR	1	0.038839	49.627	17.129	49.627	0.095421	243040000	13.711	13.6141	13.5327	15.0692	14.5488	14.9215	14.6908	14.3278	14.6018
P08670	P08670	VIM	Vimentin	3.1793	1.22352	2.33516	14.4922	1.97084	0.633166	1.55096	6.32549	ETNLDS(1)LPLVDTHSK	S	430	LPNFSSLNLRETNLDSLPLVDTHSKRTLLIK	P08670	430	X;X;Deamidation (NQ);X;X;X;X;Deamidation (NQ);X;X;X;X;X;X;X;Phospho (STY);X;X;X;X;X;X;X;X;X;X;X;X;X;X;X	UID156	3			___1	+	+	12 hr_MLR;48 hr_MLR	0.99978	0.000216954	148.24	116.73	148.24	-0.13687	295910000	13.0421	13.015	12.9123	14.3224	14.0706	14.2468	13.7714	13.4547	13.6427
Q0ZGT2-2	Q0ZGT2-2	NEXN	Nexilin	2.50698	1.22312	2.3345	10.0786	1.9196	0.894809	1.85936	6.49136	EMLAS(1)DDEEDVSSKVEK	S	80	REWNRRKQEIKEMLASDDEEDVSSKVEKAYV	Q0ZGT2-2	80	X;X;X;X;X;X;X;X;X;X;X;X;X;X;X;Phospho (STY);X;X;X;X;X;X;X;X;X;X;X;X;X;X;X	UID440	3			___1	+	+	12 hr_MLR;48 hr_MLR	0.999999	0.000695833	116.39	97.35	116.39	0.55302	118680000	13.1492	13.3051	13.1754	14.5293	14.2109	14.5588	14.3481	13.9081	14.0579
P38159;Q96E39	P38159	RBMX;RBMXL1	RNA-binding motif protein, X chromosome;RNA-binding motif protein, X chromosome, N-terminally processed;RNA binding motif protein, X-linked-like-1	3.53923	1.22165	2.33214	11.8806	2.61199	0.85409	1.80762	7.16944	DVYLS(1)PRDDGYSTK	S	208	PPRREPLPSRRDVYLSPRDDGYSTKDSYSSR	P38159;P38159-2;Q96E39	208;195;208	X;X;X;X;X;X;X;X;X;X;X;X;X;X;X;Phospho (STY);X;X;X;X;X;X;X;X;X;X;X;X;X;X;X	UID272	3			___1	+	+	12 hr_MLR;48 hr_MLR	0.999765	0.0031139	145.7	110.95	87.676	-0.14244	275880000	13.5175	13.5265	13.3008	14.6426	14.5618	14.8053	14.3995	14.1154	14.3922
P46821	P46821	MAP1B	Microtubule-associated protein 1B;MAP1B heavy chain;MAP1 light chain LC1	2.19493	1.21979	2.32913	6.0787	3.25146	1.66351	3.16787	10.2533	QGVDDIEKFEDEGAGFEES(0.027)S(0.972)ET(0.001)GDYEEK	S	937	DIEKFEDEGAGFEESSETGDYEEKAETEEAE	P46821	937	X;X;X;X;X;X;X;X;X;X;X;X;X;X;X;Phospho (STY);X;X;X;X;X;X;X;X;X;X;X;X;X;X;X	UID298	4			___1	+	+	12 hr_MLR;48 hr_MLR	0.972296	1.92412e-32	213.41	190.34	213.41	-0.2066	48716000	12.6811	12.5266	12.3134	14.0163	13.4276	13.7367	14.3771	13.9537	14.1809
Q13501	Q13501	SQSTM1	Sequestosome-1	2.57245	1.21931	2.32836	7.75557	0.0287249	-0.0128276	0.991148	-0.0860459	LT(0.043)PVS(0.956)PES(0.001)SSTEEK	S	272	IDVEHGGKRSRLTPVSPESSSTEEKSSSQPS	Q13501;Q13501-2	272;188	X;X;X;X;X;X;X;X;X;X;X;X;X;X;X;Phospho (STY);X;X;X;X;X;X;X;X;X;X;X;X;X;X;X	UID481	2			___1	+		12 hr_MLR	0.956417	1.10841e-10	190.1	132	104.43	0.52504	164690000	14.5667	14.7146	14.4164	15.9203	15.5222	15.9132	14.7614	14.3399	14.5579
Q5VWI1	Q5VWI1	TCERG1L	Transcription elongation regulator 1-like protein	1.96692	1.20568	2.30646	7.72613	1.83104	0.92673	1.90096	6.49299	VS(0.229)PRT(0.886)T(0.886)FKEFAEK	T	536	EEFKKLLEESKVSPRTTFKEFAEKYGRDQRF	Q5VWI1	536	X;X;X;X;X;X;X;X;X;X;X;X;X;X;X;Phospho (STY);Phospho (STY);X;X;X;X;X;X;X;X;X;X;X;X;X;X	UID2971	2			___2	+	+	12 hr_MLR;48 hr_MLR	0.885682	0.052134	50.292	8.0497	50.292	4.3407	283490000	14.4269	14.4025	14.2921	15.8418	15.3207	15.576	15.5432	15.0706	15.2879
Q5VWI1	Q5VWI1	TCERG1L	Transcription elongation regulator 1-like protein	1.96692	1.20568	2.30646	7.72613	1.83104	0.92673	1.90096	6.49299	VS(0.229)PRT(0.886)T(0.886)FKEFAEK	T	537	EFKKLLEESKVSPRTTFKEFAEKYGRDQRFR	Q5VWI1	537	X;X;X;X;X;X;X;X;X;X;X;X;X;X;Phospho (STY);Phospho (STY);X;X;X;X;X;X;X;X;X;X;X;X;X;X;X	UID2972	2			___2	+	+	12 hr_MLR;48 hr_MLR	0.885682	0.052134	50.292	8.0497	50.292	4.3407	283490000	14.4269	14.4025	14.2921	15.8418	15.3207	15.576	15.5432	15.0706	15.2879
O14737	O14737	PDCD5	Programmed cell death protein 5	2.32187	1.19623	2.2914	5.72792	1.6081	0.927636	1.90216	3.63423	KVMDS(0.996)DEDDDY(0.004)	S	119	EKTTTVKFNRRKVMDSDEDDDY_________	O14737	119	X;X;X;X;X;X;X;X;X;X;X;X;X;Oxidation (M);X;Phospho (STY);X;X;X;X;X;X;X;X;X;X;X;X;X;X;X	UID22	2			___1	+	+	12 hr_MLR;48 hr_MLR	0.996395	0.0460934	51.013	38.033	51.013	0.3654	186330000	11.7966	12.0357	11.4982	13.1105	12.6942	13.1144	13.0683	12.3687	12.6764
O60832	O60832	DKC1	H/ACA ribonucleoprotein complex subunit 4	2.94758	1.19181	2.28439	8.73718	2.10377	0.860701	1.81592	5.5177	AGLESGAEPGDGDS(0.989)DT(0.005)T(0.006)KK	S	494	AKAGLESGAEPGDGDSDTTKKKKKKKKAKEV	O60832	494	X;X;X;X;X;X;X;X;X;X;X;X;X;X;X;Phospho (STY);X;X;X;X;X;X;X;X;X;X;X;X;X;X;X	UID69	3			___1	+	+	12 hr_MLR;48 hr_MLR	0.989293	4.15076e-39	252.47	216.19	99.441	0.17799	322540000	13.4451	13.4747	13.2025	14.7027	14.358	14.6371	14.4501	14.001	14.2534
P30419	P30419	NMT1	Glycylpeptide N-tetradecanoyltransferase 1	3.19123	1.18766	2.27782	9.68278	2.19826	0.945402	1.92572	6.02241	GGLS(1)PANDTGAK	S	47	DCENEEDNSYNRGGLSPANDTGAKKKKKKQK	P30419	47	X;X;X;X;X;X;X;X;X;X;X;X;X;X;X;Phospho (STY);X;X;X;X;X;X;X;X;X;X;X;X;X;X;X	UID250	2			___1	+	+	12 hr_MLR;48 hr_MLR	0.999989	9.34023e-05	154.1	109.9	131.32	0.032827	145610000	13.8474	13.6793	13.5553	15.0278	14.7212	14.8959	14.8723	14.4145	14.6313
Q16352	Q16352	INA	Alpha-internexin	2.58186	1.18531	2.27412	8.1761	2.59181	0.871642	1.82974	7.0983	NLQS(1)AEEWYK	S	282	EIRAQYESLAAKNLQSAEEWYKSKFANLNEQ	Q16352	282	X;X;X;X;X;X;X;X;X;X;X;X;X;X;X;Phospho (STY);X;X;X;X;X;X;X;X;X;X;X;X;X;X;X	UID549	3			___1	+	+	12 hr_MLR;48 hr_MLR	1	0.0727027	83.045	69.617	83.045	-1.1602	47707000	12.4711	12.4576	12.2375	13.7121	13.3274	13.6827	13.3685	13.0676	13.3451
Q14739	Q14739	LBR	Lamin-B receptor	2.51149	1.18432	2.27256	10.2129	1.68986	1.02016	2.02815	5.82894	SAS(0.131)AS(0.869)HQADIK	S	101	SPGRPPKSARRSASASHQADIKEARREVEVK	Q14739	101	X;X;X;X;X;X;X;X;X;X;X;X;X;X;X;Phospho (STY);X;X;X;X;X;X;X;X;X;X;X;X;X;X;X	UID510	2			___1	+	+	12 hr_MLR;48 hr_MLR	0.868916	0.00040415	167.71	148.44	167.71	0.14882	36135000	11.8675	11.8651	11.7297	13.0265	12.8106	13.1781	13.1608	12.5864	12.7756
Q92794	Q92794	KAT6A	Histone acetyltransferase KAT6A	2.29883	1.1808	2.26702	5.83021	0.516392	0.401843	1.32119	1.26161	LFGSQEIMT(1)EK	T	478	KQENEERLFGSQEIMTEKDMELFRDIQEQAL	Q92794	478	X;X;X;X;X;X;X;X;X;X;X;X;X;X;X;Phospho (STY);X;X;X;X;X;X;X;X;X;X;X;X;X;X;X	UID1411	2			___1	+		12 hr_MLR	0.999999	0.0323156	86.624	32.016	86.624	0.53761	9060500	11.2908	11.7254	11.5434	12.8181	12.897	12.3868	12.4321	11.4188	11.9142
Q99618	Q99618	CDCA3	Cell division cycle-associated protein 3	1.26486	1.18063	2.26675	3.68078	0.559666	0.592622	1.50799	1.26468	NRWKPNS(0.994)S(0.006)K	S	192	TPRSSGSMRNRWKPNSSKVLGRSPLTILQDD	Q99618	192	X;X;X;X;X;X;X;X;X;Deamidation (NQ);X;X;X;X;Deamidation (NQ);Phospho (STY);X;X;X;X;X;X;X;X;X;X;X;X;X;X;X	UID837	2			___1	+		12 hr_MLR	0.993954	0.0347597	47.082	7.4596	47.082	-1.6572	717280000	13.6243	13.8177	12.806	14.6505	14.7042	14.4353	13.9588	13.4265	14.6406
Q7Z6Z7-2	Q7Z6Z7-2	HUWE1	E3 ubiquitin-protein ligase HUWE1	2.22206	1.17817	2.2629	5.70346	0.472564	0.269364	1.20528	1.09157	ESQLAHIKDEPPPLS(0.963)PAPLT(0.035)PAT(0.001)PSSLDPFFSR	S	3903	RESQLAHIKDEPPPLSPAPLTPATPSSLDPF	Q7Z6Z7-2;Q7Z6Z7-3;Q7Z6Z7	3903;3910;3919	X;X;X;X;X;X;X;X;X;X;X;X;X;X;X;Phospho (STY);X;X;X;X;X;X;X;X;X;X;X;X;X;X;X	UID648	4			___1	+		12 hr_MLR	0.962798	0.00197348	68.154	50.938	68.154	0.05794	88003000	10.5846	10.9939	10.4384	11.9672	11.6053	11.9789	11.2169	10.5967	11.0113
Q66PJ3-2	Q66PJ3-2	ARL6IP4	ADP-ribosylation factor-like protein 6-interacting protein 4	2.6336	1.17777	2.26227	6.891	1.95032	0.790499	1.72967	4.46838	S(1)AGEEEDGPVLTDEQK	S	324	QVEALPGPSLDQWHRSAGEEEDGPVLTDEQK	Q66PJ3-2;Q66PJ3-3;Q66PJ3;Q66PJ3-7;Q66PJ3-4	324;313;332;137;313	X;X;X;X;X;X;X;X;X;X;X;X;X;X;X;Phospho (STY);X;X;X;X;X;X;X;X;X;X;X;X;X;X;X	UID596	3			___1	+	+	12 hr_MLR;48 hr_MLR	1	0.00078398	140.03	97.222	96.805	0.1155	99881000	11.9178	11.6339	11.5102	12.8549	12.6606	13.0796	12.725	12.2879	12.4205
Q6PD62	Q6PD62	CTR9	RNA polymerase-associated protein CTR9 homolog	2.31923	1.17639	2.26011	7.32991	1.8102	1.03246	2.04551	5.42289	GEEGS(0.014)DDDET(0.986)ENGPKPK	T	975	RRRHPKGEEGSDDDETENGPKPKKRRPPKAE	Q6PD62	975	X;X;X;X;X;X;X;X;X;X;X;X;X;X;X;Phospho (STY);X;Deamidation (NQ);X;X;X;X;X;X;X;X;X;X;X;X;X	UID1338	3			___1	+	+	12 hr_MLR;48 hr_MLR	0.98614	0.00177769	98.165	81.017	82.01	-0.12082	119010000	12.1876	11.9757	11.9441	13.4368	12.9519	13.2479	13.4146	12.8592	12.931
Q8NFJ5	Q8NFJ5	GPRC5A	Retinoic acid-induced protein 3	3.20519	1.15888	2.23284	10.14	2.11714	0.845333	1.79668	5.90664	AHAWPS(0.987)PY(0.013)KDYEVK	S	345	PPQKEFSIPRAHAWPSPYKDYEVKKEGS___	Q8NFJ5	345	X;X;X;X;X;X;X;X;X;X;X;X;X;X;X;Phospho (STY);X;X;X;X;X;X;X;X;X;X;X;X;X;X;X	UID742	4			___1	+	+	12 hr_MLR;48 hr_MLR	0.987141	0.0102175	78.763	61.482	78.763	-0.29875	50139000	10.8653	10.8007	10.6205	12.0737	11.7698	11.9196	11.7543	11.3633	11.7049
Q9HB90;Q9NQL2	Q9HB90	RRAGC;RRAGD	Ras-related GTP-binding protein C;Ras-related GTP-binding protein D	2.55327	1.15886	2.23281	7.54243	0.105081	-0.0461171	0.96854	-0.294761	MSPNETLFLES(0.899)T(0.101)NK	S	95	VVFHKMSPNETLFLESTNKICREDVSNSSFV;VVFHKMSPNETLFLESTNKIYKDDISNSSFV	Q9HB90;Q9NQL2	95;96	X;X;X;X;X;X;X;X;X;X;X;X;X;X;X;Phospho (STY);X;X;X;X;X;X;X;X;X;X;X;X;X;X;X	UID911	2			___1	+		12 hr_MLR	0.899315	0.0075504	112.72	86.012	112.72	-0.11175	178860000	13.5494	13.7719	13.4916	14.8936	14.5078	14.8881	13.8003	13.3501	13.5242
P08559	P08559	PDHA1;PDHA2	Pyruvate dehydrogenase E1 component subunit alpha, somatic form, mitochondrial;Pyruvate dehydrogenase E1 component subunit alpha, testis-specific form, mitochondrial	1.86838	1.15448	2.22604	5.42975	0.197429	-0.146502	0.903439	-0.537667	YHGHS(0.887)MS(0.113)DPGVS(0.998)Y(0.002)R	S	293	GPILMELQTYRYHGHSMSDPGVSYRTREEIQ	P08559;P08559-4;P08559-3;P08559-2;P29803	293;331;262;300;291	X;X;X;X;Oxidation (M);X;X;Deamidation (NQ);X;X;X;X;X;X;X;Phospho (STY);Oxidation (M);X;X;X;X;X;Phospho (STY);X;X;X;X;X;X;X;X	UID1796	3			___2	+		12 hr_MLR	0.887331	0.00172326	86.772	72.537	83.404	-0.68961	164040000	11.2871	11.5557	11.2699	12.1983	12.8613	12.5166	11.5417	10.7172	11.4144
P08559	P08559	PDHA1;PDHA2	Pyruvate dehydrogenase E1 component subunit alpha, somatic form, mitochondrial;Pyruvate dehydrogenase E1 component subunit alpha, testis-specific form, mitochondrial	1.86838	1.15448	2.22604	5.42975	0.197429	-0.146502	0.903439	-0.537667	YHGHS(0.887)MS(0.113)DPGVS(0.998)Y(0.002)R	S	300	QTYRYHGHSMSDPGVSYRTREEIQEVRSKSD	P08559;P08559-4;P08559-3;P08559-2;P29803	300;338;269;307;298	Deamidation (NQ);X;X;X;X;X;X;X;Phospho (STY);X;X;X;X;X;X;Phospho (STY);X;X;X;X;X;X;X;X;X;X;X;X;X;X;X	UID1797	3			___2	+		12 hr_MLR	0.997673	0.00739017	83.404	75.695	83.404	-0.68961	103570000	11.2871	11.5557	11.2699	12.1983	12.8613	12.5166	11.5417	10.7172	11.4144
Q9NTZ6	Q9NTZ6	RBM12	RNA-binding protein 12	2.93734	1.15209	2.22235	8.99376	0.862321	0.309554	1.23932	1.87924	S(0.052)KS(0.912)PS(0.035)GQKR	S	413	SGQTHPPPQTLPRSKSPSGQKRSRSRSPHEA	Q9NTZ6	413	X;X;X;X;X;X;X;X;X;X;X;X;X;X;X;Phospho (STY);X;X;X;X;X;X;X;X;X;X;X;X;X;X;X	UID952	4			___1	+		12 hr_MLR	0.912367	0.0335516	56.205	25.476	56.205	-0.88015	33093000	11.9791	11.897	11.6406	13.0135	12.8468	13.1127	12.3998	11.9695	12.0761
P46821	P46821	MAP1B	Microtubule-associated protein 1B;MAP1B heavy chain;MAP1 light chain LC1	2.18864	1.15052	2.21994	7.9477	2.07675	0.778135	1.71491	6.36802	AS(0.047)VS(0.953)PMDEPVPDS(0.009)ES(0.991)PIEK	S	1389	RASVSPMDEPVPDSESPIEKVLSPLRSPPLI	P46821	1389	X;X;X;X;Phospho (STY);X;Oxidation (M);X;X;X;X;X;X;X;X;Phospho (STY);X;X;X;X;X;X;X;X;X;X;Phospho (STY);X;X;X;X	UID288	3			___1	+	+	12 hr_MLR;48 hr_MLR	0.990835	0.000565644	105.04	73.802	105.04	-0.11376	155420000	12.3583	12.5375	12.3968	13.7106	13.3132	13.7204	13.4251	13.0713	13.1305
P35611-2	P35611-2	ADD1	Alpha-adducin	1.84401	1.15015	2.21938	8.11835	0.659594	-0.341452	0.789247	-1.76398	SPGS(1)PVGEGTGSPPK	S	358	LLNPEKYKAKSRSPGSPVGEGTGSPPKWQIG	P35611-2;P35611-6;P35611;P35611-3;P35611-4;P35611-5	358;358;358;358;358;358	X;X;X;X;X;X;X;X;X;X;X;X;X;X;X;Phospho (STY);X;X;X;X;X;X;X;X;X;X;X;X;X;X;X	UID268	2			___1	+		12 hr_MLR	0.999857	1.23521e-21	225.29	190.48	141	0.24819	279780000	12.5618	12.562	12.529	13.9514	13.4625	13.6893	12.5505	11.8814	12.1965
Q9UKE5-2	Q9UKE5-2	TNIK	TRAF2 and NCK-interacting protein kinase	1.62062	1.14768	2.21558	5.73769	3.87325	1.5113	2.85068	19.7363	QS(0.177)S(0.823)PAMPHK	S	519	WAKEVEERSRLNRQSSPAMPHKVANRISDPN	Q9UKE5-2;Q9UKE5-6;Q9UKE5;Q9UKE5-4	519;519;548;548	X;X;X;X;X;X;X;X;X;X;X;X;X;X;X;Phospho (STY);X;X;Oxidation (M);X;X;X;X;X;X;X;X;X;X;X;X	UID1026	3			___1	+	+	12 hr_MLR;48 hr_MLR	0.822868	0.0527853	58.511	33.72	58.511	0.32912	11185000	10.0864	10.1188	9.98356	11.4612	10.8246	11.346	11.7014	11.4886	11.5327
P35579	P35579	MYH9	Myosin-9	2.47998	1.14742	2.21518	9.31144	1.9372	1.13886	2.20207	6.94192	KGAGDGS(1)DEEVDGKADGAEAK	S	1943	FVVPRRMARKGAGDGSDEEVDGKADGAEAKP	P35579;P35579-2	1943;1365	X;X;X;X;X;X;X;X;X;X;X;X;X;X;X;Phospho (STY);X;X;X;X;X;X;X;X;X;X;X;X;X;X;X	UID261	4			___1	+	+	12 hr_MLR;48 hr_MLR	1	5.60248e-16	187.75	171.45	137.64	-0.085468	4290700000	16.2469	16.1272	16.0702	17.482	17.0958	17.3087	17.5671	17.0296	17.2642
P08670	P08670	VIM	Vimentin	2.62546	1.14476	2.21109	7.43335	2.24911	0.903433	1.87051	5.81687	ET(0.001)NLDS(0.015)LPLVDT(0.946)HS(0.038)K	T	436	LNLRETNLDSLPLVDTHSKRTLLIKTVETRD	P08670	436	X;Deamidation (NQ);X;X;X;X;X;X;X;X;X;X;X;X;X;Phospho (STY);X;X;X;X;X;X;X;X;X;X;X;X;X;X;X	UID1181	2			___1	+	+	12 hr_MLR;48 hr_MLR	0.945518	0.00126969	115.33	84.995	115.33	-3.8555	51639000	13.6849	13.6981	13.4156	14.9032	14.5011	14.8285	14.7167	14.2834	14.5088
P51397	P51397	DAP	Death-associated protein 1	2.39408	1.1446	2.21085	5.94112	0.0210411	0.00997162	1.00694	0.0644812	S(0.98)S(0.02)PPEGKLETK	S	2	______________MSSPPEGKLETKAGHPP	P51397	2	X;X;X;X;X;X;X;X;X;X;X;X;X;X;X;Phospho (STY);X;X;X;X;X;X;X;X;X;X;X;X;X;X;X	UID325	2			___1	+		12 hr_MLR	0.980414	0.000122413	96.143	63.645	96.143	0.43115	321540000	14.8139	14.9706	14.5007	15.8128	15.7351	16.1711	14.8928	14.6521	14.7702
O60841	O60841	EIF5B	Eukaryotic translation initiation factor 5B	3.72018	1.14161	2.20627	13.2098	2.29899	1.56797	2.96488	9.08794	QSFDDNDS(1)EELEDKDSK	S	113	KKGQKGKKQSFDDNDSEELEDKDSKSKKTAK	O60841	113	X;X;X;X;X;X;X;X;X;X;X;X;X;X;X;Phospho (STY);X;X;X;X;X;X;X;X;X;X;X;X;X;X;X	UID70	3			___1	+	+	12 hr_MLR;48 hr_MLR	0.999954	7.89996e-06	141.36	107.2	83.602	0.47127	447030000	13.6365	13.518	13.4226	14.7333	14.5468	14.7218	15.3952	14.8447	15.0412
Q8N201	Q8N201	INTS1	Integrator complex subunit 1	2.81113	1.14112	2.20553	9.64692	2.08042	0.839026	1.78884	6.24127	RDS(0.994)T(0.006)EAPKPK	S	1318	TFHSLLTASLPPRRDSTEAPKPKSSPEQPIG	Q8N201	1318	X;X;X;X;X;X;X;X;X;X;X;X;X;X;X;Phospho (STY);X;X;X;X;X;X;X;X;X;X;X;X;X;X;X	UID701	4			___1	+	+	12 hr_MLR;48 hr_MLR	0.993825	0.000272303	113.35	92.394	113.35	0.18955	29450000	12.9797	12.977	12.7931	14.2075	13.8657	14.1	13.9658	13.5523	13.7488
O14974	O14974	PPP1R12A	Protein phosphatase 1 regulatory subunit 12A	2.06513	1.14035	2.20435	8.89016	1.79369	0.840549	1.79073	6.64571	T(0.918)GS(0.082)YGALAEITASK	T	443	RKDESPATWRLGLRKTGSYGALAEITASKEG	O14974;O14974-4;O14974-3;O14974-2;O14974-5	443;443;443;443;356	X;X;X;X;X;X;X;X;X;X;X;X;X;X;X;Phospho (STY);X;X;X;X;X;X;X;X;X;X;X;X;X;X;X	UID1122	3			___1	+	+	12 hr_MLR;48 hr_MLR	0.918285	0.0012365	105.39	81.348	105.39	-0.63874	122000000	11.588	11.5414	11.482	12.7607	12.4326	12.8392	12.5877	12.1627	12.3827
Q0ZGT2-4	Q0ZGT2-4	NEXN	Nexilin	2.73079	1.139	2.20228	8.69293	2.23362	0.794106	1.734	6.09412	AEIKEMLAS(1)DDEEDVSSKVEK	S	16	MNDISQKAEIKEMLASDDEEDVSSKVEKAYV	Q0ZGT2-4;Q0ZGT2;Q0ZGT2-3	16;80;80	X;X;X;X;X;X;X;X;X;X;X;X;X;X;X;Phospho (STY);X;X;X;X;X;X;X;X;X;X;X;X;X;X;X	UID441	4			___1	+	+	12 hr_MLR;48 hr_MLR	1	1.45525e-19	194.27	167.11	194.27	-0.043073	250630000	14.735	14.8097	14.5679	15.8607	15.6448	16.024	15.6897	15.3124	15.4928
O15042-2	O15042-2	U2SURP	U2 snRNP-associated SURP motif-containing protein	3.8111	1.13799	2.20074	14.2782	1.67024	0.900172	1.86629	5.15726	EKDECT(0.991)PT(0.009)RK	T	918	KLESRSKDKKEKDECTPTRKERKRRHSTSPS	O15042-2;O15042;O15042-3	918;919;510	X;X;X;X;X;X;X;X;X;X;X;X;X;X;X;Phospho (STY);X;X;X;X;X;X;X;X;X;X;X;X;X;X;X	UID1123	3			___1	+	+	12 hr_MLR;48 hr_MLR	0.991101	0.0667794	61.409	41.831	61.409	-0.080435	116730000	13.4025	13.3542	13.2039	14.5335	14.3567	14.4843	14.5271	13.9665	14.1675
Q15651;Q15651-2	Q15651	HMGN3	High mobility group nucleosome-binding domain-containing protein 3	2.76888	1.13509	2.19633	14.7403	0.425947	0.18503	1.13684	1.05278	RKS(0.214)PENT(0.786)EGK	T	10	______MPKRKSPENTEGKDGSKVTKQEPTR	Q15651;Q15651-2	10;10	X;X;X;X;X;X;X;X;X;X;X;X;X;X;X;Phospho (STY);X;X;X;X;X;X;X;X;X;X;X;X;X;X;X	UID1297	3			___1	+		12 hr_MLR	0.785514	0.0152295	78.529	64.445	78.529	-0.16132	139540000	12.923	12.8186	12.6729	13.9504	13.8908	13.9786	13.3099	12.8212	12.8385
Q02952	Q02952	AKAP12	A-kinase anchor protein 12	2.59729	1.13158	2.19099	6.97126	1.28365	0.429177	1.34646	2.75261	GLAEVQQDGEAEEGAT(0.126)S(0.874)DGEKKR	S	598	LAEVQQDGEAEEGATSDGEKKREGVTPWASF	Q02952;Q02952-3;Q02952-2	598;493;500	X;X;X;X;X;X;X;X;X;X;X;X;X;X;X;Phospho (STY);X;X;X;X;X;X;X;X;X;X;X;X;X;Phospho (STY);X	UID392	4			___1	+		12 hr_MLR	0.874399	1.18471e-07	137.35	116.24	137.35	-0.42719	100790000	11.1196	11.3845	11.043	12.5477	12.1199	12.2742	11.8447	11.4906	11.4992
P51858	P51858	HDGF	Hepatoma-derived growth factor	2.42034	1.13026	2.18898	14.4108	0.882065	0.345848	1.2709	2.4567	GNAEGS(1)S(1)DEEGKLVIDEPAKEK	S	132	EAAEGDGDKKGNAEGSSDEEGKLVIDEPAKE	P51858;P51858-2;P51858-3	132;125;148	X;X;X;X;X;X;X;X;X;X;X;X;X;X;X;Phospho (STY);Phospho (STY);X;X;X;X;X;X;X;X;X;X;X;X;X;X	UID1976	3			___2	+		12 hr_MLR	1	8.43488e-05	94.201	59.795	94.201	0.39444	99234000	12.7689	12.8097	12.8065	13.944	13.783	14.0489	13.388	12.9027	13.1319
P51858	P51858	HDGF	Hepatoma-derived growth factor	2.42034	1.13026	2.18898	14.4108	0.882065	0.345848	1.2709	2.4567	GNAEGS(1)S(1)DEEGKLVIDEPAKEK	S	133	AAEGDGDKKGNAEGSSDEEGKLVIDEPAKEK	P51858;P51858-2;P51858-3	133;126;149	X;X;X;X;X;X;X;X;X;X;X;X;X;X;Phospho (STY);Phospho (STY);X;X;X;X;X;X;X;X;X;X;X;X;X;X;X	UID1977	3			___2	+		12 hr_MLR	1	8.43488e-05	94.201	59.795	94.201	0.39444	99234000	12.7689	12.8097	12.8065	13.944	13.783	14.0489	13.388	12.9027	13.1319
P20774	P20774	OGN	Mimecan	3.03776	1.12978	2.18825	12.8343	1.59039	0.811735	1.75532	5.20552	LTLFNAKY(1)NK	Y	196	KLPVLPPKLTLFNAKYNKIKSRGIKANAFKK	P20774	196	X;X;X;X;X;X;X;X;X;X;X;X;Deamidation (NQ);X;X;Phospho (STY);Deamidation (NQ);X;X;X;X;X;X;X;X;X;X;X;X;X;X	UID1561	2			___1	+	+	12 hr_MLR;48 hr_MLR	0.999984	0.00306565	78.334	19.357	78.334	3.3449	18966000	12.0393	12.0356	11.9126	13.2792	13.0304	13.0671	13.0861	12.5706	12.7659
Q9H6U6-2	Q9H6U6-2	BCAS3	Breast carcinoma-amplified sequence 3	2.16598	1.12854	2.18637	9.05964	2.10734	1.0335	2.04699	8.4633	LS(1)PLPS(1)LMVVMPLAQIK	S	518	SYNNFTNNNPGNPRLSPLPSLMVVMPLAQIK	Q9H6U6-2;Q9H6U6-7;Q9H6U6;Q9H6U6-3;Q9H6U6-8;Q9H6U6-6	518;518;518;518;518;289	X;X;X;X;X;X;X;X;X;X;X;X;X;X;X;Phospho (STY);X;X;X;Phospho (STY);X;Oxidation (M);X;X;X;X;X;X;X;X;X	UID2542	2			___2	+	+	12 hr_MLR;48 hr_MLR	1	0.0363577	42.568	10.045	42.568	-0.22268	109040000	13.8388	13.7495	13.717	15.117	14.7077	14.8662	15.0163	14.6155	14.774
Q9H6U6-2	Q9H6U6-2	BCAS3	Breast carcinoma-amplified sequence 3	2.16598	1.12854	2.18637	9.05964	2.10734	1.0335	2.04699	8.4633	LS(1)PLPS(1)LMVVMPLAQIK	S	522	FTNNNPGNPRLSPLPSLMVVMPLAQIKQPMT	Q9H6U6-2;Q9H6U6-7;Q9H6U6;Q9H6U6-3;Q9H6U6-8;Q9H6U6-6	522;522;522;522;522;293	X;X;X;X;X;X;X;X;X;X;X;Phospho (STY);X;X;X;Phospho (STY);X;Oxidation (M);X;X;X;X;X;X;X;X;X;X;X;X;X	UID2543	2			___2	+	+	12 hr_MLR;48 hr_MLR	1	0.0363577	42.568	10.045	42.568	-0.22268	109040000	13.8388	13.7495	13.717	15.117	14.7077	14.8662	15.0163	14.6155	14.774
Q7L0X0	Q7L0X0	TRIL	TLR4 interactor with leucine rich repeats	2.13426	1.12638	2.18311	5.74462	1.95365	0.67215	1.59345	4.46445	LDLQY(1)NQIR	Y	92	FDFHRLGQLRRLDLQYNQIRSLHPKTFEKLS	Q7L0X0	92	X;X;X;X;X;X;X;X;X;X;X;X;X;X;Deamidation (NQ);Phospho (STY);Deamidation (NQ);Deamidation (NQ);X;X;X;X;X;X;X;X;X;X;X;X;X	UID1597	2			___1	+	+	12 hr_MLR;48 hr_MLR	1	0.0395824	46.129	9.4276	46.129	3.5482	119520000	12.8234	13.0703	12.7125	14.2139	13.6715	14.0998	13.7458	13.3841	13.4927
P27708	P27708	CAD	CAD protein;Glutamine-dependent carbamoyl-phosphate synthase;Aspartate carbamoyltransferase;Dihydroorotase	2.88639	1.12621	2.18284	9.73995	1.21468	0.544577	1.45859	3.17569	IHRAS(1)DPGLPAEEPKEK	S	1859	LPDGRFHLPPRIHRASDPGLPAEEPKEKSSR	P27708	1859	X;X;X;X;X;X;X;X;X;X;X;X;X;X;X;Phospho (STY);X;X;X;X;X;X;X;X;X;X;X;X;X;X;X	UID230	4			___1	+		12 hr_MLR	1	0.0174022	58.366	28.982	58.366	0.047229	84352000	11.8125	12.0182	11.8546	13.1382	12.8285	13.0973	12.6614	12.13	12.5277
Q14258	Q14258	TRIM25	E3 ubiquitin/ISG15 ligase TRIM25	1.89074	1.11942	2.1726	7.10079	1.85904	0.818823	1.76397	6.32294	AS(0.021)APS(0.979)PNAQVACDHCLK	S	100	PPADVWTPPARASAPSPNAQVACDHCLKEAA	Q14258	100	X;X;X;X;X;X;X;X;X;X;X;X;X;X;X;Phospho (STY);X;X;X;X;X;X;X;X;X;X;X;X;X;X;X	UID504	3			___1	+	+	12 hr_MLR;48 hr_MLR	0.978608	0.00599727	98.269	60.27	98.269	-0.016546	72897000	11.6402	11.6644	11.5264	12.8639	12.4268	12.8986	12.6224	12.2026	12.4625
O00401	O00401	WASL	Neural Wiskott-Aldrich syndrome protein	2.62006	1.11875	2.17159	16.2124	1.16313	0.602543	1.51839	3.56571	VIY(1)DFIEK	Y	256	ISEAQLKDRETSKVIYDFIEKTGGVEAVKNE	O00401	256	X;X;X;X;X;X;X;X;X;X;X;X;X;X;X;Phospho (STY);X;X;X;X;X;X;X;X;X;X;X;X;X;X;X	UID1543	3			___1	+		12 hr_MLR	1	0.0359989	75.38	46.981	75.38	-0.26177	3312500	9.90328	9.93934	9.95639	11.0391	10.9422	11.174	10.8401	10.2593	10.5073
Q9NR30	Q9NR30	DDX21	Nucleolar RNA helicase 2	2.73373	1.11776	2.1701	8.7812	2.9686	2.75373	6.7446	15.4343	KKEEPSQNDIS(1)PK	S	89	SKKAKKKEEPSQNDISPKTKSLRKKKEPIEK	Q9NR30;Q9NR30-2	89;21	X;X;X;X;X;X;X;X;X;X;X;X;X;X;X;Phospho (STY);X;X;X;X;X;X;X;X;X;X;X;X;X;X;X	UID940	4			___1	+	+	12 hr_MLR;48 hr_MLR	0.999999	0.000254603	103.61	47.202	103.61	0.072624	184490000	11.2832	11.5176	11.3612	12.6072	12.2911	12.6169	14.4041	13.8382	14.1808
Q96ED9-2	Q96ED9-2	HOOK2	Protein Hook homolog 2	2.31597	1.11493	2.16584	6.51438	2.30868	1.21254	2.31746	7.49273	LES(1)GREDERLR	S	257	QSQLEQLQEENFRLESGREDERLRCAELERE	Q96ED9-2;Q96ED9	257;257	X;X;X;X;X;X;X;X;X;X;X;X;X;X;X;Phospho (STY);X;X;X;X;X;X;X;X;X;X;X;X;X;X;X	UID803	4			___1	+	+	12 hr_MLR;48 hr_MLR	1	0.0473433	48.004	8.0868	48.004	-2.3399	38546000	12.6089	12.1365	12.237	13.6123	13.2919	13.4231	13.5875	13.3941	13.6385
Q13200	Q13200	PSMD2	26S proteasome non-ATPase regulatory subunit 2	3.07531	1.11387	2.16425	9.17846	2.7269	1.02591	2.03624	7.80246	DKAPVQPQQS(1)PAAAPGGTDEKPSGK	S	16	MEEGGRDKAPVQPQQSPAAAPGGTDEKPSGK	Q13200	16	X;X;X;X;X;X;X;X;X;X;X;X;X;Deamidation (NQ);X;Phospho (STY);X;X;X;X;X;X;X;X;X;X;X;X;X;X;X	UID460	4			___1	+	+	12 hr_MLR;48 hr_MLR	0.999982	7.66439e-09	136.02	119.09	136.02	0.15397	264720000	11.4668	11.6232	11.3458	12.7689	12.4656	12.543	12.6894	12.3291	12.4952
P62258	P62258	YWHAE	14-3-3 protein epsilon	2.7166	1.11348	2.16367	8.37562	2.05661	1.06407	2.09082	5.3362	KEAAENS(0.202)LVAY(0.798)K	Y	152	TGNDRKEAAENSLVAYKAASDIAMTELPPTH	P62258;P62258-2	152;130	X;X;Deamidation (NQ);X;X;X;X;X;X;X;Deamidation (NQ);X;X;X;X;Phospho (STY);X;X;X;X;X;X;X;Oxidation (M);X;X;X;X;X;X;X	UID1572	3			___1	+	+	12 hr_MLR;48 hr_MLR	0.798418	0.0527649	55.258	22.78	55.258	2.7144	551640000	14.0478	13.9506	13.6798	15.1552	14.929	14.9345	15.2644	14.6937	14.9124
P46821	P46821	MAP1B	Microtubule-associated protein 1B;MAP1B heavy chain;MAP1 light chain LC1	1.53755	1.10132	2.14551	4.40553	3.13408	1.7242	3.30397	10.8208	T(0.011)T(0.011)RT(0.96)PEEGGY(0.013)S(0.005)Y(0.001)DISEK	T	1949	EDGDYSYEIIEKTTRTPEEGGYSYDISEKTT	P46821	1949	X;X;X;X;X;X;X;X;X;X;X;X;X;X;X;Phospho (STY);X;X;X;X;X;X;X;X;X;X;X;X;X;X;X	UID1227	2			___1	+	+	12 hr_MLR;48 hr_MLR	0.960218	1.50198e-10	181.81	145.33	89.311	-0.19584	263970000	13.3197	13.1473	13.0039	14.6702	13.8647	14.24	15.1343	14.699	14.8102
Q9BXP5-4	Q9BXP5-4	SRRT	Serrate RNA effector molecule homolog	2.3707	1.09502	2.13616	6.11979	1.87611	0.802389	1.74399	4.272	TQLWAS(0.001)EPGT(0.999)PPLPTSLPSQNPILK	T	543	HTLDDRTQLWASEPGTPPLPTSLPSQNPILK	Q9BXP5-4;Q9BXP5-2;Q9BXP5-3;Q9BXP5;Q9BXP5-5	543;544;543;544;507	X;X;X;X;X;X;X;X;X;X;X;X;X;X;X;Phospho (STY);X;X;X;X;X;X;X;X;X;X;X;X;X;X;X	UID1444	3			___1	+	+	12 hr_MLR;48 hr_MLR	0.998884	1.64243e-07	131.03	101.26	131.03	-0.12139	190840000	12.2092	12.4724	11.9872	13.488	13.109	13.3569	13.2545	12.8245	12.997
P05771-2	P05771-2	PRKCB	Protein kinase C beta type	2.80293	1.09441	2.13526	8.27494	0.452061	-0.151069	0.900583	-1.05036	NIDQSEFEGFS(1)FVNSEFLKPEVK	S	660	QEVIRNIDQSEFEGFSFVNSEFLKPEVKS__	P05771-2	660	X;X;X;X;X;X;X;X;X;X;X;X;X;X;X;Phospho (STY);X;X;X;X;X;X;X;X;X;X;X;X;X;X;X	UID141	4			___1	+		12 hr_MLR	0.999851	1.91474e-07	148.04	126.67	148.04	0.096965	716260000	13.8981	14.1283	13.7676	15.0411	14.8804	15.1556	13.9551	13.6169	13.7688
Q13177	Q13177	PAK2	Serine/threonine-protein kinase PAK 2;PAK-2p27;PAK-2p34	2.59693	1.09114	2.13042	8.09655	1.7168	0.663658	1.58409	4.47022	YLS(0.86)FT(0.14)PPEKDGFPSGTPALNAK	S	141	VLKFYDSNTVKQKYLSFTPPEKDGFPSGTPA	Q13177	141	X;X;X;X;X;X;X;X;X;X;X;X;X;X;X;Phospho (STY);X;X;X;X;X;X;X;X;X;X;X;X;X;X;X	UID455	4			___1	+	+	12 hr_MLR;48 hr_MLR	0.859631	3.92072e-05	126.47	101.83	113.6	-0.31695	206300000	14.8616	14.9753	14.7266	16.0227	15.7213	16.093	15.7557	15.3082	15.4906
Q14157;Q14157-4	Q14157	UBAP2L	Ubiquitin-associated protein 2-like	1.60572	1.08792	2.12568	4.27869	1.58747	1.18152	2.26816	4.91841	STSAPQMS(0.893)PGS(0.054)S(0.052)DNQS(0.001)SSPQPAQQK	S	467	PSSPLPSKSTSAPQMSPGSSDNQSSSPQPAQ	Q14157;Q14157-5;Q14157-3;Q14157-4;Q14157-1	467;467;467;460;467	X;Phospho (STY);Phospho (STY);X;X;X;X;X;X;X;X;X;X;X;Oxidation (M);Phospho (STY);X;X;X;X;X;X;X;X;X;X;X;X;X;X;X	UID494	3			___1	+	+	12 hr_MLR;48 hr_MLR	0.893088	4.84707e-07	113.15	95.788	113.15	-0.36427	20638000	9.63871	9.78498	9.03949	10.3761	10.5856	10.7652	10.8167	10.5674	10.6237
Q9BYT9	Q9BYT9	ANO3	Anoctamin-3	3.15234	1.08568	2.12237	9.53583	2.129	0.974172	1.96451	5.94374	MVHHS(0.999)GS(0.999)IQS(0.001)FK	S	5	___________MVHHSGSIQSFKQQKGMNIS	Q9BYT9	5	X;X;X;X;X;X;X;X;X;X;X;Oxidation (M);X;X;X;Phospho (STY);X;Phospho (STY);X;Deamidation (NQ);X;X;X;X;X;X;X;X;X;X;X	UID2502	2			___2	+	+	12 hr_MLR;48 hr_MLR	0.999323	0.0247162	47.261	14.14	47.261	1.7859	26767000	11.7274	11.8795	11.588	12.8245	12.6811	12.9464	12.9838	12.6038	12.5298
Q9BYT9	Q9BYT9	ANO3	Anoctamin-3	3.15234	1.08568	2.12237	9.53583	2.129	0.974172	1.96451	5.94374	MVHHS(0.999)GS(0.999)IQS(0.001)FK	S	7	_________MVHHSGSIQSFKQQKGMNISKS	Q9BYT9	7	X;X;X;X;X;X;X;X;X;Oxidation (M);X;X;X;Phospho (STY);X;Phospho (STY);X;Deamidation (NQ);X;X;X;X;X;X;X;X;X;X;X;X;X	UID2503	2			___2	+	+	12 hr_MLR;48 hr_MLR	0.999323	0.0247162	47.261	14.14	47.261	1.7859	26767000	11.7274	11.8795	11.588	12.8245	12.6811	12.9464	12.9838	12.6038	12.5298
Q9Y2X3	Q9Y2X3	NOP58	Nucleolar protein 58	2.65619	1.0853	2.12182	8.3159	1.7585	0.711255	1.63723	4.7193	HIKEEPLS(0.998)EEEPCT(0.001)STAIASPEKK	S	502	KKKRGKKKHIKEEPLSEEEPCTSTAIASPEK	Q9Y2X3	502	X;X;X;X;X;X;X;X;X;X;X;X;X;X;X;Phospho (STY);X;X;X;X;X;X;X;X;X;X;X;X;X;X;X	UID1089	5			___1	+	+	12 hr_MLR;48 hr_MLR	0.998295	0.0420869	63.277	43.508	63.277	-0.095989	65128000	11.0458	11.0765	10.8509	12.2322	11.8647	12.1323	11.9315	11.4704	11.7052
Q96S55-2	Q96S55-2	WRNIP1	ATPase WRNIP1	2.08344	1.08311	2.1186	7.27494	0.0279221	0.0142269	1.00991	0.0862	RLS(0.999)ES(0.001)SALK	S	75	RAKGPSPPGAKRRRLSESSALKQPATPTAAE	Q96S55-2;Q96S55	75;75	X;X;X;X;X;X;X;X;X;X;X;X;X;X;X;Phospho (STY);X;X;X;X;X;X;X;X;X;X;X;X;X;X;X	UID827	2			___1	+		12 hr_MLR	0.999214	0.0192752	97.734	38.308	97.734	0.2217	24790000	11.8015	11.9932	11.9085	13.1305	12.708	13.1141	12.1566	11.6248	11.9645
Q99442	Q99442	SEC62	Translocation protein SEC62	1.7363	1.08091	2.11537	7.0039	1.31147	0.580462	1.49533	4.21567	KEET(0.004)PGT(0.996)PK	T	158	KDGEKEESKKEETPGTPKKKETKKKFKLEPH	Q99442	158	X;X;X;X;X;X;X;X;X;X;X;X;X;X;X;Phospho (STY);X;X;X;X;X;X;X;X;X;X;X;X;X;X;X	UID1431	2			___1	+		12 hr_MLR	0.996474	0.00351576	122.33	84.77	122.33	-0.32608	38526000	12.8587	12.814	12.8753	14.1928	13.662	13.936	13.6658	13.193	13.4306
O95394	O95394	PGM3	Phosphoacetylglucosamine mutase	1.61289	1.07968	2.11356	4.17233	0.132589	-0.0989072	0.93374	-0.36465	STIGVMVT(0.003)AS(0.997)HNPEEDNGVK	S	64	RSKQTKSTIGVMVTASHNPEEDNGVKLVDPL	O95394;O95394-3;O95394-4	64;64;92	X;X;X;X;X;X;X;X;X;X;X;X;X;X;X;Phospho (STY);X;X;X;X;X;X;Deamidation (NQ);X;X;X;X;X;X;X;X	UID114	3			___1	+		12 hr_MLR	0.997193	0.000330769	126.97	104.54	93.152	-0.037216	136130000	12.3424	12.6912	11.9011	13.2473	13.2942	13.6322	12.4485	11.9457	12.2438
Q13131	Q13131	PRKAA1	5'-AMP-activated protein kinase catalytic subunit alpha-1	2.68408	1.07942	2.11318	11.4346	1.00542	0.338834	1.26473	2.63662	S(0.195)DS(0.805)DAEAQGK	S	508	RSGSVSNYRSCQRSDSDAEAQGKSSEVSLTS	Q13131;Q13131-2	508;523	X;X;X;X;X;X;X;X;X;X;X;X;X;X;X;Phospho (STY);X;X;X;X;X;X;X;X;X;X;X;X;X;X;X	UID454	2			___1	+		12 hr_MLR	0.805153	0.0119223	119.39	97.755	119.39	0.27398	8017900	11.2737	11.2411	11.1454	12.4327	12.1381	12.3276	11.7512	11.331	11.5945
P51812;Q15418-4	P51812	RPS6KA3;RPS6KA6;RPS6KA1	Ribosomal protein S6 kinase alpha-3;Ribosomal protein S6 kinase alpha-6;Ribosomal protein S6 kinase alpha-1	2.51104	1.07748	2.11035	10.8018	2.0566	0.72026	1.64748	4.91558	KAYS(0.823)FCGT(0.177)VEYMAPEVVNR	S	227	FGLSKEAIDHEKKAYSFCGTVEYMAPEVVNR;FGLSKESIDHEKKAYSFCGTVEYMAPEVVNR	P51812;Q9UK32-2;Q9UK32;Q15418-4;Q15418;Q15418-2;Q15418-3	227;232;232;205;221;230;129	X;X;X;X;X;X;X;X;X;X;X;X;X;X;X;Phospho (STY);X;X;X;X;X;X;X;X;X;X;X;X;X;X;X	UID330	3			___1	+	+	12 hr_MLR;48 hr_MLR	0.822561	7.2033e-09	159.76	128.52	159.76	-0.51482	117950000	13.1716	13.2232	12.9228	14.2493	14.1781	14.1226	14.0414	13.6565	13.7804
P49756	P49756	RBM25	RNA-binding protein 25	2.27682	1.07661	2.10908	6.00333	1.95028	0.783392	1.72117	4.62748	LGAS(0.003)NS(0.997)PGQPNSVK	S	677	HRPKIGLSLKLGASNSPGQPNSVKRKKLPVD	P49756	677	X;X;X;X;X;X;X;X;X;X;X;X;X;X;X;Phospho (STY);X;X;X;X;X;X;X;X;X;X;X;X;X;X;X	UID319	2			___1	+	+	12 hr_MLR;48 hr_MLR	0.996562	1.68382e-15	213.73	173.81	213.73	-0.19466	201890000	12.4985	12.4167	12.1525	13.6224	13.1459	13.5293	13.3002	12.8748	13.2429
P13984	P13984	GTF2F2	General transcription factor IIF subunit 2	1.97957	1.0752	2.10701	6.15978	1.72926	0.873582	1.83221	3.82995	HYQGEEKS(1)D	S	248	WELKPEYRHYQGEEKSD______________	P13984	248	X;X;X;X;X;X;X;X;X;X;X;X;X;X;X;Phospho (STY);X;X;X;X;X;X;X;X;X;X;X;X;X;X;X	UID174	3			___1	+	+	12 hr_MLR;48 hr_MLR	0.999997	0.0477054	83.045	66.907	83.045	0.076429	117190000	10.7001	10.6064	10.184	11.6214	11.4291	11.6656	11.6369	11.0721	11.4023
O00505	O00505	KPNA3	Importin subunit alpha-4	2.76344	1.07234	2.10285	12.5255	1.77684	0.876755	1.83624	6.45987	NVPQEESLEDS(1)DVDADFK	S	60	LLKKRNVPQEESLEDSDVDADFKAQNVTLEA	O00505	60	X;X;X;X;X;X;X;X;X;X;X;X;X;X;X;Phospho (STY);X;X;X;X;X;X;X;X;X;X;X;X;X;X;X	UID14	3			___1	+	+	12 hr_MLR;48 hr_MLR	1	2.09342e-54	285.1	236.4	156.87	0.011822	180150000	14.4556	14.5094	14.3914	15.6206	15.3688	15.5841	15.5405	15.0882	15.358
Q5JVS0	Q5JVS0	HABP4	Intracellular hyaluronan-binding protein 4	3.1094	1.07152	2.10165	10.6719	3.29549	1.32186	2.49988	10.5344	SLPAPVAQRPDS(1)PGGGLQAPGQK	S	108	KERKSLPAPVAQRPDSPGGGLQAPGQKRTPR	Q5JVS0;Q5JVS0-2	108;108	X;X;X;X;X;X;X;X;X;X;X;X;X;X;X;Phospho (STY);X;X;X;X;X;X;X;X;X;X;X;X;X;X;X	UID568	3			___1	+	+	12 hr_MLR;48 hr_MLR	1	4.98557e-14	174.59	134.94	174.59	0.36471	206900000	13.2406	13.1624	12.9638	14.2473	14.0791	14.255	14.626	14.3077	14.3987
Q9Y320-2	Q9Y320-2	TMX2	Thioredoxin-related transmembrane protein 2	2.5309	1.06857	2.09736	6.86417	1.58506	0.466161	1.38143	4.52767	AGDNIPEEQPVASTPT(0.005)T(0.027)VS(0.969)DGENKKDK	S	250	NIPEEQPVASTPTTVSDGENKKDK_______	Q9Y320-2;Q9Y320	250;288	X;X;X;X;X;X;X;X;X;X;X;X;X;X;X;Phospho (STY);X;X;X;X;X;X;X;X;X;X;X;X;X;X;X	UID1091	4			___1	+	+	12 hr_MLR;48 hr_MLR	0.968527	8.3664e-11	122.08	107.81	122.08	0.4255	30512000	10.7099	11.0256	10.7848	11.8208	11.7533	12.1519	11.3484	11.3424	11.228
Q8N7B9	Q8N7B9	EFCAB3	EF-hand calcium-binding domain-containing protein 3	2.5274	1.06849	2.09723	6.45737	2.64875	1.08589	2.12268	7.07314	KKQT(0.904)CT(0.904)VADAT(0.191)AIK	T	318	SNNIFTIDQMLKKKQTCTVADATAIKQHVKR	Q8N7B9;Q8N7B9-2	318;370	X;X;X;X;X;X;X;X;X;X;X;X;X;X;Deamidation (NQ);Phospho (STY);X;Phospho (STY);X;X;X;X;X;X;X;X;X;X;X;X;X	UID3021	2			___2	+	+	12 hr_MLR;48 hr_MLR	0.904466	0.0375186	52.79	18.904	52.79	-1.8844	182850000	13.816	13.9133	13.5288	14.7461	14.6639	15.0535	15.0127	14.662	14.841
Q8N7B9	Q8N7B9	EFCAB3	EF-hand calcium-binding domain-containing protein 3	2.5274	1.06849	2.09723	6.45737	2.64875	1.08589	2.12268	7.07314	KKQT(0.904)CT(0.904)VADAT(0.191)AIK	T	320	NIFTIDQMLKKKQTCTVADATAIKQHVKRAT	Q8N7B9;Q8N7B9-2	320;372	X;X;X;X;X;X;X;X;X;X;X;X;Deamidation (NQ);Phospho (STY);X;Phospho (STY);X;X;X;X;X;X;X;X;X;X;X;X;X;X;X	UID3022	2			___2	+	+	12 hr_MLR;48 hr_MLR	0.904466	0.0375186	52.79	18.904	52.79	-1.8844	182850000	13.816	13.9133	13.5288	14.7461	14.6639	15.0535	15.0127	14.662	14.841
Q13283	Q13283	G3BP1	Ras GTPase-activating protein-binding protein 1	2.64516	1.06435	2.09123	7.71505	2.7508	1.0124	2.01726	7.83112	S(0.003)S(0.001)S(0.996)PAPADIAQTVQEDLR	S	232	PVLEETAPEDAQKSSSPAPADIAQTVQEDLR	Q13283	232	X;X;X;X;X;X;X;X;X;X;X;X;X;X;X;Phospho (STY);X;X;X;X;X;X;X;X;X;X;X;X;X;X;X	UID465	2			___1	+	+	12 hr_MLR;48 hr_MLR	0.99574	7.97184e-78	317.03	281.83	186.7	-0.30468	888520000	14.9978	15.1879	14.9176	16.2329	15.8757	16.1877	16.2359	15.8886	16.0158
Q6DN12-4	Q6DN12-4	MCTP2	Multiple C2 and transmembrane domain-containing protein 2	2.3673	1.05886	2.08329	5.85264	0.259764	0.123384	1.08929	0.652291	KQIT(0.003)QRY(0.035)CLQNS(0.962)LK	S	89	LSERKQITQRYCLQNSLKDVKDVGILQVKVL	Q6DN12-4;Q6DN12-3;Q6DN12-2;Q6DN12	89;89;501;501	X;X;X;X;X;Deamidation (NQ);X;X;Deamidation (NQ);X;X;X;X;X;Deamidation (NQ);Phospho (STY);X;X;X;X;X;X;X;X;X;X;X;X;X;X;X	UID606	4			___1	+		12 hr_MLR	0.962046	0.025279	51.606	11.092	51.606	3.2986	225440000	13.0955	12.6819	12.7241	13.9404	13.6574	14.0802	13.2277	12.7959	12.8481
Q05519-2	Q05519-2	SRSF11	Serine/arginine-rich splicing factor 11	2.29121	1.05776	2.0817	10.9148	1.47515	0.87478	1.83373	5.08571	DYDEEEQGYDS(1)EKEKK	S	433	VKVTRDYDEEEQGYDSEKEKKEEKKPIETGS	Q05519-2;Q05519	433;434	X;X;X;X;X;X;X;X;X;X;X;X;X;X;X;Phospho (STY);X;X;X;X;X;X;X;X;X;X;X;X;Phospho (STY);X;Phospho (STY)	UID400	4			___1	+	+	12 hr_MLR;48 hr_MLR	0.999533	0.000138911	104.61	91.552	101.49	0.34265	261170000	12.5852	12.5073	12.5138	13.7508	13.4268	13.602	13.6899	13.1024	13.4384
Q9UKV3	Q9UKV3	ACIN1	Apoptotic chromatin condensation inducer in the nucleus	2.90656	1.05682	2.08034	9.75937	0.48589	0.147681	1.10779	1.16628	RLS(1)QPESAEK	S	710	ERTSTSSSSVQARRLSQPESAEKHVTQRLQP	Q9UKV3;Q9UKV3-5	710;710	X;X;X;X;X;X;X;X;X;X;X;X;X;X;X;Phospho (STY);X;X;X;X;X;X;X;X;X;X;X;X;X;X;X	UID1030	2			___1	+		12 hr_MLR	0.999997	0.0014354	142.89	92.688	106.67	-0.20957	44648000	12.5047	12.4311	12.3016	13.5168	13.2942	13.5969	12.7265	12.3475	12.6065
Q13523	Q13523	PRPF4B	Serine/threonine-protein kinase PRP4 homolog	2.38872	1.05239	2.07396	11.0589	1.47152	0.636453	1.5545	3.55125	ARS(0.999)PT(0.001)DDKVK	S	257	PTLRRRSQEKIGKARSPTDDKVKIEDKSKSK	Q13523	257	X;X;X;X;X;X;X;X;X;X;X;X;X;X;X;Phospho (STY);X;X;X;X;X;X;X;X;X;X;X;X;X;X;X	UID482	4			___1	+	+	12 hr_MLR;48 hr_MLR	0.999472	0.0026725	82.069	56.749	82.069	0.052533	141580000	13.0005	12.8521	12.6865	13.8688	13.871	13.9564	13.7875	13.2851	13.3759
O43719	O43719	HTATSF1	HIV Tat-specific factor 1	2.20126	1.05175	2.07304	5.40107	1.85216	0.887474	1.84993	4.35019	ES(0.033)S(0.967)PEKEAEEGCPEKESEEGCPK	S	453	GEFEEGASENNAKESSPEKEAEEGCPEKESE	O43719	453	X;X;X;X;X;X;X;X;X;X;X;X;X;X;X;Phospho (STY);X;X;X;X;X;X;X;X;X;X;X;X;X;X;X	UID47	4			___1	+	+	12 hr_MLR;48 hr_MLR	0.966811	2.09988e-26	210.79	185.97	210.79	-0.048281	81656000	13.3414	12.9507	12.9919	14.4409	13.9478	14.0505	14.2928	13.7468	13.9068
Q09666	Q09666	AHNAK	Neuroblast differentiation-associated protein AHNAK	2.54505	1.04312	2.06069	6.55227	3.31568	2.05839	4.1652	11.0722	GGVT(0.012)GS(0.981)PEAS(0.007)ISGSK	S	5731	KFNFSKPKGKGGVTGSPEASISGSKGDLKSS	Q09666	5731	X;X;X;X;X;X;X;X;X;X;X;X;X;X;X;Phospho (STY);X;X;X;X;X;X;X;X;X;X;X;X;X;X;X	UID427	2			___1	+	+	12 hr_MLR;48 hr_MLR	0.981438	2.40619e-21	224.5	192.25	224.5	0.1011	495840000	14.1279	13.9604	13.7268	15.065	14.7659	15.1135	16.2621	15.7627	15.9654
O15131	O15131	KPNA5	Importin subunit alpha-6	3.28235	1.04222	2.05939	11.1399	1.22619	0.382549	1.30364	2.99703	AS(1)PGKDNYR	S	3	_____________MASPGKDNYRMKSYKNKA	O15131	3	X;X;X;X;X;X;X;X;X;X;X;X;X;X;X;Phospho (STY);X;X;X;X;X;X;X;X;X;X;X;X;X;X;X	UID33	2			___1	+		12 hr_MLR	0.999972	0.018966	49.933	34.851	49.933	-0.29605	24695000	11.585	11.7568	11.5871	12.7908	12.542	12.7227	12.1685	11.7997	12.1084
O75533	O75533	SF3B1	Splicing factor 3B subunit 1	2.39248	1.03696	2.0519	14.6634	1.27743	0.62674	1.54407	4.15095	GSET(0.999)PGATPGSK	T	244	SLRWDETPGRAKGSETPGATPGSKIWDPTPS	O75533	244	X;X;X;X;X;X;X;X;X;X;X;X;X;X;X;Phospho (STY);X;X;X;Phospho (STY);X;X;X;X;X;X;X;X;X;X;X	UID1154	2			___1	+		12 hr_MLR	0.999418	0.000173719	147.26	125.27	147.26	0.21441	67492000	12.4088	12.4269	12.3961	13.5506	13.3136	13.4785	13.329	12.8254	12.9577
Q9GZX5	Q9GZX5	ZNF350	Zinc finger protein 350	1.69781	1.03506	2.0492	6.2215	1.11458	0.861862	1.81738	3.30613	LNIHQKT(0.986)HT(0.014)GEK	T	283	GKAFLKKSRLNIHQKTHTGEKPYICSECGKG	Q9GZX5	283	X;X;X;X;X;X;X;X;X;X;X;X;X;X;X;Phospho (STY);X;X;X;X;X;X;X;X;X;X;X;X;X;X;X	UID1450	3			___1	+		12 hr_MLR	0.986492	0.00367557	82.543	44.949	82.362	-1.411	592830000	13.8719	13.8674	13.7657	15.1953	14.6988	14.716	15.1817	14.2997	14.6091
Q9Y6M7-6	Q9Y6M7-6	SLC4A7	Sodium bicarbonate cotransporter 3	2.83661	1.03227	2.04523	8.06352	2.33106	0.925443	1.89927	6.36795	ALS(1)MNT(1)ENAK	S	1091	NISDEMAKTAQWKALSMNTENAKVTRSNMSP	Q9Y6M7-6;Q9Y6M7-13;Q9Y6M7-8;Q9Y6M7-7;Q9Y6M7-3;Q9Y6M7-5	1091;1095;1206;1219;996;760	X;X;X;X;X;Oxidation (M);X;X;X;X;X;X;X;X;X;Phospho (STY);X;Deamidation (NQ);Phospho (STY);X;Deamidation (NQ);X;X;X;X;X;X;X;Oxidation (M);X;X	UID2750	2			___2	+	+	12 hr_MLR;48 hr_MLR	1	0.0655148	40.352	19.45	40.352	-2.3785	27071000	11.8127	11.9121	11.6311	12.9985	12.6614	12.7927	12.9256	12.5115	12.6951
Q9Y6M7-6	Q9Y6M7-6	SLC4A7	Sodium bicarbonate cotransporter 3	2.83661	1.03227	2.04523	8.06352	2.33106	0.925443	1.89927	6.36795	ALS(1)MNT(1)ENAK	T	1094	DEMAKTAQWKALSMNTENAKVTRSNMSPDKP	Q9Y6M7-6;Q9Y6M7-13;Q9Y6M7-8;Q9Y6M7-7;Q9Y6M7-3;Q9Y6M7-5	1094;1098;1209;1222;999;763	X;X;Oxidation (M);X;X;X;X;X;X;X;X;X;Phospho (STY);X;Deamidation (NQ);Phospho (STY);X;Deamidation (NQ);X;X;X;X;X;X;X;Oxidation (M);X;X;X;X;X	UID3185	2			___2	+	+	12 hr_MLR;48 hr_MLR	1	0.0655148	40.352	19.45	40.352	-2.3785	27071000	11.8127	11.9121	11.6311	12.9985	12.6614	12.7927	12.9256	12.5115	12.6951
Q9BXK5	Q9BXK5	BCL2L13	Bcl-2-like protein 13	2.2135	1.0318	2.04458	7.01057	2.26777	-0.59468	0.662191	-5.64678	S(0.051)RLS(0.946)PAGEMKPMPLS(0.003)EGK	S	444	SEKKPVPPSEGKSRLSPAGEMKPMPLSEGKS	Q9BXK5;Q9BXK5-4	444;282	X;X;X;X;X;X;X;X;X;X;X;X;X;X;X;Phospho (STY);X;X;X;X;Oxidation (M);X;X;Oxidation (M);X;X;X;X;X;X;X	UID854	3			___1	+	+	12 hr_MLR;48 hr_MLR	0.945629	0.0164825	50.539	34.947	50.539	-0.1939	79264000	12.4035	12.5129	12.2812	13.5579	13.1689	13.5662	11.9669	11.7157	11.731
Q96I25	Q96I25	RBM17	Splicing factor 45	2.61096	1.02985	2.04182	7.0616	1.98494	0.602973	1.51884	4.56012	NFKLLQS(1)QLQVK	S	28	DSKTEGWSKNFKLLQSQLQVKKAALTQAKSQ	Q96I25	28	X;X;X;X;X;X;X;X;X;Deamidation (NQ);X;X;X;X;Deamidation (NQ);Phospho (STY);Deamidation (NQ);X;X;X;X;X;X;X;X;X;X;X;X;X;X	UID809	5			___1	+	+	12 hr_MLR;48 hr_MLR	1	0.0368069	42.556	9.3604	42.556	-2.4302	50935000	10.0262	10.3424	10.1425	11.4038	11.0139	11.183	10.7751	10.6085	10.9364
Q96JM3	Q96JM3	CHAMP1	Chromosome alignment-maintaining phosphoprotein 1	2.32059	1.02926	2.04098	6.03595	2.37461	0.887023	1.84936	5.88886	TAPPAS(1)PEAR	S	542	KPALFPEPAKTAPPASPEARKRALFPEPRKH	Q96JM3	542	X;X;X;X;X;X;X;X;X;X;X;X;X;X;X;Phospho (STY);X;X;X;X;X;X;X;X;X;X;X;X;X;X;X	UID812	2			___1	+	+	12 hr_MLR;48 hr_MLR	0.999981	0.0613012	97.633	50.536	97.633	0.22616	28273000	10.6176	10.8957	10.5642	11.8438	11.45	11.8714	11.7424	11.3696	11.6266
Q15629-2	Q15629-2	TRAM1	Translocating chain-associated membrane protein 1	2.03339	1.02544	2.03557	6.49198	0.474526	0.105289	1.07571	1.09518	KGTENGVNGTLTSNVADS(1)PR	S	334	TENGVNGTLTSNVADSPRNKKEKSS______	Q15629-2;Q15629	334;365	X;X;Deamidation (NQ);X;X;Deamidation (NQ);X;X;X;X;X;X;X;X;X;Phospho (STY);X;X;X;X;X;X;X;X;X;X;X;X;X;X;X	UID538	3			___1	+		12 hr_MLR	0.999976	4.5464e-07	147.25	129.14	136.1	0.21337	154320000	12.8652	12.7588	12.6396	13.9101	13.4926	13.9372	12.995	12.7564	12.828
Q9UQ35	Q9UQ35	SRRM2	Serine/arginine repetitive matrix protein 2	2.45399	1.01851	2.02583	6.90411	2.33823	0.886909	1.84921	6.21455	EISS(0.047)S(0.837)PT(0.103)S(0.013)K	S	456	PKPAPAPGSHREISSSPTSKNRSHGRAKRDK	Q9UQ35;Q9UQ35-2	456;456	X;X;X;X;X;X;X;X;X;X;X;X;X;X;X;Phospho (STY);X;X;X;X;X;X;X;X;X;X;X;X;X;X;X	UID1055	2			___1	+	+	12 hr_MLR;48 hr_MLR	0.837419	0.0294808	130.94	66.9	130.94	0.40762	31360000	12.4482	12.3234	12.1584	13.5108	13.0986	13.3761	13.3802	12.9837	13.2268
P07900	P07900	HSP90AA1	Heat shock protein HSP 90-alpha	2.58899	1.01694	2.02362	6.96983	2.38543	1.73513	3.32909	8.2874	DKEVS(1)DDEAEEK	S	231	YPITLFVEKERDKEVSDDEAEEKEDKEEEKE	P07900;P07900-2	231;353	X;X;X;X;X;X;X;X;X;X;X;X;X;X;X;Phospho (STY);X;X;X;X;X;X;X;X;X;X;X;X;X;X;X	UID144	3			___1	+	+	12 hr_MLR;48 hr_MLR	1	0.00886914	97.284	64.359	97.284	0.36772	49988000	12.3197	12.2684	12.0209	13.4397	13.0639	13.1563	14.295	13.6573	13.8622
Q09666	Q09666	AHNAK	Neuroblast differentiation-associated protein AHNAK	2.56765	1.0158	2.02202	7.21669	2.28255	1.26747	2.40739	7.18217	GHYEVT(0.003)GS(0.997)DDETGKLQGSGVSLASK	S	5841	GGLGSKSKGHYEVTGSDDETGKLQGSGVSLA	Q09666	5841	X;X;X;X;X;X;X;X;X;X;X;X;X;X;X;Phospho (STY);X;X;X;X;X;X;X;X;X;X;X;X;X;X;X	UID429	3			___1	+	+	12 hr_MLR;48 hr_MLR	0.996737	1.96221e-47	261.26	214.8	261.26	-0.16925	238660000	14.5236	14.5515	14.289	15.6344	15.2525	15.5246	16.0013	15.4634	15.7019
Q9UKI8-4	Q9UKI8-4	TLK1	Serine/threonine-protein kinase tousled-like 1	2.95411	1.01569	2.02187	10.418	0.67457	0.248932	1.18833	1.54978	KAENQNES(0.108)S(0.892)QGK	S	38	SSRGRKRKAENQNESSQGKSIGGRGHKISDY	Q9UKI8-4;Q9UKI8-5;Q9UKI8	38;86;134	X;X;X;X;X;X;X;X;X;X;X;X;X;X;X;Phospho (STY);X;X;X;X;X;X;X;X;X;X;X;X;X;X;X	UID1027	3			___1	+		12 hr_MLR	0.891685	0.00142169	92.063	68.231	92.063	-0.11483	21316000	11.9248	12.0507	11.7657	12.8753	12.8797	13.0334	12.3994	11.922	12.1667
P46821	P46821	MAP1B	Microtubule-associated protein 1B;MAP1B heavy chain;MAP1 light chain LC1	2.39246	1.01446	2.02014	7.09968	4.39392	3.47917	11.1515	19.6617	EVPSKEEPS(1)PVKAEVAEK	S	614	KPSVTEKEVPSKEEPSPVKAEVAEKQATDVK	P46821	614	X;X;X;X;X;X;X;X;X;X;X;X;X;X;X;Phospho (STY);X;X;X;X;X;X;X;X;X;X;X;X;X;X;X	UID292	3			___1	+	+	12 hr_MLR;48 hr_MLR	0.999934	8.82042e-06	139.79	116.06	139.79	0.03315	589680000	12.9966	13.0186	12.6432	13.9705	13.7508	13.9805	16.5915	16.1465	16.3579
P29536-2	P29536-2	LMOD1	Leiomodin-1	2.30366	1.01389	2.01935	6.15016	2.29218	1.00673	2.00935	6.11673	PS(1)PKNS(1)PK	S	492	AKGSPKPSPQPSPKPSPKNSPKKGGAPAAPP	P29536-2;P29536	492;520	X;X;X;X;X;X;X;X;X;X;X;X;X;X;X;Phospho (STY);X;X;Deamidation (NQ);Phospho (STY);X;X;X;X;X;X;X;X;X;X;X	UID1883	2			___2	+	+	12 hr_MLR;48 hr_MLR	1	0.0624535	48.504	7.4746	48.504	4.3291	206160000	11.408	10.9682	11.0543	12.3478	12.0669	12.0575	12.3316	12.0119	12.1072
P29536-2	P29536-2	LMOD1	Leiomodin-1	2.30366	1.01389	2.01935	6.15016	2.29218	1.00673	2.00935	6.11673	PS(1)PKNS(1)PK	S	496	PKPSPQPSPKPSPKNSPKKGGAPAAPPPPPP	P29536-2;P29536	496;524	X;X;X;X;X;X;X;X;X;X;X;Phospho (STY);X;X;Deamidation (NQ);Phospho (STY);X;X;X;X;X;X;X;X;X;X;X;X;X;X;X	UID1884	2			___2	+	+	12 hr_MLR;48 hr_MLR	1	0.0624535	48.504	7.4746	48.504	4.3291	206160000	11.408	10.9682	11.0543	12.3478	12.0669	12.0575	12.3316	12.0119	12.1072
P02545;P02545-2	P02545	LMNA	Prelamin-A/C;Lamin-A/C	2.45354	1.01388	2.01934	7.32656	1.66595	0.62082	1.53775	4.21016	LSPS(0.922)PT(0.078)SQR	S	392	RKLLEGEEERLRLSPSPTSQRSRGRASSHSS	P02545;P02545-6;P02545-3;P02545-5;P02545-4;P02545-2	392;392;392;293;280;392	X;X;X;X;X;X;X;X;X;X;X;X;X;X;X;Phospho (STY);X;X;X;X;X;X;X;X;X;X;X;Phospho (STY);X;Phospho (STY);Phospho (STY)	UID129	2			___1	+	+	12 hr_MLR;48 hr_MLR	0.922186	0.0239879	139.32	112.1	139.32	-0.10785	398430000	12.8258	12.9341	12.68	14.0097	13.6086	13.8631	13.6487	13.2066	13.447
P10412	P10412	HIST1H1E	Histone H1.4	1.83722	1.01055	2.01468	8.01532	4.02275	2.74662	6.71143	15.8059	KAPKS(1)PAK	S	187	SPKKAKAAKPKKAPKSPAKAKAVKPKAAKPK	P10412	187	X;X;X;X;X;X;X;X;X;X;X;X;X;X;X;Phospho (STY);X;X;X;X;X;X;X;X;X;X;X;X;X;X;X	UID164	4			___1	+	+	12 hr_MLR;48 hr_MLR	1	0.0712016	44.765	8.2399	44.765	-0.1845	281850000	10.5065	10.2846	10.0715	11.2796	11.297	11.3177	13.2478	12.8323	13.0224
Q9NQ55-2	Q9NQ55-2	PPAN	Suppressor of SWI4 1 homolog	2.01364	1.00732	2.01018	6.72221	2.00445	0.965018	1.95209	4.65437	VGGS(0.79)DEEAS(0.21)GIPSR	S	359	RKKSLEGMKKARVGGSDEEASGIPSRTASLE	Q9NQ55-2;Q9NQ55;Q9NQ55-3	359;359;359	X;X;X;X;X;X;X;X;X;X;X;X;X;X;X;Phospho (STY);X;X;X;X;X;X;X;X;X;X;X;X;X;X;X	UID930	2			___1	+	+	12 hr_MLR;48 hr_MLR	0.790142	0.00101392	139.64	106.32	139.64	0.11795	17146000	11.4927	11.3646	11.0282	12.367	12.1885	12.352	12.5632	12.0583	12.159
Q13427	Q13427	PPIG	Peptidyl-prolyl cis-trans isomerase G	2.5745	1.00681	2.00947	7.27672	1.65248	0.691673	1.61516	4.19076	KS(1)PPKADEK	S	290	EEIPPIPENRFLMRKSPPKADEKERKNRERE	Q13427;Q13427-2	290;290	X;X;X;X;X;X;X;X;X;X;X;X;X;X;X;Phospho (STY);X;X;X;X;X;X;X;X;X;X;X;X;X;X;X	UID469	3			___1	+	+	12 hr_MLR;48 hr_MLR	1	0.0133121	78.324	18.754	78.324	0.15032	86577000	12.184	11.9399	12.1845	13.3284	12.9598	13.0406	13.0599	12.5669	12.7566
Q9UHD8;Q9UHD8-5	Q9UHD8-5	2009-09-01	Septin-9	2.06844	1.00407	2.00565	10.5658	1.63232	0.918084	1.8896	6.39779	HVDSLS(0.01)QRS(0.99)PK	S	78	NSEPSARHVDSLSQRSPKASLRRVELSGPKA	Q9UHD8;Q9UHD8-7;Q9UHD8-2;Q9UHD8-5	85;66;67;78	X;X;X;X;X;X;X;X;X;X;X;X;X;X;X;Phospho (STY);X;X;X;X;X;X;X;X;X;X;X;X;X;X;X	UID1006	3			___1	+	+	12 hr_MLR;48 hr_MLR	0.990325	0.0189899	89.46	65.169	89.46	0.9902	99802000	11.5878	11.5703	11.5923	12.7214	12.4043	12.6369	12.7881	12.3504	12.3662
Q68CZ2	Q68CZ2	TNS3	Tensin-3	2.09888	0.996135	1.99465	5.47821	2.04693	0.996699	1.99543	4.75471	ASEAAS(1)PLPDSPGDK	S	1149	FPNVLPDFSKASEAASPLPDSPGDKLVIVKF	Q68CZ2;Q68CZ2-2	1149;909	X;X;X;X;X;X;X;X;X;X;X;X;X;X;X;Phospho (STY);X;X;X;X;X;X;X;X;X;X;X;X;X;X;X	UID598	2			___1	+	+	12 hr_MLR;48 hr_MLR	0.999989	1.63679e-09	187.16	160.62	187.16	-0.10638	14751000	11.4791	11.7615	11.2383	12.6666	12.3167	12.484	12.7264	12.2256	12.517
Q15637-4;Q15637-5	Q15637-4	SF1	Splicing factor 1	3.17788	0.994939	1.993	12.2942	1.29526	0.628817	1.5463	3.80109	TGDLGIPPNPEDRS(0.999)PS(0.999)PEPIY(0.002)NSEGK	S	80	LRTGDLGIPPNPEDRSPSPEPIYNSEGKRLN	Q15637-4;Q15637-6;Q15637-3;Q15637-2;Q15637;Q15637-7;Q15637-5	80;80;80;80;80;54;205	X;X;X;X;X;X;X;X;X;X;X;X;X;X;X;Phospho (STY);X;Phospho (STY);X;X;X;X;X;X;X;X;X;X;X;X;X	UID2183	3			___2	+		12 hr_MLR	0.998785	1.07508e-06	105.49	72.445	105.49	0.043171	71190000	12.0023	12.1351	12.0115	13.0955	12.9087	13.1295	12.9484	12.3953	12.6916
Q15637-4;Q15637-5	Q15637-4	SF1	Splicing factor 1	3.17788	0.994939	1.993	12.2942	1.29526	0.628817	1.5463	3.80109	TGDLGIPPNPEDRS(0.999)PS(0.999)PEPIY(0.002)NSEGK	S	82	TGDLGIPPNPEDRSPSPEPIYNSEGKRLNTR	Q15637-4;Q15637-6;Q15637-3;Q15637-2;Q15637;Q15637-7;Q15637-5	82;82;82;82;82;56;207	X;X;X;X;X;X;X;X;X;X;X;X;X;Phospho (STY);X;Phospho (STY);X;X;X;X;X;X;X;X;X;X;X;X;X;X;X	UID2184	3			___2	+		12 hr_MLR	0.999017	1.07508e-06	105.49	72.445	105.49	0.043171	71190000	12.0023	12.1351	12.0115	13.0955	12.9087	13.1295	12.9484	12.3953	12.6916
O43149-3	O43149-3	ZZEF1	Zinc finger ZZ-type and EF-hand domain-containing protein 1	2.65145	0.99384	1.99148	6.98131	2.63847	0.994587	1.99251	6.91565	NVT(0.001)EQEHKQS(1)LQLT(1)FR	S	893	LFTMMKNVTEQEHKQSLQLTFRSLCTYFSDK	O43149-3	893	X;X;X;X;X;X;Deamidation (NQ);X;X;X;Deamidation (NQ);X;X;X;X;Phospho (STY);X;X;X;Phospho (STY);X;X;X;X;X;X;X;X;X;X;X	UID1684	2			___2	+	+	12 hr_MLR;48 hr_MLR	0.999698	0.0486339	57.836	8.4129	57.836	1.3221	35591000	12.7874	12.5687	12.4342	13.7017	13.3945	13.6755	13.761	13.4134	13.5996
O43149-3	O43149-3	ZZEF1	Zinc finger ZZ-type and EF-hand domain-containing protein 1	2.65145	0.99384	1.99148	6.98131	2.63847	0.994587	1.99251	6.91565	NVT(0.001)EQEHKQS(1)LQLT(1)FR	T	897	MKNVTEQEHKQSLQLTFRSLCTYFSDKDPGG	O43149-3	897	X;X;Deamidation (NQ);X;X;X;Deamidation (NQ);X;X;X;X;Phospho (STY);X;X;X;Phospho (STY);X;X;X;X;X;X;X;X;X;X;X;X;X;X;X	UID2777	2			___2	+	+	12 hr_MLR;48 hr_MLR	0.999699	0.0486339	57.836	8.4129	57.836	1.3221	35591000	12.7874	12.5687	12.4342	13.7017	13.3945	13.6755	13.761	13.4134	13.5996
Q9HCS4	Q9HCS4	TCF7L1	Transcription factor 7-like 1	1.65233	0.993774	1.99139	3.94004	0.544272	0.360875	1.2842	1.28194	QLS(0.333)QT(0.333)QS(0.334)QQQVQEAEGALAS(1)K	S	449	TQSQQQVQEAEGALASKSKKPCVQYLPPEKP	Q9HCS4	449	X;X;X;Deamidation (NQ);X;Deamidation (NQ);X;X;X;X;X;X;X;X;X;Phospho (STY);X;X;X;X;X;X;X;X;X;X;X;X;X;X;X	UID2566	2			___2	+		12 hr_MLR	0.999975	0.0122793	61.375	37.1	61.375	2.6252	87963000	13.7757	13.9992	13.5178	14.376	15.1019	14.7962	14.5134	14.1891	13.6729
Q9BX84-5	Q9BX84-5	TRPM6	Transient receptor potential cation channel subfamily M member 6	2.00629	0.993343	1.99079	4.70754	0.780693	0.353731	1.27786	1.70011	HFRALY(1)NNLY(1)RK	Y	538	RAYRSNYTRKHFRALYNNLYRKYKIITVNAC	Q9BX84-5;Q9BX84-4;Q9BX84-3;Q9BX84-2;Q9BX84	538;538;533;533;538	X;X;X;X;X;X;X;X;X;X;X;X;X;X;X;Phospho (STY);Deamidation (NQ);X;X;Phospho (STY);X;X;X;X;X;X;X;X;X;X;X	UID3268	3			___2	+		12 hr_MLR	1	0.0365329	42.556	16.12	42.556	-2.7093	1041700000	11.7608	11.3896	11.321	12.8051	12.3098	12.3365	12.1581	11.6892	11.6853
Q9BX84-5	Q9BX84-5	TRPM6	Transient receptor potential cation channel subfamily M member 6	2.00629	0.993343	1.99079	4.70754	0.780693	0.353731	1.27786	1.70011	HFRALY(1)NNLY(1)RK	Y	542	SNYTRKHFRALYNNLYRKYKIITVNACSQSD	Q9BX84-5;Q9BX84-4;Q9BX84-3;Q9BX84-2;Q9BX84	542;542;537;537;542	X;X;X;X;X;X;X;X;X;X;X;Phospho (STY);Deamidation (NQ);X;X;Phospho (STY);X;X;X;X;X;X;X;X;X;X;X;X;X;X;X	UID3269	3			___2	+		12 hr_MLR	1	0.0365329	42.556	16.12	42.556	-2.7093	1041700000	11.7608	11.3896	11.321	12.8051	12.3098	12.3365	12.1581	11.6892	11.6853
P23588-2	P23588-2	EIF4B	Eukaryotic translation initiation factor 4B	2.34201	0.990655	1.98709	10.6421	1.77802	0.748144	1.67963	6.53118	S(0.002)QS(0.084)S(0.863)DT(0.038)EQQS(0.014)PTSGGGK	S	459	AWVKRSSNPPARSQSSDTEQQSPTSGGGKVA	P23588-2;P23588	459;498	X;X;X;X;X;X;X;X;X;X;X;X;X;X;X;Phospho (STY);X;X;X;X;X;Phospho (STY);X;X;X;X;X;X;X;X;X	UID218	2			___1	+	+	12 hr_MLR;48 hr_MLR	0.862927	3.34895e-05	152.64	131.08	124.43	-0.1621	149040000	12.5084	12.6049	12.5583	13.6317	13.3703	13.6415	13.5258	13.1708	13.2194
Q13185	Q13185	CBX3	Chromobox protein homolog 3	2.44938	0.984529	1.97867	6.2107	2.18768	0.864816	1.82111	5.30472	S(0.004)LS(0.958)DS(0.03)ES(0.006)DDS(0.002)KSK	S	95	QKAGKEKDGTKRKSLSDSESDDSKSKKKRDA	Q13185	95	X;X;X;X;X;X;X;X;X;X;X;X;X;X;X;Phospho (STY);X;X;X;X;X;X;X;X;X;X;X;X;X;X;X	UID457	3			___1	+	+	12 hr_MLR;48 hr_MLR	0.957645	0.000103108	182.71	138.82	89.866	-0.0067123	196320000	14.3399	14.2552	13.9885	15.2509	14.9485	15.3378	15.2811	14.8524	15.0445
Q9UP95	Q9UP95	SLC12A4	Solute carrier family 12 member 4	2.0753	0.983884	1.97778	7.64979	1.16705	0.316033	1.2449	2.92521	LES(0.002)LYS(0.997)DEEDESAVGADK	S	967	LVKDRHSALRLESLYSDEEDESAVGADKIQM	Q9UP95;Q9UP95-5;Q9UP95-2;Q9UP95-6;Q9UP95-3;Q9UP95-7	967;936;967;961;967;969	X;X;X;X;X;X;X;X;X;X;X;X;X;X;X;Phospho (STY);X;X;X;X;X;X;X;X;X;X;X;X;X;X;X	UID1045	2			___1	+		12 hr_MLR	0.997308	2.36714e-78	328.67	272.38	263.45	-0.26256	47939000	14.9058	14.9121	14.7782	15.9925	15.6087	15.9465	15.3656	15.0273	15.1513
Q5VZL5-2	Q5VZL5-2	ZMYM4	Zinc finger MYM-type protein 4	2.21385	0.980188	1.97272	6.99867	2.56755	0.933297	1.90964	7.86346	VT(0.001)QHES(0.999)DNENEIQIQNK	S	122	TDDSLEVERRVTQHESDNENEIQIQNKLKKD	Q5VZL5-2;Q5VZL5-4;Q5VZL5	122;90;122	X;X;X;X;X;X;X;X;X;X;X;X;X;X;X;Phospho (STY);X;X;X;X;X;X;X;X;X;X;X;X;X;X;X	UID590	3			___1	+	+	12 hr_MLR;48 hr_MLR	0.999288	0.000115059	146.89	124.67	146.89	0.10721	21484000	11.4243	11.605	11.4042	12.6819	12.251	12.4412	12.559	12.2204	12.4539
Q13523	Q13523	PRPF4B	Serine/threonine-protein kinase PRP4 homolog	2.54158	0.979481	1.97176	7.7505	1.68195	0.789264	1.72819	4.04834	KKS(0.987)PIINES(0.013)R	S	277	KVKIEDKSKSKDRKKSPIINESRSRDRGKKS	Q13523	277	X;X;X;X;X;X;X;X;X;X;X;X;X;X;X;Phospho (STY);X;X;X;X;X;X;X;X;X;X;X;X;X;X;X	UID483	3			___1	+	+	12 hr_MLR;48 hr_MLR	0.986928	0.0675158	57.212	34.295	55.724	-0.12892	368520000	13.688	13.6046	13.3344	14.64	14.4055	14.5199	14.6327	14.0721	14.2899
P78559	P78559	MAP1A	Microtubule-associated protein 1A;MAP1A heavy chain;MAP1 light chain LC2	2.21437	0.978515	1.97044	5.46048	1.85114	0.72468	1.65253	4.20915	VPPPRS(1)PQAQEAPVNIDEGLTGCTIQLLPAQDK	S	1069	EEGTLEKEEKVPPPRSPQAQEAPVNIDEGLT	P78559;P78559-2	1069;1069	X;X;X;X;X;X;X;X;X;X;X;X;X;X;X;Phospho (STY);X;X;X;X;X;X;X;X;X;X;X;X;X;X;X	UID371	4			___1	+	+	12 hr_MLR;48 hr_MLR	1	2.70559e-12	120.47	96.068	120.47	0.28136	42454000	12.1534	12.0852	11.7839	13.2487	12.7776	12.9318	12.9904	12.5871	12.6191
Q00536	Q00536	CDK16	Cyclin-dependent kinase 16	1.92641	0.97476	1.96531	7.30785	1.2002	0.63251	1.55026	3.53859	RVS(0.999)LS(0.001)EIGFGK	S	153	SPIFDKPLSRRLRRVSLSEIGFGKLETYIKL	Q00536;Q00536-3;Q00536-2	153;159;227	X;X;X;X;X;X;X;X;X;X;X;X;X;X;X;Phospho (STY);X;X;X;X;X;X;X;X;X;X;X;X;X;X;X	UID377	3			___1	+		12 hr_MLR	0.998826	0.00242711	85.081	68.055	85.081	0.19017	104910000	10.6753	10.7568	10.6314	11.7897	11.4062	11.7919	11.6157	11.0102	11.3351
Q13427	Q13427	PPIG	Peptidyl-prolyl cis-trans isomerase G	2.54599	0.973571	1.9637	7.5159	1.44839	0.456842	1.37253	3.12859	KADRDQS(1)PFSK	S	687	NSSNNSREKKADRDQSPFSKIKQSSQDNELK	Q13427	687	X;X;X;X;X;X;X;X;X;X;X;X;X;X;X;Phospho (STY);X;X;X;X;X;X;X;X;X;X;X;Deamidation (NQ);X;X;X	UID468	2			___1	+	+	12 hr_MLR;48 hr_MLR	0.999843	0.000404578	150.49	119.11	150.49	0.27481	313790000	12.9174	12.8138	12.5551	13.7755	13.5961	13.8355	13.4061	13.0717	13.1791
Q96ST2-3	Q96ST2-3	IWS1	Protein IWS1 homolog	2.26527	0.973564	1.96368	6.47141	1.43031	0.726019	1.65407	3.77659	MDS(1)DEDEKEGEEEK	S	170	SSDSEEEEHKKQKMDSDEDEKEGEEEKVAKR	Q96ST2-3;Q96ST2;Q96ST2-2	170;377;52	X;X;X;X;X;X;X;X;X;X;X;X;X;Oxidation (M);X;Phospho (STY);X;X;X;X;X;X;X;X;X;X;X;X;X;X;X	UID829	3			___1	+		12 hr_MLR	1	1.64601e-06	165.9	141.41	91.457	0.27579	118760000	13.181	13.0326	12.9082	14.2373	13.7935	14.0117	14.0951	13.4962	13.7084
P42167;P42167-2	P42167	TMPO	Lamina-associated polypeptide 2, isoforms beta/gamma;Thymopoietin;Thymopentin	2.00695	0.971753	1.96122	5.85863	1.71295	0.795071	1.73516	4.66139	AKT(0.237)PVT(0.763)LK	T	211	LEKREPLKGRAKTPVTLKQRRVEHNQSYSQA;LEKREPLKGRAKTPVTLKQRRVEHNQVGEKT	P42167;P42167-3;P42167-2	211;211;211	X;X;X;X;X;X;X;X;X;X;X;X;X;X;X;Phospho (STY);X;X;X;X;X;X;X;X;Deamidation (NQ);X;X;X;X;X;X	UID1220	3			___1	+	+	12 hr_MLR;48 hr_MLR	0.763116	0.0245747	74.944	48.271	74.944	0.74438	486370000	12.8018	12.5432	12.6223	13.8929	13.3846	13.605	13.7122	13.1842	13.4561
Q96TC7	Q96TC7	RMDN3	Regulator of microtubule dynamics protein 3	1.73772	0.970693	1.95978	4.65047	0.443955	-0.181301	0.881907	-1.05083	SQS(0.009)LPNS(0.98)LDY(0.001)T(0.001)QT(0.003)S(0.005)DPGR	S	50	WKRTQRHGRSQSLPNSLDYTQTSDPGRHVML	Q96TC7	50	X;X;X;X;X;X;X;X;X;X;X;X;X;X;X;Phospho (STY);X;X;X;X;X;X;X;X;X;X;X;X;X;X;X	UID833	2			___1	+		12 hr_MLR	0.97988	0.00510017	108.77	81.797	108.49	1.0221	50871000	12.4789	12.809	12.5833	13.728	13.2296	13.8258	12.6768	12.1851	12.4655
Q9Y2D5-6	Q9Y2D5-6	AKAP2	A-kinase anchor protein 2	2.65599	0.965037	1.95211	7.05138	1.68022	0.480734	1.39545	3.69744	VKPPPS(0.958)PT(0.041)T(0.001)EGPSLQPDLAPEEAAGTQRPK	S	1009	YKTAPGKIEKVKPPPSPTTEGPSLQPDLAPE	Q9Y2D5-6;Q9Y2D5-4;Q9Y2D5;Q9Y2D5-5;Q9Y2D5-7	1009;1009;778;867;867	X;X;X;X;X;X;X;X;X;X;X;X;X;X;X;Phospho (STY);X;X;X;X;X;X;X;X;X;X;X;X;X;X;X	UID1074	4			___1	+	+	12 hr_MLR;48 hr_MLR	0.95765	2.29614e-17	149.44	138.6	149.44	0.19432	428350000	13.9809	14.1404	13.8218	15.05	14.7434	15.0447	14.6359	14.3238	14.4255
O43719	O43719	HTATSF1	HIV Tat-specific factor 1	1.71699	0.961631	1.94751	6.58826	1.5359	0.893336	1.85747	5.43689	VFDDES(1)DEKEDEEYADEKGLEAADK	S	642	KEEEEDTYEKVFDDESDEKEDEEYADEKGLE	O43719	642	X;X;X;X;X;X;X;X;X;X;X;X;X;X;X;Phospho (STY);X;X;X;X;X;X;X;X;X;X;X;X;X;X;X	UID49	4			___1	+	+	12 hr_MLR;48 hr_MLR	1	8.83125e-23	215.79	184.02	195.54	0.16738	260080000	14.2053	14.1305	14.131	15.4037	14.9513	14.9966	15.3618	14.8168	14.9682
Q38SD2	Q38SD2	LRRK1	Leucine-rich repeat serine/threonine-protein kinase 1	2.18073	0.961559	1.94741	6.26451	2.29616	0.823388	1.76956	6.1254	MLIS(1)LAEMDLQLFENK	S	1038	VPVGFWQRFIARMLISLAEMDLQLFENKKNT	Q38SD2	1038	X;X;X;X;X;X;X;X;X;X;X;X;Oxidation (M);X;X;Phospho (STY);X;X;X;X;X;X;Deamidation (NQ);X;X;X;Deamidation (NQ);X;X;X;X	UID553	2			___1	+	+	12 hr_MLR;48 hr_MLR	1	0.0202468	50.108	11.325	50.108	2.6302	36591000	13.177	13.0009	12.9134	14.1913	13.7412	14.0435	13.9708	13.6344	13.9563
Q8NA23-2	Q8NA23-2	WDR31	WD repeat-containing protein 31	1.99735	0.958712	1.94357	5.34954	1.4188	0.826773	1.77371	3.71206	TVVAY(0.864)NWKT(0.136)GNVVK	Y	87	SDLCVSGGKDKTVVAYNWKTGNVVKRFKGHE	Q8NA23-2;Q8NA23	87;88	X;X;X;X;X;X;X;X;X;X;X;X;X;X;X;Phospho (STY);X;X;X;X;X;X;X;X;X;X;X;X;X;X;X	UID1608	5			___1	+		12 hr_MLR	0.863823	0.0138435	59.898	15.091	59.898	4.3012	302900000	10.7339	10.919	10.5993	11.9543	11.427	11.747	11.9825	11.3795	11.3705
P62277	P62277	RPS13	40S ribosomal protein S13	1.81709	0.958536	1.94334	6.47135	1.85039	0.730648	1.65938	6.08684	GLAPDLPEDLY(1)HLIK	Y	89	ILKSKGLAPDLPEDLYHLIKKAVAVRKHLER	P62277	89	X;X;X;X;X;X;X;X;X;X;X;X;X;X;X;Phospho (STY);X;X;X;X;X;X;X;X;X;X;X;X;X;X;X	UID1573	2			___1	+	+	12 hr_MLR;48 hr_MLR	1	0.0257018	91.584	63.571	91.584	-3.8469	42816000	12.9347	13.0078	12.8629	14.0777	13.6141	13.9891	13.8696	13.4813	13.6464
Q14157;Q14157-4	Q14157	UBAP2L	Ubiquitin-associated protein 2-like	2.79516	0.958095	1.94274	8.99008	2.26506	0.960932	1.94657	7.36838	SPAVATSTAAPPPPS(0.18)S(0.819)PLPS(0.001)K	S	454	SPAVATSTAAPPPPSSPLPSKSTSAPQMSPG	Q14157;Q14157-5;Q14157-3;Q14157-4;Q14157-1	454;454;454;447;454	X;X;X;X;X;X;X;X;X;X;X;X;X;X;X;Phospho (STY);X;X;X;X;X;X;X;X;X;X;X;Oxidation (M);Phospho (STY);X;X	UID493	2			___1	+	+	12 hr_MLR;48 hr_MLR	0.819284	2.0346e-13	185.33	147.31	149.52	0.18747	105740000	13.1374	13.2501	13.0471	14.1769	13.9259	14.2061	14.2287	13.8731	14.2156
Q15149-4	Q15149-4	PLEC	Plectin	2.09058	0.956173	1.94016	5.29668	1.62845	0.668059	1.58893	3.75172	T(0.025)S(0.043)S(0.932)EDNLYLAVLR	S	21	LRVPQPEGLGRKRTSSEDNLYLAVLRASEGK	Q15149-4	21	X;X;X;X;X;X;X;X;X;X;X;X;X;X;X;Phospho (STY);X;X;X;X;X;X;X;X;X;X;X;X;X;X;X	UID527	2			___1	+	+	12 hr_MLR;48 hr_MLR	0.931947	1.23973e-16	226.54	190.26	185.95	-0.60478	271110000	12.8685	13.006	12.6475	13.9406	13.5023	13.9475	13.7537	13.2543	13.518
P02545;P02545-2	P02545	LMNA	Prelamin-A/C;Lamin-A/C	1.60523	0.955412	1.93913	5.9855	2.66814	1.98386	3.9555	11.4813	ASSHSS(0.001)QT(0.827)QGGGS(0.163)VT(0.009)K	T	409	TSQRSRGRASSHSSQTQGGGSVTKKRKLEST	P02545;P02545-6;P02545-3;P02545-5;P02545-4;P02545-2	409;409;409;310;297;409	X;X;Deamidation (NQ);X;X;X;X;X;X;X;X;X;X;X;X;Phospho (STY);X;X;X;X;X;X;X;X;X;X;X;X;X;Phospho (STY);X	UID1169	3			___1	+	+	12 hr_MLR;48 hr_MLR	0.827149	0.0030014	92.264	69.461	92.264	0.13871	2207800	8.47885	9.01767	8.65957	9.70193	9.68573	9.63467	10.8386	10.6124	10.6567
Q9BYG3	Q9BYG3	NIFK	MKI67 FHA domain-interacting nucleolar phosphoprotein	1.74207	0.953654	1.93677	5.04283	0.756086	0.339376	1.26521	1.80781	QEQLT(1)PGVVY(1)VR	T	43	QVRKRITQRKKQEQLTPGVVYVRHLPNLLDE	Q9BYG3	43	X;X;X;X;X;X;X;X;X;X;X;X;X;X;X;Phospho (STY);X;X;X;X;Phospho (STY);X;X;X;X;X;X;X;X;X;X	UID3089	2			___2	+		12 hr_MLR	1	0.0732623	54.066	7.9374	54.066	1.0975	41766000	11.7458	11.9317	11.6714	13.0358	12.4381	12.7358	12.403	11.8127	12.1512
Q9BYG3	Q9BYG3	NIFK	MKI67 FHA domain-interacting nucleolar phosphoprotein	1.74207	0.953654	1.93677	5.04283	0.756086	0.339376	1.26521	1.80781	QEQLT(1)PGVVY(1)VR	Y	48	ITQRKKQEQLTPGVVYVRHLPNLLDETQIFS	Q9BYG3	48	X;X;X;X;X;X;X;X;X;X;Phospho (STY);X;X;X;X;Phospho (STY);X;X;X;X;X;X;X;X;X;X;X;X;X;X;X	UID3271	2			___2	+		12 hr_MLR	1	0.0732623	54.066	7.9374	54.066	1.0975	41766000	11.7458	11.9317	11.6714	13.0358	12.4381	12.7358	12.403	11.8127	12.1512
O95674	O95674	CDS2	Phosphatidate cytidylyltransferase 2	1.10336	0.952574	1.93532	2.4872	0.0947753	0.0911678	1.06523	0.266533	VDGETAS(1)DSESR	S	33	DKESESEAKVDGETASDSESRAESAPLPVSA	O95674	33	X;X;X;X;X;X;X;X;X;X;X;X;X;X;X;Phospho (STY);X;X;X;X;X;X;X;X;X;X;X;X;X;X;X	UID117	2			___1				0.999672	4.80905e-40	286.93	232.15	253.79	0.16275	94722000	13.0219	13.0699	12.4291	14.4312	13.5575	13.3899	13.0195	12.4207	13.3541
Q86WI3-4	Q86WI3-4	NLRC5	Protein NLRC5	1.42297	0.950789	1.93293	4.4225	3.42677	1.24712	2.37366	13.259	LS(0.999)QMT(0.999)CLQS(0.002)LR	S	1546	LLLNSSTLALLTHRLSQMTCLQSLRLNRNSI	Q86WI3-4;Q86WI3	1546;1575	X;X;X;X;X;X;X;X;X;X;X;X;X;X;X;Phospho (STY);X;Oxidation (M);Phospho (STY);X;X;Deamidation (NQ);X;X;X;X;X;X;X;X;X	UID2311	3			___2	+	+	12 hr_MLR;48 hr_MLR	0.99896	0.0425125	40.154	24.492	40.154	2.3468	37828000	11.37	11.3029	11.4859	12.7338	12.0289	12.2485	12.7326	12.4809	12.6866
Q86WI3-4	Q86WI3-4	NLRC5	Protein NLRC5	1.42297	0.950789	1.93293	4.4225	3.42677	1.24712	2.37366	13.259	LS(0.999)QMT(0.999)CLQS(0.002)LR	T	1549	NSSTLALLTHRLSQMTCLQSLRLNRNSIGDV	Q86WI3-4;Q86WI3	1549;1578	X;X;X;X;X;X;X;X;X;X;X;X;Phospho (STY);X;Oxidation (M);Phospho (STY);X;X;Deamidation (NQ);X;X;X;X;X;X;X;X;X;X;X;X	UID3005	3			___2	+	+	12 hr_MLR;48 hr_MLR	0.999108	0.0425125	40.154	24.492	40.154	2.3468	37828000	11.37	11.3029	11.4859	12.7338	12.0289	12.2485	12.7326	12.4809	12.6866
P84022	P84022	SMAD3	Mothers against decapentaplegic homolog 3	2.44126	0.949201	1.9308	6.12783	1.91078	0.627684	1.54508	4.36926	S(0.102)S(0.102)ILPFT(0.796)PPIVK	T	8	________MSSILPFTPPIVKRLLGWKKGEQ	P84022	8	X;X;X;X;X;X;X;X;X;X;X;X;X;X;X;Phospho (STY);X;X;X;X;X;X;X;X;X;X;X;X;X;X;X	UID1254	2			___1	+	+	12 hr_MLR;48 hr_MLR	0.796308	0.0171919	47.288	19.119	47.288	0.74764	83342000	12.0056	12.2839	11.9332	13.2324	12.8485	12.9894	12.8836	12.6647	12.5574
Q96AT1	Q96AT1	KIAA1143	Uncharacterized protein KIAA1143	2.10511	0.948325	1.92963	5.27612	1.29417	0.714154	1.64052	3.14068	IQPQPPDEDGDHS(1)DKEDEQPQVVVLK	S	50	TKRIQPQPPDEDGDHSDKEDEQPQVVVLKKG	Q96AT1	50	X;X;X;X;X;X;X;X;X;X;X;X;X;X;X;Phospho (STY);X;X;X;X;X;X;X;X;X;X;X;X;X;X;X	UID794	4			___1	+		12 hr_MLR	1	0.0554435	57.147	39.645	57.147	-0.0062893	40741000	11.152	11.3375	10.9694	11.9922	11.9231	12.3884	12.2455	11.5602	11.7955
P36871	P36871	PGM1	Phosphoglucomutase-1	2.07309	0.946995	1.92785	6.93523	0.440575	-0.159448	0.895367	-1.09826	AIGGIILT(0.001)AS(0.999)HNPGGPNGDFGIK	S	117	IIRKIKAIGGIILTASHNPGGPNGDFGIKFN	P36871;P36871-2	117;135	X;X;X;X;X;X;X;X;X;X;X;X;X;X;X;Phospho (STY);X;X;X;X;X;X;Deamidation (NQ);X;X;X;X;X;X;X;X	UID271	3			___1	+		12 hr_MLR	0.999449	1.99911e-15	174.53	148.66	102.69	-0.43286	3322400000	16.1756	16.2551	16.0692	17.2627	16.8642	17.2139	16.2633	15.8061	15.9521
Q9P1Z9	Q9P1Z9	CCDC180	Coiled-coil domain-containing protein 180	2.58256	0.946181	1.92677	7.09706	1.13372	0.40831	1.32713	2.59359	CQPENS(1)GKK	S	1264	PSQTGFKRHRCQPENSGKKAVPSASATSAGS	Q9P1Z9;Q9P1Z9-2	1264;1330	X;X;X;X;X;X;X;X;X;X;X;Deamidation (NQ);X;X;Deamidation (NQ);Phospho (STY);X;X;X;X;X;X;X;X;X;X;X;X;X;X;X	UID983	2			___1	+		12 hr_MLR	1	0.0488246	47.849	20.818	47.849	-2.7035	165400000	13.2571	13.4251	13.1443	14.3523	14.013	14.2998	13.9504	13.5173	13.5838
Q01433	Q01433	AMPD2	AMP deaminase 2	2.02435	0.942489	1.92184	4.81328	0.317676	0.157414	1.11529	0.780488	QIS(1)QDVKLEPDILLR	S	168	IEQLEERRQRLERQISQDVKLEPDILLRAKQ	Q01433;Q01433-2;Q01433-5;Q01433-3;Q01433-4	168;87;50;49;93	X;X;X;X;X;X;X;X;X;X;X;X;X;X;X;Phospho (STY);X;X;X;X;X;X;X;X;X;X;X;X;X;X;X	UID383	2			___1	+		12 hr_MLR	1	3.01294e-13	190.55	143.51	190.55	-0.2572	30060000	13.4184	13.325	13.0094	14.3509	13.89	14.3394	13.6991	13.1503	13.3756
O75351	O75351	VPS4B	Vacuolar protein sorting-associated protein 4B	2.40462	0.94072	1.91949	5.99922	1.67139	0.745514	1.67657	3.85745	EGQPSPADEKGNDS(1)DGEGESDDPEK	S	102	VKEGQPSPADEKGNDSDGEGESDDPEKKKLQ	O75351	102	X;X;X;X;X;X;X;X;X;X;X;X;X;X;X;Phospho (STY);X;X;X;X;X;X;X;X;X;X;X;X;X;X;X	UID77	4			___1	+	+	12 hr_MLR;48 hr_MLR	0.999998	2.00442e-09	147.54	128.5	147.54	0.081476	146980000	13.2296	13.0187	12.8332	14.1225	13.7621	14.0191	14.0634	13.5307	13.724
O43303-2	O43303-2	CCP110	Centriolar coiled-coil protein of 110 kDa	1.94964	0.93975	1.9182	7.86538	0.654237	0.424737	1.34233	1.73382	RLMQT(1)DKLK	T	817	ITAVAKGFLTRRLMQTDKLKQLRQTVKDTME	O43303-2;O43303	817;817	X;X;X;X;X;X;X;X;X;X;X;X;X;Oxidation (M);X;Phospho (STY);X;X;X;X;X;X;X;X;X;X;X;X;X;X;X	UID1135	3			___1	+		12 hr_MLR	1	0.0522997	52.79	26.671	52.79	2.7073	180390000	12.3292	12.2914	12.2308	13.4278	13.0262	13.2166	13.1409	12.2991	12.6856
Q7Z5K2	Q7Z5K2	WAPAL	Wings apart-like protein homolog	2.78133	0.93834	1.91632	7.56634	1.93515	0.660948	1.58112	4.64545	VEEESTGDPFGFDS(0.99)DDES(0.01)LPVSSK	S	77	PKVEEESTGDPFGFDSDDESLPVSSKNLAQV	Q7Z5K2;Q7Z5K2-2;Q7Z5K2-3	77;120;162	X;X;X;X;X;X;X;X;X;X;X;X;X;X;X;Phospho (STY);X;X;X;X;X;X;X;X;X;X;X;X;X;X;X	UID646	3			___1	+	+	12 hr_MLR;48 hr_MLR	0.990193	2.63057e-06	123.99	108.9	123.99	0.15825	73558000	13.0142	13.2506	12.9789	14.1438	13.8446	14.0704	13.897	13.5201	13.8095
P50479	P50479	PDLIM4	PDZ and LIM domain protein 4	2.59484	0.931146	1.90679	6.97369	1.3365	0.500088	1.4143	3.10347	IHIDPEIQDGS(1)PTTSR	S	112	AQAHRIHIDPEIQDGSPTTSRRPSGTGTGPE	P50479;P50479-2	112;112	X;X;X;X;X;X;X;X;X;X;X;X;X;X;X;Phospho (STY);X;X;X;X;X;X;X;X;X;X;X;X;X;X;X	UID323	2			___1	+		12 hr_MLR	0.999767	7.67278e-26	239.48	186.23	239.48	0.26362	1188000000	13.2986	13.4847	13.1946	14.3678	14.0511	14.3525	14.0577	13.5836	13.8369
O75821	O75821	EIF3G	Eukaryotic translation initiation factor 3 subunit G	2.63977	0.93022	1.90557	7.05953	2.0575	0.60165	1.51745	4.79319	GIPLAT(0.004)GDT(0.134)S(0.862)PEPELLPGAPLPPPK	S	42	TSELLKGIPLATGDTSPEPELLPGAPLPPPK	O75821	42	X;X;X;X;X;X;X;X;X;X;X;X;X;X;X;Phospho (STY);X;X;X;X;X;X;X;X;X;X;X;X;X;X;X	UID87	3			___1	+	+	12 hr_MLR;48 hr_MLR	0.862325	0.000116937	83.312	70.124	82.849	0.0046424	236630000	12.236	12.3812	12.0825	13.3607	13.0402	13.0895	13.015	12.7197	12.77
Q9NZI8	Q9NZI8	IGF2BP1	Insulin-like growth factor 2 mRNA-binding protein 1	2.86917	0.930135	1.90545	8.07979	1.46987	0.697068	1.62121	3.71843	QGS(1)PVAAGAPAK	S	181	GRRGGFGSRGQPRQGSPVAAGAPAKQQQVDI	Q9NZI8	181	X;X;X;X;X;X;X;X;X;X;X;X;X;X;X;Phospho (STY);X;X;X;X;X;X;X;X;X;X;X;X;X;X;X	UID978	2			___1	+	+	12 hr_MLR;48 hr_MLR	1	0.00398181	127.18	84.839	127.18	-0.10501	75114000	11.9745	11.8515	11.6778	12.7603	12.6346	12.8993	12.7878	12.2192	12.588
Q6WKZ4	Q6WKZ4	RAB11FIP1	Rab11 family-interacting protein 1	2.17683	0.92943	1.90452	6.80622	0.960071	0.405925	1.32494	2.39255	DSGSDTASAIIPSTTPS(0.001)VDS(0.999)DDESVVKDK	S	202	DTASAIIPSTTPSVDSDDESVVKDKKKKSKI	Q6WKZ4;Q6WKZ4-3;Q6WKZ4-2	202;202;54	X;X;X;X;X;X;X;X;X;X;X;X;X;X;X;Phospho (STY);X;X;X;X;X;X;X;X;X;X;X;X;X;X;X	UID621	4			___1	+		12 hr_MLR	0.998913	4.24447e-19	180.48	161.86	180.48	0.015841	123580000	13.5028	13.6243	13.4099	14.6579	14.2371	14.4304	14.2157	13.6776	13.8616
Q96F86	Q96F86	EDC3	Enhancer of mRNA-decapping protein 3	2.061	0.92918	1.90419	6.08264	0.951435	0.373002	1.29505	2.2695	SQDVAVS(1)PQQQQCSK	S	131	NIPKRTDVKSQDVAVSPQQQQCSKSYVDRHM	Q96F86	131	X;X;X;X;X;X;X;X;X;X;X;X;X;X;X;Phospho (STY);X;X;X;X;X;X;X;X;X;X;X;X;X;X;X	UID804	2			___1	+		12 hr_MLR	1	2.29651e-20	221.78	192.43	221.78	0.37197	83261000	12.8432	12.8763	12.6484	13.8586	13.4481	13.8487	13.3552	12.871	13.2607
P29972	P29972	AQP1	Aquaporin-1	1.82778	0.922601	1.89553	5.26856	1.71702	-0.616654	0.652182	-4.26802	VWTSGQVEEYDLDADDINS(1)RVEMKPK	S	262	SGQVEEYDLDADDINSRVEMKPK________	P29972;P29972-4;P29972-2;P29972-3	262;147;179;211	X;X;X;X;X;X;X;X;X;X;X;X;X;X;X;Phospho (STY);X;X;X;X;X;X;X;X;X;X;X;X;X;X;X	UID248	4			___1	+	+	12 hr_MLR;48 hr_MLR	1	3.27453e-118	350.23	312.29	350.23	-0.71255	637610000	14.2555	14.5096	14.3273	15.3304	14.994	15.5358	13.9889	13.5848	13.6687
P07910-2	P07910-2	HNRNPC	Heterogeneous nuclear ribonucleoproteins C1/C2	2.39076	0.920431	1.89268	8.93972	1.2181	0.521118	1.43507	3.43674	NDKS(1)EEEQSSSSVK	S	220	EKEQSKQAVEMKNDKSEEEQSSSSVKKDETN	P07910-2;P07910;P07910-4;P07910-3	220;233;177;153	X;X;X;X;X;X;X;X;X;X;X;X;Deamidation (NQ);X;X;Phospho (STY);X;X;X;Deamidation (NQ);X;X;X;X;X;X;X;X;X;X;X	UID146	4			___1	+		12 hr_MLR	0.999998	9.99015e-11	185.09	139.95	106.94	0.13023	1893200000	15.4235	15.4157	15.2943	16.464	16.1383	16.2925	16.1534	15.6485	15.895
Q15025-7	Q15025-7	TNIP1	TNFAIP3-interacting protein 1	2.18048	0.91643	1.88744	7.64479	1.36886	0.679216	1.60127	4.04677	EGASGRPGS(1)PK	S	266	LMSNGNKEGASGRPGSPKMEGTGKKAVAGQQ	Q15025-7;Q15025-8;Q15025-5;Q15025-6;Q15025-4;Q15025-3;Q15025-2;Q15025	266;266;266;266;266;213;266;266	X;X;X;X;X;X;X;X;X;X;X;X;X;X;X;Phospho (STY);X;X;X;X;X;X;X;X;X;X;X;X;X;X;X	UID519	3			___1	+		12 hr_MLR	0.999907	0.0278986	82.651	56.053	82.651	0.20713	34614000	11.8635	11.8605	11.7207	12.8917	12.5202	12.7822	12.8079	12.2737	12.4008
Q16181;Q16181-2	Q16181-2	2007-09-01	Septin-7	1.52964	0.916418	1.88742	5.63132	1.15276	0.444718	1.36105	3.52706	ILEQQNS(0.003)S(0.038)RT(0.958)LEK	T	425	WEAQQRILEQQNSSRTLEKNKKKGKIF____	Q16181;Q16181-2	426;425	X;X;X;X;X;X;X;X;X;X;X;Deamidation (NQ);X;X;X;Phospho (STY);X;X;X;X;X;X;X;X;X;X;X;X;X;X;X	UID1302	2			___1	+		12 hr_MLR	0.958363	1.9573e-08	188.59	146.27	188.59	0.43943	31060000	12.0373	12.0098	12.0021	13.2165	12.6541	12.9279	12.7122	12.3444	12.3268
O75691	O75691	UTP20	Small subunit processome component 20 homolog	2.29498	0.916254	1.88721	9.29922	0.957349	0.236141	1.17784	2.41309	ENLQRLLEDRS(1)FK	S	983	VLPYRENLQRLLEDRSFKEEIVHFSISEDNA	O75691	983	X;X;X;X;X;X;X;X;Deamidation (NQ);X;X;X;X;X;X;Phospho (STY);X;X;X;X;X;X;X;X;X;X;X;X;X;X;X	UID84	2			___1	+		12 hr_MLR	1	0.0498683	82.261	12.589	82.261	1.7778	52716000	14.1709	14.2326	14.1148	15.1781	14.9041	15.1849	14.5427	14.2332	14.4508
Q9NXC5	Q9NXC5	MIOS	WD repeat-containing protein mio	2.20924	0.915306	1.88597	10.8804	1.32181	0.609773	1.52602	3.2914	GFSQY(0.021)GVS(0.017)GS(0.094)PT(0.868)K	T	768	HQGRGFSQYGVSGSPTKSKVTSCPGCRKPLP	Q9NXC5	768	X;X;X;X;X;X;X;X;X;X;X;X;X;X;X;Phospho (STY);X;X;X;X;X;X;X;X;X;X;X;X;X;X;X	UID1481	2			___1	+		12 hr_MLR	0.868054	0.0592731	78.486	55.057	78.486	0.17359	20898000	12.4862	12.4914	12.2418	13.3016	13.356	13.3076	13.2563	12.6977	13.0948
Q5S007	Q5S007	LRRK2	Leucine-rich repeat serine/threonine-protein kinase 2	1.29145	0.914392	1.88477	3.25953	1.32294	1.06817	2.09678	4.1242	PHNVLLFT(1)LY(1)PNAAIIAK	T	2004	MIIYRDLKPHNVLLFTLYPNAAIIAKIADYG	Q5S007	2004	X;X;X;X;X;X;X;X;X;X;X;X;X;X;X;Phospho (STY);X;Phospho (STY);X;Deamidation (NQ);X;X;X;X;X;X;X;X;X;X;X	UID2965	3			___2	+		12 hr_MLR	1	0.0393478	41.871	13.574	41.871	3.9206	58980000	10.8953	11.2542	10.3786	11.7765	11.5423	11.9525	12.0046	11.8943	11.8338
Q5S007	Q5S007	LRRK2	Leucine-rich repeat serine/threonine-protein kinase 2	1.29145	0.914392	1.88477	3.25953	1.32294	1.06817	2.09678	4.1242	PHNVLLFT(1)LY(1)PNAAIIAK	Y	2006	IYRDLKPHNVLLFTLYPNAAIIAKIADYGIA	Q5S007	2006	X;X;X;X;X;X;X;X;X;X;X;X;X;Phospho (STY);X;Phospho (STY);X;Deamidation (NQ);X;X;X;X;X;X;X;X;X;X;X;X;X	UID3228	3			___2	+		12 hr_MLR	1	0.0393478	41.871	13.574	41.871	3.9206	58980000	10.8953	11.2542	10.3786	11.7765	11.5423	11.9525	12.0046	11.8943	11.8338
Q6PD62	Q6PD62	CTR9	RNA polymerase-associated protein CTR9 homolog	2.83745	0.913878	1.8841	8.07188	1.72474	0.713508	1.63979	4.59303	GEEGS(1)DDDETENGPKPK	S	970	RKKKKRRRHPKGEEGSDDDETENGPKPKKRR	Q6PD62	970	X;X;X;X;X;X;X;X;X;X;X;X;X;X;X;Phospho (STY);X;X;X;X;X;X;Deamidation (NQ);X;X;X;X;X;X;X;X	UID616	4			___1	+	+	12 hr_MLR;48 hr_MLR	1	6.35079e-05	132.79	115.57	132.79	-0.041164	109580000	13.1026	12.9336	12.8565	14.0397	13.7423	13.8523	13.9446	13.4883	13.6003
Q6P2E9	Q6P2E9	EDC4	Enhancer of mRNA-decapping protein 4	2.13166	0.91371	1.88388	5.55255	1.4463	0.704503	1.62958	3.59076	DSQDAS(0.002)AEQS(0.997)DHDDEVAS(0.001)LASASGGFGTK	S	879	HLLQQRDSQDASAEQSDHDDEVASLASASGG	Q6P2E9;Q6P2E9-2	879;498	X;X;X;X;X;X;X;X;X;X;X;X;X;X;X;Phospho (STY);X;X;X;X;X;X;X;X;X;X;X;X;X;X;X	UID615	3			___1	+	+	12 hr_MLR;48 hr_MLR	0.99716	2.57178e-06	104.52	88.754	104.52	0.35976	29295000	11.3545	11.2158	11.536	12.5455	12.0912	12.2107	12.3794	11.7809	12.0594
P48634-3	P48634-3	PRRC2A	Protein PRRC2A	1.83327	0.913631	1.88378	6.50496	1.83672	1.12888	2.18689	6.89584	KGNS(0.055)PNS(0.936)EPPT(0.009)PK	S	383	ERPPEADGKKGNSPNSEPPTPKTAWAETSRP	P48634-3;P48634;P48634-2;P48634-4	383;383;383;383	X;X;X;X;X;X;X;X;X;X;X;X;X;X;X;Phospho (STY);X;X;X;X;X;X;X;X;X;X;X;X;X;X;X	UID315	3			___1	+	+	12 hr_MLR;48 hr_MLR	0.936075	0.0265867	59.862	45.605	59.862	0.82772	38323000	11.1352	11.2538	11.2613	12.1792	11.8771	12.3349	12.6486	12.1131	12.2753
Q96AC1	Q96AC1	FERMT2	Fermitin family homolog 2	2.20784	0.911002	1.88035	5.89169	2.21399	0.666784	1.58753	5.3058	KLDDQS(1)EDEALELEGPLITPGSGSIYSSPGLYSK	S	159	PRDPTKKKKKKLDDQSEDEALELEGPLITPG	Q96AC1;Q96AC1-3;Q96AC1-2	159;159;159	X;X;X;X;X;X;X;X;X;X;X;X;X;X;X;Phospho (STY);X;X;X;X;X;X;X;X;X;X;X;X;X;X;X	UID793	4			___1	+	+	12 hr_MLR;48 hr_MLR	1	1.98857e-13	124.09	105.1	124.09	-0.22131	17624000	10.7069	10.9858	10.7512	11.9601	11.698	11.5188	11.6627	11.3739	11.4077
P05455	P05455	SSB	Lupus La protein	1.89487	0.908935	1.87766	8.0047	1.39867	0.673089	1.59448	4.66815	FAS(1)DDEHDEHDENGATGPVK	S	366	GKGKVQFQGKKTKFASDDEHDEHDENGATGP	P05455	366	X;X;X;X;X;X;X;X;X;X;X;X;X;X;X;Phospho (STY);X;X;X;X;X;X;X;X;X;Deamidation (NQ);X;X;X;X;X	UID140	3			___1	+		12 hr_MLR	1	5.14839e-34	235.55	206.08	163.18	0.19499	1063000000	14.5721	14.593	14.5259	15.6469	15.2641	15.5067	15.4993	15.0081	15.2028
P43307	P43307	SSR1	Translocon-associated protein subunit alpha	2.14183	0.908483	1.87707	7.65154	1.11267	0.325382	1.253	2.80786	VEMGTSSQNDVDMSWIPQET(0.001)LNQINKAS(0.999)PR	S	268	MSWIPQETLNQINKASPRRLPRKRAQKRSVG	P43307;P43307-2	268;241	Oxidation (M);X;X;X;X;X;X;X;X;X;X;X;X;X;X;Phospho (STY);X;X;X;X;X;X;X;X;X;X;X;X;X;X;X	UID283	3			___1	+		12 hr_MLR	0.999241	1.70573e-28	195.91	177.17	139.75	-0.059667	686150000	14.5223	14.5567	14.4097	15.5162	15.1845	15.5135	15.027	14.6667	14.7712
Q99613-2	Q99613-2	EIF3C;EIF3CL	Eukaryotic translation initiation factor 3 subunit C;Eukaryotic translation initiation factor 3 subunit C-like protein	2.61739	0.905486	1.87318	7.2308	2.30125	0.716358	1.64303	5.82008	QPLLLS(1)EDEEDTKR	S	39	TKPVGGNYGKQPLLLSEDEEDTKRVVRSAKD	Q99613-2;Q99613;B5ME19	39;39;39	X;X;X;X;X;X;X;X;X;X;X;X;X;X;X;Phospho (STY);X;X;X;X;X;X;X;X;X;X;X;X;X;X;X	UID7	2			___1	+	+	12 hr_MLR;48 hr_MLR	1	3.05869e-44	290.69	230.14	290.69	0.12011	1741500000	14.5693	14.4467	14.3028	15.4873	15.1553	15.3926	15.3087	14.9788	15.1804
P03956	P03956	MMP1	Interstitial collagenase;22 kDa interstitial collagenase;27 kDa interstitial collagenase	1.93656	0.902949	1.86988	5.86161	2.26019	0.621958	1.53896	5.7747	QMQEFFGLKVT(0.992)GKPDAET(0.008)LK	T	76	VEKLKQMQEFFGLKVTGKPDAETLKVMKQPR	P03956	76	X;X;X;X;X;Deamidation (NQ);Oxidation (M);X;X;X;X;X;X;X;X;Phospho (STY);X;X;X;X;X;X;X;X;X;X;X;X;X;X;X	UID1173	4			___1	+	+	12 hr_MLR;48 hr_MLR	0.991771	0.0325775	45.704	7.4669	45.704	-2.1614	683600000	13.634	13.6855	13.4691	14.6962	14.2295	14.5718	14.3753	14.0804	14.1988
P07900	P07900	HSP90AA1	Heat shock protein HSP 90-alpha	1.64288	0.902894	1.86981	4.97006	1.61351	1.01841	2.02569	5.04302	ESEDKPEIEDVGS(1)DEEEEKK	S	263	EEKESEDKPEIEDVGSDEEEEKKDGDKKKKK	P07900;P07900-2	263;385	X;X;X;X;X;X;X;X;X;X;X;X;X;X;X;Phospho (STY);X;X;X;X;X;X;X;X;X;X;X;X;X;X;X	UID145	4			___1	+	+	12 hr_MLR;48 hr_MLR	1	1.17828e-15	195.27	162.01	161.25	0.077927	590310000	14.57	14.3654	14.5393	15.7345	15.2139	15.235	15.8798	15.2378	15.4124
Q9UBN6	Q9UBN6	TNFRSF10D	Tumor necrosis factor receptor superfamily member 10D	1.61479	0.900902	1.86723	5.18163	4.0746	1.13661	2.19863	16.5898	QDEVPQQT(1)VAPQQQRR	T	68	VDSATIPRQDEVPQQTVAPQQQRRSLKEEEC	Q9UBN6	68	X;X;X;X;X;X;X;X;X;X;X;X;X;Deamidation (NQ);Deamidation (NQ);Phospho (STY);X;X;X;X;X;X;X;X;X;X;X;X;X;X;X	UID1496	2			___1	+	+	12 hr_MLR;48 hr_MLR	1	0.00232923	76.332	31.485	76.332	2.7213	60881000	11.3527	11.1908	11.2101	12.2293	11.8335	12.3934	12.4408	12.2969	12.4257
Q86XP3	Q86XP3	DDX42	ATP-dependent RNA helicase DDX42	2.50204	0.898156	1.86368	10.5356	1.64205	0.73092	1.6597	5.62712	YMAENPTAGVVQEEEEDNLEY(0.001)DS(0.995)DGNPIAPT(0.003)KK	S	185	AGVVQEEEEDNLEYDSDGNPIAPTKKIIDPL	Q86XP3;Q86XP3-2	185;66	X;X;X;X;X;X;X;X;X;X;X;X;X;X;X;Phospho (STY);X;X;X;X;X;X;X;X;X;X;X;X;X;X;X	UID670	4			___1	+	+	12 hr_MLR;48 hr_MLR	0.995341	0.000112193	77.804	63.32	77.804	0.21484	47012000	11.0777	11.1592	11.1834	12.1563	11.8882	12.0703	12.1181	11.7055	11.7896
P56524	P56524	HDAC4	Histone deacetylase 4	2.49725	0.894749	1.85929	6.33474	0.211708	0.0657155	1.0466	0.552415	T(0.183)QS(0.817)APLPQNAQALQHLVIQQQHQQFLEK	S	467	SIHKLRQHRPLGRTQSAPLPQNAQALQHLVI	P56524;P56524-2	467;355	X;X;X;X;X;X;X;X;X;X;X;X;X;X;X;Phospho (STY);X;X;X;X;X;X;X;X;X;X;X;X;X;X;X	UID346	4			___1	+		12 hr_MLR	0.81729	2.11926e-07	112.15	88.753	112.15	-0.090543	46935000	12.0615	12.2454	11.9027	13.005	12.7735	13.1154	12.2448	12.017	12.1449
P08670	P08670	VIM	Vimentin	2.43911	0.892872	1.85687	6.55	1.15453	0.412649	1.33113	2.6371	QVQS(0.982)LT(0.018)CEVDALK	S	325	RQAKQESTEYRRQVQSLTCEVDALKGTNESL	P08670	325	X;X;X;X;X;X;X;X;X;X;X;X;Deamidation (NQ);X;Deamidation (NQ);Phospho (STY);X;X;X;X;X;X;X;X;X;X;X;Deamidation (NQ);X;X;X	UID158	2			___1	+		12 hr_MLR	0.981676	0.00202242	128.68	41.063	128.68	0.60229	257800000	12.9889	13.2719	13.117	14.1618	13.8047	14.0898	13.7695	13.3075	13.5387
P63165	P63165	SUMO1	Small ubiquitin-related modifier 1	2.88961	0.889168	1.85211	8.09023	2.44143	1.10921	2.15728	7.53513	S(1)DQEAKPSTEDLGDKK	S	2	______________MSDQEAKPSTEDLGDKK	P63165	2	X;X;X;X;X;X;X;X;X;X;X;X;X;X;X;Phospho (STY);X;X;X;X;X;X;X;X;X;X;X;X;X;X;X	UID359	3			___1	+	+	12 hr_MLR;48 hr_MLR	1	1.94961e-06	101.53	60.98	92.575	0.16176	657620000	13.6731	13.6057	13.4213	14.5406	14.2958	14.5312	14.9016	14.464	14.6621
P98155-2	P98155-2	VLDLR	Very low-density lipoprotein receptor	2.40751	0.888738	1.85156	7.30489	1.79472	0.673002	1.59439	4.93145	NWQHKNMKS(1)MNFDNPVY(1)LK	S	801	GGYLMWRNWQHKNMKSMNFDNPVYLKTTEED	P98155-2;P98155	801;829	X;X;X;X;X;X;X;Deamidation (NQ);X;X;X;X;X;X;X;Phospho (STY);Oxidation (M);Deamidation (NQ);X;X;X;X;X;Phospho (STY);X;X;X;X;X;X;X	UID2020	4			___2	+	+	12 hr_MLR;48 hr_MLR	1	0.0645757	40.085	7.3823	40.085	-0.31507	74830000	11.9883	11.7714	11.877	12.9428	12.5819	12.7782	12.79	12.393	12.4726
P98155-2	P98155-2	VLDLR	Very low-density lipoprotein receptor	2.40751	0.888738	1.85156	7.30489	1.79472	0.673002	1.59439	4.93145	NWQHKNMKS(1)MNFDNPVY(1)LK	Y	809	WQHKNMKSMNFDNPVYLKTTEEDLSIDIGRH	P98155-2;P98155	809;837	X;X;X;X;X;X;X;Phospho (STY);Oxidation (M);Deamidation (NQ);X;X;X;X;X;Phospho (STY);X;X;X;X;X;X;X;X;X;X;X;X;X;X;X	UID3218	4			___2	+	+	12 hr_MLR;48 hr_MLR	1	0.0645757	40.085	7.3823	40.085	-0.31507	74830000	11.9883	11.7714	11.877	12.9428	12.5819	12.7782	12.79	12.393	12.4726
Q8NDT2	Q8NDT2	RBM15B	Putative RNA-binding protein 15B	1.77309	0.887782	1.85033	3.97429	0.937405	0.434458	1.3514	2.00608	ASGDPGAS(0.003)GMS(0.997)PR	S	109	GRGGKASGDPGASGMSPRASPLPPPPPPPGA	Q8NDT2	109	X;X;X;X;X;X;X;X;X;X;X;X;X;X;Oxidation (M);Phospho (STY);X;X;X;X;X;X;X;X;X;X;X;X;X;X;X	UID737	3			___1	+		12 hr_MLR	0.997318	0.00126035	94.454	83.892	94.454	-0.0045516	31060000	11.4974	11.4209	11.0167	12.4034	11.8699	12.3251	12.0078	11.4648	11.7658
Q5VTL8	Q5VTL8	PRPF38B	Pre-mRNA-splicing factor 38B	2.62465	0.887673	1.85019	14.0605	1.0195	0.356878	1.28065	2.9037	EHS(0.999)PS(0.001)KEK	S	491	QGRTDSVEKSKKREHSPSKEKSRKRSRSKER	Q5VTL8	491	X;X;X;X;X;X;X;X;X;X;X;X;X;X;X;Phospho (STY);X;X;X;X;X;X;X;X;X;X;X;X;X;X;X	UID585	4			___1	+		12 hr_MLR	0.999418	0.0154154	98.943	57.956	98.943	0.6741	11180000	11.5741	11.5353	11.5093	12.5473	12.3767	12.3577	12.1388	11.7615	11.789
Q8IYB3-2	Q8IYB3-2	SRRM1	Serine/arginine repetitive matrix protein 1	2.92381	0.886129	1.84821	9.37359	1.71546	0.59619	1.51172	4.76094	KET(1)ES(1)EAEDNLDDLEK	S	872	QEEPVAAPEPKKETESEAEDNLDDLEKHLRE	Q8IYB3-2;Q8IYB3	872;874	X;X;X;X;X;X;X;X;X;X;X;X;X;Phospho (STY);X;Phospho (STY);X;X;X;X;X;X;X;X;X;X;X;X;X;X;X	UID2334	3			___2	+	+	12 hr_MLR;48 hr_MLR	1	5.92349e-21	212.69	148.55	123.36	0.85139	729670000	14.1538	14.2311	14.0436	15.1702	14.9037	15.013	14.9374	14.5468	14.7329
Q8IYB3-2	Q8IYB3-2	SRRM1	Serine/arginine repetitive matrix protein 1	2.92381	0.886129	1.84821	9.37359	1.71546	0.59619	1.51172	4.76094	KET(1)ES(1)EAEDNLDDLEK	T	870	LAQEEPVAAPEPKKETESEAEDNLDDLEKHL	Q8IYB3-2;Q8IYB3	870;872	X;X;X;X;X;X;X;X;X;X;X;X;X;X;X;Phospho (STY);X;Phospho (STY);X;X;X;X;X;X;X;X;X;X;X;X;X	UID3014	3			___2	+	+	12 hr_MLR;48 hr_MLR	1	2.28837e-05	123.36	94.951	123.36	0.85139	177350000	14.1538	14.2311	14.0436	15.1702	14.9037	15.013	14.9374	14.5468	14.7329
O94811	O94811	TPPP	Tubulin polymerization-promoting protein	1.59058	0.883652	1.84504	5.68285	0.364824	-0.151331	0.90042	-0.96371	T(0.035)PPKS(0.939)PGDPS(0.026)KDR	S	18	DKAKPAKAANRTPPKSPGDPSKDRAAKRLSL	O94811	18	X;X;X;X;X;X;X;X;X;X;X;X;X;X;X;Phospho (STY);X;X;X;X;X;X;X;X;X;X;X;X;X;X;X	UID96	3			___1	+		12 hr_MLR	0.938572	0.0484775	58.83	35.692	58.83	0.26801	24044000	12.1246	12.0982	12.0326	13.1329	12.6629	13.1105	12.2428	11.7686	11.79
O60869	O60869	EDF1	Endothelial differentiation-related factor 1	2.10942	0.88182	1.8427	5.41027	1.34335	0.468803	1.38396	2.98033	QS(1)KGLT(1)QKDLAT(1)K	S	87	RVTLEVGKVIQQGRQSKGLTQKDLATKINEK	O60869;O60869-2;O60869-3	87;87;87	X;X;X;X;X;X;X;X;X;X;X;X;X;X;Deamidation (NQ);Phospho (STY);X;X;X;Phospho (STY);X;X;X;X;X;Phospho (STY);X;X;X;X;X	UID3361	4			___3	+		12 hr_MLR	1	0.0422929	41.644	22.352	41.644	-0.015477	69648000	11.3889	11.5168	11.1962	12.4137	11.9843	12.3495	11.9933	11.5853	11.9298
O60869	O60869	EDF1	Endothelial differentiation-related factor 1	2.10942	0.88182	1.8427	5.41027	1.34335	0.468803	1.38396	2.98033	QS(1)KGLT(1)QKDLAT(1)K	T	91	EVGKVIQQGRQSKGLTQKDLATKINEKPQVI	O60869;O60869-2;O60869-3	91;91;91	X;X;X;X;X;X;X;X;X;X;Deamidation (NQ);Phospho (STY);X;X;X;Phospho (STY);X;X;X;X;X;Phospho (STY);X;X;X;X;X;X;Deamidation (NQ);X;X	UID4437	4			___3	+		12 hr_MLR	1	0.0422929	41.644	22.352	41.644	-0.015477	69648000	11.3889	11.5168	11.1962	12.4137	11.9843	12.3495	11.9933	11.5853	11.9298
O60869	O60869	EDF1	Endothelial differentiation-related factor 1	2.10942	0.88182	1.8427	5.41027	1.34335	0.468803	1.38396	2.98033	QS(1)KGLT(1)QKDLAT(1)K	T	97	QQGRQSKGLTQKDLATKINEKPQVIADYESG	O60869;O60869-2;O60869-3	97;97;97	X;X;X;X;Deamidation (NQ);Phospho (STY);X;X;X;Phospho (STY);X;X;X;X;X;Phospho (STY);X;X;X;X;X;X;Deamidation (NQ);X;X;X;X;X;X;X;X	UID4438	4			___3	+		12 hr_MLR	1	0.0422929	41.644	22.352	41.644	-0.015477	69648000	11.3889	11.5168	11.1962	12.4137	11.9843	12.3495	11.9933	11.5853	11.9298
P00533	P00533	EGFR	Epidermal growth factor receptor	2.44416	0.874569	1.83346	6.13383	0.428912	0.162538	1.11925	1.00781	ELVEPLT(1)PSGEAPNQALLR	T	693	TLRRLLQERELVEPLTPSGEAPNQALLRILK	P00533	693	X;X;X;X;X;X;X;X;X;X;X;X;X;X;X;Phospho (STY);X;X;X;X;X;X;X;X;X;X;X;X;X;X;X	UID1168	3			___1	+		12 hr_MLR	0.999822	0.000122325	128.67	109.84	128.67	0.12076	101380000	14.06	14.1791	13.8294	15.0022	14.6996	14.9904	14.4283	14.0173	14.1106
Q8IYB3-2	Q8IYB3-2	SRRM1	Serine/arginine repetitive matrix protein 1	1.83462	0.873245	1.83178	6.61095	1.41283	0.73925	1.66931	4.46863	EKT(1)PELPEPSVK	T	220	TKSRSPSPAPEKKEKTPELPEPSVKVKEPSV	Q8IYB3-2;Q8IYB3	220;220	X;X;X;X;X;X;X;X;X;X;X;X;X;X;X;Phospho (STY);X;X;X;X;X;X;X;X;X;X;X;X;X;X;X	UID1369	2			___1	+		12 hr_MLR	0.999959	4.31553e-05	157.68	102.28	148.85	0.22575	806270000	14.2063	14.0889	14.1033	15.1719	14.757	15.0894	15.1473	14.5889	14.8801
Q15942	Q15942	ZYX	Zyxin	2.8784	0.870132	1.82783	8.0566	1.36827	0.496878	1.41116	3.22284	GPPASSPAPAPKFS(0.997)PVT(0.003)PK	S	267	PRGPPASSPAPAPKFSPVTPKFTPVASKFSP	Q15942;Q15942-2	267;110	X;X;X;X;X;X;X;Phospho (STY);X;X;X;X;X;X;X;Phospho (STY);X;X;X;X;X;X;X;X;X;X;X;X;X;X;X	UID548	3			___1	+		12 hr_MLR	0.997238	0.000837942	107.08	82.031	107.08	-0.2392	35414000	12.536	12.3573	12.2658	13.2746	13.1215	13.3734	13.048	12.6218	12.9799
Q15651;Q15651-2	Q15651	HMGN3	High mobility group nucleosome-binding domain-containing protein 3	3.06974	0.868776	1.82611	11.2749	0.144821	0.0672162	1.04769	0.403419	RKS(1)PENTEGK	S	6	__________MPKRKSPENTEGKDGSKVTKQ	Q15651;Q15651-2	6;6	X;X;X;X;X;X;X;X;X;X;X;X;X;X;X;Phospho (STY);X;X;X;X;X;X;X;X;X;X;X;X;X;X;X	UID542	3			___1	+		12 hr_MLR	0.999972	7.67728e-05	137.39	113.05	94.191	-0.064683	203840000	14.0802	13.879	13.8909	14.8175	14.7482	14.8907	14.2836	13.7524	14.0158
Q9NTI5-2	Q9NTI5-2	PDS5B	Sister chromatid cohesion protein PDS5 homolog B	2.28066	0.868722	1.82604	6.68949	1.37449	0.418393	1.33644	3.24155	AES(0.17)PES(0.807)S(0.023)AIESTQSTPQK	S	1361	HRVSRRAQQRAESPESSAIESTQSTPQKGRG	Q9NTI5-2;Q9NTI5	1361;1361	X;X;X;X;X;X;X;X;X;X;X;X;X;X;X;Phospho (STY);X;X;X;X;X;X;X;X;X;X;X;X;X;X;X	UID950	2			___1	+		12 hr_MLR	0.806946	2.89365e-45	265.37	219.58	265.37	-0.062735	13425000	12.2319	12.0822	12.006	13.1489	12.767	13.0104	12.7465	12.4106	12.4183
Q15149;Q15149-2;Q15149-3;Q15149-4;Q15149-8	Q15149	PLEC	Plectin	2.59344	0.865274	1.82169	8.02624	0.367955	0.14786	1.10792	0.93403	SDEGQLS(1)PATR	S	720	FRAKIERARSDEGQLSPATRGAYRDCLGRLD	Q15149;Q15149-7;Q15149-9;Q15149-5;Q15149-6;Q15149-2;Q15149-3;Q15149-4;Q15149-8	720;551;569;583;587;610;606;583;561	X;X;X;X;X;X;X;X;X;X;X;X;X;X;X;Phospho (STY);X;X;X;X;X;X;X;X;X;X;X;X;X;X;X	UID524	2			___1	+		12 hr_MLR	0.999913	0.00250198	133.88	97.03	122.46	-0.11783	152990000	12.5947	12.5882	12.418	13.5026	13.2176	13.4765	12.9442	12.4344	12.6658
Q99549	Q99549	MPHOSPH8	M-phase phosphoprotein 8	2.08549	0.862796	1.81856	5.45009	1.22093	0.450419	1.36644	2.63393	GAEAFGDS(1)EEDGEDVFEVEK	S	51	EDNDAAARGAEAFGDSEEDGEDVFEVEKILD	Q99549;Q99549-2	51;51	X;X;X;X;X;X;X;X;X;X;X;X;X;X;X;Phospho (STY);X;X;X;X;X;X;X;X;X;X;X;X;X;X;X	UID836	2			___1	+		12 hr_MLR	1	7.24476e-05	140.89	112.31	140.89	-0.14323	11071000	13.1622	13.1749	12.7727	14.0301	13.7335	13.9344	13.6771	13.3005	13.4834
Q9UPN6	Q9UPN6	SCAF8	Protein SCAF8	1.86016	0.860288	1.8154	5.0058	1.66283	0.647552	1.56651	4.07338	SSEPVKETVQTT(0.001)QS(0.998)PT(0.001)PVEK	S	617	VKSSEPVKETVQTTQSPTPVEKETVVTTQAE	Q9UPN6;Q9UPN6-2	617;683	X;X;X;X;X;X;X;X;X;X;X;X;X;X;X;Phospho (STY);X;X;X;X;X;X;X;X;X;X;X;X;X;X;X	UID1046	3			___1	+	+	12 hr_MLR;48 hr_MLR	0.9983	5.7446e-16	194.68	172.14	194.68	-0.099769	45086000	11.5492	11.808	11.5653	12.7217	12.2145	12.5671	12.5296	12.0622	12.2733
P02708-2	P02708-2	CHRNA1	Acetylcholine receptor subunit alpha	2.73446	0.860089	1.81515	7.94604	1.51269	0.610764	1.52707	4.0064	QDKKIFT(0.999)EDIDIS(0.161)DIS(0.839)GK	S	372	QDKKIFTEDIDISDISGKPGPPPMGFHSPLI	P02708-2;P02708	372;397	Deamidation (NQ);X;X;X;X;X;Phospho (STY);X;X;X;X;X;X;X;X;Phospho (STY);X;X;X;X;X;X;X;X;X;X;X;X;X;X;X	UID1775	2			___2	+	+	12 hr_MLR;48 hr_MLR	0.839455	0.0560817	50.562	22.914	50.562	-2.9876	98660000	13.9569	13.9911	13.7812	14.9397	14.6564	14.7133	14.7927	14.3462	14.4226
P02708-2	P02708-2	CHRNA1	Acetylcholine receptor subunit alpha	2.73446	0.860089	1.81515	7.94604	1.51269	0.610764	1.52707	4.0064	QDKKIFT(0.999)EDIDIS(0.161)DIS(0.839)GK	T	363	TMKRPSREKQDKKIFTEDIDISDISGKPGPP	P02708-2;P02708	363;388	X;X;X;X;X;X;X;X;X;Deamidation (NQ);X;X;X;X;X;Phospho (STY);X;X;X;X;X;X;X;X;Phospho (STY);X;X;X;X;X;X	UID2814	2			___2	+	+	12 hr_MLR;48 hr_MLR	0.999245	0.0560817	50.562	22.914	50.562	-2.9876	98660000	13.9569	13.9911	13.7812	14.9397	14.6564	14.7133	14.7927	14.3462	14.4226
P49916-3	P49916-3	LIG3	DNA ligase 3	0.918884	0.859374	1.81425	2.36713	0.247172	0.240828	1.18167	0.660525	T(1)QIIQDFLRK	T	196	KLCAMVADNPSYNTKTQIIQDFLRKGSAGDG	P49916-3;P49916;P49916-4;P49916-2	196;283;196;283	X;X;X;X;X;X;X;X;X;X;X;X;X;X;X;Phospho (STY);Deamidation (NQ);X;X;Deamidation (NQ);X;X;X;X;X;X;X;X;X;X;X	UID1234	4			___1				1	0.03897	43.512	6.8187	43.512	1.989	323440000	13.3309	14.4675	14.2302	14.7309	15.0851	14.7908	14.0382	14.2818	14.4311
Q9UQ80	Q9UQ80	PA2G4	Proliferation-associated protein 2G4	2.67445	0.858121	1.81268	10.307	1.27964	0.533059	1.44699	3.72929	S(1)GEDEQQEQTIAEDLVVTK	S	2	______________MSGEDEQQEQTIAEDLV	Q9UQ80	2	X;X;X;X;X;X;X;X;X;X;X;X;X;X;X;Phospho (STY);X;X;X;X;X;X;X;X;X;X;X;X;X;X;X	UID1067	2			___1	+		12 hr_MLR	0.999999	1.48256e-23	132.47	109.56	132.47	-0.2879	24879000	12.7444	12.8353	12.7105	13.7696	13.5341	13.5609	13.5625	13.0998	13.2272
Q68CZ2	Q68CZ2	TNS3	Tensin-3	2.43962	0.856424	1.81054	6.14782	2.29613	1.3405	2.53239	6.72576	WDS(1)YENLSADGEVLHTQGPVDGSLYAK	S	332	VIVDYNTTDPLIRWDSYENLSADGEVLHTQG	Q68CZ2;Q68CZ2-3	332;332	X;X;X;X;X;X;X;X;X;X;X;X;X;X;X;Phospho (STY);X;X;X;X;X;X;X;X;X;X;X;X;X;X;X	UID600	4			___1	+	+	12 hr_MLR;48 hr_MLR	0.999983	7.865e-34	226.07	198.73	150.79	-0.088376	248490000	14.2176	14.3331	13.9843	15.1972	14.8707	15.0363	15.8372	15.252	15.4674
O60784	O60784	TOM1	Target of Myb protein 1	2.09347	0.854339	1.80793	6.40599	0.341253	0.143477	1.10456	0.825242	GLEFPMTDLDMLS(0.994)PIHT(0.005)PQR	S	160	RRKGLEFPMTDLDMLSPIHTPQRTVFNSETQ	O60784;O60784-2;O60784-4	160;160;127	X;X;X;X;X;X;X;X;X;X;X;X;X;X;X;Phospho (STY);X;X;X;X;X;X;X;X;X;X;X;X;X;X;X	UID68	3			___1	+		12 hr_MLR	0.994489	0.00849283	88.329	69.285	88.329	-0.27189	46553000	11.8409	12.1153	11.7114	12.6957	12.672	12.8628	12.2858	11.8974	11.9147
Q14C86-5	Q14C86-5	GAPVD1	GTPase-activating protein and VPS9 domain-containing protein 1	2.14358	0.851089	1.80386	9.09934	1.15814	0.64019	1.55853	3.48098	KDS(0.998)DDEKS(0.002)DR	S	940	PSKDSSRGETEERKDSDDEKSDRNRPWWRKR	Q14C86-5;Q14C86-2;Q14C86;Q14C86-6;Q14C86-4;Q14C86-3	940;966;966;993;945;966	X;X;X;X;X;X;X;X;X;X;X;X;X;X;X;Phospho (STY);X;X;X;X;X;X;X;X;X;X;X;X;X;X;X	UID517	3			___1	+		12 hr_MLR	0.998215	0.019386	62.891	47.86	59.185	0.13405	28541000	12.7414	12.6571	12.7252	13.7236	13.414	13.5394	13.6917	13.0719	13.2806
Q13427	Q13427	PPIG	Peptidyl-prolyl cis-trans isomerase G	1.51215	0.851002	1.80375	3.96138	1.0014	0.512924	1.42694	2.29916	NVS(0.076)ES(0.924)PNRKNEK	S	415	RVKERKITDHRNVSESPNRKNEKEKKVKDHK	Q13427	415	X;X;X;X;X;X;X;X;X;X;X;X;X;X;X;Phospho (STY);X;X;X;X;X;X;X;X;X;X;X;X;X;X;X	UID470	3			___1	+		12 hr_MLR	0.923686	0.0452824	59.728	43.91	59.728	-0.14826	21182000	11.861	11.9166	11.3108	12.4157	12.4972	12.7285	12.4046	12.0189	12.2037
Q9UQ35	Q9UQ35	SRRM2	Serine/arginine repetitive matrix protein 2	1.65489	0.850079	1.8026	6.52877	1.77854	0.994078	1.99181	7.55231	S(0.01)S(0.01)T(0.963)PPGES(0.014)Y(0.002)FGVSSLQLK	T	1043	SCPGSLSLCAGVKSSTPPGESYFGVSSLQLK	Q9UQ35;Q9UQ35-2	1043;1043	X;X;X;X;X;X;X;X;X;X;X;X;X;X;X;Phospho (STY);X;X;X;X;X;X;X;X;X;X;X;X;X;X;X	UID1519	2			___1	+	+	12 hr_MLR;48 hr_MLR	0.963183	3.89688e-07	161.51	138.37	117.79	-0.33302	167140000	14.1212	14.1476	14.1206	15.2112	14.7618	14.9667	15.3705	14.9223	15.0788
O00264	O00264	PGRMC1	Membrane-associated progesterone receptor component 1	2.0541	0.847887	1.79986	6.2709	0.074778	-0.0367934	0.974819	-0.220392	LLKEGEEPTVYS(1)DEEEPKDESAR	S	181	HVGKLLKEGEEPTVYSDEEEPKDESARKND_	O00264;O00264-2	181;129	X;X;X;X;X;X;X;X;X;X;X;X;X;X;X;Phospho (STY);X;X;X;X;X;X;X;X;X;X;X;X;X;X;X	UID12	3			___1	+		12 hr_MLR	0.999992	9.78987e-35	241.46	225.85	241.46	-0.50505	5150100000	15.9376	15.918	15.7487	16.6809	16.5259	16.9412	16.1157	15.5788	15.7994
O95218-2	O95218-2	ZRANB2	Zinc finger Ran-binding domain-containing protein 2	2.79288	0.847507	1.79939	7.68485	1.68696	0.524456	1.43839	4.00237	Y(0.001)NLDAS(0.999)EEEDSNKKK	S	188	EDEDDADLSKYNLDASEEEDSNKKKSNRRSR	O95218-2;O95218	188;188	X;X;X;X;X;X;X;X;X;X;X;X;X;X;X;Phospho (STY);X;X;X;X;X;X;X;X;X;X;X;X;X;X;X	UID112	3			___1	+	+	12 hr_MLR;48 hr_MLR	0.999139	0.00683941	75.55	55.294	75.55	0.017313	102970000	13.1511	12.9778	12.9017	13.9854	13.7049	13.8828	13.7326	13.3596	13.5118
Q13428	Q13428	TCOF1	Treacle protein	1.5662	0.844308	1.7954	5.77862	1.28927	0.525652	1.43958	4.12059	KSAEPS(0.002)ANT(0.006)T(0.028)LVS(0.894)ET(0.022)EEEGS(0.048)VPAFGAAAK	S	171	SPRKSAEPSANTTLVSETEEEGSVPAFGAAA	Q13428;Q13428-3;Q13428-4;Q13428-2;Q13428-8;Q13428-6;Q13428-7;Q13428-5	171;171;171;171;171;171;171;171	X;X;X;X;X;X;X;X;X;X;X;X;X;X;X;Phospho (STY);X;X;X;X;X;X;X;X;X;X;X;X;X;X;X	UID473	3			___1	+		12 hr_MLR	0.893763	1.17785e-06	100.17	79.357	100.17	0.32843	30979000	12.8578	12.8525	12.8079	13.8669	13.3969	13.7874	13.5807	13.1424	13.372
Q8TDI0	Q8TDI0	CHD5	Chromodomain-helicase-DNA-binding protein 5	2.54849	0.841972	1.7925	6.573	0.8681	0.298586	1.22994	1.903	NNQS(1)KFFRVLNS(1)Y(1)K	S	857	ACLVVDEAHRLKNNQSKFFRVLNSYKIDYKL	Q8TDI0	857	X;X;X;X;X;X;X;X;X;X;X;X;X;X;X;Phospho (STY);X;X;X;X;X;X;X;Phospho (STY);Phospho (STY);X;X;X;X;X;X	UID4044	2			___3	+		12 hr_MLR	1	0.0181089	51.927	30.295	51.927	1.9446	30775000	13.4324	13.6841	13.3796	14.4093	14.1677	14.4451	14.0439	13.6317	13.7163
Q8TDI0	Q8TDI0	CHD5	Chromodomain-helicase-DNA-binding protein 5	2.54849	0.841972	1.7925	6.573	0.8681	0.298586	1.22994	1.903	NNQS(1)KFFRVLNS(1)Y(1)K	S	865	HRLKNNQSKFFRVLNSYKIDYKLLLTGTPLQ	Q8TDI0	865	X;X;X;X;X;X;X;Phospho (STY);X;X;X;X;X;X;X;Phospho (STY);Phospho (STY);X;X;X;X;X;X;X;X;X;X;X;X;X;X	UID4045	2			___3	+		12 hr_MLR	1	0.0181089	51.927	30.295	51.927	1.9446	30775000	13.4324	13.6841	13.3796	14.4093	14.1677	14.4451	14.0439	13.6317	13.7163
Q8TDI0	Q8TDI0	CHD5	Chromodomain-helicase-DNA-binding protein 5	2.54849	0.841972	1.7925	6.573	0.8681	0.298586	1.22994	1.903	NNQS(1)KFFRVLNS(1)Y(1)K	Y	866	RLKNNQSKFFRVLNSYKIDYKLLLTGTPLQN	Q8TDI0	866	X;X;X;X;X;X;Phospho (STY);X;X;X;X;X;X;X;Phospho (STY);Phospho (STY);X;X;X;X;X;X;X;X;X;X;X;X;X;X;X	UID4902	2			___3	+		12 hr_MLR	1	0.0181089	51.927	30.295	51.927	1.9446	30775000	13.4324	13.6841	13.3796	14.4093	14.1677	14.4451	14.0439	13.6317	13.7163
Q9NWH9	Q9NWH9	SLTM	SAFB-like transcription modulator	1.66507	0.841695	1.79216	6.05662	1.4267	0.769017	1.70411	4.72912	DGQDAIAQS(1)PEKESK	S	289	SEASKPKDGQDAIAQSPEKESKDYEMNANHK	Q9NWH9	289	X;X;X;X;X;X;X;X;X;X;X;X;X;X;X;Phospho (STY);X;X;X;X;X;X;X;X;X;Oxidation (M);X;X;X;X;X	UID958	2			___1	+		12 hr_MLR	1	1.41937e-08	184.99	150.31	184.99	-0.4663	251940000	12.9331	12.9253	13.0118	14.0255	13.5546	13.8153	14.0296	13.4856	13.6621
Q02880-2	Q02880-2	TOP2B	DNA topoisomerase 2-beta	2.16703	0.840896	1.79116	5.14182	1.43517	0.512056	1.42608	3.08616	SEDDSAKFDS(1)NEEDSASVFSPSFGLK	S	1461	PSYSQKSEDDSAKFDSNEEDSASVFSPSFGL	Q02880-2;Q02880	1461;1466	X;X;X;X;X;X;X;X;X;X;X;X;X;X;X;Phospho (STY);X;X;X;X;X;X;X;X;X;X;X;X;X;X;X	UID389	4			___1	+		12 hr_MLR	0.999855	1.77903e-29	209.96	186.8	198.85	0.085404	137180000	13.5048	13.6359	13.2359	14.4283	14.0735	14.3976	14.1815	13.7777	13.9537
P18669	P18669	PGAM1	Phosphoglycerate mutase 1	1.92016	0.840325	1.79045	4.49218	0.622466	-0.201404	0.869704	-1.41703	HGES(1)AWNLENR	S	14	__MAAYKLVLIRHGESAWNLENRFSGWYDAD	P18669	14	X;X;X;X;X;X;X;X;X;X;X;X;X;X;X;Phospho (STY);X;X;X;X;X;X;X;X;X;X;X;X;X;X;X	UID203	2			___1	+		12 hr_MLR	1	0.0564516	96.059	72.63	96.059	-0.32232	18901000	12.4082	12.6987	12.3064	13.5464	13.0452	13.3426	12.4283	12.1737	12.207
P56715	P56715	RP1	Oxygen-regulated protein 1	2.24363	0.835738	1.78477	6.33087	1.67199	0.708013	1.63355	4.51994	LVY(1)QEINLARK	Y	1053	SHIAAEKSGPEKKLVYQEINLARKRQSVEAA	P56715	1053	X;X;X;X;X;X;X;X;X;X;X;X;X;X;X;Phospho (STY);X;X;X;X;X;X;X;X;X;X;X;X;X;X;X	UID1571	2			___1	+	+	12 hr_MLR;48 hr_MLR	1	0.0478413	63.159	14.363	63.159	1.7079	15987000	12.0114	11.9942	11.7942	12.8296	12.5518	12.9257	12.8048	12.3621	12.757
Q01850	Q01850	CDR2	Cerebellar degeneration-related protein 2	2.18767	0.835519	1.7845	6.108	1.04125	0.279917	1.21413	2.28443	S(0.011)S(0.011)S(0.963)ET(0.016)ILSSLAGSDIVK	S	311	LTVPESHRKPLKRSSSETILSSLAGSDIVKG	Q01850	311	X;X;X;X;X;X;X;X;X;X;X;X;X;X;X;Phospho (STY);X;X;X;X;X;X;X;X;X;X;X;X;X;X;X	UID385	2			___1	+		12 hr_MLR	0.962864	9.09754e-14	194.01	157.24	194.01	0.44816	29683000	13.1921	13.2607	13.0195	14.1039	13.7601	14.1148	13.6284	13.2948	13.3888
Q9BPX3	Q9BPX3	NCAPG	Condensin complex subunit 3	1.73309	0.83549	1.78446	3.94359	3.76282	2.96454	7.80579	14.2828	TLHCEGTEINS(1)DDEQESKEVEETATAK	S	674	TKKIKTLHCEGTEINSDDEQESKEVEETATA	Q9BPX3	674	X;X;X;X;X;X;X;X;X;X;X;X;X;X;X;Phospho (STY);X;X;X;X;X;X;X;X;X;X;X;X;X;X;X	UID842	4			___1	+	+	12 hr_MLR;48 hr_MLR	1	5.54344e-42	236.61	207.94	236.61	-0.26097	124900000	11.2576	11.4491	10.9922	12.2424	11.7379	12.225	14.4861	13.9343	14.172
Q86VM9	Q86VM9	ZC3H18	Zinc finger CCCH domain-containing protein 18	1.96656	0.834576	1.78333	6.86778	1.73445	0.779328	1.71633	5.7584	LGVSVS(1)PSR	S	534	WRRSKSPKKKLGVSVSPSRARRRRKTSASSA	Q86VM9;Q86VM9-2	534;502	X;X;X;X;X;X;X;X;X;X;X;X;X;X;X;Phospho (STY);X;X;X;X;X;X;X;X;X;X;X;X;X;X;X	UID664	2			___1	+	+	12 hr_MLR;48 hr_MLR	0.999599	0.0239711	139.39	108.78	139.39	-0.15288	75948000	11.481	11.5398	11.3966	12.4517	12.0817	12.3879	12.4842	12.0394	12.2318
Q01813	Q01813	PFKP	ATP-dependent 6-phosphofructokinase, platelet type	1.86941	0.832153	1.78034	6.85822	0.763666	0.335569	1.26187	2.00771	GRS(1)FAGNLNTYK	S	386	MDERRFQDAVRLRGRSFAGNLNTYKRLAIKL	Q01813;Q01813-2	386;378	X;X;X;X;X;X;X;X;X;X;X;X;X;X;X;Phospho (STY);X;X;X;X;X;X;X;X;X;X;X;X;X;X;X	UID384	3			___1	+		12 hr_MLR	0.999716	0.0263474	109	54.016	73.983	0.062785	103960000	13.7587	13.8369	13.7221	14.8046	14.4011	14.6085	14.3844	13.818	14.122
O95218-2	O95218-2	ZRANB2	Zinc finger Ran-binding domain-containing protein 2	2.22427	0.827524	1.77464	7.05192	1.25369	0.487535	1.40205	3.31413	EVEDKES(1)EGEEEDEDEDLSKYK	S	153	AVGPASILKEVEDKESEGEEEDEDEDLSKYK	O95218-2;O95218	153;153	X;X;X;X;X;X;X;X;X;X;X;X;X;X;X;Phospho (STY);X;X;X;X;X;X;X;X;X;X;X;X;X;X;X	UID111	4			___1	+		12 hr_MLR	1	2.37528e-26	220.55	198.93	220.55	0.31259	843200000	15.6932	15.5793	15.5095	16.5744	16.2219	16.4682	16.326	15.852	16.0666
P04075	P04075	ALDOA	Fructose-bisphosphate aldolase A	2.16962	0.827001	1.77399	5.85407	0.192968	-0.0797443	0.946225	-0.513431	GILAADES(0.993)T(0.007)GSIAK	S	36	HRIVAPGKGILAADESTGSIAKRLQSIGTEN	P04075;P04075-2	36;90	X;X;X;X;X;X;X;X;X;X;X;X;X;X;X;Phospho (STY);X;X;X;X;X;X;X;X;X;X;X;X;X;X;Deamidation (NQ)	UID134	2			___1	+		12 hr_MLR	0.993451	4.13848e-20	237.32	174.23	237.32	0.6163	148230000	13.9219	14.0156	13.7528	14.9204	14.5109	14.74	14.0708	13.6106	13.7697
Q9NYF8-2;Q9NYF8-3	Q9NYF8-2	BCLAF1	Bcl-2-associated transcription factor 1	2.77742	0.823976	1.77028	8.60457	1.57472	0.550665	1.46476	4.26519	KAEGEPQEES(1)PLK	S	175	QEKQTKKAEGEPQEESPLKSKSQEEPKDTFE	Q9NYF8-2;Q9NYF8;Q9NYF8-4;Q9NYF8-3	175;177;177;175	X;X;X;X;X;X;X;X;X;X;X;X;X;X;X;Phospho (STY);X;X;X;X;X;X;X;X;X;X;X;X;X;X;X	UID970	3			___1	+	+	12 hr_MLR;48 hr_MLR	1	0.000112975	109.03	85.697	104.44	-1.396	2897300000	14.8331	14.9214	14.733	15.7385	15.4958	15.7252	15.56	15.1603	15.4192
P10412;P16402;P16403	P10412	HIST1H1E;HIST1H1D;HIST1H1C	Histone H1.4;Histone H1.3;Histone H1.2	3.15282	0.823953	1.77025	9.4593	1.71541	0.368026	1.29059	3.83282	KAS(0.823)GPPVS(0.115)ELIT(0.062)K	S	36	KKAKKAGATAGKRKASGPPVSELITKAVAAS;KKKAAKKAGGTPRKASGPPVSELITKAVAAS;KKKARKSAGAAKRKASGPPVSELITKAVAAS	P10412;P16402;P16403	36;37;36	X;X;X;X;X;X;X;X;X;X;X;X;X;X;X;Phospho (STY);X;X;X;X;X;X;X;X;X;X;X;X;X;X;X	UID165	3			___1	+	+	12 hr_MLR;48 hr_MLR	0.823391	0.0547976	50.831	26.449	50.831	-0.036159	32444000	12.1866	12.3963	12.2397	13.132	12.9812	13.1813	12.7568	12.5079	12.662
Q9UKV3	Q9UKV3	ACIN1	Apoptotic chromatin condensation inducer in the nucleus	2.1892	0.823278	1.76942	5.95431	1.96612	0.782015	1.71953	5.29282	SSSISEEKGDS(1)DDEKPR	S	216	HSPRKSSSISEEKGDSDDEKPRKGERRSSRV	Q9UKV3;Q9UKV3-5	216;216	X;X;X;X;X;X;X;X;X;X;X;X;X;X;X;Phospho (STY);X;X;X;X;X;X;X;X;X;X;X;X;X;X;X	UID1031	4			___1	+	+	12 hr_MLR;48 hr_MLR	0.999997	2.64165e-05	126.02	97.607	126.02	-0.15896	117320000	11.7924	11.6973	11.5355	12.6675	12.2758	12.5516	12.7002	12.2701	12.4008
Q8IYB3-2	Q8IYB3-2	SRRM1	Serine/arginine repetitive matrix protein 1	2.85104	0.822095	1.76797	7.99373	1.97386	0.6569	1.57669	5.13918	KVELS(1)ES(1)EEDKGGK	S	461	RESPSPAPKPRKVELSESEEDKGGKMAAADS	Q8IYB3-2;Q8IYB3	461;463	X;X;X;X;X;X;X;X;X;X;X;X;X;X;X;Phospho (STY);X;Phospho (STY);X;X;X;X;X;X;X;Oxidation (M);X;X;X;X;X	UID691	2			___1	+	+	12 hr_MLR;48 hr_MLR	1	5.30838e-05	131.71	94.624	122.34	1.926	447660000	13.62	13.6801	13.4521	14.5182	14.2588	14.4415	14.3905	14.031	14.3014
P60174-1	P60174-1	TPI1	Triosephosphate isomerase	2.40946	0.821771	1.76757	6.14687	1.18868	0.354622	1.27865	2.57197	KQS(1)LGELIGTLNAAK	S	21	KFFVGGNWKMNGRKQSLGELIGTLNAAKVPA	P60174-1;P60174	21;58	X;X;X;X;X;X;X;X;X;X;X;X;X;X;Deamidation (NQ);Phospho (STY);X;X;X;X;X;X;X;X;Deamidation (NQ);X;X;X;X;X;X	UID351	4			___1	+		12 hr_MLR	0.999924	6.30805e-21	212.72	179.04	126.8	-0.30127	1748900000	16.4589	16.4015	16.1765	17.2756	16.9631	17.2635	16.8644	16.4975	16.7389
Q9HB90	Q9HB90	RRAGC	Ras-related GTP-binding protein C	2.93599	0.819643	1.76497	11.6553	0.582267	0.220059	1.16478	1.49433	ALT(0.023)HNGT(0.977)PR	T	394	HQTSASSLKALTHNGTPRNAI__________	Q9HB90	394	X;X;X;X;X;X;X;X;X;X;X;X;X;Deamidation (NQ);X;Phospho (STY);X;X;X;X;X;X;X;X;X;X;X;X;X;X;X	UID1466	3			___1	+		12 hr_MLR	0.977059	0.00726567	77.744	47.132	72.652	-0.30565	14584000	12.3165	12.2286	12.2055	13.1251	12.9467	13.1377	12.6764	12.1947	12.5397
P08670	P08670	VIM	Vimentin	1.87554	0.817989	1.76295	5.87387	2.49725	1.8009	3.48438	11.3453	SLYAS(0.078)S(0.922)PGGVYATR	S	56	GSALRPSTSRSLYASSPGGVYATRSSAVRLR	P08670	56	X;X;X;X;X;X;X;X;X;X;X;X;X;X;X;Phospho (STY);X;X;X;X;X;X;X;X;X;X;X;X;X;X;X	UID160	2			___1	+	+	12 hr_MLR;48 hr_MLR	0.922407	2.79883e-13	206.46	162.92	206.46	0.11147	569020000	13.5185	13.5834	13.3991	14.5507	14.1075	14.2968	15.5282	15.0198	15.3558
Q15036-2	Q15036-2	SNX17	Sorting nexin-17	1.36866	0.817775	1.76269	4.04695	0.520357	0.251172	1.19017	1.31188	RS(0.002)DS(0.998)QQAVK	S	384	KMLRRRVGGTLRRSDSQQAVKSPPLLESPDA	Q15036-2;Q15036	384;409	X;X;X;X;X;X;X;X;X;X;X;X;X;X;X;Phospho (STY);X;X;X;X;X;X;X;X;X;X;X;X;X;X;X	UID520	2			___1	+		12 hr_MLR	0.997998	0.0186818	110.84	78.83	110.84	0.32897	24890000	10.6656	10.7397	10.5453	11.6328	11.0814	11.6896	11.197	10.567	10.9401
Q8NCX0-2	Q8NCX0-2	CCDC150	Coiled-coil domain-containing protein 150	1.6885	0.813002	1.75686	5.82804	0.529986	0.119744	1.08654	1.29451	LEGKIEILAS(1)RPLINDES(1)PNFLK	S	93	KTMEGRLEGKIEILASRPLINDESPNFLKQD	Q8NCX0-2	93	X;X;X;X;X;X;X;X;X;X;X;X;X;X;X;Phospho (STY);X;X;X;X;Deamidation (NQ);X;X;Phospho (STY);X;X;X;X;X;X;X	UID2372	4			___2	+		12 hr_MLR	1	0.0619908	40.012	14.604	40.012	1.7446	389370000	13.4061	13.4975	13.3776	14.4545	13.9915	14.2742	13.7151	13.4402	13.4851
Q8NCX0-2	Q8NCX0-2	CCDC150	Coiled-coil domain-containing protein 150	1.6885	0.813002	1.75686	5.82804	0.529986	0.119744	1.08654	1.29451	LEGKIEILAS(1)RPLINDES(1)PNFLK	S	101	GKIEILASRPLINDESPNFLKQDSVKSILER	Q8NCX0-2	101	X;X;X;X;X;X;X;Phospho (STY);X;X;X;X;Deamidation (NQ);X;X;Phospho (STY);X;X;X;X;X;X;X;X;X;X;X;X;X;X;X	UID2373	4			___2	+		12 hr_MLR	1	0.0619908	40.012	14.604	40.012	1.7446	389370000	13.4061	13.4975	13.3776	14.4545	13.9915	14.2742	13.7151	13.4402	13.4851
Q8WYP5	Q8WYP5	AHCTF1	Protein ELYS	2.31599	0.81149	1.75502	7.34709	1.89768	1.08852	2.12656	6.65332	AVKEERS(1)PK	S	1996	NPSEDVGSKAVKEERSPKKKEAPSIRRRSTR	Q8WYP5;Q8WYP5-3;Q8WYP5-2	1996;2005;2031	X;X;X;X;X;X;X;X;X;X;X;X;X;X;X;Phospho (STY);X;X;X;X;X;X;X;X;X;X;X;X;X;X;X	UID778	4			___1	+	+	12 hr_MLR;48 hr_MLR	1	0.00581388	78.096	34.468	78.096	-0.56631	33949000	12.2244	12.2668	12.093	13.096	12.8119	13.1109	13.5343	13.0002	13.3153
Q9Y4P1	Q9Y4P1	ATG4B	Cysteine protease ATG4B	2.36408	0.807485	1.75016	6.7649	1.29952	0.351946	1.27628	2.96441	FFDS(1)EDEDFEILSL	S	383	SLDSSDVERLERFFDSEDEDFEILSL_____	Q9Y4P1;Q9Y4P1-4	383;321	X;X;X;X;X;X;X;X;X;X;X;X;X;X;X;Phospho (STY);X;X;X;X;X;X;X;X;X;X;X;X;X;X;X	UID1098	2			___1	+		12 hr_MLR	1	2.15777e-09	186.46	133.46	181.66	0.5577	22595000	11.4789	11.3738	11.2552	12.3768	12.0619	12.0916	11.745	11.538	11.8806
Q05519-2	Q05519-2	SRSF11	Serine/arginine-rich splicing factor 11	2.3053	0.80683	1.74936	6.13351	1.45433	0.374542	1.29643	3.17029	ESKVNGDDHHEEDMDMS(1)D	S	482	SKVNGDDHHEEDMDMSD______________	Q05519-2;Q05519	482;483	X;X;X;Deamidation (NQ);X;X;X;X;X;X;X;X;Oxidation (M);X;Oxidation (M);Phospho (STY);X;X;X;X;X;X;X;X;X;X;X;X;X;X;X	UID401	4			___1	+	+	12 hr_MLR;48 hr_MLR	1	5.38427e-05	103.26	99.659	103.26	-0.30534	53291000	11.8774	12.0132	11.7487	12.6502	12.5219	12.8876	12.4068	12.0948	12.2612
P28715	P28715	ERCC5	DNA repair protein complementing XP-G cells	1.7515	0.806697	1.7492	4.25697	1.2492	0.573462	1.48809	2.66774	NAPAAVDEGS(0.001)IS(0.999)PR	S	384	ARGRNAPAAVDEGSISPRTLSAIKRALDDDE	P28715	384	X;X;X;X;X;X;X;X;X;X;X;X;X;X;X;Phospho (STY);X;X;X;X;X;X;X;X;X;X;X;X;X;X;X	UID237	2			___1	+		12 hr_MLR	0.999311	0.00143152	134.25	108.63	134.25	0.47832	21948000	11.1335	11.6728	11.3195	12.3435	11.9867	12.2156	12.2387	11.7812	11.8262
Q9UQ35	Q9UQ35	SRRM2	Serine/arginine repetitive matrix protein 2	1.68745	0.805467	1.74771	4.36086	1.19973	0.697712	1.62193	3.05671	SCFES(0.083)S(0.917)PDPELK	S	876	NEQSVTPQRRSCFESSPDPELKSRTPSRHSC	Q9UQ35;Q9UQ35-2	876;876	X;X;X;X;X;X;X;X;X;X;X;X;X;X;X;Phospho (STY);X;X;X;X;X;X;X;X;X;X;X;X;X;X;X	UID1060	2			___1	+		12 hr_MLR	0.916624	0.0014356	136.53	103.8	136.53	-0.19666	77650000	13.1806	13.0083	12.8713	14.1208	13.5641	13.7916	14.1253	13.426	13.602
Q641Q2	Q641Q2	FAM21A;FAM21B	WASH complex subunit FAM21A;WASH complex subunit FAM21B	2.36471	0.80291	1.74462	8.12567	0.963295	0.389238	1.3097	2.52858	GLFS(1)DEEDSEDLFSSQSASK	S	539	NLKPSSETKTQKGLFSDEEDSEDLFSSQSAS	Q641Q2;Q5SNT6;Q641Q2-2	539;451;539	X;X;X;X;X;X;X;X;X;X;X;X;X;X;X;Phospho (STY);X;X;X;X;X;X;X;X;X;X;X;X;X;X;X	UID594	3			___1	+		12 hr_MLR	1	8.3101e-16	199.29	180.46	199.29	-0.068045	136400000	13.5552	13.6325	13.4813	14.4681	14.1836	14.4261	14.2281	13.73	13.8786
Q12982	Q12982	BNIP2	BCL2/adenovirus E1B 19 kDa protein-interacting protein 2	1.52312	0.802087	1.74362	4.69575	1.00013	0.366542	1.28926	2.53403	KGS(0.796)IT(0.203)EYTAAEEK	S	114	DDLPKPKTTEVIRKGSITEYTAAEEKEDGRR	Q12982;Q12982-2	114;176	X;X;X;X;X;X;X;X;X;X;X;X;X;X;X;Phospho (STY);X;X;X;X;X;X;X;X;X;X;X;X;X;X;X	UID451	3			___1	+		12 hr_MLR	0.796335	0.000349815	104.44	76.468	104.44	0.16991	129880000	11.7953	11.9029	11.7291	12.8813	12.3177	12.6345	12.4466	12.0367	12.0436
Q9NZN5-2	Q9NZN5-2	ARHGEF12	Rho guanine nucleotide exchange factor 12	1.76288	0.798142	1.73886	6.01716	0.946833	0.41758	1.33569	2.53965	VT(0.002)EHGT(0.998)PKPFR	T	717	VQEEECEVERVTEHGTPKPFRKFDSVAFGES	Q9NZN5-2;Q9NZN5	717;736	X;X;X;X;X;X;X;X;X;X;X;X;X;X;X;Phospho (STY);X;X;X;X;X;X;X;X;X;X;X;X;X;X;X	UID1488	4			___1	+		12 hr_MLR	0.997897	0.00359113	83.243	62.58	83.243	0.050984	42068000	12.8286	12.7735	12.6935	13.7947	13.3581	13.5372	13.4733	12.9227	13.1523
P51608-2	P51608-2	MECP2	Methyl-CpG-binding protein 2	1.79718	0.7967	1.73712	5.07611	1.05388	0.357985	1.28163	2.46586	AETSEGSGSAPAVPEAS(0.011)AS(0.989)PK	S	92	SEGSGSAPAVPEASASPKQRRSIIRDRGPMY	P51608-2;P51608	92;80	X;X;X;X;X;X;X;X;X;X;X;X;X;X;X;Phospho (STY);X;X;X;X;X;X;X;X;X;X;X;X;X;X;X	UID327	4			___1	+		12 hr_MLR	0.988912	4.14986e-33	243.37	221.92	145.83	0.073592	695420000	13.7464	13.7082	13.9316	14.8302	14.3422	14.6039	14.3807	13.9388	14.1407
P33316-2	P33316-2	DUT	Deoxyuridine 5'-triphosphate nucleotidohydrolase, mitochondrial	2.90722	0.794	1.73388	8.15338	2.55208	2.54297	5.82788	12.2935	PCSEETPAIS(0.995)PS(0.004)KR	S	11	_____MPCSEETPAISPSKRARPAEVGGMQL	P33316-2	11	X;X;X;X;X;X;X;X;X;X;X;X;X;X;X;Phospho (STY);X;X;X;X;X;X;X;X;X;X;X;X;X;X;X	UID255	3			___1	+	+	12 hr_MLR;48 hr_MLR	0.995128	8.98105e-05	124.07	106.99	102.58	0.058594	239370000	12.3102	12.507	12.2985	13.2712	13.0332	13.1934	15.2733	14.6004	14.8709
P15498-2	P15498-2	VAV1	Proto-oncogene vav	2.19976	0.792601	1.73219	7.37597	1.96784	0.626126	1.54341	5.95685	EALGT(0.998)PGAANLY(0.002)QVFIK	T	228	RVHTHFLKEMKEALGTPGAANLYQVFIKYKE	P15498-2;P15498	228;260	X;X;X;X;X;X;X;X;X;X;X;X;X;X;X;Phospho (STY);X;X;X;X;Deamidation (NQ);X;X;X;X;X;X;X;X;X;X	UID1190	3			___1	+	+	12 hr_MLR;48 hr_MLR	0.998377	0.0470002	47.545	20.049	47.545	-4.4697	205200000	12.6056	12.7473	12.6184	13.5585	13.2552	13.5354	13.4622	13.1392	13.2483
Q9NYF8-2;Q9NYF8-3	Q9NYF8-2	BCLAF1	Bcl-2-associated transcription factor 1	1.37521	0.792395	1.73195	4.43693	1.41296	0.772646	1.7084	4.60028	AEGEWEDQEALDYFS(1)DKESGK	S	383	RAEGEWEDQEALDYFSDKESGKQKFNDSEGD	Q9NYF8-2;Q9NYF8;Q9NYF8-3	383;385;383	X;X;X;X;X;X;X;X;X;X;X;X;X;X;X;Phospho (STY);X;X;X;X;X;X;X;X;X;X;X;X;X;X;X	UID967	3			___1	+		12 hr_MLR	0.999993	2.64137e-18	190.6	165.1	190.6	0.35146	1079200000	14.8274	14.809	14.7256	15.9302	15.3798	15.4292	15.8558	15.2854	15.5387
Q9NTI5-2	Q9NTI5-2	PDS5B	Sister chromatid cohesion protein PDS5 homolog B	2.2671	0.791947	1.73141	7.19925	1.24271	0.369377	1.2918	3.09568	AES(0.999)PES(0.001)SAIESTQSTPQK	S	1358	SKQHRVSRRAQQRAESPESSAIESTQSTPQK	Q9NTI5-2;Q9NTI5	1358;1358	X;X;X;X;X;X;X;X;X;X;X;X;X;X;X;Phospho (STY);X;X;X;X;X;X;X;X;X;X;X;X;X;X;X	UID949	3			___1	+		12 hr_MLR	0.998844	7.81099e-05	150.59	117.36	120.15	-0.28806	373410000	14.2149	14.1802	14.0475	15.1055	14.768	14.9449	14.7209	14.3541	14.4757
Q13439-5	Q13439-5	GOLGA4	Golgin subfamily A member 4	1.22909	0.790972	1.73024	2.79357	0.977485	0.396115	1.31596	2.21689	VPS(0.068)VES(0.932)LFR	S	96	QSFAQKLQLRVPSVESLFRSPIKESLFRSSS	Q13439-5;Q13439-3;Q13439-4;Q13439	96;74;74;74	X;X;X;X;X;X;X;X;X;X;X;X;X;X;X;Phospho (STY);X;X;X;X;X;X;X;X;X;X;X;X;X;X;X	UID476	2			___1	+		12 hr_MLR	0.931629	0.0288963	131.62	86.455	131.62	0.33972	43525000	10.9583	10.7698	10.4358	11.9849	11.2218	11.33	11.2991	11.0582	10.9948
P62070	P62070	RRAS2	Ras-related protein R-Ras2	1.6992	0.789451	1.72842	4.62771	0.684218	0.24245	1.183	1.58149	KFQEQECPPS(0.966)PEPT(0.034)RK	S	186	LVRVIRKFQEQECPPSPEPTRKEKDKKGCHC	P62070;P62070-4;P62070-3;P62070-2	186;192;151;109	X;X;X;X;X;X;X;X;X;X;X;X;X;X;X;Phospho (STY);X;X;X;X;X;X;X;X;X;X;X;X;X;X;X	UID354	4			___1	+		12 hr_MLR	0.966499	0.0661068	42.813	14.268	42.813	0.0048779	43771000	12.3969	12.4488	12.1995	13.2956	12.8324	13.2855	12.8036	12.3457	12.6232
Q86VI1	Q86VI1	EXOC3L1	Exocyst complex component 3-like protein	1.36269	0.789344	1.72829	3.86847	1.07583	0.664114	1.58459	2.89438	LGQY(1)RS(1)REVQR	S	55	IFYRPEQLARLGQYRSREVQRTCSLESRLKS	Q86VI1	55	X;X;X;X;X;X;X;X;X;X;X;X;Deamidation (NQ);Phospho (STY);X;Phospho (STY);X;X;X;X;X;X;X;X;X;X;X;X;X;X;X	UID2307	3			___2	+		12 hr_MLR	1	0.0524541	48.44	30.853	48.44	1.5826	997090000	9.19832	9.42284	9.33947	10.3376	9.72532	10.2657	10.3015	9.5619	10.0896
Q86VI1	Q86VI1	EXOC3L1	Exocyst complex component 3-like protein	1.36269	0.789344	1.72829	3.86847	1.07583	0.664114	1.58459	2.89438	LGQY(1)RS(1)REVQR	Y	53	SGIFYRPEQLARLGQYRSREVQRTCSLESRL	Q86VI1	53	X;X;X;X;X;X;X;X;X;X;X;X;X;X;Deamidation (NQ);Phospho (STY);X;Phospho (STY);X;X;X;X;X;X;X;X;X;X;X;X;X	UID3245	3			___2	+		12 hr_MLR	1	0.0524541	48.44	30.853	48.44	1.5826	997090000	9.19832	9.42284	9.33947	10.3376	9.72532	10.2657	10.3015	9.5619	10.0896
Q9H7N4	Q9H7N4	SCAF1	Splicing factor, arginine/serine-rich 19	1.21945	0.788807	1.72764	2.83475	0.549209	0.331993	1.25875	1.27424	FDIYDPFHPTDEAY(0.001)S(0.998)PPPAPEQK	S	239	RFDIYDPFHPTDEAYSPPPAPEQKYDPFEPT	Q9H7N4	239	X;X;X;X;X;X;X;X;X;X;X;X;X;X;X;Phospho (STY);X;X;X;X;X;X;X;X;X;X;X;X;X;X;X	UID903	3			___1	+		12 hr_MLR	0.998115	1.66526e-05	133.62	117.97	133.62	-0.65922	30533000	10.782	11.1714	10.7208	12.0697	11.243	11.7279	11.6276	10.8751	11.1675
Q13017-2	Q13017-2	ARHGAP5	Rho GTPase-activating protein 5	1.98669	0.788342	1.72709	5.06272	1.58004	0.437756	1.3545	3.45018	GGIDNPAIT(0.159)S(0.841)DQELDDKK	S	1218	PVETWKGGIDNPAITSDQELDDKKMKKKTHK	Q13017-2;Q13017	1218;1218	X;X;X;X;X;X;X;X;X;X;X;X;X;X;X;Phospho (STY);X;X;X;X;X;X;X;X;X;X;X;X;X;X;X	UID452	4			___1	+	+	12 hr_MLR;48 hr_MLR	0.841033	0.000114921	105.06	82.844	96.718	-1.068	106080000	12.6431	12.6192	12.3735	13.4471	13.0749	13.4789	13.1571	12.8386	12.9533
O94874	O94874	UFL1	E3 UFM1-protein ligase 1	3.22675	0.78703	1.72552	11.427	1.10663	0.448019	1.36417	2.84496	KDDDS(0.998)DDES(0.002)QSSHTGK	S	458	YKIKKVKKKGRKDDDSDDESQSSHTGKKKPE	O94874;O94874-2;O94874-3	458;393;458	X;X;X;X;X;X;X;X;X;X;X;X;X;X;X;Phospho (STY);X;X;X;X;X;X;X;X;X;X;X;X;X;X;X	UID100	3			___1	+		12 hr_MLR	0.997928	3.39732e-22	213.72	178.55	213.72	0.0018645	64759000	13.6327	13.49	13.4462	14.3854	14.2509	14.2936	14.2606	13.7819	13.8704
Q15149;Q15149-2;Q15149-3;Q15149-4;Q15149-8	Q15149	PLEC	Plectin	2.45718	0.786937	1.72541	7.38466	1.05894	0.417194	1.33533	2.68658	S(0.027)S(0.027)S(0.94)VGS(0.004)S(0.002)SSYPISPAVSR	S	4386	DMLSGNAGGFRSRSSSVGSSSSYPISPAVSR	Q15149;Q15149-7;Q15149-9;Q15149-5;Q15149-6;Q15149-2;Q15149-3;Q15149-4;Q15149-8	4386;4217;4235;4249;4253;4276;4272;4249;4227	X;Oxidation (M);X;X;X;Deamidation (NQ);X;X;X;X;X;X;X;X;X;Phospho (STY);X;X;X;X;X;X;X;X;X;X;X;X;X;X;X	UID525	2			___1	+		12 hr_MLR	0.9404	4.01905e-06	162	136.35	136.35	-0.13951	78705000	12.9371	12.787	12.754	13.7191	13.4331	13.6868	13.5297	13.0642	13.1359
P43243	P43243	MATR3	Matrin-3	2.15562	0.786765	1.7252	6.03616	0.687996	0.213634	1.15961	1.58667	SYS(1)PDGKESPSDKK	S	598	GIDLLKKDKSRKRSYSPDGKESPSDKKSKTD	P43243;P43243-2	598;310	X;X;X;X;X;X;X;X;X;X;X;X;X;X;X;Phospho (STY);X;X;X;X;X;Phospho (STY);X;X;X;X;X;X;X;X;X	UID281	3			___1	+		12 hr_MLR	0.999944	7.25115e-07	154.82	120.73	154.82	0.32726	4436500000	15.5498	15.5776	15.3632	16.3856	16.0607	16.4046	15.9172	15.5137	15.7007
P35580;P35580-2;P35580-5	P35580	MYH10	Myosin-10	2.7643	0.782734	1.72039	7.91408	0.991136	0.272212	1.20766	2.26226	QLHLEGASLELS(0.999)DDDT(0.001)ESK	S	1956	SGRRQLHLEGASLELSDDDTESKTSDVNETQ	P35580;P35580-3;P35580-2;P35580-4;P35580-5	1956;1977;1972;1987;1965	X;X;X;X;X;X;X;X;X;X;X;X;X;X;X;Phospho (STY);X;X;X;X;X;X;X;X;X;X;X;X;X;X;X	UID262	3			___1	+		12 hr_MLR	0.99912	6.32259e-17	146.01	136.07	125.62	-0.49941	441390000	14.1034	14.0615	13.9026	14.9047	14.652	14.8589	14.4914	14.1399	14.2527
Q02880-2	Q02880-2	TOP2B	DNA topoisomerase 2-beta	2.4056	0.782394	1.71998	5.9908	1.71875	0.56814	1.48261	3.86551	KT(0.001)S(0.002)FDQDS(0.997)DVDIFPSDFPTEPPSLPR	S	1576	KTTSKKPKKTSFDQDSDVDIFPSDFPTEPPS	Q02880-2;Q02880	1576;1581	X;X;X;X;X;X;X;X;X;X;X;X;X;X;X;Phospho (STY);X;X;X;X;X;X;X;X;X;X;X;X;X;X;X	UID388	4			___1	+	+	12 hr_MLR;48 hr_MLR	0.997344	7.86506e-10	148.7	134.75	148.7	0.40335	426650000	14.4368	14.4883	14.1829	15.2659	14.9736	15.2156	15.1507	14.768	14.8937
Q8N1G4	Q8N1G4	LRRC47	Leucine-rich repeat-containing protein 47	1.58152	0.778903	1.71583	3.49428	0.593728	0.235769	1.17753	1.35834	YTLENKEEGS(0.015)LS(0.774)DT(0.21)EADAVSGQLPDPTTNPSAGK	S	520	EMKKYTLENKEEGSLSDTEADAVSGQLPDPT	Q8N1G4	520	X;X;X;X;X;X;X;X;X;X;X;X;X;X;X;Phospho (STY);X;X;X;X;X;X;X;X;X;X;X;X;X;X;X	UID700	4			___1	+		12 hr_MLR	0.774321	2.98939e-34	195.81	180.53	195.81	0.11866	82988000	11.8254	12.126	11.6325	12.8859	12.3126	12.7223	12.2868	11.9631	12.0414
P00558;P00558-2	P00558	PGK1	Phosphoglycerate kinase 1	2.25925	0.77448	1.71057	5.58861	0.760822	0.229806	1.17268	1.6643	ALES(1)PERPFLAILGGAK	S	203	FLMKKELNYFAKALESPERPFLAILGGAKVA	P00558;P00558-2	203;175	X;X;Oxidation (M);X;X;X;X;X;X;X;X;X;X;X;X;Phospho (STY);X;X;X;X;X;X;X;X;X;X;X;X;X;X;X	UID120	3			___1	+		12 hr_MLR	1	0.00948876	83.213	71.599	83.213	-0.25756	254040000	12.8253	12.7925	12.5437	13.5847	13.2832	13.617	13.1325	12.7666	12.9519
Q7L4I2	Q7L4I2	RSRC2	Arginine/serine-rich coiled-coil protein 2	2.07321	0.772668	1.70843	4.95376	0.371939	0.25162	1.19054	0.925633	EQSEVSVS(1)PR	S	32	SPDRDKKKEQSEVSVSPRASKHHYSRSRSRS	Q7L4I2	32	X;X;X;X;X;X;X;X;X;X;X;X;X;X;X;Phospho (STY);X;X;X;X;X;X;X;X;X;X;X;X;X;X;X	UID634	2			___1	+		12 hr_MLR	0.999533	0.00825989	114.87	55.715	114.87	-0.3948	25001000	11.4189	11.6676	11.2544	12.4125	12.1658	12.0806	12.0471	11.2288	11.8198
Q15788-2	Q15788-2	NCOA1	Nuclear receptor coactivator 1	2.08822	0.772452	1.70817	6.03798	1.57475	0.414625	1.33295	3.70304	LLQEGS(0.009)PS(0.009)DIT(0.009)T(0.009)LS(0.963)VEPDKK	S	706	HRLLQEGSPSDITTLSVEPDKKDSASTSVSV	Q15788-2;Q15788-3;Q15788	706;706;706	X;X;X;X;X;X;X;X;X;X;X;X;X;X;X;Phospho (STY);X;X;X;X;X;X;X;X;X;X;X;X;X;X;X	UID544	3			___1	+	+	12 hr_MLR;48 hr_MLR	0.963251	0.0456782	48.288	9.0511	48.288	-0.62806	64116000	13.231	13.3955	13.1944	14.1185	13.8264	14.1934	13.8513	13.528	13.6856
Q13439-5	Q13439-5	GOLGA4	Golgin subfamily A member 4	0.948817	0.770973	1.70642	2.50465	1.25099	0.491906	1.4063	2.946	VPS(0.931)VES(0.069)LFR	S	93	GDTQSFAQKLQLRVPSVESLFRSPIKESLFR	Q13439-5;Q13439-3;Q13439-4;Q13439	93;71;71;71	X;X;X;X;X;X;X;X;X;X;X;X;X;X;X;Phospho (STY);X;X;X;X;X;X;X;X;X;X;X;X;X;X;X	UID475	2			___1				0.931055	0.0516389	113.93	68.558	113.93	0.22441	29092000	10.9216	11.0724	10.786	12.2795	11.3075	11.506	11.6662	11.1639	11.4256
Q96RU3-3	Q96RU3-3	FNBP1	Formin-binding protein 1	2.08253	0.768399	1.70338	6.58717	1.18871	0.482218	1.39689	3.18311	T(0.809)VS(0.181)DNS(0.008)LS(0.001)NSR	T	294	PGDIEFEDYTQPMKRTVSDNSLSNSRGEGKP	Q96RU3-3;Q96RU3-5;Q96RU3-2;Q96RU3;Q96RU3-4	294;294;294;294;294	X;X;X;X;X;X;X;X;X;X;X;X;X;X;X;Phospho (STY);X;X;X;X;X;X;X;X;X;X;X;X;X;X;X	UID1429	2			___1	+		12 hr_MLR	0.809333	0.00218615	117.41	91.671	117.41	0.16132	21182000	11.6983	11.8124	11.8682	12.6422	12.3523	12.6895	12.5444	12.0569	12.2242
Q9Y2K2-3	Q9Y2K2-3	SIK3	Serine/threonine-protein kinase SIK3	1.74584	0.7672	1.70196	6.1712	0.850182	0.26668	1.20304	2.20307	RAS(1)DGGANIQLHAQQLLK	S	493	TLQLLNGMGPLGRRASDGGANIQLHAQQLLK	Q9Y2K2-3;Q9Y2K2-4;Q9Y2K2	493;445;493	X;X;X;X;X;X;X;X;X;X;X;X;X;X;X;Phospho (STY);X;X;X;X;X;X;X;X;X;X;X;X;X;X;X	UID1081	3			___1	+		12 hr_MLR	1	0.0237418	58.324	30.827	58.324	-0.29492	25850000	12.8326	12.791	12.721	13.7118	13.3147	13.6196	13.1921	12.8173	13.1352
P16401	P16401	HIST1H1B	Histone H1.5	2.02234	0.767153	1.70191	4.67571	4.04033	2.57237	5.94784	16.1608	S(0.001)ET(0.001)APAET(0.003)AT(0.005)PAPVEKS(0.991)PAK	S	18	ETAPAETATPAPVEKSPAKKKATKKAAGAGA	P16401	18	X;X;X;X;X;X;X;X;X;X;X;X;X;X;X;Phospho (STY);X;X;X;X;X;X;X;X;X;X;X;X;X;X;X	UID180	2			___1	+	+	12 hr_MLR;48 hr_MLR	0.99117	8.44069e-15	141.6	122.39	141.6	0.5583	459180000	12.2301	12.5662	12.198	13.2183	12.8701	13.2073	15.0721	14.7049	14.9343
Q5T197-2	Q5T197-2	DCST1	DC-STAMP domain-containing protein 1	1.88132	0.765385	1.69982	5.38256	0.0106023	-0.00668589	0.995376	-0.0334055	QAPAS(0.999)RLHLS(0.861)T(0.861)QKMY(0.279)ELK	S	230	SGETAQGREARQAPASRLHLSTQKMYELKTK	Q5T197-2;Q5T197-3;Q5T197	230;205;230	X;X;X;X;X;X;X;X;X;X;X;X;X;X;X;Phospho (STY);X;X;X;X;Phospho (STY);Phospho (STY);X;X;Oxidation (M);X;X;X;X;X;X	UID3863	3			___3	+		12 hr_MLR	0.999496	0.0419946	40.493	11.367	40.493	0.27588	180780000	13.3468	13.1927	13.1326	14.16	13.7409	14.0673	13.5833	12.9477	13.121
Q5T197-2	Q5T197-2	DCST1	DC-STAMP domain-containing protein 1	1.88132	0.765385	1.69982	5.38256	0.0106023	-0.00668589	0.995376	-0.0334055	QAPAS(0.999)RLHLS(0.861)T(0.861)QKMY(0.279)ELK	S	235	QGREARQAPASRLHLSTQKMYELKTKLRCSY	Q5T197-2;Q5T197-3;Q5T197	235;210;235	X;X;X;X;X;X;X;X;X;X;Phospho (STY);X;X;X;X;Phospho (STY);Phospho (STY);X;X;Oxidation (M);X;X;X;X;X;X;X;X;X;X;X	UID3864	3			___3	+		12 hr_MLR	0.860556	0.0419946	40.493	11.367	40.493	0.27588	180780000	13.3468	13.1927	13.1326	14.16	13.7409	14.0673	13.5833	12.9477	13.121
Q5T197-2	Q5T197-2	DCST1	DC-STAMP domain-containing protein 1	1.88132	0.765385	1.69982	5.38256	0.0106023	-0.00668589	0.995376	-0.0334055	QAPAS(0.999)RLHLS(0.861)T(0.861)QKMY(0.279)ELK	T	236	GREARQAPASRLHLSTQKMYELKTKLRCSYV	Q5T197-2;Q5T197-3;Q5T197	236;211;236	X;X;X;X;X;X;X;X;X;Phospho (STY);X;X;X;X;Phospho (STY);Phospho (STY);X;X;Oxidation (M);X;X;X;X;X;X;X;X;X;X;X;X	UID4611	3			___3	+		12 hr_MLR	0.860556	0.0419946	40.493	11.367	40.493	0.27588	180780000	13.3468	13.1927	13.1326	14.16	13.7409	14.0673	13.5833	12.9477	13.121
P52565	P52565	ARHGDIA	Rho GDP-dissociation inhibitor 1	1.81022	0.76356	1.69767	4.20708	0.485915	0.233559	1.17573	1.1428	AEQEPT(1)AEQLAQIAAENEEDEHSVNYKPPAQK	T	7	_________MAEQEPTAEQLAQIAAENEEDE	P52565;P52565-2	7;7	X;X;X;X;X;X;X;X;X;X;X;X;X;X;X;Phospho (STY);X;X;X;X;X;X;X;X;X;X;X;X;X;X;X	UID1238	4			___1	+		12 hr_MLR	1	1.72403e-12	125.12	109.51	125.12	-2.4619	37486000	11.3694	11.7387	11.4608	12.4932	12.0106	12.3558	12.0896	11.5187	11.6612
Q8NC56	Q8NC56	LEMD2	LEM domain-containing protein 2	2.29014	0.762703	1.69667	7.3937	0.106861	0.0454302	1.03199	0.308618	WTKPS(0.001)S(0.008)FS(0.898)DS(0.093)ER	S	499	GEDMLVWRWTKPSSFSDSER___________	Q8NC56;Q8NC56-2	499;197	X;X;X;X;X;X;X;X;X;X;X;X;X;X;X;Phospho (STY);X;X;X;X;X;X;X;X;X;X;X;X;X;X;X	UID726	3			___1	+		12 hr_MLR	0.897905	0.00304256	147.52	125.32	86.005	0.16136	167570000	11.7671	11.9269	11.8143	12.6602	12.4186	12.7177	12.1071	11.6269	11.9106
Q9NYF8-2;Q9NYF8-3	Q9NYF8-2	BCLAF1	Bcl-2-associated transcription factor 1	1.86744	0.761096	1.69478	6.75987	1.16882	0.588156	1.50332	3.44009	ETQS(1)PEQVK	S	494	EDKNSERITVKKETQSPEQVKSEKLKDLFDY	Q9NYF8-2;Q9NYF8;Q9NYF8-3	494;496;494	X;X;X;Deamidation (NQ);X;X;X;X;X;X;X;X;X;X;X;Phospho (STY);X;X;Deamidation (NQ);X;X;X;X;X;X;X;X;X;X;X;Phospho (STY)	UID968	2			___1	+		12 hr_MLR	1	0.000313029	184.44	121.81	184.44	0.30397	1735600000	15.3946	15.4042	15.3025	16.2936	15.9257	16.1653	16.2628	15.6849	15.9181
Q9UNZ2	Q9UNZ2	NSFL1C	NSFL1 cofactor p47	1.79159	0.761031	1.6947	5.76603	0.896652	-0.280047	0.823564	-2.22037	KKS(1)PNELVDDLFK	S	114	SERSGQQIVGPPRKKSPNELVDDLFKGAKEH	Q9UNZ2;Q9UNZ2-5;Q9UNZ2-4	114;116;114	X;X;X;X;X;Deamidation (NQ);Deamidation (NQ);X;X;X;X;X;X;X;X;Phospho (STY);X;X;X;X;X;X;X;X;X;X;X;X;X;X;X	UID1043	4			___1	+		12 hr_MLR	1	2.59923e-05	133.47	105.5	118.31	-0.12346	3231400000	15.9432	15.9855	15.8319	16.8455	16.4387	16.7594	15.8509	15.4448	15.6247
Q09666	Q09666	AHNAK	Neuroblast differentiation-associated protein AHNAK	2.20951	0.760992	1.69466	6.73155	2.13333	1.03785	2.05317	5.69285	LPSGSGAAS(0.79)PT(0.21)GSAVDIR	S	216	SGKTVIRLPSGSGAASPTGSAVDIRAGAISA	Q09666	216	X;X;X;X;X;X;X;X;X;X;X;X;X;X;X;Phospho (STY);X;X;X;X;X;X;X;X;X;X;X;X;X;X;X	UID433	2			___1	+	+	12 hr_MLR;48 hr_MLR	0.789601	6.30719e-21	214.34	166.91	214.34	-0.042659	162890000	13.0185	13.1226	12.7862	13.836	13.6512	13.7232	14.3067	13.7921	13.9421
P51003	P51003	PAPOLA	Poly(A) polymerase alpha	1.81526	0.757431	1.69048	4.9366	0.694025	0.354115	1.2782	1.7084	T(0.002)S(0.003)S(0.978)PHKEES(0.017)PK	S	654	ATKIPTPIVGVKRTSSPHKEESPKKTKTEED	P51003	654	X;X;X;X;X;X;X;X;X;X;X;X;X;X;X;Phospho (STY);X;X;X;X;X;X;X;X;X;X;X;X;X;X;X	UID324	3			___1	+		12 hr_MLR	0.978084	0.00180319	116.19	75.463	116.19	0.21344	16861000	12.4254	12.1753	12.3026	13.325	12.8838	12.9668	13.0329	12.3871	12.5456
P29966	P29966	MARCKS	Myristoylated alanine-rich C-kinase substrate	2.18708	0.756355	1.68922	5.68009	3.49847	1.40848	2.65458	11.9614	AEDGATPSPS(0.001)NET(0.999)PK	T	150	SPKAEDGATPSPSNETPKKKKKRFSFKKSFK	P29966	150	X;X;X;X;X;X;X;X;X;X;X;X;X;X;X;Phospho (STY);X;X;X;X;X;X;X;X;X;X;X;X;X;X;X	UID1210	3			___1	+	+	12 hr_MLR;48 hr_MLR	0.999018	1.26919e-06	169.4	122.91	115.66	0.32768	3705700000	15.0619	14.9317	14.7959	15.6788	15.5015	15.8782	16.4737	16.1698	16.3714
Q8IYR0	Q8IYR0	C6orf165	UPF0704 protein C6orf165	2.08493	0.753861	1.6863	4.87869	0.206036	-0.124505	0.917318	-0.546633	QLGAHLEQLKMT(1)IK	T	307	MMTKQLGAHLEQLKMTIKSKIAVPTSQVFPI	Q8IYR0	307	X;X;X;X;Deamidation (NQ);X;X;X;X;X;X;X;X;X;X;Phospho (STY);X;X;X;X;X;X;X;X;X;X;X;X;X;X;X	UID1372	5			___1	+		12 hr_MLR	1	0.0599582	42.209	16.492	42.209	-3.7583	1753800000	11.7077	11.5254	11.3391	12.4678	12.0799	12.286	11.6637	11.0042	11.5308
Q15287-3	Q15287-3	RNPS1	RNA-binding protein with serine-rich domain 1	2.14192	0.748117	1.6796	6.84717	1.98218	0.723943	1.65169	6.23813	GAT(0.001)KES(0.801)S(0.198)EKDR	S	29	EKSKDRSKDKGATKESSEKDRGRDKTRKRRS	Q15287-3;Q15287-2;Q15287	29;29;52	X;X;X;X;X;X;X;X;X;X;X;X;X;X;X;Phospho (STY);X;X;X;X;X;X;X;X;X;X;X;X;X;X;X	UID528	3			___1	+	+	12 hr_MLR;48 hr_MLR	0.801244	0.00855934	67.234	41.123	67.234	-0.19042	64791000	13.1185	13.0227	12.9546	13.9557	13.6154	13.769	13.9592	13.603	13.7053
P46821	P46821	MAP1B	Microtubule-associated protein 1B;MAP1B heavy chain;MAP1 light chain LC1	2.13239	0.744767	1.6757	5.02563	2.0147	0.772842	1.70863	4.76589	AS(0.01)VS(0.99)PMDEPVPDSESPIEK	S	1378	FEFSDAKDENERASVSPMDEPVPDSESPIEK	P46821	1378	X;X;X;X;X;X;X;X;X;X;X;X;X;X;X;Phospho (STY);X;Oxidation (M);X;X;X;X;X;X;X;X;Phospho (STY);X;X;X;X	UID287	2			___1	+	+	12 hr_MLR;48 hr_MLR	0.989698	3.70543e-08	171.26	145.79	171.26	-0.021481	227070000	14.0496	14.2424	13.8851	14.9618	14.6016	14.8481	15.0645	14.6361	14.795
Q9P2K6	Q9P2K6	KLHL42	Kelch-like protein 42	1.64071	0.744064	1.67489	4.03159	2.77291	1.64049	3.11771	7.52071	QWLY(0.32)LKENT(0.729)S(0.951)K	S	436	YNTVTRQWLYLKENTSKSGLNLTCALHNDGI	Q9P2K6	436	X;X;X;X;X;X;Deamidation (NQ);X;X;X;X;X;X;X;Phospho (STY);Phospho (STY);X;X;X;X;X;X;X;X;X;X;X;X;X;X;X	UID2634	2			___2	+	+	12 hr_MLR;48 hr_MLR	0.9505	0.0658231	58.981	21.3	58.981	0.32763	63010000	12.6509	12.6041	12.1562	13.3753	13.0435	13.2245	14.3919	13.8759	14.0647
Q9BQ39	Q9BQ39	DDX50	ATP-dependent RNA helicase DDX50	1.63055	0.743766	1.67454	3.90241	1.47252	0.681696	1.60402	3.84861	EQKEGAFS(0.829)NFPIS(0.829)EET(0.342)IKLLK	S	140	KLEETLTREQKEGAFSNFPISEETIKLLKGR	Q9BQ39	140	X;X;X;X;X;X;X;X;X;Deamidation (NQ);X;X;X;X;X;Phospho (STY);Deamidation (NQ);X;X;X;Phospho (STY);X;X;X;X;X;X;X;X;X;X	UID2487	4			___2	+	+	12 hr_MLR;48 hr_MLR	0.828974	0.0587727	41.53	9.6125	41.53	-2.9666	1271000000	13.2566	13.0399	12.7065	13.8414	13.5377	13.8553	13.8277	13.5704	13.6499
Q9BQ39	Q9BQ39	DDX50	ATP-dependent RNA helicase DDX50	1.63055	0.743766	1.67454	3.90241	1.47252	0.681696	1.60402	3.84861	EQKEGAFS(0.829)NFPIS(0.829)EET(0.342)IKLLK	S	145	LTREQKEGAFSNFPISEETIKLLKGRGVTYL	Q9BQ39	145	X;X;X;X;Deamidation (NQ);X;X;X;X;X;Phospho (STY);Deamidation (NQ);X;X;X;Phospho (STY);X;X;X;X;X;X;X;X;X;X;X;X;X;X;X	UID2488	4			___2	+	+	12 hr_MLR;48 hr_MLR	0.828974	0.0587727	41.53	9.6125	41.53	-2.9666	1271000000	13.2566	13.0399	12.7065	13.8414	13.5377	13.8553	13.8277	13.5704	13.6499
Q14126	Q14126	DSG2	Desmoglein-2	1.70497	0.743579	1.67432	6.60569	1.88801	1.40309	2.64468	8.43149	AAS(0.013)YT(0.987)EEDENHTAK	T	784	EEFLRNYFTDKAASYTEEDENHTAKDCLLVY	Q14126	784	X;X;X;X;X;X;X;X;X;X;X;X;X;X;X;Phospho (STY);X;X;X;X;X;X;X;X;X;X;X;X;X;X;X	UID1281	3			___1	+	+	12 hr_MLR;48 hr_MLR	0.987144	1.1959e-10	188	166.95	188	-0.56057	32943000	11.4015	11.3604	11.3447	12.3305	11.9648	12.0421	13.0746	12.5044	12.7369
Q66K74-2	Q66K74-2	MAP1S	Microtubule-associated protein 1S;MAP1S heavy chain;MAP1S light chain	1.84135	0.741222	1.67159	4.53191	0.76524	0.239762	1.1808	1.67588	CGEAS(0.918)PPS(0.077)AACGS(0.005)PASQLVATPSLELGPIPAGEEK	S	566	ANGPRSPPSLRCGEASPPSAACGSPASQLVA	Q66K74-2;Q66K74	566;592	X;X;X;X;X;X;X;X;X;X;X;X;X;X;X;Phospho (STY);X;X;X;X;X;X;X;X;X;X;X;X;X;X;X	UID595	4			___1	+		12 hr_MLR	0.91773	0.00500306	63.021	50.874	63.021	-0.65188	30575000	12.0725	12.3228	12.032	13.0349	12.6123	13.0037	12.5926	12.2187	12.3352
O60806	O60806	TBX19	T-box transcription factor TBX19	2.02765	0.740285	1.67051	7.8895	0.336049	-0.129941	0.913869	-0.891202	EVT(1)NEMIVT(1)KNGR	T	58	IILEDAPLWQRFKEVTNEMIVTKNGRRMFPV	O60806	58	X;X;X;X;X;X;X;X;X;X;X;X;X;X;X;Phospho (STY);Deamidation (NQ);X;X;X;X;Phospho (STY);X;Deamidation (NQ);X;X;X;X;X;X;X	UID2791	3			___2	+		12 hr_MLR	1	0.0462216	40.066	15.982	40.066	-3.4807	515550000	12.1221	12.0625	12.0281	12.9171	12.6328	12.8837	12.1359	11.6618	12.0252
O60806	O60806	TBX19	T-box transcription factor TBX19	2.02765	0.740285	1.67051	7.8895	0.336049	-0.129941	0.913869	-0.891202	EVT(1)NEMIVT(1)KNGR	T	64	PLWQRFKEVTNEMIVTKNGRRMFPVLKISVT	O60806	64	X;X;X;X;X;X;X;X;X;Phospho (STY);Deamidation (NQ);X;X;X;X;Phospho (STY);X;Deamidation (NQ);X;X;X;X;X;X;X;X;X;X;X;X;X	UID2792	3			___2	+		12 hr_MLR	1	0.0462216	40.066	15.982	40.066	-3.4807	515550000	12.1221	12.0625	12.0281	12.9171	12.6328	12.8837	12.1359	11.6618	12.0252
P28482	P28482	MAPK1	Mitogen-activated protein kinase 1	2.11837	0.73642	1.66604	6.09347	0.362514	0.145614	1.1062	0.872737	VADPDHDHTGFLT(0.003)EY(0.991)VAT(0.006)R	Y	187	RVADPDHDHTGFLTEYVATRWYRAPEIMLNS	P28482;P28482-2	187;187	X;X;X;X;X;X;X;X;X;X;X;X;X;X;X;Phospho (STY);X;X;X;X;X;X;X;X;X;X;X;Oxidation (M);X;Deamidation (NQ);X	UID1566	4			___1	+		12 hr_MLR	0.990835	4.21777e-05	105.9	89.154	87.16	0.24415	330060000	12.3991	12.6271	12.2669	13.2861	13.117	13.0993	12.7681	12.3298	12.6321
Q8ND76-3	Q8ND76-3	CCNY	Cyclin-Y	2.23478	0.732504	1.66152	5.40379	0.412437	0.129958	1.09426	0.970833	KYS(0.161)S(0.806)CS(0.032)T(0.001)IFLDDSTVSQPNLK	S	46	FINHHPPGQIARKYSSCSTIFLDDSTVSQPN	Q8ND76-3;Q8ND76-2;Q8ND76;CCNY326Mt	46;75;100;112	X;X;X;X;X;X;X;X;X;X;X;X;X;X;X;Phospho (STY);X;X;X;X;X;X;X;X;X;X;X;X;X;X;X	UID732	3			___1	+		12 hr_MLR	0.806345	6.90384e-15	185.7	161.9	185.7	0.33621	34640000	12.3653	12.3945	12.1075	13.1457	12.8231	13.0961	12.5923	12.2531	12.4117
Q14168-6	Q14168-6	MPP2	MAGUK p55 subfamily member 2	1.96904	0.732212	1.66118	4.52834	0.300038	-0.180441	0.882433	-0.762039	T(0.456)Y(0.015)ET(0.543)PPPS(0.983)PGLDPT(0.002)FSNQPVPPDAVR	S	110	THDSVASKTYETPPPSPGLDPTFSNQPVPPD	Q14168-6;Q14168-2;Q14168-3;Q14168;Q14168-4	110;121;138;145;166	X;X;X;X;X;X;X;X;X;X;X;Phospho (STY);X;X;X;Phospho (STY);X;X;X;X;X;X;X;X;X;X;X;X;X;X;X	UID2146	3			___2	+		12 hr_MLR	0.982966	0.000639954	76.823	62.362	76.823	-0.21321	20140000	10.7278	11.0545	10.7224	11.7107	11.3316	11.659	10.9404	10.2456	10.7773
O75015	O75015	FCGR3B;FCGR3A	Low affinity immunoglobulin gamma Fc region receptor III-B;Low affinity immunoglobulin gamma Fc region receptor III-A	1.98704	0.732112	1.66107	4.95256	0.334708	-0.0998389	0.933137	-0.811567	NT(0.002)ALHKVT(0.963)Y(0.034)LQNGK	T	140	HLRCHSWKNTALHKVTYLQNGKDRKYFHHNS	O75015;P08637	140;140	X;X;X;X;X;X;X;X;Deamidation (NQ);X;X;X;X;X;X;Phospho (STY);X;X;Deamidation (NQ);Deamidation (NQ);X;X;X;X;X;X;X;X;X;X;X	UID1152	3			___1	+		12 hr_MLR	0.963398	0.0440126	44.457	26.318	44.457	-1.0904	60129000	12.8353	12.5461	12.6486	13.5975	13.1827	13.4462	12.697	12.4024	12.6311
Q14558	Q14558	PRPSAP1	Phosphoribosyl pyrophosphate synthase-associated protein 1	1.8151	0.731884	1.66081	4.0807	0.478957	0.223389	1.16747	1.11374	LGLAVIHGEAQCT(0.001)ELDMDDGRHS(0.999)PPMVK	S	215	GEAQCTELDMDDGRHSPPMVKNATVHPGLEL	Q14558;Q14558-2	215;244	X;X;X;X;X;X;X;X;X;X;X;X;X;X;X;Phospho (STY);X;X;X;X;X;X;X;X;X;X;X;X;X;X;X	UID506	4			___1	+		12 hr_MLR	0.999275	1.36194e-18	178.28	148.93	178.28	0.14352	86341000	11.8223	11.7984	11.4468	12.6213	12.1718	12.4701	12.2304	11.7269	11.7803
Q8IWA6	Q8IWA6	CCDC60	Coiled-coil domain-containing protein 60	2.15762	0.728817	1.65728	6.38611	0.149513	-0.0729319	0.950704	-0.419831	INKDKS(1)MGQK	S	203	PGGSKSTIKKINKDKSMGQKWEHFITAPKTK	Q8IWA6	203	X;X;X;X;X;X;X;X;X;X;X;Deamidation (NQ);X;X;X;Phospho (STY);X;X;X;X;X;X;X;X;X;X;X;X;X;X;X	UID677	4			___1	+		12 hr_MLR	1	0.0605904	43.512	8.0011	43.512	-0.21072	11932000000	11.9084	11.8153	11.7176	12.7285	12.386	12.5133	12.0314	11.4609	11.7303
Q9HAV4	Q9HAV4	XPO5	Exportin-5	1.92605	0.727695	1.65599	4.84074	1.42024	0.549509	1.46359	3.38005	Y(1)LRAS(1)MT(1)NLVK	S	401	RDPLLLAIIPKYLRASMTNLVKMGFPSKTDS	Q9HAV4	401	X;X;X;X;X;X;X;X;X;X;X;Phospho (STY);X;X;X;Phospho (STY);Oxidation (M);Phospho (STY);X;X;X;X;X;X;X;X;X;X;X;X;X	UID4198	2			___3	+		12 hr_MLR	1	0.0146361	58.433	6.9974	58.433	2.0756	59941000	12.5491	12.5707	12.311	13.3941	12.9681	13.2518	13.2989	12.8369	12.9436
Q9HAV4	Q9HAV4	XPO5	Exportin-5	1.92605	0.727695	1.65599	4.84074	1.42024	0.549509	1.46359	3.38005	Y(1)LRAS(1)MT(1)NLVK	T	403	PLLLAIIPKYLRASMTNLVKMGFPSKTDSPS	Q9HAV4	403	X;X;X;X;X;X;X;X;X;Phospho (STY);X;X;X;Phospho (STY);Oxidation (M);Phospho (STY);X;X;X;X;X;X;X;X;X;X;X;X;X;X;X	UID4753	2			___3	+		12 hr_MLR	1	0.0146361	58.433	6.9974	58.433	2.0756	59941000	12.5491	12.5707	12.311	13.3941	12.9681	13.2518	13.2989	12.8369	12.9436
Q9HAV4	Q9HAV4	XPO5	Exportin-5	1.92605	0.727695	1.65599	4.84074	1.42024	0.549509	1.46359	3.38005	Y(1)LRAS(1)MT(1)NLVK	Y	397	EILSRDPLLLAIIPKYLRASMTNLVKMGFPS	Q9HAV4	397	X;X;X;X;X;X;X;X;X;X;X;X;X;X;X;Phospho (STY);X;X;X;Phospho (STY);Oxidation (M);Phospho (STY);X;X;X;X;X;X;X;X;X	UID4920	2			___3	+		12 hr_MLR	1	0.0146361	58.433	6.9974	58.433	2.0756	59941000	12.5491	12.5707	12.311	13.3941	12.9681	13.2518	13.2989	12.8369	12.9436
Q13188-2	Q13188-2	STK3	Serine/threonine-protein kinase 3;Serine/threonine-protein kinase 3 36kDa subunit;Serine/threonine-protein kinase 3 20kDa subunit	1.53662	0.727441	1.6557	5.16942	1.62825	0.488168	1.40266	5.1068	ELEEEEENS(1)DEDELDSHTMVK	S	344	RHEEQQRELEEEEENSDEDELDSHTMVKTSV	Q13188-2;Q13188	344;316	X;X;X;X;X;X;X;X;X;X;X;X;X;X;X;Phospho (STY);X;X;X;X;X;X;X;X;X;X;X;X;X;X;X	UID459	3			___1	+	+	12 hr_MLR;48 hr_MLR	1	8.86736e-09	163.18	146.04	163.18	0.1806	42285000	11.7421	11.7798	11.676	12.6909	12.2155	12.4738	12.4006	12.111	12.1508
O60282	O60282	KIF5C	Kinesin heavy chain isoform 5C	1.83969	0.726963	1.65515	5.73398	0.159392	0.105332	1.07574	0.433739	ELSQLQELS(1)NHQKKR	S	540	TLTTTQRELSQLQELSNHQKKRATEILNLLL	O60282;O60282-2	540;308	X;X;X;X;X;X;X;X;X;X;X;X;X;X;X;Phospho (STY);X;X;X;X;X;X;X;X;X;X;X;X;X;X;X	UID57	4			___1	+		12 hr_MLR	0.999991	0.0356504	50.305	30.257	50.305	-3.7699	38181000	12.3312	12.454	12.0575	12.9994	13.0956	12.9285	12.5952	11.9608	12.6026
Q9Y4B6-2	Q9Y4B6-2	VPRBP	Protein VPRBP	1.48309	0.726902	1.65508	3.92527	0.070219	0.0591596	1.04186	0.202199	HLPS(0.999)PPT(0.001)LDSIITEYLR	S	999	SQSPAIKKQLDRHLPSPPTLDSIITEYLREQ	Q9Y4B6-2;Q9Y4B6;Q9Y4B6-3	999;1000;551	X;X;X;X;X;X;X;X;X;X;X;X;X;X;X;Phospho (STY);X;X;X;X;X;X;X;X;X;X;X;X;X;X;X	UID1095	3			___1	+		12 hr_MLR	0.999257	0.000646395	129.46	86.253	129.46	0.62498	114350000	10.7564	11.2005	10.6527	11.7207	11.6164	11.4532	11.3592	10.5314	10.8965
Q9UK80-2	Q9UK80-2	USP21	Ubiquitin carboxyl-terminal hydrolase 21	1.98934	0.722374	1.6499	5.0037	0.702713	0.323726	1.25156	1.67395	LGGFPGPPT(0.996)LFS(0.004)IR	T	168	RSTSLRRLGGFPGPPTLFSIRTEPPASHGSF	Q9UK80-2;Q9UK80-3;Q9UK80	168;168;168	X;X;X;X;X;X;X;X;X;X;X;X;X;X;X;Phospho (STY);X;X;X;X;X;X;X;X;X;X;X;X;X;X;X	UID1506	2			___1	+		12 hr_MLR	0.995782	0.0204598	85.29	20.637	85.29	-3.6847	57360000	13.1199	13.0088	12.8394	13.9213	13.5088	13.7052	13.6498	13.0598	13.2297
O95747	O95747	OXSR1	Serine/threonine-protein kinase OSR1	1.86765	0.717353	1.64416	4.75354	1.23851	0.365225	1.28808	2.71939	TEDGGWEWS(1)DDEFDEESEEGK	S	339	SSGRLHKTEDGGWEWSDDEFDEESEEGKAAI	O95747	339	X;X;X;X;X;X;X;X;X;X;X;X;X;X;X;Phospho (STY);X;X;X;X;X;X;X;X;X;X;X;X;X;X;X	UID118	3			___1	+		12 hr_MLR	0.999853	0.00347967	93.966	82.759	93.966	1.0464	38864000	13.1678	13.1523	12.9197	14.0096	13.5678	13.8145	13.6141	13.245	13.4764
O14682-2	O14682-2	ENC1	Ectoderm-neural cortex protein 1	1.95468	0.714017	1.64037	4.56099	1.09482	0.543558	1.45756	2.45914	MCLS(1)NFQTIRK	S	101	HQCTKLYELSWRMCLSNFQTIRKNEDFLQLP	O14682-2;O14682	101;174	X;X;X;X;X;X;X;X;X;X;X;X;Oxidation (M);X;X;Phospho (STY);Deamidation (NQ);X;X;X;X;X;X;X;X;X;X;X;X;X;X	UID20	2			___1	+		12 hr_MLR	0.999808	0.0267899	47.823	20.202	47.823	-3.8733	88435000	12.6967	12.3862	12.3018	13.315	12.9806	13.2311	13.3511	12.7158	12.9485
P20042	P20042	EIF2S2	Eukaryotic translation initiation factor 2 subunit 2	1.63269	0.713609	1.6399	4.49904	1.57692	0.512823	1.42684	3.88295	S(1)GDEMIFDPTMSK	S	2	______________MSGDEMIFDPTMSKKKK	P20042	2	X;X;X;X;X;X;X;X;X;X;X;X;X;X;X;Phospho (STY);X;X;X;Oxidation (M);X;X;X;X;X;Oxidation (M);X;X;X;X;X	UID207	2			___1	+	+	12 hr_MLR;48 hr_MLR	0.999711	0.000454419	49.5	27.869	49.5	0.1079	198490000	13.4789	13.4685	13.2735	14.2935	13.835	14.2332	14.1028	13.7107	13.9459
Q8WX92	Q8WX92	NELFB	Negative elongation factor B	1.88264	0.713272	1.63952	4.25824	1.80042	0.648404	1.56743	4.07183	KPS(1)PAQAAETPALELPLPSVPAPAPL	S	557	SQLGEKLEQLDHRKPSPAQAAETPALELPLP	Q8WX92	557	X;X;X;X;X;X;X;X;X;X;X;X;X;X;X;Phospho (STY);X;X;X;X;X;X;X;X;X;X;X;X;X;X;X	UID773	3			___1	+	+	12 hr_MLR;48 hr_MLR	0.999974	6.90453e-17	177.78	159.01	177.78	0.21683	479040000	11.9681	12.2039	11.7881	12.9045	12.5012	12.6943	12.8319	12.4772	12.5962
O60229	O60229	KALRN	Kalirin	0.930733	0.711409	1.6374	2.54602	2.52548	0.467186	1.38241	7.3075	ALQKRHDDFEEVAQNT(0.997)Y(0.002)TNADK	T	590	ALQKRHDDFEEVAQNTYTNADKLLEAAEQLA	O60229;O60229-2	590;590	X;X;Deamidation (NQ);X;X;X;X;X;X;X;X;X;X;Deamidation (NQ);Deamidation (NQ);Phospho (STY);X;X;Deamidation (NQ);X;X;X;X;X;X;X;X;X;X;X;X	UID1142	3			___1		+	48 hr_MLR	0.997465	0.0315816	42.711	9.0356	42.711	-1.6964	466100000	13.5035	13.5369	13.3644	13.9386	13.8733	14.7271	13.888	13.9121	14.0062
P29966	P29966	MARCKS	Myristoylated alanine-rich C-kinase substrate	1.63589	0.709845	1.63563	5.68765	4.45142	1.38699	2.61532	26.9135	AEDGAT(0.007)PS(0.876)PS(0.116)NET(0.001)PK	S	145	ASSTSSPKAEDGATPSPSNETPKKKKKRFSF	P29966	145	X;X;X;X;X;X;X;X;X;X;X;X;X;X;X;Phospho (STY);X;X;X;X;X;X;X;X;X;X;X;X;X;X;X	UID243	2			___1	+	+	12 hr_MLR;48 hr_MLR	0.875785	8.72282e-12	181.58	147.62	181.58	0.033013	194330000	10.7712	10.7656	10.8543	11.317	11.4707	11.733	12.2676	12.1261	12.1584
P18887	P18887	XRCC1	DNA repair protein XRCC1	1.63467	0.708893	1.63455	4.67869	2.29722	1.04372	2.06154	6.0873	TKPTQAAGPS(0.036)S(0.964)PQKPPTPEETK	S	447	QPQTKTKPTQAAGPSSPQKPPTPEETKAASP	P18887	447	X;X;X;X;X;X;X;X;X;X;X;X;X;X;X;Phospho (STY);X;X;X;X;X;X;X;X;X;X;X;X;X;X;X	UID205	4			___1	+	+	12 hr_MLR;48 hr_MLR	0.964345	3.38124e-06	129.24	115.23	129.24	-0.19592	69889000	11.6341	11.5627	11.1848	12.2263	12.0507	12.2312	12.6862	12.3421	12.4844
Q9NV70-2	Q9NV70-2	EXOC1	Exocyst complex component 1	2.95484	0.706252	1.63156	9.12864	1.28459	0.340197	1.26593	2.94656	LTGSTS(0.073)S(0.926)LNK	S	458	FGLHGSSGKLTGSTSSLNKLSVQSSGNRRSQ	Q9NV70-2;Q9NV70	458;473	X;X;X;X;X;X;X;X;X;X;X;X;X;X;X;Phospho (STY);X;X;X;X;X;X;X;X;X;X;X;X;X;X;X	UID954	2			___1	+		12 hr_MLR	0.925926	0.0106901	122.74	72.699	122.74	0.65904	24600000	12.7824	12.7856	12.5989	13.4562	13.3375	13.4919	13.2338	12.8959	13.0576
Q9UEW8-2	Q9UEW8-2	STK39	STE20/SPS1-related proline-alanine-rich protein kinase	1.53096	0.706219	1.63152	3.71656	0.990014	0.255229	1.19353	2.24111	TEDGDWEWS(1)DDEMDEKSEEGK	S	366	SSGHLHKTEDGDWEWSDDEMDEKSEEGKAAF	Q9UEW8-2;Q9UEW8	366;385	X;X;X;X;X;X;X;X;X;X;X;X;X;X;X;Phospho (STY);X;X;X;Oxidation (M);X;X;X;X;X;X;X;X;X;X;X	UID994	3			___1	+		12 hr_MLR	1	4.27138e-14	174.47	155.91	146.5	0.24205	504060000	15.1539	15.3341	14.998	16.0698	15.5448	15.99	15.5186	15.3125	15.4206
P42167;P42167-2	P42167	TMPO	Lamina-associated polypeptide 2, isoforms beta/gamma;Thymopoietin;Thymopentin	1.75045	0.705856	1.63111	4.99036	0.825137	0.291135	1.2236	1.98217	QNGSNDSDRYS(1)DNEEDSKIELK	S	184	AENTRQNGSNDSDRYSDNEEDSKIELKLEKR	P42167;P42167-3;P42167-2	184;184;184	X;X;X;X;X;Deamidation (NQ);X;X;X;Deamidation (NQ);X;X;X;X;X;Phospho (STY);X;Deamidation (NQ);X;X;X;X;X;X;X;X;X;X;X;X;X	UID278	4			___1	+		12 hr_MLR	0.99967	4.46547e-06	132.69	113.97	132.69	0.1456	424590000	14.1444	14.2398	14.0331	15.0312	14.5992	14.9044	14.6688	14.2045	14.4175
P04075	P04075	ALDOA	Fructose-bisphosphate aldolase A	1.47755	0.704258	1.62931	4.35476	0.629926	-0.276141	0.825797	-1.58096	GILAADEST(0.001)GS(0.999)IAK	S	39	VAPGKGILAADESTGSIAKRLQSIGTENTEE	P04075;P04075-2	39;93	X;X;X;X;X;X;X;X;X;X;X;X;X;X;X;Phospho (STY);X;X;X;X;X;X;X;X;X;X;X;Deamidation (NQ);X;X;X	UID135	2			___1	+		12 hr_MLR	0.999404	3.32534e-22	233.24	166.74	224.05	0.31633	46316000	12.4483	12.3391	12.2692	13.3105	12.7814	13.0775	12.3899	11.8216	12.0167
Q15477	Q15477	SKIV2L	Helicase SKI2W	1.46554	0.702789	1.62765	4.27625	1.15444	0.287083	1.22017	2.67555	AS(0.086)S(0.914)LEDLVLK	S	256	TVSASPCSAPLARASSLEDLVLKEASTAVST	Q15477	256	X;X;X;X;X;X;X;X;X;X;X;X;X;X;X;Phospho (STY);X;X;X;X;X;X;X;X;X;X;X;X;X;X;X	UID536	3			___1	+		12 hr_MLR	0.914498	0.00445191	123.67	64.995	123.67	-0.4536	37813000	12.5251	12.7112	12.6296	13.5636	13.0334	13.3773	13.0451	12.7317	12.9504
Q96TA1-2	Q96TA1-2	FAM129B	Niban-like protein 1	1.88218	0.702646	1.62749	4.72199	1.35142	0.405001	1.32409	2.98712	GLLAQGLRPES(1)PPPAGPLLNGAPAGESPQPK	S	652	VTEIRGLLAQGLRPESPPPAGPLLNGAPAGE	Q96TA1-2;Q96TA1	652;665	X;X;X;X;X;X;X;X;X;Deamidation (NQ);X;X;X;X;X;Phospho (STY);X;X;X;X;X;X;X;X;Deamidation (NQ);X;X;X;X;X;X	UID832	4			___1	+		12 hr_MLR	1	3.90818e-06	96.875	82.282	96.875	0.92965	272700000	14.6644	14.724	14.4557	15.4658	15.0698	15.4165	15.2178	14.8441	14.9973
P25788-2	P25788-2	PSMA3	Proteasome subunit alpha type-3	1.73975	0.701801	1.62653	6.37321	1.10528	0.496205	1.4105	3.22417	ESLKEEDES(1)DDDNM	S	243	EAEKYAKESLKEEDESDDDNM__________	P25788-2;P25788	243;250	X;X;X;X;X;X;X;X;X;X;X;X;X;X;X;Phospho (STY);X;X;X;X;Oxidation (M);X;X;X;X;X;X;X;X;X;X	UID228	3			___1	+		12 hr_MLR	1	0.000519493	121.24	109.32	103.61	-0.44668	1755700000	15.6506	15.6769	15.5917	16.5153	16.1459	16.3633	16.404	15.8784	16.1253
Q5VZL5-2	Q5VZL5-2	ZMYM4	Zinc finger MYM-type protein 4	1.70111	0.701444	1.62613	3.92464	1.72882	0.822767	1.7688	3.84958	CGGVEQASS(0.015)S(0.985)PR	S	1152	EQGDLKCGGVEQASSSPRSDPLGSTQDHALS	Q5VZL5-2;Q5VZL5-4;Q5VZL5;Q5VZL5-3	1152;1209;1241;917	X;X;X;X;X;X;X;X;X;X;X;X;X;X;X;Phospho (STY);X;X;X;X;X;X;X;X;X;X;X;X;X;X;X	UID589	2			___1	+	+	12 hr_MLR;48 hr_MLR	0.984591	0.00912052	116.24	64.476	116.24	0.32576	7970900	10.6036	10.7703	10.2825	11.3583	11.0396	11.3629	11.6922	11.2234	11.2091
Q9UQ35	Q9UQ35	SRRM2	Serine/arginine repetitive matrix protein 2	1.72302	0.699552	1.624	4.53858	1.67389	0.657609	1.57747	4.32249	QS(0.001)HS(0.019)ES(0.98)PSLQSK	S	1083	RSDTSSPEVRQSHSESPSLQSKSQTSPKGGR	Q9UQ35;Q9UQ35-2	1083;1083	X;X;X;X;X;X;X;X;X;X;X;X;X;X;X;Phospho (STY);X;X;X;X;X;X;X;X;X;X;X;X;X;X;X	UID1058	3			___1	+	+	12 hr_MLR;48 hr_MLR	0.980134	3.70508e-11	210.07	163.91	112.63	-0.058636	277160000	13.919	13.8491	13.6724	14.7229	14.2595	14.5568	14.7288	14.2832	14.4015
P52948-6	P52948-6	NUP98	Nuclear pore complex protein Nup98-Nup96;Nuclear pore complex protein Nup98;Nuclear pore complex protein Nup96	1.98033	0.69837	1.62267	5.17641	1.28999	0.33412	1.26061	2.82717	YGLQDS(1)DEEEEEHPSK	S	888	WVFKVSHFSKYGLQDSDEEEEEHPSKTSTKK	P52948-6;P52948-5;P52948;P52948-2;P52948-4;P52948-3	888;871;888;871;871;888	X;X;X;X;X;X;X;X;X;X;X;X;X;X;X;Phospho (STY);X;X;X;X;X;X;X;X;X;X;X;X;X;X;X	UID338	3			___1	+		12 hr_MLR	0.999988	0.0145516	91.725	72.176	91.725	0.58672	28061000	11.9259	11.9397	11.7178	12.7441	12.3506	12.5837	12.3825	12.0896	12.1136
Q8N8S7-3	Q8N8S7-3	ENAH	Protein enabled homolog	1.57051	0.688809	1.61195	5.60538	1.30876	0.816593	1.76124	4.25366	ASS(0.002)T(0.01)S(0.092)T(0.891)PEPT(0.005)R	T	452	GEDSEPVTSKASSTSTPEPTRKPWERTNTMN	Q8N8S7-3;Q8N8S7-2;Q8N8S7	452;489;489	X;X;X;X;X;X;X;X;X;X;X;X;X;X;X;Phospho (STY);X;X;X;X;X;X;X;X;X;X;X;X;X;X;X	UID1379	2			___1	+		12 hr_MLR	0.890615	0.00557829	107.45	83.604	107.45	0.2621	6582200	10.5686	10.4993	10.5423	11.3376	10.9833	11.3557	11.6598	11.0029	11.3973
P51858	P51858	HDGF	Hepatoma-derived growth factor	1.6974	0.686994	1.60993	6.81918	0.804099	0.352559	1.27682	2.20977	AGDLLEDS(1)PKRPK	S	165	EKGALKRRAGDLLEDSPKRPKEAENPEGEEK	P51858;P51858-2;P51858-3	165;158;181	X;X;X;X;X;X;X;X;X;X;X;X;X;X;X;Phospho (STY);X;X;X;X;X;X;X;X;X;X;X;X;X;X;X	UID331	4			___1	+		12 hr_MLR	1	8.21363e-08	172.57	137.37	88.73	0.25471	7530800000	15.4135	15.4419	15.4209	16.2285	15.9125	16.1963	16.0807	15.5405	15.7128
O75533	O75533	SF3B1	Splicing factor 3B subunit 1	1.99374	0.686757	1.60966	5.03334	1.46124	0.517558	1.43153	3.15264	GSET(0.999)PGATPGSK	T	244	SLRWDETPGRAKGSETPGATPGSKIWDPTPS	O75533	244	X;X;X;X;X;X;X;X;X;X;X;X;X;X;X;Phospho (STY);X;X;X;Phospho (STY);X;X;X;X;X;X;X;X;X;X;X	UID2798	2			___2	+	+	12 hr_MLR;48 hr_MLR	0.999418	0.000173719	147.26	125.27	147.26	0.21441	67492000	11.3065	11.049	10.9232	11.9291	11.7352	11.6746	11.7844	11.3821	11.6648
O75533	O75533	SF3B1	Splicing factor 3B subunit 1	1.99374	0.686757	1.60966	5.03334	1.46124	0.517558	1.43153	3.15264	GS(0.002)ET(0.998)PGAT(0.971)PGS(0.029)K	T	248	DETPGRAKGSETPGATPGSKIWDPTPSHTPA	O75533	248	X;X;X;X;X;X;X;X;X;X;X;Phospho (STY);X;X;X;Phospho (STY);X;X;X;X;X;X;X;X;X;X;X;X;X;X;X	UID2799	2			___2	+	+	12 hr_MLR;48 hr_MLR	0.971201	0.0352091	99.161	74.267	99.161	0.34758	7084200	11.3065	11.049	10.9232	11.9291	11.7352	11.6746	11.7844	11.3821	11.6648
Q5VT06	Q5VT06	CEP350	Centrosome-associated protein 350	1.01932	0.685639	1.60841	2.40262	0.503721	0.351063	1.2755	1.18942	GHHDDS(1)DEEASPEK	S	1648	HRRFNMEKRRGHHDDSDEEASPEKTTLSTAK	Q5VT06	1648	X;X;X;X;X;X;X;X;X;X;X;X;X;X;X;Phospho (STY);X;X;X;X;X;X;X;X;X;X;X;X;X;X;X	UID582	3			___1				1	0.000687533	132.44	115.77	132.44	0.47539	6024100	10.5848	10.1184	9.70745	11.0715	10.6264	10.7696	10.7759	10.2634	10.4246
Q13439-5	Q13439-5	GOLGA4	Golgin subfamily A member 4	1.6272	0.685356	1.6081	4.17728	0.54356	0.194703	1.14449	1.27311	T(0.007)S(0.007)S(0.014)FT(0.973)EQLDEGTPNR	T	43	NSSTPTRMRSRTSSFTEQLDEGTPNRENAST	Q13439-5;Q13439-3;Q13439-4;Q13439	43;43;43;43	X;X;X;X;X;X;X;X;X;X;X;X;X;X;X;Phospho (STY);X;X;X;X;X;X;X;X;X;X;X;X;X;X;X	UID1273	2			___1	+		12 hr_MLR	0.972551	0.000817478	117.99	93.132	117.99	0.14023	18029000	11.4016	11.5581	11.2875	12.3004	11.8211	12.1818	11.873	11.4828	11.4756
P83916	P83916	CBX1	Chromobox protein homolog 1	2.42301	0.684422	1.60706	6.75895	0.778989	0.309043	1.23889	1.9159	ADS(0.895)DS(0.104)EDKGEES(0.002)KPK	S	89	AHETDKSEGGKRKADSDSEDKGEESKPKKKK	P83916	89	X;X;X;X;X;X;X;X;X;X;X;X;X;X;X;Phospho (STY);X;X;X;X;X;X;X;X;X;X;X;X;X;X;X	UID375	3			___1	+		12 hr_MLR	0.894621	0.0439155	58.577	48.413	58.577	-0.41389	27237000	11.7112	11.6086	11.5118	12.3087	12.1443	12.4318	12.2	11.6838	11.875
P07910-2	P07910-2	HNRNPC	Heterogeneous nuclear ribonucleoproteins C1/C2	2.04649	0.682522	1.60494	5.03873	0.896096	0.392372	1.31255	2.12365	NDKS(0.227)EEEQS(0.772)S(0.001)SSVK	S	225	KQAVEMKNDKSEEEQSSSSVKKDETNVKMES	P07910-2;P07910;P07910-4;P07910-3	225;238;182;158	X;X;X;X;X;X;X;X;X;X;X;X;X;X;Deamidation (NQ);Phospho (STY);X;X;X;X;X;X;X;X;X;X;X;X;X;X;X	UID147	2			___1	+		12 hr_MLR	0.772476	4.24218e-25	245.19	179.89	245.19	-0.065948	98777000	13.5354	13.5353	13.293	14.2816	13.9241	14.2056	14.1645	13.6033	13.773
Q16280	Q16280	CNGA2	Cyclic nucleotide-gated olfactory channel	1.47135	0.682049	1.60442	4.13709	0.496209	0.174507	1.12858	1.20863	LLAEY(0.076)T(0.924)GAQQKLK	T	623	METLYTRFGRLLAEYTGAQQKLKQRITVLET	Q16280	623	X;X;X;X;X;X;X;X;X;X;X;X;X;X;X;Phospho (STY);X;X;Deamidation (NQ);Deamidation (NQ);X;X;X;X;X;X;X;X;X;X;X	UID1303	2			___1	+		12 hr_MLR	0.923811	0.0573597	56.205	6.9044	56.205	-3.1822	73711000	13.8251	13.8512	13.6599	14.6572	14.158	14.5671	14.1977	13.7476	13.9144
O43719	O43719	HTATSF1	HIV Tat-specific factor 1	1.68522	0.680629	1.60284	4.73645	1.96098	1.14602	2.21303	6.721	GSEEDS(1)PKKESK	S	498	KESEEGNPVRGSEEDSPKKESKKKTLKNDCE	O43719	498	X;X;X;X;X;X;X;X;X;X;X;X;X;X;X;Phospho (STY);X;X;X;X;X;X;X;X;X;X;X;X;X;X;X	UID48	3			___1	+	+	12 hr_MLR;48 hr_MLR	0.999983	0.000771763	103.39	85.899	103.39	0.26975	223990000	14.1804	14.229	14.0295	15.0494	14.5974	14.8341	15.6048	15.0795	15.1928
Q9GZT9	Q9GZT9	EGLN1	Egl nine homolog 1	1.79496	0.680274	1.60244	5.40929	0.609387	0.20949	1.15628	1.49818	AKPPADPAAAAS(1)PCR	S	125	GKVKAKPPADPAAAASPCRAAAGGQGSAVAA	Q9GZT9;Q9GZT9-2	125;125	X;X;X;X;X;X;X;X;X;X;X;X;X;X;X;Phospho (STY);X;X;X;X;X;X;X;X;X;X;X;X;X;X;X	UID868	3			___1	+		12 hr_MLR	1	0.0200693	81.016	57.029	76.301	-0.22878	115210000	13.0238	13.0893	12.9193	13.8489	13.4658	13.7584	13.446	12.993	13.2217
Q9UNZ2	Q9UNZ2	NSFL1C	NSFL1 cofactor p47	1.55195	0.679009	1.60104	4.29103	0.111891	-0.047842	0.967382	-0.317595	VT(0.03)KS(0.968)PGET(0.002)SKPR	S	140	GAKEHGAVAVERVTKSPGETSKPRPFAGGGY	Q9UNZ2;Q9UNZ2-5;Q9UNZ2-4;Q9UNZ2-6	140;142;140;29	X;X;X;X;X;X;X;X;X;X;X;X;X;X;X;Phospho (STY);X;X;X;X;X;X;X;X;X;X;X;X;X;X;X	UID1044	3			___1	+		12 hr_MLR	0.968009	0.00861644	77.191	51.061	77.191	-0.16612	113920000	12.7101	12.7022	12.5168	13.5746	13.072	13.3195	12.8117	12.3422	12.6317
Q8IYB3-2	Q8IYB3-2	SRRM1	Serine/arginine repetitive matrix protein 1	1.46593	0.678675	1.60067	4.38689	1.44085	0.453808	1.36965	3.85738	KET(1)ES(1)EAEDNLDDLEK	S	872	QEEPVAAPEPKKETESEAEDNLDDLEKHLRE	Q8IYB3-2;Q8IYB3	872;874	X;X;X;X;X;X;X;X;X;X;X;X;X;Phospho (STY);X;Phospho (STY);X;X;X;X;X;X;X;X;X;X;X;X;X;X;X	UID690	3			___1	+		12 hr_MLR	1	5.92349e-21	212.69	148.55	123.36	0.85139	729670000	14.5731	14.5986	14.4464	15.3693	14.9233	15.3616	15.1744	14.8013	15.0039
P46821	P46821	MAP1B	Microtubule-associated protein 1B;MAP1B heavy chain;MAP1 light chain LC1	1.35838	0.67675	1.59853	3.92511	1.57122	1.11881	2.17168	5.23138	ADS(0.982)RES(0.018)LKPAAK	S	541	PTPVVKQTKLKQRADSRESLKPAAKPLPSKS	P46821	541	X;X;X;X;X;X;X;X;X;X;X;X;X;X;X;Phospho (STY);X;X;X;X;X;X;X;X;X;X;X;X;X;X;X	UID286	3			___1	+	+	12 hr_MLR;48 hr_MLR	0.982044	0.0103255	63.894	43.467	55.755	-0.28949	648180000	11.6107	11.4367	11.5632	12.5188	11.9551	12.1669	13.063	12.3835	12.5205
O14874-2	O14874-2	BCKDK	[3-methyl-2-oxobutanoate dehydrogenase [lipoamide]] kinase, mitochondrial	1.99014	0.676676	1.59845	5.3538	0.50257	0.26295	1.19993	1.26321	S(0.021)T(0.016)S(0.016)AT(0.942)DT(0.006)HHVEMAR	T	35	LLGPALALRARSTSATDTHHVEMARERSKTV	O14874-2;O14874-3;O14874	35;35;35	X;X;X;X;X;X;X;X;X;X;X;X;X;X;X;Phospho (STY);X;X;X;X;X;X;X;X;X;X;X;X;X;X;X	UID1120	3			___1	+		12 hr_MLR	0.941779	0.00019271	127.18	104.26	127.18	0.64069	76422000	11.2171	11.2761	11.4342	12.0566	11.7727	12.1281	11.9649	11.3347	11.4166
O75475	O75475	PSIP1	PC4 and SFRS1-interacting protein	1.52859	0.668698	1.58964	3.57858	2.85712	1.14072	2.20491	7.89962	QVETEEAGVVT(0.001)T(0.008)AT(0.043)AS(0.026)VNLKVS(0.922)PK	S	177	AGVVTTATASVNLKVSPKRGRPAATEVKIPK	O75475;O75475-3;O75475-2	177;177;177	X;X;X;X;X;X;X;X;X;X;X;X;X;X;X;Phospho (STY);X;X;X;X;X;X;X;X;X;X;X;X;X;X;X	UID79	4			___1	+	+	12 hr_MLR;48 hr_MLR	0.922009	3.52872e-08	140.35	113.54	140.35	0.40915	44021000	11.6827	11.5273	11.3281	12.3693	11.8714	12.3035	12.8172	12.4674	12.6757
Q6IQ21	Q6IQ21	ZNF770	Zinc finger protein 770	1.58996	0.668586	1.58951	4.60647	0.688663	0.277492	1.21209	1.70787	HQLT(1)HFK	T	674	GKTFRQAPHWKRHQLTHFKERPQGKVVALDS	Q6IQ21	674	X;X;X;X;X;X;X;X;X;X;X;X;X;Deamidation (NQ);X;Phospho (STY);X;X;X;X;X;X;X;X;X;X;X;X;X;X;X	UID1334	3			___1	+		12 hr_MLR	1	0.0665779	69.344	35.266	69.344	2.0215	15349000	12.1251	12.0096	11.9409	12.9508	12.4948	12.6358	12.5616	12.0309	12.3157
O00203	O00203	AP3B1	AP-3 complex subunit beta-1	1.47357	0.668323	1.58922	5.07228	1.66399	0.841113	1.79143	6.32836	EGDELEDNGKNFYES(1)DDDQKEK	S	276	KEGDELEDNGKNFYESDDDQKEKTDKKKKPY	O00203;O00203-3	276;227	X;X;X;X;X;X;X;X;X;X;X;Deamidation (NQ);X;X;X;Phospho (STY);X;X;X;X;X;X;X;X;X;X;X;X;X;X;X	UID11	4			___1	+	+	12 hr_MLR;48 hr_MLR	1	1.24348e-20	206.17	182.06	206.17	0.24026	291700000	13.2877	13.2261	13.2345	14.1388	13.6876	13.9269	14.347	13.9118	14.0129
Q9P2K5-2	Q9P2K5-2	MYEF2	Myelin expression factor 2	2.19542	0.667989	1.58886	5.85277	0.4764	0.198584	1.14757	1.17767	AEVPGAT(0.003)GGDS(0.997)PHLQPAEPPGEPR	S	17	ADANKAEVPGATGGDSPHLQPAEPPGEPRRE	Q9P2K5-2;Q9P2K5;Q9P2K5-4	17;17;17	X;X;X;X;X;X;X;X;X;X;X;X;X;X;X;Phospho (STY);X;X;X;X;X;X;X;X;X;X;X;X;X;X;X	UID989	3			___1	+		12 hr_MLR	0.996635	3.18136e-07	137.11	117.13	137.11	-0.20105	336210000	12.9086	12.8485	12.6948	13.6524	13.3245	13.479	13.2537	12.7217	13.0723
Q9NZL3	Q9NZL3	ZNF224	Zinc finger protein 224	1.51643	0.666788	1.58754	4.83208	1.55445	0.504907	1.41903	4.64903	HSRET(1)PLK	T	622	WSSTRLTHQRRHSRETPLKCEQHGKNIVQNS	Q9NZL3	622	X;X;X;X;X;X;X;X;X;X;X;X;X;X;X;Phospho (STY);X;X;X;X;X;X;X;X;X;X;X;X;X;X;X	UID1487	4			___1	+	+	12 hr_MLR;48 hr_MLR	0.999998	0.048898	61.962	28.7	61.962	1.5803	41143000	13.0002	13.0262	13.1195	13.7899	13.4567	13.8995	13.6935	13.3541	13.613
Q8WUJ3-2	Q8WUJ3-2	CEMIP	Cell migration-inducing and hyaluronan-binding protein	1.23314	0.663474	1.58389	3.9088	0.793891	0.398503	1.31814	1.72077	T(0.001)LLLT(0.324)S(0.324)S(0.324)AT(0.046)VY(0.042)S(0.175)IHIS(0.763)EGGK	S	78	TLLLTSSATVYSIHISEGGKLVIKDHDEPIV	Q8WUJ3-2;Q8WUJ3	78;78	X;X;X;X;Phospho (STY);X;X;X;X;X;X;X;X;X;X;Phospho (STY);X;X;X;X;X;X;X;X;X;X;X;X;X;X;X	UID2412	3			___2	+		12 hr_MLR	0.763486	0.0395621	52.612	19.47	52.612	1.6703	103210000	14.314	14.4945	13.9213	14.9312	14.885	14.9039	14.731	14.3344	14.8599
Q6ZVX7	Q6ZVX7	NCCRP1	F-box only protein 50	1.85178	0.663159	1.58355	5.62822	0.630777	0.192193	1.1425	1.53493	EGHALGGGMEADGPASLQELPPS(1)PR	S	28	GMEADGPASLQELPPSPRSPSPPPSPPPLPS	Q6ZVX7	28	X;Oxidation (M);X;X;X;X;X;X;X;X;X;X;X;X;X;Phospho (STY);X;X;X;X;X;X;X;X;X;X;X;X;X;X;X	UID629	3			___1	+		12 hr_MLR	1	7.16465e-15	174.05	149.77	174.05	0.24281	264510000	13.4378	13.503	13.3401	14.2727	13.8992	14.0984	13.8411	13.4501	13.5663
Q8TF72	Q8TF72	SHROOM3	Protein Shroom3	1.53653	0.657832	1.57771	4.55732	0.308814	-0.133892	0.911369	-0.810144	S(1)T(1)LLIEQRK	S	1929	SEEQLQDYQHFVKMKSTLLIEQRKLDDKIKL	Q8TF72	1929	X;X;X;X;X;X;X;X;X;X;X;X;X;X;X;Phospho (STY);Phospho (STY);X;X;X;X;Deamidation (NQ);X;X;X;X;X;X;X;X;X	UID759	2			___1	+		12 hr_MLR	1	0.00348775	128.57	61.531	68.893	2.6666	15298000000	13.0854	13.0463	12.9247	13.9068	13.4361	13.687	13.1411	12.5965	12.9171
Q8TF72	Q8TF72	SHROOM3	Protein Shroom3	1.53653	0.657832	1.57771	4.55732	0.308814	-0.133892	0.911369	-0.810144	S(1)T(1)LLIEQRK	T	1930	EEQLQDYQHFVKMKSTLLIEQRKLDDKIKLG	Q8TF72	1930	X;X;X;X;X;X;X;X;X;X;X;X;X;X;Phospho (STY);Phospho (STY);X;X;X;X;Deamidation (NQ);X;X;X;X;X;X;X;X;X;X	UID1399	2			___1	+		12 hr_MLR	1	0.00348775	128.57	61.531	68.893	2.6666	15298000000	13.0854	13.0463	12.9247	13.9068	13.4361	13.687	13.1411	12.5965	12.9171
Q04637-3	Q04637-3	EIF4G1	Eukaryotic translation initiation factor 4 gamma 1	1.70202	0.656867	1.57666	3.76605	2.05425	0.790925	1.73018	5.79615	ITKPGSIDSNNQLFAPGGRLS(0.999)WGK	S	1052	SIDSNNQLFAPGGRLSWGKGSSGGSGAKPSD	Q04637-3;Q04637;Q04637-8;Q04637-9;Q04637-5;Q04637-4;Q04637-6;Q04637-7	1052;1092;1093;1099;928;1005;896;897	X;X;X;X;Deamidation (NQ);X;X;X;X;X;X;X;X;X;X;Phospho (STY);X;X;X;X;X;X;X;X;X;X;X;X;X;X;X	UID394	4			___1	+	+	12 hr_MLR;48 hr_MLR	0.999491	0.00684765	61.45	39.015	61.45	-0.40711	35528000	12.9103	13.0392	12.6364	13.6948	13.2705	13.5913	13.7606	13.5294	13.6687
Q9HB90	Q9HB90	RRAGC	Ras-related GTP-binding protein C	1.54617	0.651211	1.57049	5.25319	0.198797	0.0865424	1.06182	0.553822	S(0.002)LQY(0.002)GAEET(0.002)PLAGS(0.992)Y(0.002)GAADSFPK	S	15	_MSLQYGAEETPLAGSYGAADSFPKDFGYGV	Q9HB90	15	X;X;X;X;X;X;X;X;X;X;X;X;X;X;X;Phospho (STY);X;X;X;X;X;X;X;X;X;X;X;X;X;X;X	UID912	3			___1	+		12 hr_MLR	0.992439	4.75262e-05	71.86	59.887	70.451	0.11268	239350000	14.4955	14.5513	14.4622	15.3565	14.9373	15.1689	14.8752	14.3465	14.547
Q7Z4S6-6	Q7Z4S6-6	KIF21A	Kinesin-like protein KIF21A	1.76273	0.648335	1.56736	4.01443	0.152987	-0.0859375	0.942172	-0.417301	KIPEPS(1)PVTR	S	1203	ISRQSSLSEKKIPEPSPVTRRKAYEKAEKSK	Q7Z4S6-6;Q7Z4S6-5;Q7Z4S6-2;Q7Z4S6;Q7Z4S6-4;Q7Z4S6-3	1203;1219;1226;1239;1239;1239	X;X;X;X;X;X;X;X;X;X;X;X;X;X;X;Phospho (STY);X;X;X;X;X;X;X;X;X;X;X;X;X;X;X	UID642	2			___1	+		12 hr_MLR	0.999613	0.0108556	71.548	44.875	62.924	1.149	92702000	11.8061	11.946	11.5954	12.6131	12.1908	12.4886	11.9502	11.351	11.7886
Q86Y13	Q86Y13	DZIP3	E3 ubiquitin-protein ligase DZIP3	1.69438	0.646642	1.56552	3.73512	0.814809	0.269684	1.20554	1.80289	DEYIT(1)IENLGAS(0.337)Y(0.663)RK	T	348	IVKILFEVVRKDEYITIENLGASYRKLISLK	Q86Y13	348	X;X;X;X;X;X;X;X;X;X;X;X;X;X;X;Phospho (STY);X;X;X;X;X;X;X;Phospho (STY);X;X;X;X;X;X;X	UID3006	2			___2	+		12 hr_MLR	0.999811	0.0397111	50.145	16.27	50.145	-1.079	262360000	13.2722	13.4431	13.024	13.9189	13.668	14.0923	13.4661	13.3967	13.6855
Q9BTE6	Q9BTE6	AARSD1	Alanyl-tRNA editing protein Aarsd1	1.34219	0.646547	1.56542	3.03513	1.72673	0.6131	1.52954	3.86469	NRT(1)NLIFLS(1)GNRVLK	S	242	GTEKGKKNRTNLIFLSGNRVLKWMERSHGTE	Q9BTE6;Q9BTE6-2;Q9BTE6-3	242;355;416	X;X;X;X;X;X;X;X;X;Phospho (STY);X;X;X;X;X;Phospho (STY);X;Deamidation (NQ);X;X;X;X;X;X;X;X;X;X;X;X;X	UID2491	3			___2	+	+	12 hr_MLR;48 hr_MLR	1	0.0476316	48.112	24.312	48.112	-3.0482	278270000	11.4138	11.1884	10.9992	11.7429	11.6077	12.1904	11.7867	11.6485	12.0055
Q9BTE6	Q9BTE6	AARSD1	Alanyl-tRNA editing protein Aarsd1	1.34219	0.646547	1.56542	3.03513	1.72673	0.6131	1.52954	3.86469	NRT(1)NLIFLS(1)GNRVLK	T	236	QVIKILGTEKGKKNRTNLIFLSGNRVLKWME	Q9BTE6;Q9BTE6-2;Q9BTE6-3	236;349;410	X;X;X;X;X;X;X;X;X;X;X;X;X;X;X;Phospho (STY);X;X;X;X;X;Phospho (STY);X;Deamidation (NQ);X;X;X;X;X;X;X	UID3084	3			___2	+	+	12 hr_MLR;48 hr_MLR	1	0.0476316	48.112	24.312	48.112	-3.0482	278270000	11.4138	11.1884	10.9992	11.7429	11.6077	12.1904	11.7867	11.6485	12.0055
Q8IY95-2	Q8IY95-2	TMEM192	Transmembrane protein 192	1.44621	0.645061	1.56381	3.71083	0.821225	-0.242829	0.845086	-1.82102	T(0.001)IS(0.098)S(0.9)LEEIVEK	S	226	YPSNITSETGFRTISSLEEIVEKQGDTIEYL	Q8IY95-2;Q8IY95	226;230	X;X;X;X;X;X;X;X;X;X;X;X;X;X;X;Phospho (STY);X;X;X;X;X;X;X;X;X;X;X;X;X;X;X	UID688	3			___1	+		12 hr_MLR	0.900121	0.00267699	118.76	77.99	118.76	0.020537	120670000	12.8654	12.6217	12.6527	13.5591	13.051	13.4648	12.6557	12.2778	12.4778
Q99700-2	Q99700-2	ATXN2	Ataxin-2	1.49085	0.642726	1.56128	3.72796	1.05934	0.359207	1.28272	2.37814	AVT(0.926)PS(0.069)S(0.006)EAK	T	741	AASPTPASPASNRAVTPSSEAKDSRLQDQRQ	Q99700-2;Q99700-4;Q99700;Q99700-5	741;741;741;452	X;X;X;X;X;X;X;X;X;X;X;X;X;X;X;Phospho (STY);X;X;X;X;X;X;X;X;X;X;X;X;X;X;X	UID1435	2			___1	+		12 hr_MLR	0.925676	0.0183711	108.47	24.3	88.681	0.39975	153390000	13.4227	13.3759	13.1573	14.204	13.6821	13.9979	13.875	13.4406	13.7179
Q07866-6	Q07866-6	KLC1	Kinesin light chain 1	2.16123	0.641981	1.56047	5.81768	1.65417	0.380598	1.30188	3.79063	ALS(0.022)AS(0.889)HT(0.089)DLAH	S	622	QERNNCLADSRALSASHTDLAH_________	Q07866-6;Q07866-7;Q07866-4	622;578;631	X;X;X;Deamidation (NQ);X;X;X;X;X;X;X;X;X;X;X;Phospho (STY);X;X;X;X;X;X;X;X;X;X;X;X;X;X;X	UID412	2			___1	+	+	12 hr_MLR;48 hr_MLR	0.889008	0.00599527	119.68	100.04	119.68	0.49497	18805000	11.8818	11.8121	11.6771	12.5756	12.2592	12.4622	12.2972	12.0215	12.1941
Q9C0C2	Q9C0C2	TNKS1BP1	182 kDa tankyrase-1-binding protein	1.73527	0.641674	1.56014	4.11113	0.176871	0.0985683	1.07071	0.468392	S(0.001)PS(0.036)QDFS(0.959)FIEDT(0.004)EILDSAMYR	S	1558	RPSQGPPARSPSQDFSFIEDTEILDSAMYRS	Q9C0C2	1558	X;X;X;X;X;X;X;X;X;X;X;X;X;X;X;Phospho (STY);X;X;X;X;X;X;X;X;X;X;X;X;X;X;X	UID865	2			___1	+		12 hr_MLR	0.959468	2.42682e-08	161.55	127.67	161.55	0.47514	36995000	13.6899	13.9544	13.5146	14.5263	14.2184	14.3392	14.1173	13.5393	13.798
O94979	O94979	SEC31A	Protein transport protein Sec31A	1.8987	0.641151	1.55957	5.87681	0.153122	-0.0732629	0.950486	-0.432451	AQGEPVAGHES(1)PKIPYEK	S	799	DRLCRAQGEPVAGHESPKIPYEKQQLPKGRP	O94979;O94979-3;O94979-4;O94979-9;O94979-2;O94979-8;O94979-6;O94979-10;O94979-7	799;799;760;794;799;799;760;760;532	X;X;X;X;X;X;X;X;X;X;X;X;X;X;X;Phospho (STY);X;X;X;X;X;X;X;X;X;X;X;X;X;X;X	UID105	4			___1	+		12 hr_MLR	0.999951	0.000327274	112.45	82.023	106.43	-0.040351	1877200000	14.6508	14.6841	14.5395	15.4187	15.0779	15.3013	14.8361	14.2691	14.5494
P51810	P51810	GPR143	G-protein coupled receptor 143	2.17217	0.632499	1.55025	6.76655	0.756755	-0.384491	0.766049	-1.97577	EIQWESLTTSAAEGAHPS(1)PLMPHENPASGK	S	343	QWESLTTSAAEGAHPSPLMPHENPASGKVSQ	P51810	343	X;X;X;X;X;X;X;X;X;X;X;X;X;X;X;Phospho (STY);X;X;X;X;X;X;X;X;X;X;X;X;X;X;X	UID329	4			___1	+		12 hr_MLR	1	3.10723e-29	200.84	182.93	200.84	0.094757	277950000	12.6169	12.6871	12.5395	13.397	13.1096	13.2344	12.5669	11.9097	12.2134
P49792	P49792	RANBP2	E3 SUMO-protein ligase RanBP2	1.72133	0.632394	1.55013	4.25744	0.555944	0.207184	1.15443	1.30631	VGEDEDGS(1)DEEVVHNEDIHFEPIVSLPEVEVK	S	2900	VGTQSAGKVGEDEDGSDEEVVHNEDIHFEPI	P49792	2900	X;X;X;X;X;X;X;X;X;X;X;X;X;X;X;Phospho (STY);X;X;X;X;X;X;X;X;X;X;X;X;X;X;X	UID321	3			___1	+		12 hr_MLR	1	5.36731e-28	194.29	177.89	194.29	0.53498	343310000	14.0498	14.2647	14.0126	14.9312	14.5028	14.7903	14.5808	14.1172	14.2507
Q562F6-2	Q562F6-2	SGOL2	Shugoshin-like 2	2.04846	0.629862	1.54742	4.88656	1.21131	0.342244	1.26773	2.62213	RCTPFY(1)FKEPS(1)LR	S	1258	TSRRRRCTPFYFKEPSLRE____________	Q562F6-2;Q562F6	1258;1258	X;X;X;X;X;X;X;X;X;X;Phospho (STY);X;X;X;X;Phospho (STY);X;X;X;X;X;X;X;X;X;X;X;X;X;X;X	UID2207	2			___2	+		12 hr_MLR	0.999975	0.0338032	61.65	14.588	61.65	-2.8925	67402000	12.964	12.9359	12.7061	13.6179	13.3005	13.5772	13.3589	13.0158	13.258
Q562F6-2	Q562F6-2	SGOL2	Shugoshin-like 2	2.04846	0.629862	1.54742	4.88656	1.21131	0.342244	1.26773	2.62213	RCTPFY(1)FKEPS(1)LR	Y	1253	LSSERTSRRRRCTPFYFKEPSLRE_______	Q562F6-2;Q562F6	1253;1253	X;X;X;X;X;X;X;X;X;X;X;X;X;X;X;Phospho (STY);X;X;X;X;Phospho (STY);X;X;X;X;X;X;X;X;X;X	UID3225	2			___2	+		12 hr_MLR	0.999972	0.0338032	61.65	14.588	61.65	-2.8925	67402000	12.964	12.9359	12.7061	13.6179	13.3005	13.5772	13.3589	13.0158	13.258
Q96B97;Q96B97-2	Q96B97	SH3KBP1	SH3 domain-containing kinase-binding protein 1	1.65514	0.628702	1.54617	4.78553	1.07205	-0.377075	0.769997	-2.71596	S(1)IEVENDFLPVEK	S	230	FGDIFKDKPIKLRPRSIEVENDFLPVEKTIG	Q96B97;Q96B97-2	230;193	X;X;X;X;X;X;X;X;X;X;X;X;X;X;X;Phospho (STY);X;X;X;X;X;X;X;X;X;X;X;X;X;X;X	UID797	2			___1	+		12 hr_MLR	1	2.89478e-12	215.37	145.28	215.37	0.30145	166090000	15.5342	15.5601	15.3955	16.3264	15.908	16.1414	15.3533	14.9077	15.0975
P78332	P78332	RBM6	RNA-binding protein 6	1.6906	0.627742	1.54515	3.7549	1.08265	0.417125	1.33526	2.30434	KEES(1)PPPPK	S	891	DVFKKPLPPTVKKEESPPPPKVVNPLIGLLG	P78332;P78332-2	891;369	X;X;X;X;X;X;X;X;X;X;X;X;X;X;X;Phospho (STY);X;X;X;X;X;X;X;X;X;X;X;X;X;X;X	UID360	3			___1	+		12 hr_MLR	1	0.0307313	57.175	30.577	57.175	0.75997	38736000	13.0771	13.0357	12.6826	13.6491	13.3392	13.6903	13.582	13.1296	13.3351
P23193	P23193	TCEA1	Transcription elongation factor A protein 1	1.95658	0.626596	1.54392	5.18732	2.00643	0.571941	1.48652	5.10939	KKEPAITSQNS(1)PEAR	S	100	DLDEKKKEPAITSQNSPEAREESTSSGNVSN	P23193;P23193-2	100;79	X;X;X;X;X;X;X;X;X;X;X;X;X;X;X;Phospho (STY);X;X;X;X;X;X;X;X;X;X;X;X;X;X;X	UID215	2			___1	+	+	12 hr_MLR;48 hr_MLR	0.999986	5.0402e-20	207.79	162.53	207.79	1.0657	646860000	11.9186	12.0894	11.8891	12.7278	12.3892	12.6598	12.6861	12.3666	12.5602
O75781	O75781	PALM	Paralemmin-1	2.54465	0.621171	1.53812	7.16468	0.206228	0.0663064	1.04703	0.538625	KTEVVMNS(0.004)QQT(0.998)PVGT(0.998)PK	T	141	AKEERKTEVVMNSQQTPVGTPKDKRVSNTPL	O75781;O75781-2	141;141	X;X;X;X;X;X;X;X;X;X;Oxidation (M);X;X;X;X;Phospho (STY);X;X;X;Phospho (STY);X;X;X;X;X;X;X;X;X;X;X	UID1159	3			___1	+		12 hr_MLR	0.998154	0.000745501	79.69	60.112	79.69	0.69807	136550000	11.1502	11.1324	10.931	11.7938	11.646	11.6374	11.2904	10.9465	11.1757
Q9P2E9	Q9P2E9	RRBP1	Ribosome-binding protein 1	2.69628	0.620659	1.53758	7.86079	1.25206	0.464228	1.37958	3.38074	AEGS(1)PNQGKK	S	583	KKAEGSPSEGKKAEGSPNQGKKADAAANQGK	Q9P2E9;Q9P2E9-2	583;583	X;X;X;X;X;Phospho (STY);X;X;X;X;X;X;X;X;X;Phospho (STY);X;X;X;X;X;X;X;X;X;X;X;X;X;X;X	UID986	3			___1	+		12 hr_MLR	1	0.00258554	130.98	97.022	86.803	-0.49971	99656000	14.7746	14.8034	14.6513	15.4626	15.2447	15.384	15.4373	14.9905	15.1941
Q99733-2	Q99733-2	NAP1L4	Nucleosome assembly protein 1-like 4	1.70419	0.618546	1.53533	4.9127	1.49044	0.496081	1.41038	4.00062	EFITGDVEPTDAESEWHS(1)ENEEEEKLAGDMK	S	125	ITGDVEPTDAESEWHSENEEEEKLAGDMKSK	Q99733-2;Q99733	125;125	X;X;X;X;X;X;X;X;X;X;X;X;X;X;X;Phospho (STY);X;Deamidation (NQ);X;X;X;X;X;X;X;X;X;Oxidation (M);X;X;X	UID839	4			___1	+	+	12 hr_MLR;48 hr_MLR	0.999998	3.94537e-95	298.33	273.74	298.33	-0.34057	623470000	14.9959	14.9506	14.826	15.7117	15.3226	15.5939	15.6315	15.2445	15.3847
O15173	O15173	PGRMC2	Membrane-associated progesterone receptor component 2	2.15786	0.616372	1.53302	5.33746	0.396179	0.154292	1.11288	0.976933	LLKPGEEPSEYT(1)DEEDTKDHNK	T	211	YVGRLLKPGEEPSEYTDEEDTKDHNKQD___	O15173;O15173-2	211;235	X;X;X;X;X;X;X;X;X;X;X;X;X;X;X;Phospho (STY);X;X;X;X;X;X;X;X;X;X;X;X;X;X;X	UID1129	5			___1	+		12 hr_MLR	0.999899	2.10193e-05	126.99	107.78	126.99	-0.31976	72644000	11.9498	11.9612	11.7423	12.6766	12.3723	12.4534	12.2648	11.7796	12.0717
Q86YA3-6	Q86YA3-6			1.43183	0.616352	1.53299	3.32466	0.710119	0.30136	1.23231	1.61119	DS(1)QQKT(1)VKK	S	856	FITVVSPKSPHLHKDSQQKTVKKKIKPTLPL	Q86YA3-6	856	X;X;X;X;X;X;X;X;X;X;X;X;X;X;X;Phospho (STY);X;Deamidation (NQ);X;Phospho (STY);X;X;X;X;X;X;X;X;X;X;X	UID2316	2			___2	+		12 hr_MLR	1	0.0283543	63.565	15.125	63.565	1.9243	221490000	13.1895	13.0615	12.8451	13.9363	13.4013	13.6077	13.648	13.1558	13.1965
Q86YA3-6	Q86YA3-6			1.43183	0.616352	1.53299	3.32466	0.710119	0.30136	1.23231	1.61119	DS(1)QQKT(1)VKK	T	860	VSPKSPHLHKDSQQKTVKKKIKPTLPLRIFI	Q86YA3-6	860	X;X;X;X;X;X;X;X;X;X;X;Phospho (STY);X;Deamidation (NQ);X;Phospho (STY);X;X;X;X;X;X;X;X;X;X;X;X;X;X;X	UID3008	2			___2	+		12 hr_MLR	1	0.0283543	63.565	15.125	63.565	1.9243	221490000	13.1895	13.0615	12.8451	13.9363	13.4013	13.6077	13.648	13.1558	13.1965
O14569	O14569	CYB561D2	Cytochrome b561 domain-containing protein 2	2.07607	0.614934	1.53149	4.85651	0.612212	-0.16587	0.891391	-1.36422	T(0.06)AS(0.06)GAAAHLVALGFT(0.88)IFVAVLAR	T	31	RTASGAAAHLVALGFTIFVAVLARPGSSLFS	O14569	31	X;X;X;X;X;X;X;X;X;X;X;X;X;X;X;Phospho (STY);X;X;X;X;X;X;X;X;X;X;X;X;X;X;X	UID1117	2			___1	+		12 hr_MLR	0.879643	0.0592704	64.224	19.46	64.224	2.5112	556060000	14.8211	14.8344	14.5685	15.4455	15.1714	15.4519	14.6581	14.4046	14.6637
Q96EK6	Q96EK6	GNPNAT1	Glucosamine 6-phosphate N-acetyltransferase	1.81478	0.613441	1.5299	4.8523	0.0502787	-0.0196218	0.986491	-0.149353	ITLECLPQNVGFY(1)KK	Y	165	CYKITLECLPQNVGFYKKFGYTVSEENYMCR	Q96EK6	165	X;X;X;X;X;X;X;X;X;X;Deamidation (NQ);Deamidation (NQ);X;X;X;Phospho (STY);X;X;X;X;X;X;X;X;X;X;X;X;Oxidation (M);X;X	UID1617	3			___1	+		12 hr_MLR	0.999744	0.0786534	40.025	10.258	40.025	3.4449	318230000	13.5122	13.6253	13.4139	14.2907	13.9181	14.1829	13.7124	13.3129	13.4672
Q9Y3P9	Q9Y3P9	RABGAP1	Rab GTPase-activating protein 1	2.07201	0.612771	1.52919	5.47044	1.76935	0.430914	1.34809	4.16769	EVLDEDT(1)DEEKETLK	T	996	RVKGISSTKEVLDEDTDEEKETLKNQLREME	Q9Y3P9	996	X;X;X;X;X;X;X;X;X;X;X;X;X;X;X;Phospho (STY);X;X;X;X;X;X;X;X;X;X;X;X;X;Oxidation (M);X	UID1530	3			___1	+	+	12 hr_MLR;48 hr_MLR	0.999995	0.00115903	91.475	53.803	79.97	0.053376	82909000	13.9071	13.9683	13.7635	14.6354	14.3148	14.527	14.4636	14.1752	14.2928
O75582	O75582	RPS6KA5	Ribosomal protein S6 kinase alpha-5	1.58009	0.612656	1.52907	3.63464	0.223037	0.0748851	1.05328	0.571901	IIS(0.003)KRMEANT(0.997)QK	T	465	QAFAVKIISKRMEANTQKEITALKLCEGHPN	O75582;O75582-3;O75582-2	465;386;465	X;X;X;X;X;X;X;X;X;X;X;Oxidation (M);X;X;X;Phospho (STY);X;X;X;X;X;X;X;X;X;X;X;X;X;X;X	UID1156	2			___1	+		12 hr_MLR	0.997448	0.0268514	65.224	20.377	65.224	-3.4675	75182000	13.6316	13.6559	13.3515	14.2702	13.8858	14.3209	13.7874	13.4922	13.584
Q5QGZ9-5	Q5QGZ9-5	CLEC12A	C-type lectin domain family 12 member A	2.05275	0.612013	1.52839	4.94636	0.486624	-0.203716	0.868311	-1.1766	NISLQLMS(0.001)NMNIS(0.999)NK	S	100	LQRNISLQLMSNMNISNKIRNLSTTLQTIAT	Q5QGZ9-5;Q5QGZ9-4;Q5QGZ9;Q5QGZ9-1	100;67;100;110	X;X;X;Deamidation (NQ);X;X;X;X;X;X;X;Deamidation (NQ);X;Deamidation (NQ);X;Phospho (STY);X;X;X;X;X;X;X;X;X;X;X;X;X;X;X	UID571	2			___1	+		12 hr_MLR	0.999324	0.043282	53.237	9.7252	53.237	3.7234	83933000	13.0363	12.9729	12.7805	13.6961	13.363	13.5665	12.9454	12.4264	12.8067
Q9Y2W1	Q9Y2W1	THRAP3	Thyroid hormone receptor-associated protein 3	1.8555	0.610744	1.52705	5.29633	1.05016	0.405374	1.32443	2.70097	ASAVSELS(1)PR	S	243	YGTGSASRASAVSELSPRERSPALKSPLQSV	Q9Y2W1	243	X;X;X;X;X;X;X;X;X;X;X;X;X;X;X;Phospho (STY);X;X;X;X;X;X;X;X;X;X;X;X;X;X;X	UID1086	2			___1	+		12 hr_MLR	0.999999	0.00564715	138.76	102.08	138.76	-0.23246	324250000	13.571	13.6524	13.475	14.348	13.9911	14.1916	14.2033	13.7164	13.9948
O00308-2	O00308-2	WWP2	NEDD4-like E3 ubiquitin-protein ligase WWP2	2.01666	0.610205	1.52648	5.64567	1.5955	0.536478	1.45043	4.31978	TTPATGEQS(1)PGAR	S	95	HSGASARTTPATGEQSPGARSRHRQPVKNSG	O00308-2;O00308;O00308-4	95;211;211	X;X;X;X;X;X;X;X;X;X;X;X;X;X;X;Phospho (STY);X;X;X;X;X;X;X;X;X;X;X;X;X;X;X	UID13	2			___1	+	+	12 hr_MLR;48 hr_MLR	0.999988	0.000375923	147.52	120.92	147.52	0.40449	9500100	11.1306	11.2914	11.1343	11.9153	11.6098	11.8618	11.896	11.5119	11.7578
Q63HM9	Q63HM9	PLCXD3	PI-PLC X domain-containing protein 3	1.82404	0.603443	1.51934	4.14356	1.17108	0.299894	1.23105	2.78905	WLAT(0.001)QT(0.009)MNFT(0.99)GQLGAGIR	T	85	KKLMRKWLATQTMNFTGQLGAGIRYFDLRIS	Q63HM9	85	X;X;X;X;X;X;X;X;X;X;X;X;X;X;X;Phospho (STY);X;Deamidation (NQ);X;X;X;X;X;X;X;X;X;X;X;X;X	UID1330	3			___1	+		12 hr_MLR	0.989885	0.0673885	53.328	19.704	53.328	-2.6174	22799000	11.2618	11.586	11.3748	12.1585	11.795	12.0795	11.7544	11.6069	11.7611
O60271-4	O60271-4	SPAG9	C-Jun-amino-terminal kinase-interacting protein 4	1.67615	0.603179	1.51906	3.70484	0.0328664	0.015365	1.01071	0.097544	S(0.04)AS(0.458)QS(0.595)S(0.907)LDKLDQELKEQQK	S	719	GLDTEGSKQRSASQSSLDKLDQELKEQQKEL	O60271-4;O60271-2;O60271;O60271-9;O60271-5;O60271-3	719;723;733;576;719;733	X;X;X;X;X;X;X;X;X;X;X;X;X;X;Phospho (STY);Phospho (STY);X;X;X;X;X;X;X;X;X;X;X;X;X;X;X	UID1700	3			___2	+		12 hr_MLR	0.907322	6.55405e-05	107.74	88.019	107.74	-0.27852	40560000	13.2281	13.3396	12.9356	13.8762	13.5519	13.8846	13.3574	13.0059	13.1861
Q99958	Q99958	FOXC2	Forkhead box protein C2	1.59698	0.602917	1.51878	4.46945	0.0303363	0.0123377	1.00859	0.0926045	PPY(0.482)S(0.893)Y(0.482)IALIT(0.143)MAIQNAPEK	S	76	HHQPAAPKDLVKPPYSYIALITMAIQNAPEK	Q99958	76	X;X;X;X;X;X;X;X;X;X;X;X;X;X;Phospho (STY);Phospho (STY);X;X;X;X;X;X;Oxidation (M);X;X;X;X;X;X;X;X	UID2484	3			___2	+		12 hr_MLR	0.892904	0.0521474	45.369	14.833	45.369	1.9607	1051600000	12.5757	12.5578	12.4056	13.2806	12.8739	13.1934	12.7675	12.3813	12.4273
Q9NYB9-2	Q9NYB9-2	ABI2	Abl interactor 2	2.08842	0.602558	1.51841	4.88739	1.25848	0.517209	1.43118	2.9403	TTPPTQKPPS(0.999)PPMSGK	S	177	MGGLPRTTPPTQKPPSPPMSGKGTLGRHSPY	Q9NYB9-2;Q9NYB9-4;Q9NYB9;Q9NYB9-3	177;177;183;132	X;X;X;X;X;X;X;X;X;X;X;X;X;X;X;Phospho (STY);X;X;Oxidation (M);X;X;X;X;X;X;X;X;X;X;X;X	UID966	4			___1	+		12 hr_MLR	0.99941	0.00142252	108.17	84.13	73.448	0.18098	223070000	13.2607	13.4021	13.0938	14.017	13.7283	13.819	14.0375	13.5125	13.7582
Q9BQA1	Q9BQA1	WDR77	Methylosome protein 50	1.52351	0.597155	1.51273	4.84492	0.151704	0.0506751	1.03575	0.427693	KET(1)PPPLVPPAAR	T	5	___________MRKETPPPLVPPAAREWNLP	Q9BQA1;Q9BQA1-2	5;5	X;X;X;X;X;X;X;X;X;X;X;X;X;X;X;Phospho (STY);X;X;X;X;X;X;X;X;X;X;X;X;X;X;X	UID1436	3			___1	+		12 hr_MLR	1	0.00316878	79.013	59.742	79.013	0.11	25502000	12.1544	12.2052	12.0913	12.9183	12.5191	12.805	12.4268	12.1125	12.0636
O75674-2	O75674-2	TOM1L1	TOM1-like protein 1	1.78092	0.593665	1.50908	4.0039	0.22152	0.100259	1.07197	0.569821	EATNTTSEPSAPSQDLLDLS(0.091)PS(0.909)PR	S	323	SEPSAPSQDLLDLSPSPRMPRATLGELNTMN	O75674-2;O75674-3;O75674	323;246;323	X;X;X;X;X;X;X;X;X;X;X;X;X;X;X;Phospho (STY);X;X;X;X;X;X;X;X;X;X;X;X;X;X;X	UID83	3			___1	+		12 hr_MLR	0.909258	3.30279e-15	186.02	157.15	186.02	0.015679	119200000	11.5145	11.4955	11.1721	12.1711	11.8353	11.9565	11.7452	11.4616	11.2759
Q9P2E9	Q9P2E9	RRBP1	Ribosome-binding protein 1	1.66613	0.591816	1.50714	6.35387	0.216062	0.0799106	1.05695	0.557036	KAERS(1)PNQGK	S	533	QGKKTEGAQGKKAERSPNQGKKGEGAPIQGK	Q9P2E9;Q9P2E9-2	533;533	X;X;X;X;X;X;X;X;X;X;X;X;X;X;X;Phospho (STY);X;X;X;X;X;X;X;X;X;X;X;X;X;X;X	UID988	3			___1	+		12 hr_MLR	1	0.00183447	87.719	60.038	67.456	0.010173	63343000	13.1903	13.1094	12.8823	13.6774	13.6319	13.6482	13.3361	12.9558	13.1299
Q9NTI5-2	Q9NTI5-2	PDS5B	Sister chromatid cohesion protein PDS5 homolog B	1.49617	0.591763	1.50709	3.30159	0.199341	-0.108073	0.927826	-0.518249	GHT(0.025)AS(0.969)ES(0.006)DEQQWPEEK	S	1257	KPKGSQRSRKRGHTASESDEQQWPEEKRLKE	Q9NTI5-2;Q9NTI5;Q9NTI5-5	1257;1257;27	X;X;X;X;X;X;X;X;X;X;X;X;X;X;X;Phospho (STY);X;X;X;X;X;X;X;X;X;X;X;X;X;X;X	UID951	3			___1	+		12 hr_MLR	0.96925	0.00448042	100.97	72.997	100.97	-0.25084	74489000	11.9331	12.4147	12.209	12.8109	12.5678	12.9533	12.3855	11.893	11.9541
Q14155-1;Q15052-2	Q14155-1	ARHGEF7;ARHGEF6	Rho guanine nucleotide exchange factor 7;Rho guanine nucleotide exchange factor 6	1.571	0.590816	1.5061	5.71562	0.0708151	-0.0328007	0.977521	-0.214788	MS(0.999)GFIY(0.001)QGK	S	340	LFPNVLLMLSASPRMSGFIYQGKLPTTGMTI;LFSNVLIMLSASPRMSGFIYQGKIPIAGTVV	Q14155-1;Q14155-5;Q14155-6;Q14155-2;Q14155-3;Q14155;Q15052-2;Q15052	340;425;340;468;497;518;334;488	X;X;X;X;X;X;X;X;X;X;X;X;X;X;Oxidation (M);Phospho (STY);X;X;X;X;X;X;X;X;X;X;X;X;X;X;X	UID491	3			___1	+		12 hr_MLR	0.999382	0.00937957	104.79	85.236	79.693	0.25107	194610000	13.5281	13.5344	13.4891	14.2693	13.9181	14.1366	13.7534	13.2271	13.4727
Q12888	Q12888	TP53BP1	Tumor suppressor p53-binding protein 1	1.92325	0.5897	1.50493	6.573	1.047	0.383437	1.30445	2.89082	IDEDGENTQIEDT(0.004)EPMS(0.996)PVLNSK	S	552	DEDGENTQIEDTEPMSPVLNSKFVPAENDSI	Q12888;Q12888-2;Q12888-3	552;557;557	X;X;X;X;X;X;X;X;X;X;X;X;X;X;Oxidation (M);Phospho (STY);X;X;X;X;X;X;X;X;X;X;X;X;X;X;X	UID445	3			___1	+		12 hr_MLR	0.995945	3.69222e-09	154.77	138.06	154.77	-0.083319	280010000	13.3249	13.4193	13.3288	14.0846	13.7941	13.9633	13.9396	13.4991	13.7846
Q04721	Q04721	NOTCH2	Neurogenic locus notch homolog protein 2;Notch 2 extracellular truncation;Notch 2 intracellular domain	1.22222	0.589065	1.50427	3.42098	0.520711	0.258796	1.19648	1.18911	LLDEYNVTPSPPGT(0.004)VLT(0.004)S(0.016)ALS(0.976)PVICGPNR	S	2081	NVTPSPPGTVLTSALSPVICGPNRSFLSLKH	Q04721	2081	X;X;X;X;X;X;X;X;X;X;X;X;X;X;X;Phospho (STY);X;X;X;X;X;X;X;X;X;X;X;X;X;X;X	UID395	3			___1	+		12 hr_MLR	0.975788	2.58617e-06	104.44	92.358	104.44	-0.020394	63936000	11.3737	11.8723	11.3814	12.2303	12.0883	12.076	12.0833	11.6889	11.6316
Q9Y2V0	Q9Y2V0	C15orf41	Uncharacterized protein C15orf41	1.17037	0.583561	1.49854	3.5108	0.0902206	0.0361878	1.0254	0.267736	HIKRT(1)HAK	T	55	LLSIFSQEYQKHIKRTHAKHHTSEAIESYYQ	Q9Y2V0	55	X;X;X;X;X;X;X;X;X;X;X;X;X;X;X;Phospho (STY);X;X;X;X;X;X;X;X;X;X;X;X;X;X;X	UID1529	4			___1	+		12 hr_MLR	1	0.0696648	54.549	16.463	54.549	-1.6304	26344000	12.9217	12.873	12.8326	13.5256	13.1476	13.7048	13.1731	12.7403	12.8225
O60504;O60504-2	O60504	SORBS3	Vinexin	0.750574	0.582969	1.49793	1.76022	1.90712	1.68473	3.21479	4.48444	DPSASNGGGS(1)PAR	S	373	YPSSTRDPSASNGGGSPARREEKKRKAARLK	O60504;O60504-2	373;31	X;X;X;X;X;X;X;X;X;X;X;Deamidation (NQ);X;X;X;Phospho (STY);X;X;X;X;X;X;X;X;X;X;X;X;X;X;X	UID62	2			___1		+	48 hr_MLR	0.999782	0.0399487	92.856	69.107	92.856	0.18545	4061600	8.30145	7.38215	8.23021	8.82407	8.30579	8.53286	9.85361	9.19311	9.92128
Q96G03	Q96G03	PGM2	Phosphoglucomutase-2	1.48913	0.580284	1.49514	3.22978	0.200076	-0.104337	0.930232	-0.522456	LCAGIMITAS(1)HNPKQDNGYK	S	165	TVSHLKLCAGIMITASHNPKQDNGYKVYWDN	Q96G03;Q96G03-2	165;26	X;X;X;X;X;X;X;X;X;X;X;X;X;X;X;Phospho (STY);X;X;X;X;X;X;Deamidation (NQ);X;X;X;X;X;X;X;Deamidation (NQ)	UID805	4			___1	+		12 hr_MLR	0.99996	5.58306e-17	192.45	141.62	174.71	-2.4772	99835000	12.9031	13.0284	12.6204	13.5324	13.167	13.5934	13.0053	12.4566	12.777
Q04759	Q04759	PRKCQ	Protein kinase C theta type	2.11577	0.57937	1.4942	7.51436	3.75964	-0.819466	0.566652	-25.8734	T(0.21)NT(0.79)FCGTPDYIAPEILLGQK	T	538	FGMCKENMLGDAKTNTFCGTPDYIAPEILLG	Q04759;Q04759-3	538;413	X;X;X;X;X;X;X;X;X;X;X;X;X;X;X;Phospho (STY);X;X;X;X;X;X;X;X;X;X;X;X;X;X;X	UID1257	3			___1	+	+	12 hr_MLR;48 hr_MLR	0.789734	9.90864e-07	152.5	122.21	152.5	-0.3697	71254000	12.031	12.0877	11.989	12.6453	12.4789	12.7215	11.2422	11.2113	11.1957
Q15019	Q15019	2002-09-01	Septin-2	1.50923	0.578565	1.49336	4.6898	0.92603	0.286451	1.21964	2.39946	IYHLPDAES(1)DEDEDFKEQTR	S	218	IEEHNIKIYHLPDAESDEDEDFKEQTRLLKA	Q15019;Q15019-2;Q15019-3	218;253;228	X;X;X;X;X;X;X;X;X;X;X;X;X;X;X;Phospho (STY);X;X;X;X;X;X;X;X;X;X;X;X;X;X;X	UID518	3			___1	+		12 hr_MLR	1	9.75393e-17	205.9	190.51	205.9	0.13948	543740000	14.6695	14.6549	14.5578	15.3384	14.97	15.3095	15.1019	14.7078	14.9318
O94875-10;O94875-11;O94875-12;O94875-4	O94875-11	SORBS2	Sorbin and SH3 domain-containing protein 2	1.79038	0.576222	1.49094	4.51819	1.18311	-0.334011	0.793328	-2.6831	T(0.196)S(0.804)PGRVDLPGSSTTLTK	S	378	VGPPRGLGDQSASRTSPGRVDLPGSSTTLTK	O94875-10;O94875-3;O94875;O94875-7;O94875-11;O94875-12;O94875-9;O94875-8;O94875-4;O94875-5;O94875-2	529;350;278;182;378;436;349;366;396;396;371	X;X;X;X;X;X;X;X;X;Deamidation (NQ);X;X;X;X;X;Phospho (STY);X;X;X;X;X;X;X;X;X;X;X;X;X;X;X	UID102	3			___1	+		12 hr_MLR	0.804492	0.000313962	128.67	98.536	128.67	0.62648	192040000	14.1303	14.216	13.9868	14.8555	14.4841	14.7222	13.9852	13.6489	13.697
P23528	P23528	CFL1	Cofilin-1	1.50993	0.575138	1.48982	3.28207	2.76537	1.31841	2.49391	7.5823	AS(1)GVAVSDGVIK	S	3	_____________MASGVAVSDGVIKVFNDM	P23528	3	X;X;X;X;X;X;X;X;X;X;X;X;X;X;X;Phospho (STY);X;X;X;X;X;X;X;X;X;X;X;X;X;X;X	UID216	2			___1	+	+	12 hr_MLR;48 hr_MLR	0.999976	4.53049e-06	98.033	82.951	98.033	0.73647	3675400000	13.8087	13.7663	13.399	14.4325	14.0259	14.241	15.1826	14.7835	14.9631
Q86T90-2	Q86T90-2	KIAA1328	Uncharacterized protein KIAA1328	1.24615	0.574719	1.48939	2.95272	1.95338	0.613952	1.53045	4.46989	QIS(1)EDRKQQLMLQK	S	359	GGGALQPIETLKKQISEDRKQQLMLQKMELE	Q86T90-2;Q86T90;Q86T90-4;Q86T90-3	359;363;79;79	X;X;X;X;X;X;X;X;X;X;X;X;X;X;X;Phospho (STY);X;X;X;X;X;Deamidation (NQ);X;X;X;Deamidation (NQ);X;X;X;X;X	UID652	4			___1	+	+	12 hr_MLR;48 hr_MLR	1	0.0736758	50.145	15.191	50.145	3.4782	76636000	12.6816	12.4495	12.3644	13.288	12.7376	13.1941	13.2766	12.9332	13.1275
Q5XUX1-3	Q5XUX1-3	FBXW9	F-box/WD repeat-containing protein 9	1.62219	0.574161	1.48881	4.31316	0.397635	-0.115775	0.922886	-0.968588	TWDDDS(1)DPESETDPDAQAK	S	18	LPLGRCDDSRTWDDDSDPESETDPDAQAKAY	Q5XUX1-3;Q5XUX1;Q5XUX1-2	18;18;18	X;X;X;X;X;X;X;X;X;X;X;X;X;X;X;Phospho (STY);X;X;X;X;X;X;X;X;X;X;X;X;X;X;X	UID591	3			___1	+		12 hr_MLR	0.999943	1.10313e-10	178.43	165.58	178.43	0.15795	82803000	12.5453	12.6386	12.4325	13.215	12.8757	13.2482	12.6187	12.2661	12.3843
Q9H1E3	Q9H1E3	NUCKS1	Nuclear ubiquitous casein and cyclin-dependent kinase substrate 1	1.10459	0.57329	1.48791	2.73774	0.373098	-0.15009	0.901195	-0.912565	NSQEDS(1)EDS(1)EDKDVK	S	61	NKRRSGKNSQEDSEDSEDKDVKTKKDDSHSA	Q9H1E3	61	X;X;X;X;X;X;X;X;X;X;X;X;Phospho (STY);X;X;Phospho (STY);X;X;X;X;X;X;X;X;X;X;X;X;X;X;X	UID878	3			___1				0.999998	0.00152171	93.269	79.538	93.269	0.661	57065000	13.3108	13.1821	13.0181	13.6609	13.4611	14.1089	13.2923	12.8201	12.9483
Q8TD31	Q8TD31	CCHCR1	Coiled-coil alpha-helical rod protein 1	1.78382	0.57126	1.48582	4.63572	0.919676	0.311532	1.24102	2.18932	VTSQS(1)QEQAILQR	S	377	LKGQVASLQEKVTSQSQEQAILQRSLQDKAA	Q8TD31;Q8TD31-3;Q8TD31-2	377;430;466	X;X;X;X;X;X;X;X;X;X;X;X;X;X;Deamidation (NQ);Phospho (STY);Deamidation (NQ);X;X;X;X;X;Deamidation (NQ);X;X;X;X;X;X;X;X	UID755	3			___1	+		12 hr_MLR	0.999662	0.011021	61.375	22.864	61.375	-2.1133	87157000	12.0917	12.1151	11.9201	12.6683	12.4074	12.765	12.5977	12.1625	12.3013
Q9H1B7	Q9H1B7	IRF2BPL	Interferon regulatory factor 2-binding protein-like	1.45052	0.568804	1.48329	3.65263	1.12792	0.452974	1.36886	2.7434	KAS(1)PEPPDSAEGALK	S	547	PSGRGAAASLRKRKASPEPPDSAEGALKLGE	Q9H1B7	547	X;X;X;X;X;X;X;X;X;X;X;X;X;X;X;Phospho (STY);X;X;X;X;X;X;X;X;X;X;X;X;X;X;X	UID874	3			___1	+		12 hr_MLR	0.999909	4.32661e-05	123.43	87.041	114.46	-0.31498	505830000	13.889	13.944	13.7071	14.6599	14.1812	14.4055	14.5782	14.0696	14.2513
Q8TCJ2	Q8TCJ2	STT3B	Dolichyl-diphosphooligosaccharide--protein glycosyltransferase subunit STT3B	1.43724	0.568057	1.48253	3.26389	0.239751	0.0825402	1.05888	0.608713	ENPPVEDS(0.89)S(0.11)DEDDKRNQGNLYDK	S	498	YLGDDMKRENPPVEDSSDEDDKRNQGNLYDK	Q8TCJ2	498	X;X;X;X;X;X;X;X;X;X;X;X;X;X;X;Phospho (STY);X;X;X;X;X;X;X;Deamidation (NQ);X;X;X;X;X;X;X	UID753	4			___1	+		12 hr_MLR	0.889744	2.65058e-20	194.77	160.86	194.77	-0.012957	121480000	13.3603	13.4822	13.1421	13.9471	13.6274	14.1142	13.5871	13.2762	13.3689
Q9Y2W1	Q9Y2W1	THRAP3	Thyroid hormone receptor-associated protein 3	1.31907	0.566826	1.48126	4.00965	0.394097	0.16149	1.11844	1.03072	NKKS(1)PEIHR	S	672	YLKRGTEQEAAKNKKSPEIHRRIDISPSTFR	Q9Y2W1	672	X;X;X;X;X;X;X;Deamidation (NQ);X;X;X;X;Deamidation (NQ);X;X;Phospho (STY);X;X;X;X;X;X;X;X;X;X;X;X;X;X;X	UID1087	4			___1	+		12 hr_MLR	1	0.0115721	67.08	54.284	67.08	0.32912	938620000	13.6953	13.6457	13.585	14.4538	13.9774	14.1952	14.0755	13.5446	13.7903
P24386	P24386	CHM	Rab proteins geranylgeranyltransferase component A 1	1.74877	0.565331	1.47973	4.00795	0.352793	-0.129355	0.91424	-0.858708	GLLIDLLIKS(1)NVS(1)R	S	249	KLLYSRGLLIDLLIKSNVSRYAEFKNITRIL	P24386	249	X;X;X;X;X;X;X;X;X;X;X;X;X;X;X;Phospho (STY);Deamidation (NQ);X;Phospho (STY);X;X;X;X;X;X;X;X;X;X;X;X	UID1866	2			___2	+		12 hr_MLR	1	0.00284474	78.098	7.5462	78.098	-1.2084	86142000	13.1925	13.4155	13.1277	13.9817	13.6028	13.8472	13.3558	12.9498	13.0421
P24386	P24386	CHM	Rab proteins geranylgeranyltransferase component A 1	1.74877	0.565331	1.47973	4.00795	0.352793	-0.129355	0.91424	-0.858708	GLLIDLLIKS(1)NVS(1)R	S	252	YSRGLLIDLLIKSNVSRYAEFKNITRILAFR	P24386	252	X;X;X;X;X;X;X;X;X;X;X;X;Phospho (STY);Deamidation (NQ);X;Phospho (STY);X;X;X;X;X;X;X;X;X;X;X;X;X;X;X	UID1867	2			___2	+		12 hr_MLR	1	0.00284474	78.098	7.5462	78.098	-1.2084	86142000	13.1925	13.4155	13.1277	13.9817	13.6028	13.8472	13.3558	12.9498	13.0421
Q9H3Q1	Q9H3Q1	CDC42EP4	Cdc42 effector protein 4	1.47992	0.565018	1.47941	3.50485	0.904165	0.289169	1.22194	1.98832	AGEPDGES(1)LDEQPSSSSSK	S	64	DTSFLNSKAGEPDGESLDEQPSSSSSKRSLL	Q9H3Q1	64	X;X;X;X;X;Deamidation (NQ);X;X;X;X;X;X;X;X;X;Phospho (STY);X;X;X;X;X;X;X;X;X;X;X;X;X;X;X	UID887	3			___1	+		12 hr_MLR	1	5.09198e-54	268.26	229.65	109.85	-0.053486	139910000	12.8698	12.7884	12.5838	13.5381	13.0652	13.3339	13.2464	12.8382	13.0249
O00559	O00559	EBAG9	Receptor-binding cancer antigen expressed on SiSo cells	1.4495	0.563856	1.47821	3.92534	0.570074	-0.215225	0.861412	-1.39895	KLS(0.995)GDQIT(0.005)LPTTVDYSSVPK	S	36	FLKRLICRSGRGRKLSGDQITLPTTVDYSSV	O00559;O00559-2	36;36	X;X;X;X;X;X;X;X;X;X;X;X;X;X;X;Phospho (STY);X;X;X;X;X;X;X;X;X;X;X;X;X;X;X	UID15	4			___1	+		12 hr_MLR	0.994878	0.000326802	90.633	67.637	83.362	-0.34994	572450000	14.39	14.3617	14.2089	15.0529	14.6235	14.9758	14.3867	13.9196	14.0086
Q8WU79-3	Q8WU79-3	SMAP2	Stromal membrane-associated protein 2	1.29472	0.563223	1.47757	2.93839	0.981949	0.307796	1.23782	2.0956	TSNTLEKDLDLLAS(0.985)VPS(0.007)PS(0.001)S(0.002)S(0.002)GS(0.003)R	S	136	SKTSNTLEKDLDLLASVPSPSSSGSRKVVGS	Q8WU79-3;Q8WU79-2;Q8WU79	136;186;216	X;X;X;X;X;X;X;X;X;X;X;X;X;X;X;Phospho (STY);X;X;X;X;X;X;X;X;X;X;X;X;X;X;X	UID761	3			___1	+		12 hr_MLR	0.984813	0.000442417	92.49	61.106	92.49	0.13884	21277000	12.2807	12.4324	12.0684	12.95	12.506	13.0153	12.7495	12.396	12.5594
P28290	P28290	SSFA2	Sperm-specific antigen 2	1.30413	0.562784	1.47712	3.325	0.255878	-0.137591	0.909036	-0.643847	S(0.061)QS(0.906)LPT(0.029)T(0.003)LLSPVR	S	739	RYLFAKAGYPLRRSQSLPTTLLSPVRVVSSV	P28290;P28290-2;P28290-3	739;586;739	X;X;X;X;X;X;X;X;X;X;X;X;X;X;X;Phospho (STY);X;X;X;X;X;X;X;X;X;X;X;X;X;X;X	UID236	2			___1	+		12 hr_MLR	0.905924	1.86783e-06	171.11	111.84	171.11	-0.15949	27340000	12.5655	12.7996	12.2676	13.1645	12.9671	13.1894	12.6592	12.146	12.4147
Q7Z460-2	Q7Z460-2	CLASP1	CLIP-associating protein 1	1.63915	0.562432	1.47676	4.38314	0.540012	0.172787	1.12723	1.29948	S(0.024)RS(0.976)DIDVNAAASAK	S	600	STKSVSTTGSLQRSRSDIDVNAAASAKSKVS	Q7Z460-2;Q7Z460-4;Q7Z460-5;Q7Z460-3;Q7Z460	600;600;600;600;600	X;X;X;X;X;X;X;X;X;X;X;X;X;X;X;Phospho (STY);X;X;X;X;X;X;X;X;X;X;X;X;X;X;X	UID640	2			___1	+		12 hr_MLR	0.97642	0.0114291	125.52	97.317	125.52	-0.033717	26052000	11.8769	11.7896	11.6789	12.5666	12.1836	12.2824	12.0671	11.7148	12.0819
Q6KC79-2	Q6KC79-2	NIPBL	Nipped-B-like protein	2.36409	0.562389	1.47671	5.84328	0.278369	0.115852	1.08361	0.717633	GES(0.002)RPET(0.998)PKQK	T	713	SRPETPKQKGESRPETPKQKSDGHPETPKQK	Q6KC79-2;Q6KC79;Q6KC79-3	713;713;713	X;X;X;X;Phospho (STY);X;X;X;X;X;X;X;X;X;X;Phospho (STY);X;X;X;X;X;X;X;X;X;X;X;X;X;X;X	UID1336	4			___1	+		12 hr_MLR	0.997864	0.0334552	59.898	44.142	59.898	0.13063	32958000	11.2475	11.4887	11.3912	11.8503	11.8968	12.0674	11.6895	11.2081	11.5774
Q92541	Q92541	RTF1	RNA polymerase-associated protein RTF1 homolog	1.00969	0.560383	1.47466	2.83036	0.935771	0.500763	1.41496	2.03575	IDLQVPS(1)S(1)ES(1)K	S	674	FKVHDFDVKIDLQVPSSESKALAITSKAPPA	Q92541	674	X;X;X;X;X;X;X;X;X;X;X;X;X;X;X;Phospho (STY);Phospho (STY);X;Phospho (STY);X;X;X;X;X;X;X;X;X;X;X;X	UID4070	2			___3				1	0.0607298	51.727	14.536	51.727	0.7696	34941000	12.4252	13.0693	12.9199	13.3891	13.4124	13.294	13.0337	13.3299	13.553
Q92541	Q92541	RTF1	RNA polymerase-associated protein RTF1 homolog	1.00969	0.560383	1.47466	2.83036	0.935771	0.500763	1.41496	2.03575	IDLQVPS(1)S(1)ES(1)K	S	675	KVHDFDVKIDLQVPSSESKALAITSKAPPAK	Q92541	675	X;X;X;X;X;X;X;X;X;X;X;X;X;X;Phospho (STY);Phospho (STY);X;Phospho (STY);X;X;X;X;X;X;X;X;X;X;X;X;X	UID4071	2			___3				1	0.0607298	51.727	14.536	51.727	0.7696	34941000	12.4252	13.0693	12.9199	13.3891	13.4124	13.294	13.0337	13.3299	13.553
Q92541	Q92541	RTF1	RNA polymerase-associated protein RTF1 homolog	1.00969	0.560383	1.47466	2.83036	0.935771	0.500763	1.41496	2.03575	IDLQVPS(1)S(1)ES(1)K	S	677	HDFDVKIDLQVPSSESKALAITSKAPPAKDG	Q92541	677	X;X;X;X;X;X;X;X;X;X;X;X;Phospho (STY);Phospho (STY);X;Phospho (STY);X;X;X;X;X;X;X;X;X;X;X;X;X;X;X	UID4072	2			___3				1	0.0607298	51.727	14.536	51.727	0.7696	34941000	12.4252	13.0693	12.9199	13.3891	13.4124	13.294	13.0337	13.3299	13.553
Q9UBC5	Q9UBC5	MYO1A	Unconventional myosin-Ia	1.20358	0.560007	1.47428	3.4904	0.0098355	0.00497627	1.00346	0.0313006	LQQVFIEMT(1)LK	T	412	INYCNEKLQQVFIEMTLKEEQEEYKREGIPW	Q9UBC5	412	X;X;X;X;X;X;X;X;X;Deamidation (NQ);X;X;X;X;Oxidation (M);Phospho (STY);X;X;X;X;X;X;X;X;X;X;X;X;X;X;X	UID1494	2			___1	+		12 hr_MLR	1	0.0666745	56.729	6.1226	56.729	-3.9955	38076000	12.9577	12.9137	12.8306	13.7539	13.2216	13.4065	13.1334	12.6108	12.9727
Q6KC79-2	Q6KC79-2	NIPBL	Nipped-B-like protein	1.45049	0.556631	1.47083	3.85099	0.868674	0.262414	1.19948	2.03141	S(0.01)RPET(0.99)PKQK	T	702	KQNNGRSETTKSRPETPKQKGESRPETPKQK	Q6KC79-2;Q6KC79;Q6KC79-3	702;702;702	X;X;X;X;X;X;X;X;X;X;X;X;X;X;X;Phospho (STY);X;X;X;X;X;X;Phospho (STY);X;X;X;Phospho (STY);X;X;X;X	UID1337	3			___1	+		12 hr_MLR	0.990325	0.0812614	60.598	38.725	60.598	-0.075032	25286000	12.1134	12.1483	11.9557	12.7587	12.3654	12.7631	12.5275	12.1304	12.3466
Q9BUR4	Q9BUR4	WRAP53	Telomerase Cajal body protein 1	0.914927	0.554117	1.46827	2.01136	0.492624	0.29103	1.22351	1.25985	VFPEPT(0.02)ES(0.98)GDEGEELGLPLLSTR	S	491	LATASGQRVFPEPTESGDEGEELGLPLLSTR	Q9BUR4	491	X;X;X;X;X;X;X;X;X;X;X;X;X;X;X;Phospho (STY);X;X;X;X;X;X;X;X;X;X;X;X;X;X;X	UID849	3			___1				0.980282	1.6063e-06	147.11	131	147.11	-0.37597	121520000	9.95786	10.061	9.3449	10.603	10.0479	10.3751	10.1838	9.98185	10.0712
Q5JSH3-2	Q5JSH3-2	WDR44	WD repeat-containing protein 44	1.88999	0.553514	1.46766	4.43388	0.507401	0.18045	1.13324	1.19753	VGNES(1)PVQELK	S	50	TFKETENTAYKVGNESPVQELKQDVSKKIIE	Q5JSH3-2;Q5JSH3	50;50	X;X;X;X;X;X;X;X;X;X;X;X;X;X;X;Phospho (STY);X;X;X;X;X;X;X;X;X;X;X;X;X;X;X	UID567	2			___1	+		12 hr_MLR	1	0.00102645	152	102.47	152	0.16778	39215000	12.9409	12.7139	12.7058	13.5328	13.2102	13.2781	13.1686	12.7256	13.0077
Q8WV07	Q8WV07	ORAOV1	Oral cancer-overexpressed protein 1	1.44782	0.553033	1.46717	3.61167	0.568392	0.181333	1.13393	1.32139	MKVLES(1)LIGMIQK	S	84	SCTTEKDSRKMKVLESLIGMIQKFPYDDPTY	Q8WV07	84	X;X;X;X;X;X;X;X;X;X;Oxidation (M);X;X;X;X;Phospho (STY);X;X;X;Oxidation (M);X;Deamidation (NQ);X;X;X;X;X;X;X;X;X	UID769	4			___1	+		12 hr_MLR	1	0.0334783	44.616	7.0608	44.616	4.2573	116830000	12.2513	12.1813	12.01	12.9008	12.4428	12.758	12.5459	12.1445	12.2962
O96013	O96013	PAK4	Serine/threonine-protein kinase PAK 4	1.98335	0.552839	1.46697	4.55514	0.364033	-0.167007	0.890688	-0.904443	DKRPLS(1)GPDVGTPQPAGLASGAK	S	181	GSGGPQESSRDKRPLSGPDVGTPQPAGLASG	O96013	181	X;X;X;X;X;X;X;X;X;X;X;X;X;X;X;Phospho (STY);X;X;X;X;X;X;X;X;X;X;X;X;X;X;X	UID119	3			___1	+		12 hr_MLR	0.999957	1.60212e-10	162.07	134.8	162.07	0.25766	216290000	13.2458	13.2268	12.9825	13.84	13.5427	13.7309	13.2842	12.7191	12.9507
Q13796	Q13796	SHROOM2	Protein Shroom2	1.51582	0.552746	1.46688	4.19235	0.896545	-0.358371	0.780045	-2.26988	EGS(0.792)PGS(0.207)QQHPPS(0.001)QK	S	974	GQSTPRQADAQCREGSPGSQQHPPSQKAPNP	Q13796	974	X;X;X;X;X;X;X;X;X;X;X;X;X;X;X;Phospho (STY);X;X;X;X;X;X;X;X;X;X;X;X;X;X;X	UID486	3			___1	+		12 hr_MLR	0.792347	0.0021109	116.06	96.738	108.96	0.14505	61752000	12.3848	12.3242	12.2095	13.1009	12.7203	12.7556	12.2173	11.7017	11.9244
Q6AWC2-4	Q6AWC2-4	WWC2	Protein WWC2	1.22605	0.552219	1.46634	2.67924	0.159439	-0.112428	0.92503	-0.426542	RELS(1)QMK	S	183	ISTTRLRVKKLKRELSQMKQELLYKEQGFET	Q6AWC2-4;Q6AWC2;Q6AWC2-6;Q6AWC2-5	183;183;183;85	X;X;X;X;X;X;X;X;X;X;X;X;X;X;X;Phospho (STY);X;Oxidation (M);X;X;X;X;X;X;X;X;X;X;X;X;X	UID604	2			___1	+		12 hr_MLR	1	0.0398765	62.842	14.338	62.842	2.7893	130710000	10.3456	10.5793	10.014	11.0142	10.6172	10.9643	10.6105	10.037	9.95421
Q92562	Q92562	FIG4	Polyphosphoinositide phosphatase	1.9806	0.551858	1.46597	4.55759	0.102131	0.030899	1.02165	0.284597	KIAPWT(1)QHSK	T	564	QLVHRVKTYRKIAPWTQHSKDIMQTLSRYYS	Q92562	564	X;X;X;X;X;X;X;X;X;X;X;X;X;X;X;Phospho (STY);Deamidation (NQ);X;X;X;X;X;X;X;X;X;X;X;X;X;X	UID1409	5			___1	+		12 hr_MLR	0.999924	0.0188809	54.608	11.819	54.608	1.1619	739710000	13.4476	13.5817	13.2949	14.1103	13.8202	14.0493	13.5471	13.332	13.5377
Q8N3F8	Q8N3F8	MICALL1	MICAL-like protein 1	1.85117	0.549911	1.464	4.22045	0.237405	0.063015	1.04465	0.609783	SPVPSPGS(0.002)S(0.102)S(0.896)PQLQVK	S	621	LLVGDRSPVPSPGSSSPQLQVKSSCKENPFN	Q8N3F8	621	X;X;X;X;X;X;X;X;X;X;X;X;X;X;X;Phospho (STY);X;X;X;X;X;X;X;X;X;X;X;X;X;X;X	UID707	2			___1	+		12 hr_MLR	0.895503	8.03128e-05	153.39	110.84	153.39	-0.051037	39270000	13.0095	13.0237	12.7615	13.6029	13.2862	13.5554	13.0998	12.8974	12.9866
Q13242	Q13242	SRSF9	Serine/arginine-rich splicing factor 9	1.44493	0.544953	1.45897	3.97567	0.243921	0.121822	1.08811	0.619062	GS(0.025)PHYFS(0.011)PFRPY(0.964)	Y	221	YQSRGSPHYFSPFRPY_______________	Q13242	221	X;X;X;X;X;X;X;X;X;X;X;X;X;X;X;Phospho (STY);X;X;X;X;X;X;X;X;X;X;X;X;X;X;X	UID1577	2			___1	+		12 hr_MLR	0.964288	0.0496716	93.162	71.715	93.162	0.58681	21075000	13.8621	14.1043	13.665	14.4875	14.3204	14.4583	14.2589	13.7383	13.9996
Q86UP2	Q86UP2	KTN1	Kinectin	2.52341	0.533748	1.44769	6.70866	1.10666	0.364251	1.28721	2.6499	KKEIQNGNLHES(1)DSESVPR	S	75	KKNKKKEIQNGNLHESDSESVPRDFKLSDAL	Q86UP2;Q86UP2-4;Q86UP2-2;Q86UP2-3	75;75;75;75	X;X;X;X;X;X;X;X;X;Deamidation (NQ);X;X;X;X;X;Phospho (STY);X;X;X;X;X;X;X;X;X;X;X;X;X;X;X	UID658	4			___1	+		12 hr_MLR	0.999664	7.13562e-10	170.28	131.69	149.18	0.16679	420370000	13.731	13.6657	13.5215	14.2427	14.0761	14.2006	14.2365	13.8199	13.9546
Q08117	Q08117	AES	Amino-terminal enhancer of split	2.18888	0.532043	1.44598	7.08515	0.629726	0.34239	1.26785	1.65038	EDKNGHDGDTHQEDDGEKS(1)D	S	196	NGHDGDTHQEDDGEKSD______________	Q08117;Q08117-2	196;263	Deamidation (NQ);X;X;X;X;X;X;X;X;X;X;X;X;X;X;Phospho (STY);X;X;X;X;X;X;X;X;X;X;X;X;X;X;X	UID415	4			___1	+		12 hr_MLR	1	3.04378e-05	113.54	83.997	113.54	0.28525	19390000	11.0544	11.0767	10.9688	11.6599	11.4346	11.6016	11.7759	11.0997	11.2514
Q86UE4	Q86UE4	MTDH	Protein LYRIC	1.16379	0.529176	1.4431	3.26079	0.956487	-0.300526	0.811956	-2.41768	SQEPIPDDQKVS(1)DDDKEK	S	426	SLLKSQEPIPDDQKVSDDDKEKGEGALPTGK	Q86UE4	426	X;X;X;X;X;X;X;X;X;X;X;X;X;X;X;Phospho (STY);X;X;X;X;X;X;X;X;X;X;X;X;X;X;X	UID657	4			___1	+		12 hr_MLR	1	2.05461e-06	146.64	111.63	146.64	0.3601	196160000	14.1391	14.2762	14.1602	14.975	14.4353	14.7526	14.1044	13.702	13.8676
P43307	P43307	SSR1	Translocon-associated protein subunit alpha	1.3878	0.526881	1.44081	3.27158	0.233479	0.100077	1.07183	0.606671	VEMGTSSQNDVDMS(0.011)WIPQET(0.821)LNQINKAS(0.168)PR	T	260	TSSQNDVDMSWIPQETLNQINKASPRRLPRK	P43307;P43307-2	260;233	X;X;X;X;Deamidation (NQ);X;X;X;Oxidation (M);X;X;X;X;X;X;Phospho (STY);X;X;X;X;X;X;X;X;X;X;X;X;X;X;X	UID1221	3			___1	+		12 hr_MLR	0.821378	5.57985e-08	109.59	97.307	83.998	-1.8963	46783000	12.2419	12.5051	12.4756	13.1492	12.6773	12.9767	12.7677	12.277	12.4781
Q9UKN8	Q9UKN8	GTF3C4	General transcription factor 3C polypeptide 4	1.30919	0.526205	1.44014	2.8596	0.773749	0.286867	1.21999	1.68402	ILLVDS(1)PGMGNADDEQQEEGTSSK	S	611	LWKPTHEDSKILLVDSPGMGNADDEQQEEGT	Q9UKN8	611	X;X;X;X;X;X;X;X;X;X;X;X;X;X;X;Phospho (STY);X;X;Oxidation (M);X;X;X;X;X;X;X;X;X;X;X;X	UID1029	3			___1	+		12 hr_MLR	1	1.86601e-07	121.3	106.69	121.3	-0.27209	21226000	11.0794	11.2589	10.8663	11.7529	11.3052	11.7252	11.5971	11.167	11.3011
Q6WKZ4	Q6WKZ4	RAB11FIP1	Rab11 family-interacting protein 1	1.19309	0.524971	1.4389	2.71068	0.620056	0.320534	1.24879	1.45596	QGS(0.786)S(0.214)LNLFEDVQITEPEAEPESK	S	500	RRSEKDTAAVVSRQGSSLNLFEDVQITEPEA	Q6WKZ4;Q6WKZ4-3;Q6WKZ4-2	500;500;352	X;X;X;X;X;X;X;X;X;X;X;X;X;X;X;Phospho (STY);X;X;X;X;X;X;X;X;X;X;X;X;X;X;X	UID624	3			___1	+		12 hr_MLR	0.785706	1.83355e-05	133.23	113.98	133.23	0.15771	31354000	12.401	12.4833	12.1393	13.133	12.5689	12.8965	13.0302	12.3713	12.5837
Q96QA5	Q96QA5	GSDMA	Gasdermin-A	1.51318	0.522454	1.4364	3.94353	0.622964	-0.181087	0.882038	-1.46199	ALET(1)VQERK	T	127	TLEVQTLSVAPKALETVQERKLAADHPFLKE	Q96QA5	127	X;X;X;X;X;X;X;X;X;X;X;X;X;X;X;Phospho (STY);X;X;X;X;X;X;X;X;X;X;X;X;X;X;X	UID1424	2			___1	+		12 hr_MLR	1	0.0421164	77.674	30.783	77.674	1.573	168720000	13.3221	13.3902	13.1911	13.9831	13.5911	13.8965	13.3163	12.9388	13.1049
O60292	O60292	SIPA1L3	Signal-induced proliferation-associated 1-like protein 3	1.15062	0.522212	1.43616	3.46081	0.540059	0.328536	1.25574	1.24685	EHS(0.019)NPS(0.979)PS(0.002)QDTDGTK	S	100	DWPPKREALREHSNPSPSQDTDGTKATKMAH	O60292	100	X;X;X;X;X;X;X;X;X;X;X;X;X;X;X;Phospho (STY);X;X;X;X;X;X;X;X;X;X;X;X;X;X;X	UID58	3			___1	+		12 hr_MLR	0.979239	0.0276894	83.253	65.764	83.253	-0.27489	16246000	10.0815	10.5165	10.5427	10.9423	10.8841	10.881	10.9732	10.2787	10.8744
Q9H1E3	Q9H1E3	NUCKS1	Nuclear ubiquitous casein and cyclin-dependent kinase substrate 1	1.29386	0.520029	1.43398	2.81844	1.78927	-0.676946	0.625488	-4.00711	NSQEDS(1)EDSEDKDVK	S	58	EAKNKRRSGKNSQEDSEDSEDKDVKTKKDDS	Q9H1E3	58	X;X;X;X;X;X;X;X;X;X;X;X;X;X;X;Phospho (STY);X;X;Phospho (STY);X;X;X;X;X;X;X;X;X;X;X;X	UID2521	4			___2	+	+	12 hr_MLR;48 hr_MLR	0.999765	8.09447e-38	270.32	229.77	133.78	-0.38027	758320000	11.7595	11.4593	11.8338	12.2971	11.9204	12.3951	11.1768	10.7652	11.0798
Q9H1E3	Q9H1E3	NUCKS1	Nuclear ubiquitous casein and cyclin-dependent kinase substrate 1	1.29386	0.520029	1.43398	2.81844	1.78927	-0.676946	0.625488	-4.00711	NSQEDS(1)EDS(1)EDKDVK	S	61	NKRRSGKNSQEDSEDSEDKDVKTKKDDSHSA	Q9H1E3	61	X;X;X;X;X;X;X;X;X;X;X;X;Phospho (STY);X;X;Phospho (STY);X;X;X;X;X;X;X;X;X;X;X;X;X;X;X	UID2522	3			___2	+	+	12 hr_MLR;48 hr_MLR	0.999998	0.00152171	93.269	79.538	93.269	0.661	57065000	11.7595	11.4593	11.8338	12.2971	11.9204	12.3951	11.1768	10.7652	11.0798
P53671-3	P53671-3	LIMK2	LIM domain kinase 2	1.66664	0.51716	1.43114	4.09663	1.03761	0.41794	1.33602	2.27636	DKKLNLLT(1)EY(1)IEGGTLK	T	384	KFIGVLYKDKKLNLLTEYIEGGTLKDFLRSM	P53671-3;P53671-2;P53671	384;384;405	X;X;X;X;X;X;X;X;X;X;X;X;Deamidation (NQ);X;X;Phospho (STY);X;Phospho (STY);X;X;X;X;X;X;X;X;X;X;X;X;X	UID2883	4			___2	+		12 hr_MLR	0.999987	0.0210854	52.453	14.781	52.453	-0.75411	775570000	13.6577	13.7607	13.3993	14.1411	14.0004	14.2275	14.1955	13.7274	14.1486
P53671-3	P53671-3	LIMK2	LIM domain kinase 2	1.66664	0.51716	1.43114	4.09663	1.03761	0.41794	1.33602	2.27636	DKKLNLLT(1)EY(1)IEGGTLK	Y	386	IGVLYKDKKLNLLTEYIEGGTLKDFLRSMDP	P53671-3;P53671-2;P53671	386;386;407	X;X;X;X;X;X;X;X;X;X;Deamidation (NQ);X;X;Phospho (STY);X;Phospho (STY);X;X;X;X;X;X;X;X;X;X;X;X;X;X;X	UID3214	4			___2	+		12 hr_MLR	0.999987	0.0210854	52.453	14.781	52.453	-0.75411	775570000	13.6577	13.7607	13.3993	14.1411	14.0004	14.2275	14.1955	13.7274	14.1486
P33527	P33527	ABCC1	Multidrug resistance-associated protein 1	1.55476	0.515672	1.42966	3.40036	0.160934	0.0828384	1.0591	0.43466	HHNS(0.974)T(0.026)AELQK	S	930	SSSSSYSGDISRHHNSTAELQKAEAKKEETW	P33527;P33527-9;P33527-2;P33527-3;P33527-5;P33527-4;P33527-6;P33527-7;P33527-8	930;940;871;874;815;930;871;874;815	X;X;X;X;X;X;X;X;X;X;X;X;X;X;X;Phospho (STY);X;X;X;X;X;X;X;X;X;X;X;X;X;X;X	UID256	3			___1	+		12 hr_MLR	0.974081	0.00239424	138.45	104.57	138.45	-0.070018	178530000	13.7736	14.0488	13.726	14.5201	14.1441	14.4312	14.2104	13.6498	13.9366
P46937	P46937	YAP1	Transcriptional coactivator YAP1	1.41773	0.51505	1.42904	3.05625	0.0649478	-0.0494836	0.966282	-0.191017	GDS(0.963)ET(0.037)DLEALFNAVMNPK	S	61	QAPPAGHQIVHVRGDSETDLEALFNAVMNPK	P46937;P46937-9;P46937-6;P46937-7;P46937-2;P46937-8;P46937-5;P46937-3	61;61;61;61;61;61;61;61	X;X;X;X;X;X;X;X;X;X;X;X;X;X;X;Phospho (STY);X;X;X;X;X;X;X;X;X;X;X;Oxidation (M);X;X;X	UID312	4			___1	+		12 hr_MLR	0.963345	4.25017e-05	105.79	90.151	105.79	0.0030736	43620000	10.8805	10.5608	10.5222	11.3297	10.9243	11.2547	11.0426	10.2483	10.5241
Q96B97;Q96B97-2	Q96B97	SH3KBP1	SH3 domain-containing kinase-binding protein 1	1.39168	0.513051	1.42706	3.13121	0.171599	-0.0765088	0.94835	-0.458002	ETTGS(0.004)ES(0.989)DGGDS(0.007)SSTK	S	183	EQLSKSSLRETTGSESDGGDSSSTKSEGANG	Q96B97;Q96B97-2	183;146	X;X;X;X;X;X;X;X;X;X;X;X;X;X;X;Phospho (STY);X;X;X;X;X;X;X;X;X;X;X;X;X;Deamidation (NQ);X	UID796	2			___1	+		12 hr_MLR	0.989382	7.01512e-26	239.87	210.38	239.87	-0.085393	52397000	12.7203	12.5713	12.3929	13.2899	12.8294	13.1044	12.76	12.3594	12.3356
Q05315	Q05315	CLC	Galectin-10	1.7314	0.511568	1.4256	4.11828	1.19917	-0.333938	0.793368	-2.63558	MVQVWRDIS(0.976)LT(0.976)KFNVS(0.024)Y(0.024)LK	S	131	IKPEAVKMVQVWRDISLTKFNVSYLKR____	Q05315	131	X;X;X;X;X;X;X;Oxidation (M);X;Deamidation (NQ);X;X;X;X;X;Phospho (STY);X;Phospho (STY);X;X;Deamidation (NQ);X;X;X;X;X;X;X;X;X;X	UID2040	3			___2	+		12 hr_MLR	0.976366	0.0137479	52.612	15.233	52.612	-2.3868	55203000	13.8983	14.0325	13.6818	14.4292	14.2435	14.4745	13.6798	13.4263	13.5047
Q05315	Q05315	CLC	Galectin-10	1.7314	0.511568	1.4256	4.11828	1.19917	-0.333938	0.793368	-2.63558	MVQVWRDIS(0.976)LT(0.976)KFNVS(0.024)Y(0.024)LK	T	133	PEAVKMVQVWRDISLTKFNVSYLKR______	Q05315	133	X;X;X;X;X;Oxidation (M);X;Deamidation (NQ);X;X;X;X;X;Phospho (STY);X;Phospho (STY);X;X;Deamidation (NQ);X;X;X;X;X;X;X;X;X;X;X;X	UID2902	3			___2	+		12 hr_MLR	0.976366	0.0137479	52.612	15.233	52.612	-2.3868	55203000	13.8983	14.0325	13.6818	14.4292	14.2435	14.4745	13.6798	13.4263	13.5047
P28749-2	P28749-2	RBL1	Retinoblastoma-like protein 1	1.28403	0.498091	1.41234	3.91391	0.743344	-0.176538	0.884823	-1.8928	QT(0.015)NLT(0.015)KAQEVHS(0.985)T(0.985)GINRPK	S	776	ASPKQTNLTKAQEVHSTGINRPKRTGSLALF	P28749-2;P28749	776;776	X;X;X;X;X;X;Deamidation (NQ);X;X;X;X;Deamidation (NQ);X;X;X;Phospho (STY);Phospho (STY);X;X;Deamidation (NQ);X;X;X;X;X;X;X;X;X;X;X	UID1882	3			___2	+		12 hr_MLR	0.985186	0.0229227	54.805	18.693	43.794	-0.19169	3081600000	14.7003	14.7751	14.6952	15.3953	14.98	15.2896	14.7149	14.4088	14.5173
P28749-2	P28749-2	RBL1	Retinoblastoma-like protein 1	1.28403	0.498091	1.41234	3.91391	0.743344	-0.176538	0.884823	-1.8928	QT(0.015)NLT(0.015)KAQEVHS(0.985)T(0.985)GINRPK	T	777	SPKQTNLTKAQEVHSTGINRPKRTGSLALFY	P28749-2;P28749	777;777	X;X;X;X;X;Deamidation (NQ);X;X;X;X;Deamidation (NQ);X;X;X;Phospho (STY);Phospho (STY);X;X;Deamidation (NQ);X;X;X;X;X;X;X;X;X;X;X;X	UID2852	3			___2	+		12 hr_MLR	0.985186	0.0229227	54.805	18.693	43.794	-0.19169	3081600000	14.7003	14.7751	14.6952	15.3953	14.98	15.2896	14.7149	14.4088	14.5173
P27816	P27816	MAP4	Microtubule-associated protein 4	1.6014	0.496442	1.41073	3.54499	1.73657	0.747629	1.67903	4.07848	ET(0.023)ERAS(0.977)PIKMDLAPSK	S	358	APAKDVTLLKETERASPIKMDLAPSKDMGPP	P27816;P27816-6;P27816-2	358;358;358	X;X;X;X;X;X;X;X;X;X;X;X;X;X;X;Phospho (STY);X;X;X;Oxidation (M);X;X;X;X;X;X;X;X;X;X;X	UID232	4			___1	+	+	12 hr_MLR;48 hr_MLR	0.976866	0.00224615	77.045	55.446	76.817	-0.21664	337020000	13.0079	13.0297	12.6982	13.5731	13.2618	13.3903	13.9246	13.4098	13.6443
O75122;O75122-3	O75122-3	CLASP2	CLIP-associating protein 2	1.30963	0.490047	1.40449	3.21241	0.631231	-0.231068	0.852004	-1.4917	S(0.209)RS(0.791)DIDVNAAAGAK	S	604	SSKASSLPGSLQRSRSDIDVNAAAGAKAHHA	O75122;O75122-2;O75122-3	370;376;604	X;X;X;X;X;X;X;X;X;X;X;X;X;X;X;Phospho (STY);X;X;X;X;X;X;X;X;X;X;X;X;X;X;X	UID76	2			___1	+		12 hr_MLR	0.791434	1.81235e-08	184.01	152.37	184.01	0.21329	217770000	12.8798	12.8463	12.6553	13.4268	13.0128	13.4119	12.7632	12.2976	12.6274
Q8NF91	Q8NF91	SYNE1	Nesprin-1	2.16623	0.478309	1.39311	5.14121	0.328719	0.114875	1.08288	0.825969	EKLRS(1)CQVALQEHEALEEALQSMWFWVK	S	2618	TSHQNLLRMTKEKLRSCQVALQEHEALEEAL	Q8NF91;Q8NF91-4;Q8NF91-7;Q8NF91-10	2618;2625;2618;2601	X;X;X;X;X;X;X;X;X;X;X;X;X;X;X;Phospho (STY);X;Deamidation (NQ);X;X;X;Deamidation (NQ);X;X;X;X;X;X;X;X;X	UID741	5			___1	+		12 hr_MLR	0.999781	0.0246112	43.732	8.7163	43.732	4.2647	96624000	12.8083	12.8431	12.635	13.3136	13.1063	13.3015	12.9225	12.6444	13.0642
P78559	P78559	MAP1A	Microtubule-associated protein 1A;MAP1A heavy chain;MAP1 light chain LC2	1.49501	0.476475	1.39134	3.41315	0.927607	0.283952	1.21753	2.04465	GLDS(1)GAET(0.978)EEEKDT(0.023)WEEK	S	612	PEVPEEQGSKDRGLDSGAETEEEKDTWEEKK	P78559;P78559-2	612;612	X;X;X;X;X;X;X;X;X;X;X;X;X;X;X;Phospho (STY);X;X;X;Phospho (STY);X;X;X;X;X;X;X;X;X;X;X	UID2014	3			___2	+		12 hr_MLR	0.9997	0.00024617	99.999	62.771	99.999	0.051496	22330000	12.3114	12.3751	12.1092	12.967	12.5955	12.6627	12.7629	12.3765	12.5083
P78559	P78559	MAP1A	Microtubule-associated protein 1A;MAP1A heavy chain;MAP1 light chain LC2	1.49501	0.476475	1.39134	3.41315	0.927607	0.283952	1.21753	2.04465	GLDS(1)GAET(0.978)EEEKDT(0.023)WEEK	T	616	EEQGSKDRGLDSGAETEEEKDTWEEKKQREA	P78559;P78559-2	616;616	X;X;X;X;X;X;X;X;X;X;X;Phospho (STY);X;X;X;Phospho (STY);X;X;X;X;X;X;X;X;X;X;X;X;X;X;X	UID2895	3			___2	+		12 hr_MLR	0.977594	0.00024617	99.999	62.771	99.999	0.051496	22330000	12.3114	12.3751	12.1092	12.967	12.5955	12.6627	12.7629	12.3765	12.5083
P05771-2	P05771-2	PRKCB	Protein kinase C beta type	1.52351	0.472668	1.38767	3.48244	1.02234	0.420849	1.33872	2.4238	HPPVLT(1)PPDQEVIR	T	641	AENFDRFFTRHPPVLTPPDQEVIRNIDQSEF	P05771-2	641	X;X;X;X;X;X;X;X;X;X;X;X;X;X;X;Phospho (STY);X;X;X;X;X;X;X;X;X;X;X;X;X;X;X	UID1177	3			___1	+		12 hr_MLR	1	0.0509639	64.52	50.557	64.52	0.055003	147370000	11.9499	11.7371	11.6974	12.4611	12.0773	12.2641	12.4727	11.9373	12.2371
Q9UJU6;Q9UJU6-2	Q9UJU6-2	DBNL	Drebrin-like protein	1.16049	0.472358	1.38737	2.81072	1.56943	-0.350801	0.784148	-3.41967	AMS(0.003)T(0.002)T(0.008)S(0.032)IS(0.81)S(0.144)PQPGK	S	275	EIFKQKERAMSTTSISSPQPGKLRSPFLQKQ	Q9UJU6;Q9UJU6-5;Q9UJU6-2;Q9UJU6-3;Q9UJU6-6;Q9UJU6-4	274;171;275;283;226;180	X;X;X;X;X;X;X;X;X;Oxidation (M);X;X;X;X;X;Phospho (STY);X;X;X;X;X;X;X;X;X;X;X;X;X;X;X	UID1015	2			___1	+	+	12 hr_MLR;48 hr_MLR	0.810405	0.00279828	119.39	89.579	55.105	0.28999	40161000	11.2449	10.998	11.1892	11.6488	11.341	11.8594	10.8739	10.6533	10.8525
P05093	P05093	CYP17A1	Steroid 17-alpha-hydroxylase/17,20 lyase	1.08407	0.467573	1.38278	2.55312	0.158654	-0.0492668	0.966427	-0.423364	NDLLNKILENY(1)K	Y	250	HVKIRNDLLNKILENYKEKFRSDSITNMLDT	P05093	250	X;X;X;X;X;Deamidation (NQ);X;X;X;X;X;X;X;X;Deamidation (NQ);Phospho (STY);X;X;X;X;X;X;X;X;X;X;X;X;X;X;X	UID1552	4			___1				1	0.0588155	41.052	21.729	41.052	-1.2014	147970000	12.0922	11.9302	11.7946	12.3068	12.1901	12.7228	12.0287	11.7574	11.8832
P29536-2	P29536-2	LMOD1	Leiomodin-1	1.48184	0.467291	1.38251	3.44543	1.15128	-0.460692	0.726638	-2.77623	RDS(1)DLGKEPK	S	91	RGRDASKKALGPRRDSDLGKEPKRGGLKKSF	P29536-2;P29536	91;119	X;X;X;X;X;X;X;X;X;X;X;X;X;X;X;Phospho (STY);X;X;X;X;X;X;X;X;X;X;X;X;X;X;X	UID241	4			___1	+		12 hr_MLR	1	0.00475552	85.734	61.984	67.964	-0.27804	132760000	13.3436	13.4384	13.1832	13.9655	13.5775	13.8241	13.1237	12.6104	12.849
Q9BYK8-2	Q9BYK8-2	HELZ2	Helicase with zinc finger domain 2	1.90968	0.466375	1.38163	5.18156	0.0815587	-0.0265493	0.981766	-0.230887	T(0.5)VT(0.5)PLRWQPAPRS(1)QQLK	S	991	CTRTVTPLRWQPAPRSQQLKALCEKHGDRVP	Q9BYK8-2;Q9BYK8-4;Q9BYK8	991;1025;1560	X;X;X;Phospho (STY);X;X;X;X;X;X;Deamidation (NQ);X;X;X;X;Phospho (STY);X;X;X;X;X;X;X;X;X;X;X;X;X;X;X	UID2501	2			___2	+		12 hr_MLR	1	0.00570727	70.942	27.313	70.942	-3.3719	265540000	12.165	12.3997	12.1639	12.7881	12.6352	12.7044	12.3412	12.0563	12.2515
P25791	P25791	LMO2	Rhombotin-2	1.31141	0.463562	1.37894	4.23643	0.753847	-0.226191	0.854889	-2.02695	RLY(1)Y(1)KLGR	Y	72	CDLCGCRLGEVGRRLYYKLGRKLCRRDYLRL	P25791;P25791-3	72;141	X;X;X;X;X;X;X;X;X;X;X;X;X;X;X;Phospho (STY);Phospho (STY);X;X;X;X;X;X;X;X;X;X;X;X;X;X	UID3206	3			___2	+		12 hr_MLR	1	0.0573483	40.352	6.4762	40.352	4.331	43431000	11.6609	11.6502	11.6946	12.2755	11.9191	12.2017	11.6383	11.2549	11.4338
P25791	P25791	LMO2	Rhombotin-2	1.31141	0.463562	1.37894	4.23643	0.753847	-0.226191	0.854889	-2.02695	RLY(1)Y(1)KLGR	Y	73	DLCGCRLGEVGRRLYYKLGRKLCRRDYLRLF	P25791;P25791-3	73;142	X;X;X;X;X;X;X;X;X;X;X;X;X;X;Phospho (STY);Phospho (STY);X;X;X;X;X;X;X;X;X;X;X;X;X;X;X	UID3207	3			___2	+		12 hr_MLR	1	0.0573483	40.352	6.4762	40.352	4.331	43431000	11.6609	11.6502	11.6946	12.2755	11.9191	12.2017	11.6383	11.2549	11.4338
A4D1E1	A4D1E1	ZNF804B	Zinc finger protein 804B	1.62247	0.462263	1.3777	3.67896	0.191153	-0.079471	0.946405	-0.509619	NQESLGS(1)PHICDLGK	S	877	MYYLNKSKRNQESLGSPHICDLGKVRPMKCN	A4D1E1	877	X;X;X;X;X;X;X;X;X;X;X;X;X;X;X;Phospho (STY);X;X;X;X;X;X;X;X;X;X;X;X;X;X;X	UID4	2			___1	+		12 hr_MLR	0.999755	0.00946746	107.06	62.756	107.06	1.685	951820000	17.668	17.8217	17.5588	18.2745	17.9487	18.2121	17.8215	17.3535	17.635
Q13884	Q13884	SNTB1	Beta-1-syntrophin	1.3162	0.460664	1.37618	2.96188	0.950861	-0.293775	0.815765	-2.06282	GSPVSEIGWETPPPES(1)PR	S	219	GSPVSEIGWETPPPESPRLGGSTSDPPSSQS	Q13884;Q13884-2	219;219	X;X;X;X;X;X;X;X;X;X;X;X;X;X;X;Phospho (STY);X;X;X;X;X;X;X;X;X;X;X;X;X;X;X	UID487	2			___1	+		12 hr_MLR	0.999995	2.70849e-06	161.19	132.64	161.19	0.023282	587060000	14.9223	15.1365	14.8414	15.634	15.1926	15.4556	14.8778	14.4923	14.6488
Q0VFZ6	Q0VFZ6	CCDC173	Coiled-coil domain-containing protein 173	1.05027	0.460432	1.37595	2.25226	1.68433	0.689468	1.61269	3.70905	S(1)DKKWEEQLK	S	181	KERDAQIEFRKSKIKSDKKWEEQLKLNIEKA	Q0VFZ6	181	X;X;X;X;X;X;X;X;X;X;X;X;X;X;X;Phospho (STY);X;X;X;X;X;X;Deamidation (NQ);X;X;X;X;X;X;X;X	UID439	4			___1		+	48 hr_MLR	1	0.021283	67.726	46.885	67.726	-1.9632	80223000	12.4046	12.139	11.9467	12.8283	12.3188	12.7245	13.0482	12.6063	12.9042
Q8WZ74	Q8WZ74	CTTNBP2	Cortactin-binding protein 2	0.751461	0.453802	1.36965	1.64703	0.444505	-0.208254	0.865584	-1.13919	T(0.875)IS(0.137)QLNCNRNAS(0.994)LS(0.994)KQK	S	1499	MKNKTISQLNCNRNASLSKQKSLENDLSLTL	Q8WZ74	1499	X;X;X;X;Phospho (STY);X;X;X;X;X;X;X;X;X;X;Phospho (STY);X;Phospho (STY);X;Deamidation (NQ);X;X;X;X;X;X;X;X;X;X;X	UID4067	3			___3				0.993883	0.03874	43.791	6.5541	43.791	-1.2706	114590000	13.2097	13.0883	12.6307	13.6556	13.0069	13.6276	12.7978	12.6734	12.8328
Q8WZ74	Q8WZ74	CTTNBP2	Cortactin-binding protein 2	0.751461	0.453802	1.36965	1.64703	0.444505	-0.208254	0.865584	-1.13919	T(0.875)IS(0.137)QLNCNRNAS(0.994)LS(0.994)KQK	S	1501	NKTISQLNCNRNASLSKQKSLENDLSLTLNL	Q8WZ74	1501	X;X;Phospho (STY);X;X;X;X;X;X;X;X;X;X;Phospho (STY);X;Phospho (STY);X;Deamidation (NQ);X;X;X;X;X;X;X;X;X;X;X;X;X	UID4068	3			___3				0.993883	0.03874	43.791	6.5541	43.791	-1.2706	114590000	13.2097	13.0883	12.6307	13.6556	13.0069	13.6276	12.7978	12.6734	12.8328
Q8WZ74	Q8WZ74	CTTNBP2	Cortactin-binding protein 2	0.751461	0.453802	1.36965	1.64703	0.444505	-0.208254	0.865584	-1.13919	T(0.875)IS(0.137)QLNCNRNAS(0.994)LS(0.994)KQK	T	1488	TWNKPDLSTEGMKNKTISQLNCNRNASLSKQ	Q8WZ74	1488	X;X;X;X;X;X;X;X;X;X;X;X;X;X;X;Phospho (STY);X;X;X;X;X;X;X;X;X;X;Phospho (STY);X;Phospho (STY);X;Deamidation (NQ)	UID4695	3			___3				0.874907	0.03874	43.791	6.5541	43.791	-1.2706	114590000	13.2097	13.0883	12.6307	13.6556	13.0069	13.6276	12.7978	12.6734	12.8328
P23588-2	P23588-2	EIF4B	Eukaryotic translation initiation factor 4B	1.07255	0.452324	1.36824	2.31044	1.19395	-0.590515	0.664106	-2.6703	S(0.018)QS(0.979)S(0.003)DTEQQSPTSGGGK	S	458	NAWVKRSSNPPARSQSSDTEQQSPTSGGGKV	P23588-2;P23588	458;497	X;X;X;X;X;X;X;X;X;X;X;X;X;X;X;Phospho (STY);X;X;X;X;X;X;X;X;X;X;X;X;X;X;X	UID217	2			___1				0.978761	1.23701e-05	159.81	132.84	159.81	0.21216	33535000	12.5661	12.5392	12.1818	13.156	12.6327	12.8554	12.1575	11.5229	11.8352
Q9UM07	Q9UM07	PADI4	Protein-arginine deiminase type-4	1.33563	0.450373	1.36639	3.35573	0.376802	0.126254	1.09146	0.937606	GFRLLLAS(0.994)PRS(0.006)CYK	S	493	FVPAPDRKGFRLLLASPRSCYKLFQEQQNEG	Q9UM07	493	X;X;X;X;X;X;X;X;X;X;X;X;X;X;X;Phospho (STY);X;X;X;X;X;X;X;X;X;X;X;X;X;X;X	UID1038	4			___1	+		12 hr_MLR	0.993814	0.0654556	43.382	14.083	43.382	1.9735	352090000	10.9689	10.7761	10.9292	11.5	11.1049	11.4204	11.2355	11.0006	10.8168
Q6ZNA1	Q6ZNA1	ZNF836	Zinc finger protein 836	1.10822	0.448969	1.36506	3.33813	1.36564	0.295089	1.22696	4.44079	AFRVRS(1)ILVNHQK	S	819	KPYVCNECGKAFRVRSILVNHQKMHTGDKPY	Q6ZNA1	819	X;X;X;X;X;X;X;X;X;X;X;X;X;X;X;Phospho (STY);X;X;X;Deamidation (NQ);X;Deamidation (NQ);X;X;X;X;X;X;X;X;X	UID625	5			___1				1	0.0562232	41.54	11.407	41.54	-3.7037	155420000	13.3048	13.279	13.3136	13.7594	13.5104	13.9745	13.7106	13.5886	13.4834
O94875-10;O94875-12;O94875-4	O94875-12	SORBS2	Sorbin and SH3 domain-containing protein 2	1.38543	0.446067	1.36232	3.34932	0.773898	-0.217009	0.860347	-1.75468	APALS(0.861)PT(0.139)RPPK	S	364	PRSGAPTPSSRAPALSPTRPPKKPLDYVQDH	O94875-10;O94875-3;O94875-12;O94875-4;O94875-5	457;278;364;324;324	X;X;X;X;X;X;X;X;X;X;X;X;X;X;X;Phospho (STY);X;X;X;X;X;X;X;X;X;X;X;X;X;X;X	UID101	2			___1	+		12 hr_MLR	0.861452	0.0124818	134.13	115	134.13	0.60378	31854000	12.5386	12.356	12.333	12.97	12.6229	12.973	12.4014	12.1072	12.0681
Q9H0E3-3	Q9H0E3-3	SAP130	Histone deacetylase complex subunit SAP130	1.93505	0.444081	1.36045	4.47136	0.909243	0.268044	1.20417	2.07744	S(0.025)T(0.025)S(0.158)GS(0.791)PRPAGAKPK	S	709	VASPRVESSMRSTSGSPRPAGAKPKSEIHVS	Q9H0E3-3;Q9H0E3-2	709;239	X;X;X;X;X;X;X;X;X;X;X;X;X;X;X;Phospho (STY);X;X;X;X;X;X;X;X;X;X;X;X;X;X;X	UID872	4			___1	+		12 hr_MLR	0.791149	0.0180403	59.513	43.207	59.513	0.21916	20389000	12.6333	12.5797	12.4175	13.0994	12.8445	13.0188	13.018	12.6352	12.7815
P07602	P07602	PSAP	Prosaposin;Saposin-A;Saposin-B-Val;Saposin-B;Saposin-C;Saposin-D	1.33135	0.440409	1.35699	4.0216	0.720363	-0.238932	0.847372	-1.87997	NLEKNS(1)T(1)KQEILAALEK	S	427	CKKLVGYLDRNLEKNSTKQEILAALEKGCSF	P07602;P07602-2;P07602-3	427;429;430	X;X;X;X;X;X;X;X;X;X;Deamidation (NQ);X;X;X;Deamidation (NQ);Phospho (STY);Phospho (STY);X;Deamidation (NQ);X;X;X;X;X;X;X;X;X;X;X;X	UID1787	4			___2	+		12 hr_MLR	1	0.0113924	63.134	37.331	52.026	4.0941	187650000	13.062	13.1524	13.116	13.7495	13.386	13.5162	13.1096	12.6906	12.8135
P07602	P07602	PSAP	Prosaposin;Saposin-A;Saposin-B-Val;Saposin-B;Saposin-C;Saposin-D	1.33135	0.440409	1.35699	4.0216	0.720363	-0.238932	0.847372	-1.87997	NLEKNS(1)T(1)KQEILAALEK	T	428	KKLVGYLDRNLEKNSTKQEILAALEKGCSFL	P07602;P07602-2;P07602-3	428;430;431	X;X;X;X;X;X;X;X;X;Deamidation (NQ);X;X;X;Deamidation (NQ);Phospho (STY);Phospho (STY);X;Deamidation (NQ);X;X;X;X;X;X;X;X;X;X;X;X;X	UID2824	4			___2	+		12 hr_MLR	1	0.0113924	63.134	37.331	52.026	4.0941	187650000	13.062	13.1524	13.116	13.7495	13.386	13.5162	13.1096	12.6906	12.8135
Q99523	Q99523	SORT1	Sortilin	1.51944	0.440392	1.35697	3.81457	0.237915	-0.0887035	0.940367	-0.629618	S(0.005)GYHDDS(0.995)DEDLLE	S	825	LDTASHTNKSGYHDDSDEDLLE_________	Q99523;Q99523-2	825;688	X;X;X;X;X;X;X;X;X;X;X;X;X;X;X;Phospho (STY);X;X;X;X;X;X;X;X;X;X;X;X;X;X;X	UID834	2			___1	+		12 hr_MLR	0.995042	0.00454648	117.79	94.566	117.79	0.25471	29299000	12.4334	12.5083	12.3192	12.9004	12.6684	13.0133	12.5127	12.0802	12.4019
Q9Y4G6	Q9Y4G6	TLN2	Talin-2	1.45817	0.438382	1.35508	3.18477	0.170183	-0.0656071	0.955543	-0.452524	LDEGT(1)PPEPK	T	1843	MVDAIAEAMSKLDEGTPPEPKGTFVDYQTTV	Q9Y4G6	1843	X;X;X;X;X;X;X;X;X;X;X;X;X;X;X;Phospho (STY);X;X;X;X;X;X;X;X;X;X;X;X;X;X;X	UID1532	2			___1	+		12 hr_MLR	1	0.00158935	136.96	109.53	136.96	0.13235	221810000	13.2791	13.1676	12.9762	13.7479	13.3852	13.605	13.2959	12.9093	13.0209
Q8NFW9	Q8NFW9	MYRIP	Rab effector MyRIP	1.26478	0.432845	1.34989	3.3603	2.00739	-0.968409	0.511069	-7.13019	VADEGTSAS(1)PGGYR	S	280	PQSCSTKVADEGTSASPGGYRAPAALWRSQS	Q8NFW9;Q8NFW9-2;Q8NFW9-5;Q8NFW9-3;Q8NFW9-6;Q8NFW9-4	280;280;280;178;191;93	X;X;X;X;X;X;X;X;X;X;X;X;X;X;X;Phospho (STY);X;X;X;X;X;X;X;X;X;X;X;X;X;X;X	UID747	2			___1	+	+	12 hr_MLR;48 hr_MLR	0.999994	6.05694e-16	221.66	186.98	221.66	0.13882	126420000	13.2155	13.3126	13.1525	13.7026	13.4336	13.8429	12.4564	12.02	12.2989
Q17RQ9	Q17RQ9	NKPD1	NTPase KAP family P-loop domain-containing protein 1	1.41732	0.432117	1.34921	3.10212	0.0408902	-0.0257044	0.982341	-0.121835	ELHT(0.997)MT(0.003)K	T	481	ARLWDVFRDNSRELHTMTKALQNVLDLDGDP	Q17RQ9	481	X;X;X;X;X;X;X;X;X;X;X;X;X;X;X;Phospho (STY);Oxidation (M);X;X;X;X;X;X;X;X;X;X;X;X;X;X	UID1305	3			___1	+		12 hr_MLR	0.996976	0.0690864	43	13.257	43	1.4324	168230000	12.5923	12.9087	12.5764	13.251	12.9561	13.1668	12.9546	12.3325	12.7133
Q15149-2;Q15149-3	Q15149-2	PLEC	Plectin	1.17023	0.426096	1.34359	2.51635	1.6624	-0.524633	0.695136	-3.7178	AVSEDVS(0.001)NGS(0.004)S(0.024)GS(0.937)PS(0.032)PGDT(0.002)LPWNLGK	S	22	EVRAVSEDVSNGSSGSPSPGDTLPWNLGKTQ	Q15149-2;Q15149-3	22;22	X;X;X;X;X;X;X;X;X;X;Deamidation (NQ);X;X;X;X;Phospho (STY);X;X;X;X;X;X;X;X;X;X;X;X;X;X;X	UID526	3			___1	+	+	12 hr_MLR;48 hr_MLR	0.936664	9.46901e-09	125.62	103.41	108.1	-0.24544	37069000	13.0517	13.106	12.7566	13.5093	13.1384	13.5448	12.5808	12.2753	12.4843
Q9Y4F1	Q9Y4F1	FARP1	FERM, RhoGEF and pleckstrin domain-containing protein 1	1.6084	0.423184	1.34088	4.83769	0.612469	-0.199288	0.87098	-1.39217	LGAPENSGIS(0.027)T(0.973)LER	T	24	TPGSRLGAPENSGISTLERGQKPPPTPSGKL	Q9Y4F1;Q9Y4F1-2;Q9Y4F1-3	24;24;24	X;X;X;X;X;X;X;X;X;X;X;X;X;X;X;Phospho (STY);X;X;X;X;X;X;X;X;X;X;X;X;X;X;X	UID1531	2			___1	+		12 hr_MLR	0.972798	4.24507e-13	198.81	148.53	198.81	0.14863	131410000	13.4728	13.6	13.3161	13.9038	13.8273	13.9274	13.4553	13.0508	13.285
P18206-2	P18206-2	VCL	Vinculin	1.51291	0.423154	1.34086	3.33231	0.905705	-0.327644	0.796837	-2.06362	GQGS(0.019)S(0.981)PVAMQK	S	346	MTDQVADLRARGQGSSPVAMQKAQQVSQGLD	P18206-2;P18206	346;346	Oxidation (M);X;X;X;X;X;X;X;X;X;X;X;X;X;X;Phospho (STY);X;X;X;Oxidation (M);X;X;X;Deamidation (NQ);Deamidation (NQ);X;X;X;X;X;X	UID199	2			___1	+		12 hr_MLR	0.981211	0.0413625	97.779	72.562	90.614	0.36664	166340000	14.2149	14.1739	13.9551	14.7193	14.3826	14.5114	14.0454	13.5801	13.7354
P35749;P35749-2	P35749-2	MYH11	Myosin-11	1.75872	0.418255	1.33631	4.46681	2.44115	-0.904921	0.534062	-6.64306	VIENADGS(1)EEETDTRDADFNGTK	S	1961	SRRSGGRRVIENADGSEEETDTRDADFNGTK	P35749;P35749-2	1954;1961	X;X;X;X;X;X;X;X;X;X;X;X;X;X;X;Phospho (STY);X;X;X;X;X;X;X;X;X;X;X;Deamidation (NQ);X;X;X	UID270	3			___1	+	+	12 hr_MLR;48 hr_MLR	0.999963	2.46046e-20	203.21	172.24	172.18	0.082172	317580000	15.4319	15.7075	15.5355	16.0678	15.9051	15.9568	14.8683	14.5056	14.5861
Q12888	Q12888	TP53BP1	Tumor suppressor p53-binding protein 1	1.10636	0.417428	1.33554	2.5422	0.131643	0.0468156	1.03298	0.358713	MVIQGPS(0.181)S(0.779)PQGEAMVT(0.039)DVLEDQKEGR	S	1114	PVSPASQKMVIQGPSSPQGEAMVTDVLEDQK	Q12888;Q12888-2;Q12888-3	1114;1119;1119	X;X;Phospho (STY);X;X;X;X;X;X;X;X;X;X;X;X;Phospho (STY);X;X;X;X;X;X;X;X;X;X;X;X;X;X;X	UID447	3			___1				0.779373	0.000636116	84.641	66.583	84.641	-0.33145	26634000	12.9317	13.2008	12.9746	13.5569	13.1734	13.6291	13.2796	13.0168	12.9512
Q01082	Q01082	SPTBN1	Spectrin beta chain, non-erythrocytic 1	1.40841	0.414305	1.33266	3.03785	0.45164	0.163412	1.11993	1.06091	RPPS(1)PEPSTK	S	2102	VRRQQEEEERKRRPPSPEPSTKVSEEAESQQ	Q01082;Q01082-2;Q01082-3	2102;2102;2089	X;X;X;X;X;X;X;X;X;X;X;X;X;X;X;Phospho (STY);X;X;X;X;X;X;X;X;X;X;X;X;X;X;X	UID382	2			___1	+		12 hr_MLR	0.999984	0.000823878	123.26	100.24	113.61	0.074892	2162300000	14.7124	14.7317	14.449	15.1847	14.848	15.1033	15.0186	14.5899	14.7748
P09012	P09012	SNRPA	U1 small nuclear ribonucleoprotein A	1.21236	0.407065	1.32599	2.58119	1.77945	-0.687594	0.620889	-4.03531	PNHT(0.996)IY(0.004)INNLNEK	T	11	_____MAVPETRPNHTIYINNLNEKIKKDEL	P09012	11	X;X;X;X;X;X;X;X;X;X;X;X;X;Deamidation (NQ);X;Phospho (STY);X;X;X;Deamidation (NQ);Deamidation (NQ);X;X;X;X;X;X;X;X;X;X	UID1182	2			___1	+	+	12 hr_MLR;48 hr_MLR	0.996428	0.0156009	61.375	10.283	52.555	-4.3843	2467400000	14.6978	14.669	14.3558	15.0996	14.7544	15.0897	14.1352	13.6934	13.8312
Q6GYQ0-4	Q6GYQ0-4	RALGAPA1	Ral GTPase-activating protein subunit alpha-1	1.53738	0.402127	1.32145	3.59499	0.645897	-0.277914	0.824783	-1.58706	SAT(0.001)T(0.038)T(0.038)GS(0.919)PGT(0.005)EK	S	740	PGQAPMRQRSATTTGSPGTEKARSIVRQKTV	Q6GYQ0-4;Q6GYQ0;Q6GYQ0-7;Q6GYQ0-5;Q6GYQ0-2;Q6GYQ0-6;Q6GYQ0-3	740;740;740;740;740;740;740	X;X;X;X;X;X;X;X;X;X;X;X;X;X;X;Phospho (STY);X;X;X;X;X;X;X;X;X;X;X;X;X;X;X	UID607	2			___1	+		12 hr_MLR	0.918735	3.8991e-07	186.76	127.34	138.89	0.21068	58340000	12.9075	12.9642	12.7572	13.4307	13.109	13.2955	12.9064	12.3474	12.5412
P10412	P10412	HIST1H1E	Histone H1.4	1.56416	0.400152	1.31965	3.40005	3.87799	1.65159	3.14181	14.598	SETAPAAPAAPAPAEKT(1)PVKK	T	18	ETAPAAPAAPAPAEKTPVKKKARKSAGAAKR	P10412	18	X;X;X;X;X;X;X;X;X;X;X;X;X;X;X;Phospho (STY);X;X;X;X;X;X;X;X;X;X;X;X;X;X;X	UID1184	3			___1	+	+	12 hr_MLR;48 hr_MLR	0.999874	7.73959e-06	80.02	72.744	80.02	0.29508	300720000	13.4291	13.6527	13.3852	13.9469	13.7244	13.9962	15.2268	14.9869	15.2082
P49619-3	P49619-3	DGKG	Diacylglycerol kinase gamma	0.885373	0.39921	1.31879	1.9579	0.856326	-0.271	0.828745	-1.8911	SDGCVSAKGELVMQY(1)K	Y	385	KSDGCVSAKGELVMQYKIIPTPGTHPLLVLV	P49619-3;P49619-2;P49619	385;424;424	X;X;X;X;X;X;X;X;X;X;X;X;X;X;Deamidation (NQ);Phospho (STY);X;X;X;X;X;X;X;X;X;X;X;X;X;X;X	UID1567	2			___1				1	0.000816661	118.28	96.366	118.28	2.9712	81915000	13.2689	13.6162	13.263	13.4709	14.0436	13.8312	13.2613	13.0996	12.9743
Q96I15	Q96I15	SCLY	Selenocysteine lyase	1.23414	0.397521	1.31724	3.26481	1.09654	-0.529526	0.692782	-2.47943	GHTGGHHS(1)PVKGAK	S	129	FHANQTSKGHTGGHHSPVKGAKPHFITSSVE	Q96I15;Q96I15-2	129;129	X;X;X;X;X;X;X;X;X;X;X;X;X;X;X;Phospho (STY);X;X;X;X;X;X;X;X;X;X;X;X;X;X;X	UID808	5			___1	+		12 hr_MLR	0.999981	0.0418905	74.772	60.353	74.772	0.29973	6412600	11.1787	11.1221	10.8128	11.4546	11.3522	11.4994	10.8327	10.2077	10.4846
O94875-10;O94875-12;O94875-4	O94875-12	SORBS2	Sorbin and SH3 domain-containing protein 2	1.46595	0.394827	1.31478	3.30431	1.5186	-0.507929	0.703231	-3.68576	APALS(0.16)PT(0.84)RPPK	T	366	SGAPTPSSRAPALSPTRPPKKPLDYVQDHSS	O94875-10;O94875-3;O94875-12;O94875-4;O94875-5	459;280;366;326;326	X;X;X;X;X;X;X;X;X;X;X;X;X;X;X;Phospho (STY);X;X;X;X;X;X;X;X;X;X;X;X;X;X;X	UID1165	3			___1	+	+	12 hr_MLR;48 hr_MLR	0.840201	0.0179133	66.393	53.412	66.393	0.2446	176580000	11.5564	11.4116	11.6529	12.0356	11.7417	12.028	11.1148	11.1838	10.7985
Q765P7	Q765P7	MTSS1L	MTSS1-like protein	1.0008	0.387771	1.30837	2.47544	0.797703	0.27656	1.2113	1.90493	AGS(1)EECVFYTDETASPLAPDLAK	S	612	TVPDSPGYMGPTRAGSEECVFYTDETASPLA	Q765P7	612	X;X;X;X;X;X;X;X;X;X;X;X;X;X;X;Phospho (STY);X;X;X;X;X;X;X;X;X;X;X;X;X;X;X	UID632	3			___1				0.99995	2.2149e-05	132.35	105.93	132.35	-0.48226	120600000	13.5683	13.5637	13.3848	14.14	13.6395	13.9007	14.0329	13.5852	13.7283
O15083	O15083	ERC2	ERC protein 2	1.20573	0.373405	1.29541	2.56683	1.09537	-0.520552	0.697105	-2.54109	LASTQQS(1)LAEK	S	829	QELDATKARLASTQQSLAEKEAHLANLRIER	O15083	829	X;X;X;X;X;X;X;X;X;X;X;X;X;Deamidation (NQ);Deamidation (NQ);Phospho (STY);X;X;X;X;X;X;X;X;X;X;X;X;X;X;X	UID32	2			___1	+		12 hr_MLR	0.999935	0.000877221	111.46	34.173	111.46	-3.9391	184650000	13.605	13.7216	13.3778	14.1277	13.7653	13.9317	13.3663	12.75	13.0265
Q9H1E3	Q9H1E3	NUCKS1	Nuclear ubiquitous casein and cyclin-dependent kinase substrate 1	1.1927	0.373031	1.29507	2.78426	1.15606	-0.332651	0.794076	-2.63269	VVDYSQFQES(1)DDADEDYGR	S	19	PVRNRKVVDYSQFQESDDADEDYGRDSGPPT	Q9H1E3	19	X;X;X;X;X;X;X;X;X;X;X;X;X;X;X;Phospho (STY);X;X;X;X;X;X;X;X;X;X;X;X;X;X;X	UID876	2			___1	+		12 hr_MLR	1	9.45999e-62	284.88	256.13	284.88	-0.10923	854670000	15.5256	15.571	15.3522	15.8553	15.655	16.0576	15.3571	14.997	15.0968
Q9Y694-4	Q9Y694-4	SLC22A7	Solute carrier family 22 member 7	0.959389	0.368864	1.29134	2.26817	0.340004	-0.174061	0.886344	-0.870283	QAQLPET(1)IQDVERK	T	216	TALLLPETRQAQLPETIQDVERKSAPTSLQE	Q9Y694-4;Q9Y694-3;Q9Y694-2;Q9Y694	216;521;521;523	X;X;X;X;X;X;X;X;X;Deamidation (NQ);X;X;X;X;X;Phospho (STY);X;Deamidation (NQ);X;X;X;X;X;X;X;X;X;X;X;X;X	UID1537	3			___1				1	0.0479076	41.644	11.957	41.644	-2.8248	155810000	12.0479	12.2969	12.1376	12.7807	12.2769	12.5315	12.3224	11.6789	11.959
Q15124	Q15124	PGM5	Phosphoglucomutase-like protein 5	0.884687	0.361904	1.28512	1.90781	1.24803	-0.532842	0.691192	-2.65866	AAGGIILT(0.168)AS(0.832)HCPGGPGGEFGVK	S	122	IIRKIKAAGGIILTASHCPGGPGGEFGVKFN	Q15124;Q15124-2	122;122	X;X;X;X;X;X;X;X;X;X;X;X;X;X;X;Phospho (STY);X;X;X;X;X;X;X;X;X;X;X;X;X;X;X	UID522	3			___1				0.832165	0.000139074	103.63	84.596	103.63	0.20434	219880000	13.0707	13.5656	13.2973	13.7761	13.4251	13.8181	12.9966	12.5163	12.8222
P25054-2	P25054-2	APC	Adenomatous polyposis coli protein	1.21119	0.352943	1.27716	2.91142	0.781797	-0.224072	0.856145	-1.82771	S(0.116)KT(0.881)PPPPPQT(0.002)AQTK	T	1337	LPDSPGQTMPPSRSKTPPPPPQTAQTKREVP	P25054-2;P25054	1337;1438	X;X;X;X;X;X;X;X;X;X;X;X;X;X;X;Phospho (STY);X;X;X;X;X;X;X;X;X;X;X;X;X;X;X	UID1205	3			___1	+		12 hr_MLR	0.881437	0.000981691	95.954	78.037	95.954	0.81882	154360000	13.0679	13.0518	12.8919	13.5341	13.163	13.3734	12.9363	12.5702	12.8329
P11166	P11166	SLC2A1	Solute carrier family 2, facilitated glucose transporter member 1	1.04699	0.346014	1.27104	2.41737	1.17443	-0.377078	0.769995	-2.71308	QGGASQSDKTPEELFHPLGADS(1)QV	S	490	SDKTPEELFHPLGADSQV_____________	P11166	490	X;X;X;X;X;X;X;X;X;X;X;X;X;X;X;Phospho (STY);Deamidation (NQ);X;X;X;X;X;X;X;X;X;X;X;X;X;X	UID168	3			___1				1	1.19457e-05	103.07	87.94	103.07	0.24212	75895000	13.919	14.0897	13.8519	14.4468	14.0522	14.3997	13.8143	13.4349	13.4803
Q8N9S7	Q8N9S7	CHDC2	Calponin homology domain-containing protein 2	0.739015	0.344813	1.26999	1.61411	0.152804	-0.0973616	0.934741	-0.409567	EKY(1)EQFLSLEEGTK	Y	92	SETSEEDHGSLEKEKYEQFLSLEEGTKAHYF	Q8N9S7	92	X;X;X;X;X;X;X;X;X;X;X;X;X;X;X;Phospho (STY);X;X;X;X;X;X;X;X;X;X;X;X;X;X;X	UID1607	3			___1				0.999857	0.0551988	56.482	20.289	56.482	-2.0231	124280000	13.8394	14.2675	13.7594	14.346	14.031	14.5237	13.8501	13.5541	14.17
P02794	P02794	FTH1	Ferritin heavy chain;Ferritin heavy chain, N-terminally processed	1.15793	0.339458	1.26528	2.71839	1.51476	-0.439654	0.737311	-3.68109	HTLGDS(1)DNES	S	179	SGLAEYLFDKHTLGDSDNES___________	P02794	179	X;X;X;X;X;X;X;X;X;X;X;X;X;X;X;Phospho (STY);X;X;X;X;X;X;X;X;X;X;X;X;X;X;X	UID133	2			___1	+	+	12 hr_MLR;48 hr_MLR	0.999999	7.11646e-22	201.1	186.03	131.44	0.012646	2438600000	16.2903	16.349	16.1453	16.6742	16.3861	16.7425	16.0109	15.6566	15.7981
A6NFE3	A6NFE3	EFCAB10	EF-hand calcium-binding domain-containing protein 10	0.998149	0.339381	1.26521	2.23983	0.498758	-0.123392	0.918027	-1.1457	ETSSRELQAAEY(1)LEKHQIK	Y	13	___METSSRELQAAEYLEKHQIKEVVSYLTS	A6NFE3	13	X;X;X;X;X;X;X;X;X;X;X;Deamidation (NQ);X;X;X;Phospho (STY);X;X;X;X;Deamidation (NQ);X;X;X;X;X;X;X;X;X;X	UID1542	4			___1				0.999929	0.011796	54.805	25.119	54.805	0.24616	402310000	14.9204	15.0329	14.7519	15.3664	14.9858	15.371	14.9143	14.6801	14.7405
Q5SSJ5	Q5SSJ5	HP1BP3	Heterochromatin protein 1-binding protein 3	0.894652	0.334027	1.26053	1.92146	1.68614	-0.616571	0.652219	-3.98556	T(0.021)VNS(0.018)T(0.018)RET(0.941)PPKS(0.001)K	T	51	DSTMPIRRTVNSTRETPPKSKLAEGEEEKPE	Q5SSJ5;Q5SSJ5-2;Q5SSJ5-5	51;13;51	X;X;X;Oxidation (M);X;X;X;X;X;X;Deamidation (NQ);X;X;X;X;Phospho (STY);X;X;X;X;X;X;X;X;X;X;X;X;X;X;X	UID1322	4			___1		+	48 hr_MLR	0.940679	0.00127671	87.287	68.528	50.079	-0.020746	196520000	12.2299	12.5926	12.6292	12.9107	12.5831	12.96	11.9964	11.6999	11.9057
Q6SJ93-2	Q6SJ93-2	FAM111B	Protein FAM111B	0.668093	0.332992	1.25962	1.66655	0.225637	-0.0977475	0.934491	-0.600901	RY(1)AINLDVQK	Y	344	QINSQVRRRPHLGRRYAINLDVQKEAINLLK	Q6SJ93-2;Q6SJ93	344;374	X;X;X;X;X;X;X;X;X;X;X;X;X;X;X;Phospho (STY);X;X;Deamidation (NQ);X;X;X;X;X;X;X;X;X;X;X;X	UID1592	4			___1				1	0.0242845	62.303	25.111	52.79	2.0268	204690000	12.3213	12.1358	12.3285	12.9584	12.3198	12.5064	12.4313	11.9126	12.1484
Q14498-2	Q14498-2	RBM39	RNA-binding protein 39	0.809674	0.330995	1.25788	1.9278	2.09098	0.50814	1.42222	4.89091	S(1)PFRKDK	S	129	LPHSIKLSRRRSRSKSPFRKDKSPVREPIDN	Q14498-2;Q14498;Q14498-3	129;129;107	X;X;X;X;X;X;X;X;X;X;X;X;X;X;X;Phospho (STY);X;X;X;X;X;X;X;X;X;X;X;X;X;X;X	UID505	4			___1		+	48 hr_MLR	1	0.0781	45.718	9.8378	45.718	1.8779	16050000	11.7995	12.0468	11.9615	12.4328	11.9559	12.4121	12.4655	12.3058	12.5608
P53985	P53985	SLC16A1	Monocarboxylate transporter 1	0.932735	0.330544	1.25749	2.48403	0.409765	0.133714	1.09711	1.05705	ES(0.001)KEEET(0.12)S(0.879)IDVAGKPNEVTK	S	467	QKANEQKKESKEEETSIDVAGKPNEVTKAAE	P53985	467	X;X;X;X;X;X;X;X;X;X;X;X;X;X;X;Phospho (STY);X;X;X;X;X;X;X;X;X;X;X;X;X;X;X	UID341	4			___1				0.879381	0.000350229	83.881	59.964	83.881	0.98146	98615000	14.1168	14.0748	14.0046	14.6121	14.1659	14.4099	14.4273	14.0093	14.1607
O15204-2	O15204-2	ADAMDEC1	ADAM DEC1	0.755665	0.329381	1.25647	1.96026	0.123332	-0.063563	0.956898	-0.356395	S(0.005)LKS(0.995)PEKEDFLR	S	128	TDGKQGPIRISRSLKSPEKEDFLRAQKYIDL	O15204-2;O15204	128;207	X;X;X;X;X;X;X;X;X;X;X;X;X;X;X;Phospho (STY);X;X;X;X;X;X;X;X;X;X;X;X;X;X;X	UID36	4			___1				0.995167	0.0301248	54.776	24.338	54.776	-3.7432	55550000	11.7293	11.6425	11.7777	12.3421	11.7786	12.0169	11.4649	12.0004	11.4935
Q9H1E3	Q9H1E3	NUCKS1	Nuclear ubiquitous casein and cyclin-dependent kinase substrate 1	1.00901	0.325974	1.25351	2.22512	0.647876	-0.254932	0.838026	-1.50276	NSQEDS(1)EDSEDKDVK	S	58	EAKNKRRSGKNSQEDSEDSEDKDVKTKKDDS	Q9H1E3	58	X;X;X;X;X;X;X;X;X;X;X;X;X;X;X;Phospho (STY);X;X;Phospho (STY);X;X;X;X;X;X;X;X;X;X;X;X	UID877	4			___1				0.999765	8.09447e-38	270.32	229.77	133.78	-0.38027	758320000	15.0125	15.3036	15.1517	15.5355	15.2526	15.6577	15.1886	14.7016	14.8128
Q13428	Q13428	TCOF1	Treacle protein	1.1664	0.323586	1.25144	2.56386	2.24183	1.08007	2.11414	6.91166	AASAPAKES(1)PR	S	381	GKTSQVGAASAPAKESPRKGAAPAPPGKTGP	Q13428;Q13428-3;Q13428-4;Q13428-2;Q13428-8;Q13428-6;Q13428-7;Q13428-5	381;381;381;304;304;381;381;381	X;X;X;X;X;X;X;X;X;X;X;X;X;X;X;Phospho (STY);X;X;X;X;X;X;X;X;X;X;X;X;X;X;X	UID471	2			___1	+	+	12 hr_MLR;48 hr_MLR	1	0.0148091	120.87	91.573	120.87	0.31958	82185000	11.9896	12.0191	11.7831	12.3604	12.0502	12.3521	13.2332	12.7595	13.0394
Q9UBB9	Q9UBB9	TFIP11	Tuftelin-interacting protein 11	1.0357	0.322211	1.25025	2.78947	0.215613	-0.068572	0.953581	-0.588706	GAAEEAELEDS(1)DDEEKPVKQDDFPK	S	98	AGLKKGAAEEAELEDSDDEEKPVKQDDFPKD	Q9UBB9	98	X;X;X;X;X;X;X;X;X;X;X;X;X;X;X;Phospho (STY);X;X;X;X;X;X;X;X;X;X;X;X;X;X;X	UID992	4			___1				1	5.61425e-05	83.216	63.58	83.216	-0.15351	31840000	12.5071	12.4884	12.5894	13.0066	12.6351	12.9097	12.6139	12.2412	12.524
P49736	P49736	MCM2	DNA replication licensing factor MCM2	1.11562	0.317684	1.24633	2.58935	3.42589	1.62208	3.07818	11.2138	GNDPLTS(0.003)S(0.997)PGR	S	27	SSPAQRRRGNDPLTSSPGRSSRRTDALTSSP	P49736	27	X;X;X;X;X;X;X;X;X;X;X;X;X;X;X;Phospho (STY);X;X;X;X;X;X;X;X;X;X;X;X;X;X;X	UID318	2			___1		+	48 hr_MLR	0.996696	0.0040663	127.52	96.098	107.97	0.70805	88943000	13.2193	12.9763	12.8569	13.4201	13.2176	13.3678	14.7969	14.4604	14.6614
Q5T4S7-3	Q5T4S7-3	UBR4	E3 ubiquitin-protein ligase UBR4	0.382822	0.298854	1.23017	0.991032	1.2923	-0.293246	0.816064	-2.7827	ILGPAES(1)DEFLARVYEK	S	1343	EISSNSLERILGPAESDEFLARVYEKLITGC	Q5T4S7-3;Q5T4S7;Q5T4S7-4;Q5T4S7-2;Q5T4S7-5	1343;1343;1343;1343;1343	X;X;X;X;X;X;X;X;X;X;X;X;X;X;X;Phospho (STY);X;X;X;X;X;X;X;X;X;X;X;X;X;X;X	UID579	3			___1				0.999986	0.0391776	73.166	25.5	73.166	-3.5513	42750000	13.335	13.4019	13.1354	13.8328	13.0106	13.9255	13.1346	12.927	12.931
O43166-3	O43166-3	SIPA1L1	Signal-induced proliferation-associated 1-like protein 1	1.06497	0.298182	1.22959	2.48478	0.119845	0.0523249	1.03693	0.340362	S(0.001)IQNT(0.936)LKNKT(0.063)R	T	138	SLNSNDSAMLKSIQNTLKNKTRPSENMDSRF	O43166-3;O43166-2;O43166	138;138;138	X;X;X;X;X;X;X;X;X;X;X;X;X;Deamidation (NQ);Deamidation (NQ);Phospho (STY);X;X;Deamidation (NQ);X;X;X;X;X;X;X;X;X;X;X;X	UID1134	4			___1				0.935791	0.0484667	41.825	7.4871	41.825	-0.99074	74302000	13.4238	13.4124	13.2453	13.7804	13.4491	13.7465	13.6516	13.1587	13.4282
P30086	P30086	PEBP1	Phosphatidylethanolamine-binding protein 1;Hippocampal cholinergic neurostimulating peptide	0.73084	0.296262	1.22796	1.61965	1.617	-0.619653	0.650828	-3.59403	NRPT(0.176)S(0.824)IS(0.001)WDGLDSGK	S	52	LGKVLTPTQVKNRPTSISWDGLDSGKLYTLV	P30086	52	X;X;X;X;X;X;X;X;Deamidation (NQ);X;X;X;X;X;X;Phospho (STY);X;X;X;X;X;X;X;X;X;X;X;X;X;X;X	UID249	2			___1		+	48 hr_MLR	0.823597	0.00338258	146.2	119.23	146.2	-0.31282	38418000	13.6068	13.7915	13.4093	14.0772	13.6096	14.0094	13.2171	12.7586	12.9729
Q9H6X2-5	Q9H6X2-5	ANTXR1	Anthrax toxin receptor 1	0.724462	0.293479	1.22559	1.58439	0.55965	0.215311	1.16095	1.27832	EVPPPPAEES(1)EEEDDDGLPK	S	362	CTVIIKEVPPPPAEESEEEDDDGLPKKKWPT	Q9H6X2-5;Q9H6X2	362;362	X;X;X;X;X;X;X;X;X;X;X;X;X;X;X;Phospho (STY);X;X;X;X;X;X;X;X;X;X;X;X;X;X;X	UID900	3			___1				1	0.0709043	70.094	59.812	70.094	-2.0683	26335000	12.2525	12.4842	12.0156	12.7174	12.2979	12.6174	12.6109	12.2734	12.514
P11166	P11166	SLC2A1	Solute carrier family 2, facilitated glucose transporter member 1	0.958312	0.286676	1.21983	2.45916	1.23925	-0.525352	0.69479	-3.58124	QGGAS(0.001)QS(0.019)DKT(0.981)PEELFHPLGADSQV	T	478	IASGFRQGGASQSDKTPEELFHPLGADSQV_	P11166	478	X;X;X;X;X;X;Deamidation (NQ);X;X;X;X;X;X;X;X;Phospho (STY);X;X;X;X;X;X;X;X;X;X;X;X;Deamidation (NQ);X;X	UID1185	3			___1				0.980526	4.93798e-09	150.45	113.88	150.45	0.23797	178880000	14.8129	14.7196	14.6892	15.2289	14.8483	15.0045	14.48	13.9944	14.1713
Q15796-2	Q15796-2	SMAD2	Mothers against decapentaplegic homolog 2	0.77934	0.280984	1.21502	2.09922	0.0257609	-0.0135374	0.99066	-0.0769731	S(0.004)S(0.004)ILPFT(0.992)PPVVK	T	8	________MSSILPFTPPVVKRLLGWKKSAG	Q15796-2;Q15796	8;8	X;X;X;X;X;X;X;X;X;X;X;X;X;X;X;Phospho (STY);X;X;X;X;X;X;X;X;X;X;X;X;X;X;X	UID1300	3			___1				0.992059	0.000289153	86.814	58.645	66.533	-0.061126	730790000	12.6576	12.7522	12.3154	12.8898	12.8294	12.8489	12.7889	12.4132	12.4825
Q9H2J7	Q9H2J7	SLC6A15	Sodium-dependent neutral amino acid transporter B(0)AT2	0.997896	0.27775	1.2123	2.30327	0.642801	-0.251016	0.840304	-1.56882	VLKEPVNLEGDDT(0.139)S(0.861)LIHGK	S	675	GRVLKEPVNLEGDDTSLIHGKIPSEMPSPNF	Q9H2J7;Q9H2J7-3	675;568	X;X;X;X;X;X;X;X;X;X;X;X;X;X;X;Phospho (STY);X;X;X;X;X;X;X;X;X;X;X;X;X;X;X	UID884	4			___1				0.860958	0.00213432	79.027	61.948	67.43	-0.34775	74604000	13.8037	13.7137	13.5994	14.0961	13.7733	14.0807	13.7131	13.198	13.4528
Q09666	Q09666	AHNAK	Neuroblast differentiation-associated protein AHNAK	0.687595	0.275843	1.2107	1.52115	2.98393	1.41395	2.66467	8.5343	S(0.015)NS(0.808)FS(0.152)DEREFS(0.011)GPS(0.007)T(0.007)PTGTLEFEGGEVSLEGGK	S	5782	KFSLFKSKKPRHRSNSFSDEREFSGPSTPTG	Q09666	5782	X;X;X;X;X;X;X;X;X;X;X;X;X;X;X;Phospho (STY);X;X;X;X;X;X;X;X;X;X;X;Phospho (STY);X;X;X	UID435	3			___1		+	48 hr_MLR	0.807977	1.75426e-82	282.05	252.04	211.77	0.24684	247510000	14.579	14.6494	14.2728	14.9681	14.5044	14.8562	16.1358	15.7296	15.8776
Q7Z2K6	Q7Z2K6	ERMP1	Endoplasmic reticulum metallopeptidase 1	0.519928	0.270319	1.20607	1.30812	1.03751	-0.568446	0.674343	-2.73678	DY(1)LEHIT(0.5)S(0.5)IGPR	Y	115	AAGHRGEFDALQARDYLEHITSIGPRTTGSP	Q7Z2K6	115	X;X;X;X;X;X;X;X;X;X;X;X;X;X;X;Phospho (STY);X;X;X;X;Phospho (STY);X;X;X;X;X;X;X;X;X;X	UID3242	3			___2				0.999971	0.0380861	47.991	20.875	45.257	3.366	2396600000	9.77485	9.72033	9.56592	10.0971	9.56855	10.2064	9.45654	9.12856	8.77066
Q6DHV5	Q6DHV5	CC2D2B	Protein CC2D2B	0.941859	0.269196	1.20514	2.68203	1.43897	-0.907115	0.53325	-5.08146	S(0.002)CS(0.654)GHS(0.392)Y(0.952)IRK	Y	19	EKHEDHCLKSCSGHSYIRKNWLGCIVFPFSA	Q6DHV5;Q6DHV5-2	19;19	X;X;X;X;X;X;X;X;X;X;X;Phospho (STY);X;X;X;Phospho (STY);X;X;X;X;X;X;X;X;X;X;X;X;X;X;X	UID3234	2			___2				0.951788	0.0326773	50.284	13.172	50.284	-0.69255	131790000	12.8315	12.8428	12.8192	13.1356	12.912	13.2534	12.2414	11.6242	11.9066
O14936-3	O14936-3	CASK	Peripheral plasma membrane protein CASK	0.794632	0.266524	1.20291	1.74978	2.38733	-0.723713	0.605537	-6.19298	TQSS(0.042)S(0.957)CEDLPSTTQPK	S	571	SITFKIVPSYRTQSSSCEDLPSTTQPKGRQI	O14936-3;O14936-4;O14936-5	571;577;192	X;X;X;X;X;X;X;X;X;X;X;X;X;X;X;Phospho (STY);X;X;X;X;X;X;X;X;X;X;X;X;X;X;X	UID28	2			___1		+	48 hr_MLR	0.957219	1.77879e-25	233.49	203.36	233.49	-0.1978	152300000	14.3299	14.2704	14.03	14.6397	14.2388	14.5515	13.6305	13.4276	13.4011
Q07960	Q07960	ARHGAP1	Rho GTPase-activating protein 1	0.801044	0.264217	1.20098	1.82997	2.74574	-0.822924	0.565295	-7.48768	STQKS(0.998)PAT(0.002)APK	S	223	RQVLKYDDFLKSTQKSPATAPKPMPPRPPLP	Q07960	223	X;X;X;X;X;X;X;X;X;X;X;X;X;Deamidation (NQ);X;Phospho (STY);X;X;X;X;X;X;X;X;X;X;X;X;X;X;X	UID414	2			___1		+	48 hr_MLR	0.997914	0.00125186	160.38	108.45	160.38	0.77498	650950000	14.8737	14.9024	14.6704	15.2663	14.8435	15.1294	14.1363	13.8517	13.9897
O75439	O75439	PMPCB	Mitochondrial-processing peptidase subunit beta	0.414035	0.261502	1.19873	1.06568	0.25896	0.115988	1.08372	0.679991	GAAGRS(1)LY(1)FGENRLR	S	34	WGFSESLLIRGAAGRSLYFGENRLRSTQAAT	O75439	34	X;X;X;X;X;X;X;X;X;X;X;X;X;X;X;Phospho (STY);X;Phospho (STY);X;X;X;X;X;X;X;X;X;X;X;X;X	UID1722	2			___2				1	0.0132711	65.5	20.22	65.5	-2.8326	9132000000	14.3188	14.5418	14.3993	14.8167	14.2212	15.0065	14.8031	14.2574	14.5474
O75439	O75439	PMPCB	Mitochondrial-processing peptidase subunit beta	0.414035	0.261502	1.19873	1.06568	0.25896	0.115988	1.08372	0.679991	GAAGRS(1)LY(1)FGENRLR	Y	36	FSESLLIRGAAGRSLYFGENRLRSTQAATQV	O75439	36	X;X;X;X;X;X;X;X;X;X;X;X;X;Phospho (STY);X;Phospho (STY);X;X;X;X;X;X;X;X;X;X;X;X;X;X;X	UID3193	2			___2				1	0.0132711	65.5	20.22	65.5	-2.8326	9132000000	14.3188	14.5418	14.3993	14.8167	14.2212	15.0065	14.8031	14.2574	14.5474
Q9Y6J0-2	Q9Y6J0-2	CABIN1	Calcineurin-binding protein cabin-1	0.717852	0.261149	1.19843	1.88567	1.52338	0.471482	1.38653	4.85831	Y(1)LKAMGHK	Y	441	LENLTNGGILELMMRYLKAMGHKFLVRWPPG	Q9Y6J0-2;Q9Y6J0	441;491	X;X;X;X;X;X;X;X;X;X;X;X;X;X;X;Phospho (STY);X;X;X;Oxidation (M);X;X;X;X;X;X;X;X;X;X;X	UID1644	3			___1		+	48 hr_MLR	1	0.0300761	53.166	20.837	53.166	2.2079	26342000	12.0497	11.9661	11.9815	12.4349	11.9922	12.3537	12.6301	12.306	12.4757
P08559	P08559	PDHA1;PDHA2	Pyruvate dehydrogenase E1 component subunit alpha, somatic form, mitochondrial;Pyruvate dehydrogenase E1 component subunit alpha, testis-specific form, mitochondrial	0.812855	0.255081	1.1934	1.89565	1.01852	0.521743	1.43569	2.64935	YHGHS(0.887)MS(0.113)DPGVS(0.998)Y(0.002)R	S	293	GPILMELQTYRYHGHSMSDPGVSYRTREEIQ	P08559;P08559-4;P08559-3;P08559-2;P29803	293;331;262;300;291	X;X;X;X;Oxidation (M);X;X;Deamidation (NQ);X;X;X;X;X;X;X;Phospho (STY);Oxidation (M);X;X;X;X;X;Phospho (STY);X;X;X;X;X;X;X;X	UID152	3			___1				0.887331	0.00172326	86.772	72.537	83.404	-0.68961	164040000	12.182	12.0274	11.9745	12.5549	12.1919	12.2023	12.9441	12.3191	12.4859
P08651-4	P08651-4	NFIC	Nuclear factor 1 C-type	0.815967	0.245972	1.18589	1.84904	0.806048	0.268727	1.20474	1.74589	NWTEDMEGGIS(0.14)S(0.86)PVKK	S	290	SSSRNWTEDMEGGISSPVKKTEMDKSPFNSP	P08651-4;P08651-5;P08651-3;P08651-6;P08651-2;P08651	290;323;314;323;314;323	X;X;X;X;X;X;X;X;X;X;X;X;X;X;X;Phospho (STY);X;X;X;X;X;X;X;X;X;X;X;X;X;X;X	UID155	3			___1				0.859631	2.17878e-05	135.04	109.99	135.04	0.0073439	92179000	13.9052	13.8036	13.5256	14.1007	13.8623	14.0094	14.1804	13.8225	14.0378
Q9UQB3-2	Q9UQB3-2	CTNND2	Catenin delta-2	0.661348	0.244709	1.18485	1.5868	2.57362	-0.620437	0.650474	-8.53705	S(0.001)QDQWS(0.005)VY(0.995)IRAAVRK	Y	825	GKKKKKKKSQDQWSVYIRAAVRKEKGLPILV	Q9UQB3-2	825	X;X;X;X;X;X;X;X;X;X;X;Deamidation (NQ);X;X;X;Phospho (STY);X;X;X;X;X;X;X;X;X;X;X;X;X;X;X	UID1643	3			___1		+	48 hr_MLR	0.99491	0.0625856	40.278	18.446	40.278	-4.4573	74744000	13.68	13.6584	13.481	14.069	13.5879	13.8967	13.0512	12.9263	12.9807
P27824	P27824	CANX	Calnexin	0.878033	0.24111	1.1819	2.32034	0.696418	-0.301661	0.811318	-1.84155	SDAEEDGGTVS(1)QEEEDRKPK	S	564	EEKQKSDAEEDGGTVSQEEEDRKPKAEEDEI	P27824;P27824-2;P27824-3	564;599;456	X;X;X;X;X;X;X;X;X;X;X;X;X;X;X;Phospho (STY);X;X;X;X;X;X;X;X;X;X;X;X;X;X;X	UID235	4			___1				0.999798	6.3681e-42	249.32	233.58	249.32	-0.11429	1009700000	14.5495	14.6025	14.5174	14.9562	14.6102	14.8264	14.5438	13.9837	14.237
Q9NV88-3	Q9NV88-3	INTS9	Integrator complex subunit 9	0.702864	0.240401	1.18132	1.59257	1.57609	-0.372117	0.772648	-3.48662	LNFIQVS(1)KLLK	S	434	CIYCPIDTRLNFIQVSKLLKEVQPLHVVCPE	Q9NV88-3;Q9NV88;Q9NV88-2	434;458;437	X;X;X;X;X;X;X;X;X;X;Deamidation (NQ);X;X;Deamidation (NQ);X;Phospho (STY);X;X;X;X;X;X;X;X;X;X;X;X;X;X;X	UID955	5			___1		+	48 hr_MLR	1	0.0741874	43.382	11.952	43.382	4.2537	51285000	13.3655	13.4061	13.1423	13.5992	13.3035	13.7324	13.0463	12.8102	12.941
Q9UL58-2	Q9UL58-2	ZNF215	Zinc finger protein 215	0.395885	0.238643	1.17988	1.03433	0.632309	0.16604	1.12197	1.50418	T(1)WVNLQHPNNS(1)K	S	116	PEEVRTWVNLQHPNNSKDMVTLIEDVIEMLE	Q9UL58-2;Q9UL58	116;116	X;X;X;X;X;Phospho (STY);X;X;Deamidation (NQ);X;Deamidation (NQ);X;X;X;X;Phospho (STY);X;X;X;X;X;X;X;X;X;X;X;X;X;X;X	UID2676	2			___2				1	0.0181013	66.692	39.211	64.04	-1.6534	539720000	13.0288	13.1887	13.1476	13.4815	12.9232	13.6763	13.479	13.145	13.2392
Q9UL58-2	Q9UL58-2	ZNF215	Zinc finger protein 215	0.395885	0.238643	1.17988	1.03433	0.632309	0.16604	1.12197	1.50418	T(1)WVNLQHPNNS(1)K	T	106	LVLEQFLAILPEEVRTWVNLQHPNNSKDMVT	Q9UL58-2;Q9UL58	106;106	X;X;X;X;X;X;X;X;X;X;X;X;X;X;X;Phospho (STY);X;X;Deamidation (NQ);X;Deamidation (NQ);X;X;X;X;Phospho (STY);X;X;X;X;X	UID3152	2			___2				1	0.0181013	66.692	39.211	64.04	-1.6534	539720000	13.0288	13.1887	13.1476	13.4815	12.9232	13.6763	13.479	13.145	13.2392
Q9BSJ2	Q9BSJ2	TUBGCP2	Gamma-tubulin complex component 2	0.621727	0.235711	1.17749	1.42631	1.17789	-0.466131	0.723903	-2.5219	S(1)QKAT(1)PQVPVLR	S	877	NGFYTERLERLSAERSQKATPQVPVLRGPPA	Q9BSJ2;Q9BSJ2-4;Q9BSJ2-3	877;905;747	Deamidation (NQ);X;X;X;X;X;X;X;X;X;X;X;X;X;X;Phospho (STY);Deamidation (NQ);X;X;Phospho (STY);X;Deamidation (NQ);X;X;X;X;X;X;X;X;X	UID2490	2			___2				1	0.0199148	56.258	28.637	56.258	3.4938	1035800000	12.1209	12.3198	11.8393	12.5036	12.2137	12.2698	11.8428	11.4227	11.616
Q9BSJ2	Q9BSJ2	TUBGCP2	Gamma-tubulin complex component 2	0.621727	0.235711	1.17749	1.42631	1.17789	-0.466131	0.723903	-2.5219	S(1)QKAT(1)PQVPVLR	T	881	TERLERLSAERSQKATPQVPVLRGPPAPAPR	Q9BSJ2;Q9BSJ2-4;Q9BSJ2-3	881;909;751	X;X;X;X;X;X;X;X;X;X;X;Phospho (STY);Deamidation (NQ);X;X;Phospho (STY);X;Deamidation (NQ);X;X;X;X;X;X;X;X;X;X;X;X;X	UID3083	2			___2				1	0.0199148	56.258	28.637	56.258	3.4938	1035800000	12.1209	12.3198	11.8393	12.5036	12.2137	12.2698	11.8428	11.4227	11.616
Q9Y2Q0-2;Q9Y2Q0-3	Q9Y2Q0-3	ATP8A1	Phospholipid-transporting ATPase IA	0.905519	0.234215	1.17627	1.95862	2.12704	-1.0945	0.468298	-6.00434	TDDVSEKT(0.146)S(0.854)LADQEEVR	S	29	RAEGYEKTDDVSEKTSLADQEEVRTIFINQP	Q9Y2Q0-2;Q9Y2Q0;Q9Y2Q0-3	29;29;29	X;X;X;X;X;X;X;X;X;X;X;X;X;X;X;Phospho (STY);X;X;X;X;X;X;X;X;X;X;X;X;X;X;X	UID1084	2			___1		+	48 hr_MLR	0.854082	9.21754e-20	209.7	173.51	209.7	-0.052634	12161000	12.2157	12.5079	12.2499	12.7098	12.4996	12.4668	11.3439	10.9192	11.4269
P43243	P43243	MATR3	Matrin-3	0.391246	0.232202	1.17463	0.955951	1.79841	0.717145	1.64393	4.03577	SYS(1)PDGKESPSDKK	S	598	GIDLLKKDKSRKRSYSPDGKESPSDKKSKTD	P43243;P43243-2	598;310	X;X;X;X;X;X;X;X;X;X;X;X;X;X;X;Phospho (STY);X;X;X;X;X;Phospho (STY);X;X;X;X;X;X;X;X;X	UID1925	3			___2		+	48 hr_MLR	0.999944	7.25115e-07	154.82	120.73	154.82	0.32726	4436500000	11.6154	11.5527	11.2284	12.0383	11.311	11.7439	12.4378	12.0027	12.1074
O15047	O15047	SETD1A	Histone-lysine N-methyltransferase SETD1A	0.36788	0.227407	1.17073	0.889023	0.171489	-0.0751918	0.949216	-0.476104	VLFT(0.333)S(0.333)T(0.333)RGAKET(1)VK	T	151	GLARVLFTSTRGAKETVKNLHLTSVMGNIIH	O15047	151	X;X;X;X;X;X;X;Phospho (STY);X;X;X;X;X;X;X;Phospho (STY);X;X;X;X;X;X;X;X;X;X;X;X;X;X;X	UID2770	2			___2				0.999987	0.0349487	55.567	24.695	55.567	2.5549	30614000	11.0664	11.5363	11.1068	11.7971	11.0847	11.5099	11.2052	11.0649	11.2139
Q7Z7A1-5	Q7Z7A1-5	CNTRL	Centriolin	0.418049	0.223015	1.16717	0.985476	0.315514	-0.164128	0.892468	-0.782007	QLS(1)GRLQLVNK	S	499	KKISEAGKDLLYKQLSGRLQLVNKLRQEALD	Q7Z7A1-5;Q7Z7A1	499;499	X;X;X;X;X;X;X;X;X;X;X;X;X;Deamidation (NQ);X;Phospho (STY);X;X;X;Deamidation (NQ);X;X;Deamidation (NQ);X;X;X;X;X;X;X;X	UID650	2			___1				1	0.0781371	58.981	12.979	58.981	-0.53486	17509000	12.6748	12.8669	12.2761	12.7312	12.642	13.1138	12.6519	12.246	12.4276
Q9Y2I7	Q9Y2I7	PIKFYVE	1-phosphatidylinositol 3-phosphate 5-kinase	0.642303	0.215508	1.16111	1.60176	0.845494	-0.456896	0.728552	-2.24963	GTAGKS(0.79)PDLS(0.208)S(0.002)QK	S	1754	KASGMLSFFRGTAGKSPDLSSQKRETLRGAD	Q9Y2I7	1754	X;X;X;X;X;X;X;X;X;X;X;X;X;X;X;Phospho (STY);X;X;X;X;X;X;X;X;X;X;X;X;X;X;X	UID1080	2			___1				0.789712	0.000119733	154.47	120.09	154.47	-0.19318	20112000	12.9012	12.9392	12.7972	13.2596	12.8434	13.181	12.8086	12.1491	12.3091
P35611-2	P35611-2	ADD1	Alpha-adducin	0.672137	0.214825	1.16056	1.54689	1.55374	-0.591448	0.663677	-3.94758	GDEASEEGQNGS(0.156)S(0.844)PK	S	465	SGRGDEASEEGQNGSSPKSKTKWTKEDGHRT	P35611-2;P35611-6;P35611;P35611-3;P35611-4;P35611-5	465;465;465;465;465;465	X;X;X;X;X;X;X;X;X;X;X;Deamidation (NQ);Deamidation (NQ);X;X;Phospho (STY);X;X;X;X;X;X;X;X;X;X;X;X;X;X;X	UID266	3			___1		+	48 hr_MLR	0.843516	1.97492e-38	263.15	217.29	79.013	0.20096	438760000	15.7233	15.8534	15.6084	16.1067	15.7105	16.0124	15.3899	14.9448	15.0761
O75781	O75781	PALM	Paralemmin-1	0.771319	0.214338	1.16017	1.82816	1.44511	0.554487	1.46865	4.01971	KTEVVMNS(0.004)QQT(0.998)PVGT(0.998)PK	T	141	AKEERKTEVVMNSQQTPVGTPKDKRVSNTPL	O75781;O75781-2	141;141	X;X;X;X;X;X;X;X;X;X;Oxidation (M);X;X;X;X;Phospho (STY);X;X;X;Phospho (STY);X;X;X;X;X;X;X;X;X;X;X	UID2803	3			___2		+	48 hr_MLR	0.998154	0.000745501	79.69	60.112	79.69	0.69807	136550000	13.0789	13.1466	12.9732	13.3566	13.0715	13.4136	13.7844	13.3676	13.7102
O75781	O75781	PALM	Paralemmin-1	0.771319	0.214338	1.16017	1.82816	1.44511	0.554487	1.46865	4.01971	KTEVVMNS(0.023)QQT(0.977)PVGT(1)PK	T	145	RKTEVVMNSQQTPVGTPKDKRVSNTPLRTVD	O75781;O75781-2	145;145	X;X;X;X;X;X;X;X;X;X;X;Phospho (STY);X;X;X;Phospho (STY);X;X;X;X;X;X;X;X;X;X;X;X;X;X;X	UID2804	3			___2		+	48 hr_MLR	0.999885	0.000745501	79.69	60.112	73.036	0.41909	171890000	13.0789	13.1466	12.9732	13.3566	13.0715	13.4136	13.7844	13.3676	13.7102
Q9BZC7	Q9BZC7	ABCA2	ATP-binding cassette sub-family A member 2	0.708185	0.211791	1.15812	1.75362	1.8068	-0.716126	0.60873	-5.94223	VSEEDQS(1)LENSEADVK	S	1327	TTLEEVFLKVSEEDQSLENSEADVKESRKDV	Q9BZC7;Q9BZC7-3;Q9BZC7-2	1327;1328;1327	X;X;X;X;X;X;X;X;X;X;X;X;X;X;X;Phospho (STY);X;X;X;Phospho (STY);X;X;X;X;X;X;X;X;X;X;X	UID2504	3			___2		+	48 hr_MLR	0.999665	0.000869876	125.51	95.782	125.51	0.27105	51031000	12.1197	12.2536	12.1499	12.5276	12.1611	12.4698	11.6832	11.3196	11.372
Q9BZC7	Q9BZC7	ABCA2	ATP-binding cassette sub-family A member 2	0.708185	0.211791	1.15812	1.75362	1.8068	-0.716126	0.60873	-5.94223	VS(0.001)EEDQS(0.999)LENS(1)EADVK	S	1331	EVFLKVSEEDQSLENSEADVKESRKDVLPGA	Q9BZC7;Q9BZC7-3;Q9BZC7-2	1331;1332;1331	X;X;X;X;X;X;X;X;X;X;X;Phospho (STY);X;X;X;Phospho (STY);X;X;X;X;X;X;X;X;X;X;X;X;X;X;X	UID2505	3			___2		+	48 hr_MLR	0.999922	0.0324607	66.644	47.569	66.644	0.42278	15213000	12.1197	12.2536	12.1499	12.5276	12.1611	12.4698	11.6832	11.3196	11.372
Q9H1E3	Q9H1E3	NUCKS1	Nuclear ubiquitous casein and cyclin-dependent kinase substrate 1	0.863035	0.208807	1.15573	2.07746	0.326717	-0.0885754	0.940451	-0.8357	TPSPKEEDEEPES(1)PPEKK	S	214	KEKTPSPKEEDEEPESPPEKKTSTSPPPEKS	Q9H1E3;Q9H1E3-2	214;174	X;X;X;X;X;X;X;X;X;X;X;X;X;X;X;Phospho (STY);X;X;X;X;X;X;X;X;X;X;X;X;X;X;X	UID879	5			___1				1	0.000100688	118.22	92.09	102.48	-0.21448	576190000	14.4103	14.391	14.2792	14.6832	14.3873	14.6364	14.4522	14.1163	14.2464
O14745	O14745	SLC9A3R1	Na(+)/H(+) exchange regulatory cofactor NHE-RF1	0.621035	0.207734	1.15487	1.5383	1.29733	-0.711858	0.610533	-3.85629	SAS(0.161)S(0.838)DT(0.001)SEELNSQDSPPK	S	291	AALESPRPALVRSASSDTSEELNSQDSPPKQ	O14745;O14745-2	291;135	X;X;X;X;X;X;X;X;X;X;X;X;X;X;X;Phospho (STY);X;X;X;X;X;X;X;X;X;X;X;X;X;X;X	UID24	2			___1				0.838	2.90508e-230	465.48	426.21	465.48	-0.11776	320950000	15.5636	15.5513	15.4228	15.9533	15.5149	15.6926	15.1522	14.5661	14.6838
P98172	P98172	EFNB1	Ephrin-B1	0.491371	0.200887	1.1494	1.1717	1.4255	-0.44897	0.732566	-3.18587	GLVIY(1)PKIGDK	Y	53	SSLNPKFLSGKGLVIYPKIGDKLDIICPRAE	P98172	53	X;X;X;X;X;X;X;X;X;X;X;X;X;X;X;Phospho (STY);X;X;X;X;X;X;X;X;X;X;X;X;X;X;X	UID1575	5			___1				1	0.0643217	41.283	15.345	41.283	-2.7438	97695000	12.7798	12.9196	12.6301	12.972	12.7209	13.2394	12.403	12.1045	12.4751
Q9P2E9	Q9P2E9	RRBP1	Ribosome-binding protein 1	0.757997	0.191517	1.14196	1.82275	0.454531	0.0865663	1.06184	1.08212	KAEGS(0.952)PS(0.048)EGK	S	573	TKVEGITNQGKKAEGSPSEGKKAEGSPNQGK	Q9P2E9;Q9P2E9-2	573;573	X;X;X;X;X;X;X;Deamidation (NQ);X;X;X;X;X;X;X;Phospho (STY);X;X;X;X;X;X;X;X;X;Phospho (STY);X;Deamidation (NQ);X;X;X	UID987	3			___1				0.952002	0.0408309	57.414	14.23	57.414	0.11262	27431000	12.7095	12.7455	12.6051	12.9494	12.6877	12.9976	12.8879	12.6525	12.7794
P78347-2	P78347-2	GTF2I	General transcription factor II-I	0.590307	0.18575	1.13741	1.4048	0.196405	0.0779568	1.05552	0.529894	ESTSS(0.001)KS(0.999)PPR	S	782	PEMFETAIKESTSSKSPPRKINSSPNVNTTA	P78347-2;P78347-4;P78347-3;P78347	782;802;803;823	X;X;Oxidation (M);X;X;X;X;X;X;X;X;X;X;X;X;Phospho (STY);X;X;X;X;X;Deamidation (NQ);X;X;X;X;X;X;X;X;X	UID364	2			___1				0.998712	0.0321073	134.75	112.2	121.68	0.31404	42523000	13.3515	13.3287	13.165	13.5872	13.2305	13.5847	13.6128	13.1522	13.3142
Q12789	Q12789	GTF3C1	General transcription factor 3C polypeptide 1	0.488288	0.171264	1.12604	1.17264	1.69294	0.767785	1.70265	3.79961	KNS(0.001)S(0.001)T(0.001)DQGS(0.996)DEEGS(0.001)LQK	S	1068	VRCPRVRKNSSTDQGSDEEGSLQKEQESAMD	Q12789;Q12789-3	1068;1068	X;X;X;X;X;X;X;X;X;X;X;X;X;X;X;Phospho (STY);X;X;X;X;X;X;X;X;X;X;X;X;X;X;X	UID443	3			___1		+	48 hr_MLR	0.996393	0.000799895	86.546	61.493	86.546	0.28736	11234000	11.5962	11.3918	11.149	11.5652	11.4257	11.6599	12.434	11.9006	12.1058
B4DYI2	B4DYI2	SPATA31C2;SPATA31C1	Spermatogenesis-associated protein 31C2;Spermatogenesis-associated protein 31C1	0.906492	0.153646	1.11238	2.09761	1.15439	-0.761529	0.589871	-3.43622	S(0.954)S(0.954)LLPRMS(0.091)VS(0.001)QDPR	S	834	TSEDVRGFKAPGASKSSLLPRMSVSQDPRKL	B4DYI2;P0DKV0	834;840	X;X;X;X;X;X;X;X;X;X;X;X;X;X;X;Phospho (STY);Phospho (STY);X;X;X;X;Oxidation (M);X;X;X;X;X;X;X;X;X	UID1649	2			___2				0.953892	0.0430555	40.496	13.015	40.496	-2.0155	36112000	12.6492	12.5276	12.5931	12.83	12.618	12.7829	12.2158	11.4584	11.8113
B4DYI2	B4DYI2	SPATA31C2;SPATA31C1	Spermatogenesis-associated protein 31C2;Spermatogenesis-associated protein 31C1	0.906492	0.153646	1.11238	2.09761	1.15439	-0.761529	0.589871	-3.43622	S(0.954)S(0.954)LLPRMS(0.091)VS(0.001)QDPR	S	835	SEDVRGFKAPGASKSSLLPRMSVSQDPRKLC	B4DYI2;P0DKV0	835;841	X;X;X;X;X;X;X;X;X;X;X;X;X;X;Phospho (STY);Phospho (STY);X;X;X;X;Oxidation (M);X;X;X;X;X;X;X;X;X;X	UID1650	2			___2				0.953892	0.0430555	40.496	13.015	40.496	-2.0155	36112000	12.6492	12.5276	12.5931	12.83	12.618	12.7829	12.2158	11.4584	11.8113
Q5JXA9-2	Q5JXA9-2	SIRPB2	Signal-regulatory protein beta-2	0.248058	0.138306	1.10061	0.67183	0.500016	-0.126698	0.915925	-1.20498	EAIY(1)NFGGIS(1)HPK	S	113	GAGLSREAIYNFGGISHPKETAVQASNNDFS	Q5JXA9-2;Q5JXA9-3;Q5JXA9	113;113;211	X;X;X;X;X;X;X;X;X;Phospho (STY);Deamidation (NQ);X;X;X;X;Phospho (STY);X;X;X;X;X;X;X;X;X;X;X;X;X;X;X	UID2213	2			___2				1	0.0496283	56.013	14.85	56.013	3.7909	48950000	13.205	13.3542	13.3357	13.4555	13.0804	13.774	13.2969	12.9874	13.2305
Q5JXA9-2	Q5JXA9-2	SIRPB2	Signal-regulatory protein beta-2	0.248058	0.138306	1.10061	0.67183	0.500016	-0.126698	0.915925	-1.20498	EAIY(1)NFGGIS(1)HPK	Y	107	PIRWFQGAGLSREAIYNFGGISHPKETAVQA	Q5JXA9-2;Q5JXA9-3;Q5JXA9	107;107;205	X;X;X;X;X;X;X;X;X;X;X;X;X;X;X;Phospho (STY);Deamidation (NQ);X;X;X;X;Phospho (STY);X;X;X;X;X;X;X;X;X	UID3227	2			___2				1	0.0496283	56.013	14.85	56.013	3.7909	48950000	13.205	13.3542	13.3357	13.4555	13.0804	13.774	13.2969	12.9874	13.2305
Q15059	Q15059	BRD3	Bromodomain-containing protein 3	0.397092	0.129996	1.09429	0.939788	0.680719	-0.190925	0.876044	-1.52433	S(0.006)ES(0.994)PPPLSDPK	S	263	TTTPTTSAITASRSESPPPLSDPKQAKVVAR	Q15059;Q15059-2	263;263	X;X;X;X;X;X;X;X;X;X;X;X;X;X;X;Phospho (STY);X;X;X;X;X;X;X;X;X;X;X;X;X;X;X	UID521	2			___1				0.993719	0.00811449	117.09	80.566	117.09	-2.351	64771000	12.6599	12.8484	12.4982	12.9763	12.6548	12.7654	12.5789	12.3342	12.5206
Q9H1E3	Q9H1E3	NUCKS1	Nuclear ubiquitous casein and cyclin-dependent kinase substrate 1	0.416813	0.124258	1.08995	1.00094	0.5356	-0.276442	0.825625	-1.26858	DDSHSAEDS(1)EDEKEDHK	S	79	KDVKTKKDDSHSAEDSEDEKEDHKNVRQQRQ	Q9H1E3;Q9H1E3-2	79;39	X;X;X;X;X;X;X;X;X;X;X;X;X;X;X;Phospho (STY);X;X;X;X;X;X;X;X;X;X;X;X;X;X;X	UID875	4			___1				1	3.75232e-06	153.06	138.59	153.06	-0.37855	143430000	12.8141	12.6029	12.9645	13.0285	12.7989	12.9269	12.8674	12.2098	12.4749
O60716-5	O60716-5	CTNND1	Catenin delta-1	0.757691	0.119254	1.08617	1.8952	0.26962	0.101524	1.07291	0.732167	HYEDGYPGGSDNYGS(0.995)LS(0.005)R	S	230	RHYEDGYPGGSDNYGSLSRVTRIEERYRPSM	O60716-5;O60716-3;O60716-2;O60716;O60716-21;O60716-19;O60716-13;O60716-11;O60716-8;O60716-7;O60716-18;O60716-17;O60716-10;O60716-9;O60716-6;O60716-4;O60716-24;O60716-23;O60716-16;O60716-15;O60716-22;O60716-20;O60716-14;O60716-12	230;230;230;230;129;129;176;176;230;230;129;129;176;176;230;230;129;129;176;176;129;129;176;176	X;X;X;X;X;X;X;X;X;X;X;X;X;X;X;Phospho (STY);X;X;X;X;X;X;X;X;X;X;X;X;X;X;X	UID65	2			___1				0.994623	9.88734e-26	216.72	190.01	216.72	1.8553	212420000	12.9258	12.8657	12.8653	13.1132	12.9075	12.9939	13.1878	12.7247	13.0489
Q5SW79;Q5SW79-2	Q5SW79	CEP170	Centrosomal protein of 170 kDa	0.201218	0.111611	1.08043	0.557265	0.0602512	0.0269683	1.01887	0.181521	LGEAS(0.983)DS(0.017)ELADADK	S	1112	PTRTSLLRRARLGEASDSELADADKASVASE	Q5SW79;Q5SW79-2;Q5SW79-3	1112;1014;1014	X;X;X;X;X;X;X;X;X;X;X;X;X;X;X;Phospho (STY);X;X;X;X;X;X;X;X;X;X;X;X;X;X;X	UID574	2			___1				0.98254	0.0136663	105	81.766	105	0.14643	20400000	12.881	12.7798	12.7395	13.2264	12.5525	12.9564	13.0788	12.5855	12.817
Q6UWB4-2	Q6UWB4-2	PRSS55	Serine protease 55	0.536557	0.110869	1.07988	1.26051	1.42256	-0.486534	0.713738	-3.94687	LT(1)KNMLCAGYK	T	230	VIMDWEECSKMFPKLTKNMLCAGYKNESYDA	Q6UWB4-2;Q6UWB4	230;230	X;X;X;X;X;X;X;X;X;X;X;X;X;X;X;Phospho (STY);X;Deamidation (NQ);Oxidation (M);X;X;X;X;X;X;X;X;X;X;X;X	UID1342	4			___1				0.999813	0.064331	40.496	6.6301	40.496	-3.611	5760400000	11.2239	11.3568	11.2222	11.4756	11.2291	11.4308	10.9799	10.5818	10.7817
Q8N4E7	Q8N4E7	FTMT	Ferritin, mitochondrial	0.697493	0.09878	1.07087	1.64533	0.696937	0.125519	1.0909	1.70502	LLS(0.025)RHIS(0.992)PS(0.992)LAS(0.992)LR	S	13	___MLSCFRLLSRHISPSLASLRPVRCCFAL	Q8N4E7	13	X;X;X;X;X;X;X;X;X;X;X;X;X;X;X;Phospho (STY);X;Phospho (STY);X;X;Phospho (STY);X;X;X;X;X;X;X;X;X;X	UID4000	2			___3				0.991675	0.0023006	75.294	15.386	75.294	3.8769	165310000	12.9411	12.849	12.8882	13.087	12.9009	12.9868	13.1074	12.8834	13.0641
Q8N4E7	Q8N4E7	FTMT	Ferritin, mitochondrial	0.697493	0.09878	1.07087	1.64533	0.696937	0.125519	1.0909	1.70502	LLS(0.025)RHIS(0.992)PS(0.992)LAS(0.992)LR	S	15	_MLSCFRLLSRHISPSLASLRPVRCCFALPL	Q8N4E7	15	X;X;X;X;X;X;X;X;X;X;X;X;X;Phospho (STY);X;Phospho (STY);X;X;Phospho (STY);X;X;X;X;X;X;X;X;X;X;X;X	UID4001	2			___3				0.991675	0.0023006	75.294	15.386	75.294	3.8769	165310000	12.9411	12.849	12.8882	13.087	12.9009	12.9868	13.1074	12.8834	13.0641
Q8N4E7	Q8N4E7	FTMT	Ferritin, mitochondrial	0.697493	0.09878	1.07087	1.64533	0.696937	0.125519	1.0909	1.70502	LLS(0.025)RHIS(0.992)PS(0.992)LAS(0.992)LR	S	18	SCFRLLSRHISPSLASLRPVRCCFALPLRWA	Q8N4E7	18	X;X;X;X;X;X;X;X;X;X;Phospho (STY);X;Phospho (STY);X;X;Phospho (STY);X;X;X;X;X;X;X;X;X;X;X;X;X;X;X	UID4002	2			___3				0.991675	0.0023006	75.294	15.386	75.294	3.8769	165310000	12.9411	12.849	12.8882	13.087	12.9009	12.9868	13.1074	12.8834	13.0641
Q9NNX1-3	Q9NNX1-3	TUFT1	Tuftelin	0.216462	0.0973552	1.06981	0.584101	1.40409	-0.415087	0.749974	-3.466	AVIQS(1)KDAT(1)IQELKEK	S	259	RQMIEQLQNSKAVIQSKDATIQELKEKIAYL	Q9NNX1-3;Q9NNX1-2;Q9NNX1	259;293;318	X;X;X;X;X;X;X;X;X;X;X;X;X;X;Deamidation (NQ);Phospho (STY);X;X;X;Phospho (STY);X;X;X;X;X;X;X;X;X;X;X	UID2568	5			___2				1	0.0640346	45.434	13.047	45.434	-4.4474	287790000	12.433	12.4584	12.2782	12.7725	12.2315	12.4575	12.1853	11.8527	11.8863
Q9NNX1-3	Q9NNX1-3	TUFT1	Tuftelin	0.216462	0.0973552	1.06981	0.584101	1.40409	-0.415087	0.749974	-3.466	AVIQS(1)KDAT(1)IQELKEK	T	263	EQLQNSKAVIQSKDATIQELKEKIAYLEAEN	Q9NNX1-3;Q9NNX1-2;Q9NNX1	263;297;322	X;X;X;X;X;X;X;X;X;X;Deamidation (NQ);Phospho (STY);X;X;X;Phospho (STY);X;X;X;X;X;X;X;X;X;X;X;X;X;X;X	UID3117	5			___2				1	0.0640346	45.434	13.047	45.434	-4.4474	287790000	12.433	12.4584	12.2782	12.7725	12.2315	12.4575	12.1853	11.8527	11.8863
Q9NQ35	Q9NQ35	NRIP3	Nuclear receptor-interacting protein 3	0.335893	0.0933606	1.06685	0.814447	1.34833	0.646225	1.56507	3.38148	T(1)NKLNQAK	T	88	LSKLRSGPRVPWASKTNKLNQAKSEGLKKSE	Q9NQ35	88	X;X;X;X;X;X;X;X;X;X;X;X;X;X;X;Phospho (STY);Deamidation (NQ);X;X;Deamidation (NQ);Deamidation (NQ);X;X;X;X;X;X;X;X;X;X	UID1476	2			___1				1	0.0156379	61.999	16.918	61.999	1.6232	128900000	13.9584	13.9605	13.7057	14.1163	13.8551	13.9333	14.8128	14.2194	14.531
Q8IW52	Q8IW52	SLITRK4	SLIT and NTRK-like protein 4	0.217381	0.0900494	1.06441	0.560812	1.75531	-0.742174	0.597838	-3.93014	AKLQS(0.754)S(0.246)PDYLQVLEEQTALNKI	S	820	EQRKSEYFELKAKLQSSPDYLQVLEEQTALN	Q8IW52	820	X;X;X;X;X;X;X;X;X;X;X;X;X;X;Deamidation (NQ);Phospho (STY);X;X;X;X;X;Deamidation (NQ);X;X;X;X;X;X;X;X;Deamidation (NQ)	UID676	4			___1		+	48 hr_MLR	0.753697	0.0359151	44.158	22.957	44.158	3.7863	381090000	13.695	13.8268	13.4026	13.7443	13.5517	13.8986	13.1219	12.6374	12.9387
Q9UEY8-2	Q9UEY8-2	ADD3	Gamma-adducin	0.313354	0.0801233	1.05711	0.766806	1.80526	-0.69326	0.618455	-4.73891	SPEKIEEVLS(0.001)PEGS(0.003)PS(0.017)KS(0.874)PS(0.105)K	S	649	EKIEEVLSPEGSPSKSPSKKKKKFRTPSFLK	Q9UEY8-2;Q9UEY8	649;681	X;X;X;X;X;X;X;X;X;X;X;X;X;X;X;Phospho (STY);X;X;X;X;X;X;X;X;X;X;X;X;X;X;X	UID996	4			___1		+	48 hr_MLR	0.873914	1.60727e-05	113.17	87.3	111.79	0.27874	507220000	15.4245	15.4496	15.2208	15.5573	15.302	15.4761	14.9042	14.4664	14.6446
O60885	O60885	BRD4	Bromodomain-containing protein 4	0.0285245	0.0735814	1.05233	0.089897	0.820553	1.81424	3.51673	2.18295	QT(1)NQLQY(1)LLRVVLK	T	60	PPPPETSNPNKPKRQTNQLQYLLRVVLKTLW	O60885;O60885-2;O60885-3	60;60;60	X;X;X;X;X;X;X;X;X;X;X;X;X;X;Deamidation (NQ);Phospho (STY);Deamidation (NQ);Deamidation (NQ);X;X;Phospho (STY);X;X;X;X;X;X;X;X;X;X	UID2795	2			___2				1	0.00308191	81.865	31.512	81.865	2.7998	635070000	15.7109	13.3547	13.1871	14.2747	14.0099	14.1889	16.2108	15.6564	15.8283
O60885	O60885	BRD4	Bromodomain-containing protein 4	0.0285245	0.0735814	1.05233	0.089897	0.820553	1.81424	3.51673	2.18295	QT(1)NQLQY(1)LLRVVLK	Y	65	TSNPNKPKRQTNQLQYLLRVVLKTLWKHQFA	O60885;O60885-2;O60885-3	65;65;65	X;X;X;X;X;X;X;X;X;Deamidation (NQ);Phospho (STY);Deamidation (NQ);Deamidation (NQ);X;X;Phospho (STY);X;X;X;X;X;X;X;X;X;X;X;X;X;X;X	UID3191	2			___2				1	0.00308191	81.865	31.512	81.865	2.7998	635070000	15.7109	13.3547	13.1871	14.2747	14.0099	14.1889	16.2108	15.6564	15.8283
P27816;P27816-4;P27816-5	P27816	MAP4	Microtubule-associated protein 4	0.191543	0.0607166	1.04298	0.522275	0.242809	-0.0912526	0.938707	-0.6525	VGS(1)LDNVGHLPAGGAVK	S	1073	SQKLNFKEKAQAKVGSLDNVGHLPAGGAVKT	P27816;P27816-6;P27816-2;P27816-4;P27816-5	1073;1073;900;793;731	X;X;X;X;X;X;X;X;X;X;X;X;X;X;X;Phospho (STY);X;X;X;X;X;X;X;X;X;X;X;X;X;X;X	UID234	2			___1				1	3.17215e-10	189.77	150.99	132.51	-0.32773	1202800000	14.53	14.4353	14.3916	14.6443	14.297	14.5978	14.5396	14.0993	14.4442
Q96C03-3	Q96C03-3	MIEF2	Mitochondrial dynamics protein MID49	0.0357446	0.0433788	1.03052	0.10912	0.598248	-0.878231	0.544034	-1.52587	QT(0.999)MAEFS(0.001)QKR	T	11	_____MGLSPNLDRQTMAEFSQKRGKRRSDE	Q96C03-3	11	X;X;X;X;X;X;X;X;X;X;X;X;X;X;X;Phospho (STY);Oxidation (M);X;X;X;X;Deamidation (NQ);X;X;X;X;X;X;X;X;X	UID1416	2			___1				0.999469	0.0762976	46.426	16.953	46.426	2.5577	519030000	10.4426	10.1892	10.6888	10.8851	9.74357	10.8221	8.55063	10.473	9.66229
P16104	P16104	H2AFX	Histone H2AX	0.0720441	0.0272547	1.01907	0.205719	0.840714	-0.254124	0.838496	-1.81167	KATQAS(0.006)QEY(0.994)	Y	143	KAPSGGKKATQASQEY_______________	P16104	143	X;X;X;X;X;X;X;X;X;X;X;X;X;X;X;Phospho (STY);X;X;X;X;X;X;X;X;X;X;X;X;X;X;X	UID1559	2			___1				0.994124	0.0407144	67.993	49.262	67.993	-0.26087	35983000	13.1359	13.2302	12.9006	13.2405	12.9433	13.1646	13.0266	12.6877	12.79
Q13201	Q13201	MMRN1	Multimerin-1;Platelet glycoprotein Ia*;155 kDa platelet multimerin	0.00182251	0.000905991	1.00063	0.00565712	1.96952	-0.654168	0.635442	-4.75126	SIHLS(0.181)INFFS(0.819)LNK	S	919	KALEAKSIHLSINFFSLNKTLHEVLTMCHNA	Q13201	919	X;X;X;X;X;X;X;X;X;X;X;X;Deamidation (NQ);X;X;Phospho (STY);X;Deamidation (NQ);X;X;X;X;X;X;X;X;X;X;X;X;X	UID461	4			___1		+	48 hr_MLR	0.818881	0.0549927	41.242	11.183	41.242	0.52248	39595000	13.3393	13.3931	13.1222	13.5111	13.0379	13.3083	12.8507	12.5173	12.5242
Q9Y2W1	Q9Y2W1	THRAP3	Thyroid hormone receptor-associated protein 3	0.00789551	-0.00247129	0.998288	-0.0254664	0.303886	0.13314	1.09668	0.823332	S(0.011)PVGKS(0.986)PPS(0.002)TGSTYGSSQK	S	320	GSGSLSPSKKSPVGKSPPSTGSTYGSSQKEE	Q9Y2W1	320	X;X;X;X;X;X;X;X;X;X;X;X;X;X;X;Phospho (STY);X;X;X;X;X;X;X;X;X;X;X;X;X;X;X	UID1088	3			___1				0.986499	0.00593284	86.08	68.591	86.08	0.022707	10846000	11.7803	11.7875	11.7978	11.8908	11.5925	11.8749	12.2312	11.6861	11.8477
P80723	P80723	BASP1	Brain acid soluble protein 1	0.00992786	-0.00637182	0.995593	-0.0316088	1.48322	-0.93866	0.521717	-4.59632	AEGAATEEEGT(0.993)PKES(0.007)EPQAAAEPAEAK	T	36	EKDKKAEGAATEEEGTPKESEPQAAAEPAEA	P80723;P80723-2	36;36	X;X;X;X;X;X;X;X;X;X;X;X;X;X;X;Phospho (STY);X;X;X;X;X;X;X;X;X;X;X;X;X;X;X	UID1252	4			___1		+	48 hr_MLR	0.993319	6.8347e-12	140.35	122.08	140.35	0.90481	70890000	12.7472	13.3274	13.3442	13.1556	13.0446	13.1995	12.306	12.1844	12.1124
Q9UPS8	Q9UPS8	ANKRD26	Ankyrin repeat domain-containing protein 26	0.0574275	-0.0277119	0.980975	-0.168504	1.04775	0.426076	1.34357	2.44182	DLS(1)HKNS(1)MLQEEIAMLR	S	910	MNSENSHSHEEEKDLSHKNSMLQEEIAMLRL	Q9UPS8;Q9UPS8-3;Q9UPS8-2	910;911;468	X;X;X;X;X;X;X;X;X;X;X;X;X;X;X;Phospho (STY);X;X;Deamidation (NQ);Phospho (STY);Oxidation (M);X;Deamidation (NQ);X;X;X;X;X;X;X;X	UID2691	3			___2				1	0.0325495	43.024	25.535	42.647	-0.12177	496190000	12.3527	12.0658	12.1709	12.3469	11.8892	12.2701	12.8966	12.3674	12.6036
Q9UPS8	Q9UPS8	ANKRD26	Ankyrin repeat domain-containing protein 26	0.0574275	-0.0277119	0.980975	-0.168504	1.04775	0.426076	1.34357	2.44182	DLS(1)HKNS(1)MLQEEIAMLR	S	914	NSHSHEEEKDLSHKNSMLQEEIAMLRLEIDT	Q9UPS8;Q9UPS8-3;Q9UPS8-2	914;915;472	X;X;X;X;X;X;X;X;X;X;X;Phospho (STY);X;X;Deamidation (NQ);Phospho (STY);Oxidation (M);X;Deamidation (NQ);X;X;X;X;X;X;X;X;X;X;X;X	UID2692	3			___2				1	0.0325495	43.024	25.535	42.647	-0.12177	496190000	12.3527	12.0658	12.1709	12.3469	11.8892	12.2701	12.8966	12.3674	12.6036
O94875-4	O94875-4	SORBS2	Sorbin and SH3 domain-containing protein 2	0.113929	-0.0286477	0.980339	-0.314019	2.01762	-0.763337	0.589132	-5.79027	DSQS(1)PDSAK	S	9	_______MNTGRDSQSPDSAKGFRSVRPNLQ	O94875-4;O94875-5;O94875-2	9;9;9	X;X;X;X;X;X;X;X;X;X;X;X;X;X;X;Phospho (STY);X;X;X;X;X;X;X;X;X;X;X;X;X;X;X	UID104	2			___1		+	48 hr_MLR	0.999591	0.0214885	150.09	103.63	150.09	0.57405	17075000	12.8647	13.0407	12.8434	12.9785	12.7583	12.926	12.3773	11.9894	12.0921
Q96N67-2	Q96N67-2	DOCK7	Dedicator of cytokinesis protein 7	0.115192	-0.0340713	0.97666	-0.332954	1.45111	0.49589	1.41019	4.54811	SLSNS(1)NPDISGTPTSPDDEVR	S	900	RPASLNLNRSRSLSNSNPDISGTPTSPDDEV	Q96N67-2;Q96N67-4;Q96N67-6;Q96N67;Q96N67-3;Q96N67-5	900;900;900;900;900;900	X;X;X;X;X;X;X;X;X;X;X;X;X;X;X;Phospho (STY);X;X;X;X;X;X;X;X;X;X;X;X;X;X;X	UID815	2			___1		+	48 hr_MLR	0.999805	1.15251e-80	311.97	263.76	311.97	0.042595	54355000	13.2616	13.1887	13.1723	13.2846	12.9769	13.2589	13.9103	13.5638	13.6362
Q9NSD5-2	Q9NSD5-2	SLC6A13	Sodium- and chloride-dependent GABA transporter 2	0.171734	-0.0719045	0.951381	-0.454091	1.10606	-0.594746	0.662161	-2.56215	NPAGPSAPAT(1)PR	T	495	EDLPQRNPAGPSAPATPRTSLLRLTELESHC	Q9NSD5-2;Q9NSD5	495;587	X;X;X;X;X;X;X;X;X;X;X;X;X;X;X;Phospho (STY);X;X;X;X;X;X;X;X;X;X;X;X;X;X;X	UID1479	2			___1				0.999936	0.0304353	85.323	56.365	85.323	0.14217	9738900	12.1902	12.4779	12.0945	12.335	11.9721	12.2399	12.0188	11.3218	11.6378
P36578	P36578	RPL4	60S ribosomal protein L4	0.137012	-0.0954914	0.935953	-0.376588	2.11886	1.64734	3.13256	5.03354	VNTT(1)QKR	T	118	APTKTWRRWHRRVNTTQKRYAICSALAASAL	P36578	118	X;X;X;X;X;X;X;X;X;X;X;X;X;X;X;Phospho (STY);X;X;X;X;X;X;X;X;X;X;X;X;X;X;X	UID1216	3			___1		+	48 hr_MLR	0.999774	0.0517652	59.205	26.885	59.205	2.4612	328580000	8.9788	8.30442	8.35518	8.67373	8.21859	8.4596	10.6402	9.7951	10.1452
Q7L4E1	Q7L4E1	FAM73B	Protein FAM73B	0.609887	-0.105294	0.929616	-1.4148	2.16195	1.04001	2.05625	8.66576	VGRQMVT(0.004)GLMT(0.996)KAEK	T	386	LFFGKVGRQMVTGLMTKAEKSPKGFLESYEE	Q7L4E1	386	X;X;X;X;X;X;X;X;Deamidation (NQ);Oxidation (M);X;X;X;X;Oxidation (M);Phospho (STY);X;X;X;X;X;X;X;X;X;X;X;X;X;X;X	UID1349	3			___1		+	48 hr_MLR	0.995833	0.0317459	44.807	16.227	42.568	-0.4211	605130000	13.556	13.5147	13.4276	13.5068	13.2849	13.3907	14.7059	14.3216	14.5909
O15379;Q13547;Q92769	Q92769	HDAC3;HDAC1;HDAC2	Histone deacetylase 3;Histone deacetylase 1;Histone deacetylase 2	0.16791	-0.106167	0.929053	-0.473607	0.202436	-0.145947	0.903786	-0.527723	VMT(1)VS(1)FHK	S	198	GVEEAFYTTDRVMTVSFHKYGEYFPGTGDLR;GVQEAFYLTDRVMTVSFHKYGNYFFPGTGDM	O15379;O15379-2;Q13547;Q92769;Q92769-3	191;192;197;198;168	X;X;X;X;X;X;X;X;X;X;X;X;Oxidation (M);Phospho (STY);X;Phospho (STY);X;X;X;X;X;X;X;X;X;X;X;X;X;X;X	UID1681	2			___2				1	0.0101325	74.439	37.992	74.439	4.2481	20434000	10.156	10.8447	10.2194	10.2979	10.2253	10.3783	10.4844	9.93204	10.3658
O15379;Q13547;Q92769	Q92769	HDAC3;HDAC1;HDAC2	Histone deacetylase 3;Histone deacetylase 1;Histone deacetylase 2	0.16791	-0.106167	0.929053	-0.473607	0.202436	-0.145947	0.903786	-0.527723	VMT(1)VS(1)FHK	T	196	GDGVEEAFYTTDRVMTVSFHKYGEYFPGTGD;GDGVQEAFYLTDRVMTVSFHKYGNYFFPGTG	O15379;O15379-2;Q13547;Q92769;Q92769-3	189;190;195;196;166	X;X;X;X;X;X;X;X;X;X;X;X;X;X;Oxidation (M);Phospho (STY);X;Phospho (STY);X;X;X;X;X;X;X;X;X;X;X;X;X	UID2774	2			___2				1	0.0101325	74.439	37.992	74.439	4.2481	20434000	10.156	10.8447	10.2194	10.2979	10.2253	10.3783	10.4844	9.93204	10.3658
Q07002	Q07002	CDK18	Cyclin-dependent kinase 18	0.564929	-0.12378	0.91778	-1.27684	2.71295	-1.20023	0.435206	-9.48009	RAS(0.999)LS(0.001)DIGFGK	S	130	SPDLPKPLSRMSRRASLSDIGFGKLETYVKL	Q07002;Q07002-2;Q07002-3	130;132;162	X;X;X;X;X;X;X;X;X;X;X;X;X;X;X;Phospho (STY);X;X;X;X;X;X;X;X;X;X;X;X;X;X;X	UID409	3			___1		+	48 hr_MLR	0.999107	0.000652917	99.834	37.496	99.834	0.23995	331920000	11.8872	11.912	11.712	11.7483	11.5717	11.8198	10.842	10.4663	10.6021
Q2M2I8	Q2M2I8	AAK1	AP2-associated protein kinase 1	0.247255	-0.15513	0.898052	-0.67609	1.39097	0.546415	1.46045	4.19255	SATTTPS(0.039)GS(0.961)PR	S	678	ASLNKSKSATTTPSGSPRTSQQNVYNPSEGS	Q2M2I8;Q2M2I8-2	678;678	X;X;X;X;X;X;X;X;X;X;X;Phospho (STY);X;X;X;Phospho (STY);X;X;X;X;X;X;X;X;X;X;X;X;X;X;X	UID2195	2			___2				0.960883	0.0221374	105.46	87.021	105.46	0.27365	20462000	9.47261	9.44346	9.35614	9.70572	8.94477	9.15634	10.2194	9.87452	9.81753
Q2M2I8	Q2M2I8	AAK1	AP2-associated protein kinase 1	0.247255	-0.15513	0.898052	-0.67609	1.39097	0.546415	1.46045	4.19255	SAT(0.013)T(0.148)T(0.819)PS(0.122)GS(0.898)PR	T	674	AAAEASLNKSKSATTTPSGSPRTSQQNVYNP	Q2M2I8;Q2M2I8-2	674;674	X;X;X;X;X;X;X;X;X;X;X;X;X;X;X;Phospho (STY);X;X;X;Phospho (STY);X;X;X;X;X;X;X;X;X;X;X	UID2950	2			___2				0.818754	0.0547596	81.625	49.019	81.625	1.2297	4761300	9.47261	9.44346	9.35614	9.70572	8.94477	9.15634	10.2194	9.87452	9.81753
Q13557-8	Q13557-8	CAMK2D	Calcium/calmodulin-dependent protein kinase type II subunit delta	0.196596	-0.184086	0.880207	-0.531784	0.474648	-0.387166	0.76463	-1.16596	KPDGVKES(0.806)T(0.087)ES(0.087)S(0.01)NT(0.01)T(0.001)IEDEDVK	S	330	SAAKSLLKKPDGVKESTESSNTTIEDEDVKA	Q13557-8;Q13557;Q13557-12	330;330;330	X;X;X;X;X;X;X;X;X;X;X;X;X;X;X;Phospho (STY);X;X;X;X;X;X;X;X;X;X;X;X;X;X;X	UID484	4			___1				0.805647	0.000164194	84.524	63.057	84.524	0.57551	156310000	12.69	12.6384	12.2688	12.9872	12.0524	12.0053	12.7262	11.6971	12.0124
Q9HCJ6	Q9HCJ6	VAT1L	Synaptic vesicle membrane protein VAT-1 homolog-like	0.62526	-0.221335	0.857771	-1.53705	2.40221	-1.38004	0.384207	-9.87996	EAGKEPAEGGGGDGS(1)HR	S	33	KEAGKEPAEGGGGDGSHRLGDAQEMRAVVLA	Q9HCJ6	33	X;X;X;X;X;X;X;X;X;X;X;X;X;X;X;Phospho (STY);X;X;X;X;X;X;X;X;X;X;X;X;X;X;X	UID914	3			___1		+	48 hr_MLR	1	0.00235352	99.11	81.215	66.022	-4.434	219340000	14.3482	14.3611	14.2027	14.3403	13.8855	14.0221	13.1555	12.7054	12.9109
O95613	O95613	PCNT	Pericentrin	0.741597	-0.263323	0.833167	-1.64593	3.38317	1.90172	3.73658	11.4676	EKLQS(1)EMEKNAQIVK	S	334	LRCGQEAAELKEKLQSEMEKNAQIVKTLKED	O95613;O95613-2	334;216	X;X;X;X;X;X;X;X;X;X;X;X;X;X;Deamidation (NQ);Phospho (STY);X;X;X;X;Deamidation (NQ);X;Deamidation (NQ);X;X;X;X;X;X;X;X	UID116	4			___1		+	48 hr_MLR	1	0.0327031	53.995	13.139	45.864	-1.8583	230810000	13.772	13.5531	13.326	13.405	13.0992	13.357	15.5652	15.2433	15.5478
P02462	P02462	COL4A1	Collagen alpha-1(IV) chain;Arresten	0.356412	-0.266382	0.831402	-0.948731	2.42295	-1.27649	0.412799	-11.1854	IVPLPGPPGAEGLPGS(1)PGFPGPQGDR	S	656	IVPLPGPPGAEGLPGSPGFPGPQGDRGFPGT	P02462	656	X;X;X;X;X;X;X;X;X;X;X;X;X;X;X;Phospho (STY);X;X;X;X;X;X;X;X;X;X;X;X;X;X;X	UID122	2			___1		+	48 hr_MLR	1	0.0685137	70.529	31.73	70.529	3.0517	64390000	12.8267	12.7307	12.8466	12.5341	12.053	13.0177	11.6068	11.3101	11.6576
Q5VT06	Q5VT06	CEP350	Centrosome-associated protein 350	0.805033	-0.2996	0.812478	-1.90148	3.45474	-1.05947	0.479807	-11.6587	S(0.998)RS(0.002)ENNIKK	S	495	LHRHLQRNSERSRSKSRSENNIKKLASSLPD	Q5VT06	495	X;X;X;X;X;X;X;X;X;X;X;X;X;X;X;Phospho (STY);X;X;X;Deamidation (NQ);Deamidation (NQ);X;X;X;X;X;X;X;X;X;X	UID583	2			___1		+	48 hr_MLR	0.997722	0.0284659	51.268	7.9856	51.268	-0.84822	14372000	12.9813	13.0895	12.851	12.952	12.4865	12.5845	11.7961	11.9711	11.9762
Q6IQ23	Q6IQ23	PLEKHA7	Pleckstrin homology domain-containing family A member 7	1.46369	-0.347819	0.785771	-3.69388	2.88321	-0.794418	0.576576	-9.83941	KVT(0.048)S(0.95)PLQS(0.001)PT(0.001)K	S	903	YVPYRPHPPQLRKVTSPLQSPTKAKPKVEDE	Q6IQ23;Q6IQ23-2;Q6IQ23-3	903;903;477	X;X;X;X;X;X;X;X;X;X;X;X;X;X;X;Phospho (STY);X;X;X;Phospho (STY);X;X;X;X;X;X;X;X;X;X;X	UID609	3			___1	+	+	12 hr_MLR;48 hr_MLR	0.950092	0.00052244	109.02	76.554	101.72	-0.16415	64581000	12.7504	12.8997	12.8117	12.574	12.3069	12.5374	12.1425	11.9066	12.0293
Q5U623-2	Q5U623-2	ATF7IP2	Activating transcription factor 7-interacting protein 2	1.23848	-0.413295	0.750906	-2.65816	2.44406	-0.882428	0.542454	-6.12624	RMFS(1)ENEENVK	S	288	LDTNNNSHYQKKRMFSENEENVKRMKTSEQI	Q5U623-2;Q5U623	288;288	X;X;X;X;X;X;X;X;X;X;X;X;X;Oxidation (M);X;Phospho (STY);X;X;X;X;X;X;X;X;X;X;X;X;X;X;X	UID581	3			___1	+	+	12 hr_MLR;48 hr_MLR	1	0.066157	40.589	18.716	40.589	-0.60382	134330000	12.4906	12.8376	12.6132	12.3843	12.0019	12.3153	11.7963	11.5742	11.9236
Q07157	Q07157	TJP1	Tight junction protein ZO-1	1.40904	-0.427571	0.743513	-3.45116	1.26265	-0.426815	0.743902	-2.69406	IDS(1)PGFKPASQQK	S	912	PYSPQAQPQPIHRIDSPGFKPASQQKAEASS	Q07157	912	X;X;X;X;X;X;X;X;X;X;X;X;X;X;X;Phospho (STY);X;X;X;X;X;X;X;X;X;X;X;X;X;X;X	UID410	2			___1	+		12 hr_MLR	1	5.56431e-05	164.15	108.06	164.15	0.23492	26107000	13.2972	13.437	13.0641	12.8921	12.72	12.9035	13.0082	12.6191	12.8906
Q8NFW9	Q8NFW9	MYRIP	Rab effector MyRIP	1.14832	-0.443837	0.735177	-2.67793	2.2987	-1.19419	0.437033	-5.61799	DLDTHQVSDDLS(1)ETDISNEARDPQTLTDTTEEK	S	561	AQLRDLDTHQVSDDLSETDISNEARDPQTLT	Q8NFW9;Q8NFW9-2;Q8NFW9-5;Q8NFW9-3;Q8NFW9-6;Q8NFW9-4	561;561;561;459;472;374	X;X;X;X;X;X;X;X;X;X;X;X;X;X;X;Phospho (STY);X;X;X;X;X;X;X;X;X;X;X;X;X;X;X	UID743	4			___1	+	+	12 hr_MLR;48 hr_MLR	0.999863	2.92638e-70	273.81	239.97	273.81	-0.0092561	74546000	12.0755	12.2875	11.7897	11.624	11.458	11.7392	10.742	10.6626	11.1656
O94988-6	O94988-6	FAM13A	Protein FAM13A	1.53853	-0.521228	0.696778	-3.33639	2.57263	-1.12593	0.458207	-6.74847	EIKEEEEGS(0.999)EDDS(0.001)NVKPDFMVTLK	S	534	ETASFFKEIKEEEEGSEDDSNVKPDFMVTLK	O94988-6;O94988-5;O94988-1;O94988	534;548;562;888	X;X;X;X;X;X;X;X;X;X;X;X;X;X;X;Phospho (STY);X;X;X;X;X;X;X;X;X;X;X;X;X;X;X	UID110	4			___1	+	+	12 hr_MLR;48 hr_MLR	0.999188	1.8048e-30	222.45	195.62	222.45	-0.54958	109950000	14.976	14.7269	14.6022	14.4605	14.0871	14.1937	13.883	13.4599	13.5843
Q63HK3-2	Q63HK3-2	ZKSCAN2	Zinc finger protein with KRAB and SCAN domains 2	1.48191	-0.545941	0.684944	-3.51572	2.8518	1.42282	2.68109	7.9356	T(1)KFKS(1)LQK	S	399	CGFLRTPEQCRTKFKSLQKSYRKVRNGHMLE	Q63HK3-2;Q63HK3	399;399	X;X;X;X;X;X;X;X;X;X;X;Phospho (STY);X;X;X;Phospho (STY);X;X;X;X;X;X;X;X;X;X;X;X;X;X;X	UID2237	2			___2	+	+	12 hr_MLR;48 hr_MLR	1	0.0203071	111.82	47.104	111.82	-2.0184	148030000	14.7214	14.5793	14.2738	14.0671	13.8157	14.0539	16.1613	15.7414	15.9402
Q63HK3-2	Q63HK3-2	ZKSCAN2	Zinc finger protein with KRAB and SCAN domains 2	1.48191	-0.545941	0.684944	-3.51572	2.8518	1.42282	2.68109	7.9356	T(1)KFKS(1)LQK	T	395	WLRECGFLRTPEQCRTKFKSLQKSYRKVRNG	Q63HK3-2;Q63HK3	395;395	X;X;X;X;X;X;X;X;X;X;X;X;X;X;X;Phospho (STY);X;X;X;Phospho (STY);X;X;X;X;X;X;X;X;X;X;X	UID2973	2			___2	+	+	12 hr_MLR;48 hr_MLR	1	0.0203071	111.82	47.104	111.82	-2.0184	148030000	14.7214	14.5793	14.2738	14.0671	13.8157	14.0539	16.1613	15.7414	15.9402
P10909-4	P10909-4	CLU	Clusterin;Clusterin beta chain;Clusterin alpha chain	1.57966	-0.574148	0.671683	-3.44677	2.67211	1.322	2.50013	7.17243	KY(1)NELLK	Y	308	ELDESLQVAERLTRKYNELLKSYQWKMLNTS	P10909-4;P10909;P10909-5;P10909-2;P10909-3	308;341;352;393;166	X;X;X;X;X;X;X;X;X;X;X;X;X;X;X;Phospho (STY);X;X;X;X;X;X;X;X;X;X;X;X;X;X;X	UID1555	3			___1	+	+	12 hr_MLR;48 hr_MLR	1	0.0235329	109.01	19.463	108.46	1.7787	133300000	13.8281	13.5787	13.409	13.163	12.8047	13.1256	15.1642	14.6848	14.9329
O75781	O75781	PALM	Paralemmin-1	2.3605	-0.582996	0.667576	-6.25719	1.45347	-0.420749	0.747037	-3.60563	T(0.001)VDGS(0.999)PMMK	S	162	KDKRVSNTPLRTVDGSPMMKAAMYSVEITVE	O75781;O75781-2	162;162	X;X;X;X;X;X;X;X;X;X;X;X;X;X;X;Phospho (STY);X;Oxidation (M);Oxidation (M);X;X;X;X;X;X;X;X;X;X;X;X	UID85	2			___1	+	+	12 hr_MLR;48 hr_MLR	0.998942	0.0413094	48.423	25.352	48.423	0.051616	28676000	11.6651	11.4799	11.6162	11.1402	10.8818	10.9902	11.3132	10.9685	11.2173
O60245	O60245	PCDH7	Protocadherin-7	1.33961	-0.585816	0.666272	-3.00531	0.119164	0.0538429	1.03803	0.327162	SVNGGPGS(1)PDLAR	S	989	SPSMGRYRSVNGGPGSPDLARHYKSSSPLPT	O60245;O60245-2	989;989	X;X;X;X;X;X;X;X;X;X;Deamidation (NQ);X;X;X;X;Phospho (STY);X;X;X;X;X;X;X;X;X;X;X;X;X;X;X	UID54	2			___1	+		12 hr_MLR	1	0.00013945	151.07	126.18	151.07	0.32224	37053000	12.5209	12.6184	12.2448	12.0268	11.5565	12.0434	12.6637	12.2762	12.6058
Q01082	Q01082	SPTBN1	Spectrin beta chain, non-erythrocytic 1	1.83207	-0.595555	0.66179	-4.77391	1.27969	-0.445811	0.734172	-3.15484	AQTLPTSVVTIT(0.005)S(0.035)ES(0.137)S(0.822)PGKR	S	2341	AQTLPTSVVTITSESSPGKREKDKEKDKEKR	Q01082	2341	X;X;X;X;X;X;X;X;X;X;X;X;X;X;X;Phospho (STY);X;X;X;X;X;X;X;X;X;X;X;X;X;X;X	UID381	3			___1	+		12 hr_MLR	0.82238	1.42298e-12	183.1	162.84	153.83	0.59277	283100000	14.2481	14.3697	14.1515	13.824	13.4578	13.701	14.042	13.6066	13.7833
Q8IWB9	Q8IWB9	TEX2	Testis-expressed sequence 2 protein	0.837075	-0.628787	0.64672	-1.93481	2.04756	-1.37675	0.385086	-5.12506	SLS(0.94)T(0.059)EVEPK	S	196	TLSSAKPFMSLVKSLSTEVEPKESPHPARHR	Q8IWB9;Q8IWB9-2	196;196	X;X;X;X;X;X;X;X;X;X;X;X;X;X;X;Phospho (STY);X;X;X;X;X;X;X;X;X;X;X;X;X;X;X	UID679	2			___1		+	48 hr_MLR	0.940446	0.0233942	141.88	81.971	141.88	-0.44897	25885000	13.3689	13.3786	12.9058	13.1548	12.3672	12.2449	12.2493	11.5009	11.7729
Q5VZ19-2	Q5VZ19-2	TDRD10	Tudor domain-containing protein 10	1.51004	-0.663433	0.631374	-4.85491	1.91953	-1.07976	0.473107	-7.60319	DFNPLDVHKIQNGCKCFAFVDLGS(1)MQK	S	79	KIQNGCKCFAFVDLGSMQKVTLAIQELNGKL	Q5VZ19-2;Q5VZ19	79;79	X;X;X;X;X;X;X;X;X;X;X;X;X;X;X;Phospho (STY);Oxidation (M);X;X;X;X;X;X;X;X;X;X;X;X;X;X	UID588	5			___1	+	+	12 hr_MLR;48 hr_MLR	1	0.0531694	43.162	12.413	43.162	-1.6013	112440000	13.4433	13.3726	13.3253	12.9624	12.5088	12.6797	12.5553	12.082	12.2646
Q08380	Q08380	LGALS3BP	Galectin-3-binding protein	1.46356	-0.780944	0.581986	-3.18456	2.19536	-1.22016	0.429235	-6.71819	GQWGT(1)VCDNLWDLTDASVVCR	T	47	TNQGRVEIFYRGQWGTVCDNLWDLTDASVVC	Q08380	47	X;Deamidation (NQ);Deamidation (NQ);X;X;X;X;X;X;X;X;X;X;X;X;Phospho (STY);X;X;X;X;X;X;X;X;X;X;X;X;X;X;X	UID1265	2			___1	+	+	12 hr_MLR;48 hr_MLR	0.999941	0.00234162	93.766	65.439	93.766	2.7364	964560000	14.7683	14.8698	14.3464	14.0532	13.5097	14.0788	13.5962	13.3014	13.4265
Q53EL6-2	Q53EL6-2	PDCD4	Programmed cell death protein 4	2.3059	-0.83475	0.56068	-6.13462	0.85422	0.342845	1.26825	1.8707	SGLTVPT(0.078)S(0.922)PK	S	83	DSGSDALRSGLTVPTSPKGRLLDRRSRSGKG	Q53EL6-2;Q53EL6	83;94	X;X;X;X;X;X;X;X;X;X;X;X;X;X;X;Phospho (STY);X;X;X;X;X;X;X;X;X;X;X;X;X;X;X	UID559	2			___1	+		12 hr_MLR	0.9221	0.00564001	138.25	98.538	138.25	-2.1943	208610000	13.569	13.4642	13.1969	12.707	12.4338	12.5851	14.0165	13.5122	13.7299
O75051;Q9HCM2	O75051	PLXNA2;PLXNA4	Plexin-A2;Plexin-A4	2.18605	-0.871073	0.54674	-7.06326	1.64474	-1.00194	0.499329	-5.37043	DSPSNKLLY(0.801)AKDIPS(0.103)Y(0.096)K	Y	1800	SEHRLGKDSPSNKLLYAKDIPSYKNWVERYY;SEHRLGKDSPSNKLLYAKDIPSYKSWVERYY	O75051;Q9HCM2;Q9HCM2-4	1800;1800;250	X;X;X;X;X;X;X;X;X;X;X;Deamidation (NQ);X;X;X;Phospho (STY);X;X;X;X;X;X;X;X;X;X;X;X;X;X;X	UID1548	4			___1	+	+	12 hr_MLR;48 hr_MLR	0.801177	0.0571852	41.912	24.348	41.912	-3.7553	2098600000	12.4515	12.269	12.324	11.5945	11.2555	11.5812	11.6573	11.0388	11.3425
P54274-2	P54274-2	TERF1	Telomeric repeat-binding factor 1	1.65559	-0.890511	0.539423	-4.04206	3.22866	2.61452	6.12421	9.87239	ATES(1)RIPVS(1)K	S	340	PQSTKKKKESRRATESRIPVSKSQPVTPEKH	P54274-2;P54274	340;360	X;X;X;X;X;X;X;X;X;X;X;X;X;X;X;Phospho (STY);X;X;X;X;Phospho (STY);X;X;X;X;X;X;X;X;X;X	UID1986	2			___2	+	+	12 hr_MLR;48 hr_MLR	0.999998	0.0349601	76.478	32.708	76.478	-4.1404	585730000	13.7318	13.1912	13.1523	12.6355	12.2441	12.5243	16.3184	15.6738	15.9268
P54274-2	P54274-2	TERF1	Telomeric repeat-binding factor 1	1.65559	-0.890511	0.539423	-4.04206	3.22866	2.61452	6.12421	9.87239	ATES(1)RIPVS(1)K	S	345	KKKESRRATESRIPVSKSQPVTPEKHRARKR	P54274-2;P54274	345;365	X;X;X;X;X;X;X;X;X;X;Phospho (STY);X;X;X;X;Phospho (STY);X;X;X;X;X;X;X;X;X;X;X;X;X;X;X	UID1987	2			___2	+	+	12 hr_MLR;48 hr_MLR	0.999999	0.0349601	76.478	32.708	73.208	-4.1175	585730000	13.7318	13.1912	13.1523	12.6355	12.2441	12.5243	16.3184	15.6738	15.9268
O43825	O43825	B3GALT2	Beta-1,3-galactosyltransferase 2	0.719587	-0.986621	0.504658	-1.6989	2.92561	3.29067	9.78567	11.1892	AIRQT(0.999)WGNES(0.002)LAPGIQIT(0.998)R	T	173	AAEPGQIEARRAIRQTWGNESLAPGIQITRI	O43825	173	X;X;X;X;X;X;X;X;X;X;X;X;X;X;Deamidation (NQ);Phospho (STY);X;X;X;X;X;X;X;X;X;X;X;X;Phospho (STY);X;X	UID2783	3			___2		+	48 hr_MLR	0.999379	0.0363107	44.391	25.936	44.391	-1.0302	23115000	9.90916	9.30877	9.0448	8.94629	7.39154	8.96503	12.9876	12.6518	12.4954
O43825	O43825	B3GALT2	Beta-1,3-galactosyltransferase 2	0.719587	-0.986621	0.504658	-1.6989	2.92561	3.29067	9.78567	11.1892	AIRQT(0.999)WGNES(0.002)LAPGIQIT(0.998)R	T	186	RQTWGNESLAPGIQITRIFLLGLSIKLNGYL	O43825	186	X;Deamidation (NQ);Phospho (STY);X;X;X;X;X;X;X;X;X;X;X;X;Phospho (STY);X;X;X;X;X;X;X;X;X;X;X;X;X;X;X	UID2784	3			___2		+	48 hr_MLR	0.99818	0.0363107	44.391	25.936	44.391	-1.0302	23115000	9.90916	9.30877	9.0448	8.94629	7.39154	8.96503	12.9876	12.6518	12.4954
Q5THJ4-2	Q5THJ4-2	VPS13D	Vacuolar protein sorting-associated protein 13D	2.44163	-1.05002	0.48296	-11.4461	2.43822	-1.43693	0.369353	-12.7733	PLNIIY(1)NPQAIKK	Y	637	FERRLNVSTRPLNIIYNPQAIKKVADFFYKG	Q5THJ4-2;Q5THJ4	637;637	X;X;X;X;X;X;X;X;X;X;X;X;Deamidation (NQ);X;X;Phospho (STY);X;X;X;X;X;X;X;X;X;X;X;X;X;X;X	UID1585	4			___1	+	+	12 hr_MLR;48 hr_MLR	1	0.0510989	40.577	22.213	40.577	3.4459	62064000	13.5464	13.6341	13.6298	12.6864	12.3893	12.5846	12.2898	11.9496	12.2602
Q9HCN8	Q9HCN8	SDF2L1	Stromal cell-derived factor 2-like protein 1	1.39958	-1.07134	0.475877	-4.3963	3.65896	1.33141	2.51649	14.4655	LT(0.006)HVLT(0.994)GK	T	111	SPVRCGQAVRLTHVLTGKNLHTHHFPSPLSN	Q9HCN8	111	X;X;X;X;X;X;X;X;X;X;X;X;X;X;X;Phospho (STY);X;X;X;X;X;X;X;X;X;X;X;X;X;X;X	UID1470	4			___1	+	+	12 hr_MLR;48 hr_MLR	0.993555	0.0754692	55.676	7.393	55.676	-1.181	33316000	12.4901	12.3114	12.3447	11.6761	10.8653	11.3907	13.8128	13.569	13.7585
Q8NB91	Q8NB91	FANCB	Fanconi anemia group B protein	2.10208	-1.11742	0.460916	-5.43788	0.000556203	0.00034523	1.00024	0.00172684	NQLRIS(1)LIALT(1)RK	S	255	VHICATEIIKNQLRISLIALTRKNQLISFQN	Q8NB91	255	X;X;X;X;X;X;X;X;X;X;X;X;X;X;X;Phospho (STY);X;X;X;X;Phospho (STY);X;X;X;X;X;X;X;X;X;X	UID2366	3			___2	+		12 hr_MLR	1	0.0253148	63.727	20.179	63.727	-2.6076	572860000	13.3637	13.27	12.814	12.0467	11.8243	12.2244	13.3266	12.9615	13.1607
Q8NB91	Q8NB91	FANCB	Fanconi anemia group B protein	2.10208	-1.11742	0.460916	-5.43788	0.000556203	0.00034523	1.00024	0.00172684	NQLRIS(1)LIALT(1)RK	T	260	TEIIKNQLRISLIALTRKNQLISFQNGTPKN	Q8NB91	260	X;X;X;X;X;X;X;X;X;X;Phospho (STY);X;X;X;X;Phospho (STY);X;X;X;X;X;X;X;X;X;X;X;X;X;X;X	UID3025	3			___2	+		12 hr_MLR	1	0.0253148	63.727	20.179	63.727	-2.6076	572860000	13.3637	13.27	12.814	12.0467	11.8243	12.2244	13.3266	12.9615	13.1607
P28370;P28370-2	P28370	SMARCA1	Probable global transcription activator SNF2L1	1.56504	-1.14262	0.452937	-3.80414	2.59762	-2.00255	0.249559	-7.4887	ALDAKIARY(1)K	Y	943	RRISIKKALDAKIARYKAPFHQLRIQYGTSK	P28370;P28370-2	943;931	X;X;X;X;X;X;X;X;X;X;X;X;X;X;X;Phospho (STY);X;X;X;X;X;X;X;X;X;X;X;X;X;X;X	UID1565	5			___1	+	+	12 hr_MLR;48 hr_MLR	1	0.0743625	42.743	23.003	42.743	-1.1034	71889000	11.5915	11.8015	11.2685	10.0821	10.2331	10.9183	9.13054	9.66318	9.86011
Q12766-2	Q12766-2	HMGXB3	HMG domain-containing protein 3	1.8685	-1.16	0.447511	-4.51737	3.64651	2.56531	5.91881	12.8874	LLVS(1)LDLLFAIRNQIK	S	816	DIYTGLFNVGNKLLVSLDLLFAIRNQIKLGE	Q12766-2;Q12766	816;1062	X;X;X;X;X;X;X;X;X;X;X;X;X;X;X;Phospho (STY);X;X;X;X;X;X;X;X;Deamidation (NQ);Deamidation (NQ);X;X;X;X;X	UID442	4			___1	+	+	12 hr_MLR;48 hr_MLR	1	0.040033	54.7	30.424	45.33	-3.1558	679700000	13.9592	13.5282	13.5002	12.8995	12.188	12.4201	16.4451	15.9878	16.2506
Q8WXG9	Q8WXG9	GPR98	G-protein coupled receptor 98	1.90528	-1.16791	0.445064	-5.49912	1.69714	0.934842	1.91168	3.84296	AT(1)ARERDFIPVEK	T	1046	DVTCMVQYATKDGKATARERDFIPVEKGETL	Q8WXG9;Q8WXG9-4;Q8WXG9-3	1046;1046;1046	X;X;X;X;X;X;X;X;X;X;X;X;X;X;X;Phospho (STY);X;X;X;X;X;X;X;X;X;X;X;X;X;X;X	UID1403	2			___1	+	+	12 hr_MLR;48 hr_MLR	1	0.0417983	69.349	11.126	69.349	1.2321	52234000	14.0508	13.6822	13.3946	12.7199	12.3955	12.5085	14.8998	14.3737	14.6586
P35555	P35555	FBN1	Fibrillin-1	1.76606	-1.1974	0.43606	-7.21021	2.59438	-1.40366	0.377968	-15.5967	GNPEPPVS(1)GEMDDNSLSPEACYECK	S	2702	VSGMGMGRGNPEPPVSGEMDDNSLSPEACYE	P35555	2702	X;X;X;X;X;X;X;X;X;X;X;X;X;X;X;Phospho (STY);X;X;Oxidation (M);X;X;X;X;X;X;X;X;X;X;X;X	UID260	3			___1	+	+	12 hr_MLR;48 hr_MLR	0.999925	3.20796e-09	149.33	128.33	149.33	-0.36718	94217000	14.5693	14.5127	14.5014	13.2722	13.0787	13.6404	13.0469	13.0267	13.2988
Q8NFW9	Q8NFW9	MYRIP	Rab effector MyRIP	2.80521	-1.23062	0.426133	-8.0459	2.90187	-1.42618	0.372115	-8.1591	LGSEEPSKEPS(0.045)S(0.955)PSAQLR	S	543	RRARLGSEEPSKEPSSPSAQLRDLDTHQVSD	Q8NFW9;Q8NFW9-2;Q8NFW9-5;Q8NFW9-3;Q8NFW9-6;Q8NFW9-4	543;543;543;441;454;356	X;X;X;X;X;X;X;X;X;X;X;X;X;X;X;Phospho (STY);X;X;X;X;X;X;X;X;X;X;X;X;X;X;X	UID745	2			___1	+	+	12 hr_MLR;48 hr_MLR	0.954612	6.66961e-29	236.68	191.75	233.09	-0.44693	59427000	15.4369	15.5697	15.1646	14.3102	13.9818	14.1873	14.2004	13.7616	13.9306
O76100	O76100	OR7A10	Olfactory receptor 7A10	2.19076	-1.35861	0.389957	-5.36714	0.3702	0.214911	1.16063	0.894835	GAMKT(1)FFRGK	T	303	FIYSLRNKHIKGAMKTFFRGKQ_________	O76100	303	X;X;X;X;X;X;X;X;X;X;X;X;X;Oxidation (M);X;Phospho (STY);X;X;X;X;X;X;X;X;X;X;X;X;X;X;X	UID1164	2			___1	+		12 hr_MLR	1	0.0709956	60.436	16.893	60.436	4.4482	64262000	14.3971	14.1248	13.7242	12.8133	12.411	12.9461	14.5549	14.0756	14.2604
Q8NFJ9	Q8NFJ9	BBS1	Bardet-Biedl syndrome 1 protein	2.046	-1.4324	0.370513	-4.7467	3.06719	-3.11481	0.115438	-12.8671	RQTVIT(0.827)T(0.058)MT(0.058)T(0.058)LK	T	201	VNQHKSNSIKRQTVITTMTTLKKNLADEDAV	Q8NFJ9;Q8NFJ9-2;Q8NFJ9-3	201;238;201	X;X;X;X;X;X;X;X;X;X;X;Deamidation (NQ);X;X;X;Phospho (STY);X;Oxidation (M);X;X;X;X;X;X;X;X;X;X;X;X;X	UID1384	2			___1	+	+	12 hr_MLR;48 hr_MLR	0.827121	0.00442031	84.213	12.863	84.213	-2.7314	415280000	13.3571	14.0736	13.5719	12.3621	11.8169	12.5265	10.579	10.3394	10.7398
P13671	P13671	C6	Complement component C6	2.50475	-1.46415	0.362449	-6.78219	2.88204	1.88728	3.69938	8.87458	SVLY(1)FILLNALINK	Y	8	________MARRSVLYFILLNALINKGQACF	P13671	8	X;X;X;X;X;X;X;X;X;X;X;X;X;X;X;Phospho (STY);X;X;X;X;Deamidation (NQ);X;X;X;Deamidation (NQ);X;X;X;X;X;X	UID1557	2			___1	+	+	12 hr_MLR;48 hr_MLR	0.999999	0.00332627	85.533	31.467	80.231	-1.5864	1441500000	15.2896	14.8507	14.7233	13.7163	13.2621	13.4927	17.0631	16.6277	16.8347
Q2M2I8	Q2M2I8	AAK1	AP2-associated protein kinase 1	2.12848	-1.54384	0.342972	-5.20788	0.489501	0.321317	1.24947	1.128	SATTTPS(0.039)GS(0.961)PR	S	678	ASLNKSKSATTTPSGSPRTSQQNVYNPSEGS	Q2M2I8;Q2M2I8-2	678;678	X;X;X;X;X;X;X;X;X;X;X;Phospho (STY);X;X;X;Phospho (STY);X;X;X;X;X;X;X;X;X;X;X;X;X;X;X	UID551	2			___1	+		12 hr_MLR	0.960883	0.0221374	105.46	87.021	105.46	0.27365	20462000	9.57726	10.1468	9.61305	8.67398	7.88362	8.14802	10.5334	9.85212	9.91554
Q5JST6	Q5JST6	EFHC2	EF-hand domain-containing family member C2	2.04716	-1.59528	0.330957	-5.4371	2.41834	1.40173	2.64218	6.06643	Y(0.992)PFS(0.008)NLK	Y	541	ADEYTLNYMEQNTDKYPFSNLKLALQKLKQE	Q5JST6	541	X;X;X;X;X;X;X;X;X;X;X;X;X;X;X;Phospho (STY);X;X;X;Deamidation (NQ);X;X;X;X;X;X;X;X;X;X;X	UID1582	3			___1	+	+	12 hr_MLR;48 hr_MLR	0.992171	0.00863843	93.262	16.191	93.262	3.0398	226580000	11.0891	10.5525	10.7586	9.39855	8.71191	9.50393	12.5299	11.9592	12.1163
A6NFD8-4	A6NFD8-4	HELT	Hairy and enhancer of split-related protein HELT	3.22375	-1.61298	0.326922	-10.0712	2.68808	-1.58938	0.332313	-8.33018	NLVHY(0.273)LT(0.363)T(0.363)VERMET(1)K	T	109	MKNLVHYLTTVERMETKDTKYARILAFLQSK	A6NFD8-4;A6NFD8	109;110	X;X;X;X;X;X;X;X;Phospho (STY);X;X;X;X;Oxidation (M);X;Phospho (STY);X;X;X;X;X;X;X;X;X;X;X;X;X;X;X	UID2756	2			___2	+	+	12 hr_MLR;48 hr_MLR	0.999998	0.00314904	66.056	13.809	66.056	-2.7267	205610000	14.6513	14.8103	14.446	13.2542	12.8482	12.9663	13.3446	12.8014	12.9935
A2RUB1-2	A2RUB1-2	C17orf104	Uncharacterized protein C17orf104	2.21779	-1.77811	0.291566	-5.48528	1.97642	1.60614	3.04436	5.63303	NQGNLMKLNS(1)HLS(0.887)AAS(0.114)K	S	336	TPIPYRNQGNLMKLNSHLSAASKGSNHSSDF	A2RUB1-2;A2RUB1;A2RUB1-1;A2RUB1-5	336;502;336;502	X;X;X;X;X;X;X;X;X;X;X;Oxidation (M);X;X;X;Phospho (STY);X;X;Phospho (STY);X;X;X;X;X;X;X;X;X;X;X;X	UID1646	2			___2	+	+	12 hr_MLR;48 hr_MLR	0.999675	0.0113139	56.225	10.31	56.225	-3.4698	94259000	15.9337	15.4127	15.0682	14.0595	13.3527	13.6681	17.3242	16.8625	17.0463
A2RUB1-2	A2RUB1-2	C17orf104	Uncharacterized protein C17orf104	2.21779	-1.77811	0.291566	-5.48528	1.97642	1.60614	3.04436	5.63303	NQGNLMKLNS(1)HLS(0.887)AAS(0.114)K	S	339	PYRNQGNLMKLNSHLSAASKGSNHSSDFPQL	A2RUB1-2;A2RUB1;A2RUB1-1;A2RUB1-5	339;505;339;505	X;X;X;X;X;X;X;X;Oxidation (M);X;X;X;Phospho (STY);X;X;Phospho (STY);X;X;X;X;X;X;X;X;X;X;X;X;X;X;X	UID1647	2			___2	+	+	12 hr_MLR;48 hr_MLR	0.886776	0.0113139	56.225	10.31	56.225	-3.4698	94259000	15.9337	15.4127	15.0682	14.0595	13.3527	13.6681	17.3242	16.8625	17.0463
Q9NQA5-2	Q9NQA5-2	TRPV5	Transient receptor potential cation channel subfamily V member 5	2.94995	-1.82566	0.282112	-8.7808	1.58114	0.717187	1.64397	3.50195	GGFLPKAEGPGS(1)QLQK	S	13	___MGGFLPKAEGPGSQLQKLLPSFLVREQD	Q9NQA5-2;Q9NQA5	13;13	X;X;X;X;X;X;X;X;X;X;X;X;X;X;X;Phospho (STY);X;X;X;X;X;X;X;X;X;X;X;X;X;X;X	UID933	3			___1	+	+	12 hr_MLR;48 hr_MLR	1	0.0456318	73.022	21.181	73.022	3.3479	406590000	13.544	13.1779	13.1297	11.6562	11.138	11.5804	14.2983	13.7618	13.9431
P08865	P08865	RPSA	40S ribosomal protein SA	2.76152	-1.8297	0.281323	-8.3053	1.93765	1.05386	2.07608	4.49761	KSDGIY(1)IINLK	Y	47	FQMEQYIYKRKSDGIYIINLKRTWEKLLLAA	P08865	47	X;Deamidation (NQ);Oxidation (M);X;X;X;X;X;X;X;X;X;X;X;X;Phospho (STY);X;X;Deamidation (NQ);X;X;X;X;X;X;X;X;X;X;X;X	UID1554	2			___1	+	+	12 hr_MLR;48 hr_MLR	0.999865	0.01731	66.435	17.134	66.435	-0.43002	2676800000	14.5575	14.1273	13.9558	12.6294	12.1956	12.3265	15.55	15.0326	15.2195
Q8IYP2	Q8IYP2	PRSS58	Serine protease 58	2.72748	-1.8604	0.2754	-7.54177	2.25996	1.40485	2.6479	5.62694	T(1)EAELNDYVK	T	109	SVTSIDHDIMLIKLKTEAELNDYVKLANLPY	Q8IYP2	109	X;X;X;X;X;X;X;X;X;X;X;X;X;X;X;Phospho (STY);X;X;X;X;X;X;X;X;X;X;X;X;X;X;X	UID1371	2			___1	+	+	12 hr_MLR;48 hr_MLR	1	0.00424096	116.73	38.994	116.73	1.2447	1005500000	13.5552	13.1067	13.0584	11.7513	11.1309	11.257	14.9981	14.3327	14.6041
Q13535-2	Q13535-2	ATR	Serine/threonine-protein kinase ATR	2.18395	-1.88972	0.26986	-10.3125	0.878426	0.462988	1.37839	1.88812	ILT(1)DVNVVAVELVK	T	46	QKPRQILCQFIDRILTDVNVVAVELVKKTDS	Q13535-2;Q13535-3;Q13535	46;46;46	X;X;X;X;X;X;X;X;X;X;X;X;X;X;X;Phospho (STY);X;X;X;X;X;X;X;X;X;X;X;X;X;X;X	UID1275	3			___1	+		12 hr_MLR	1	0.0214374	76.262	49.164	76.262	-4.1755	320080000	13.5908	13.0289	13.0855	11.4095	11.2693	11.3573	14.0212	13.4569	13.6161
P35611-2	P35611-2	ADD1	Alpha-adducin	3.03711	-1.92111	0.264051	-16.6314	3.36922	-1.56814	0.337244	-10.8643	KQKGS(1)EENLDEAR	S	586	ELEEYRREVERKQKGSEENLDEAREQKEKSP	P35611-2;P35611-6;P35611;P35611-3;P35611-4	586;617;586;617;617	X;X;X;X;X;X;X;X;X;X;X;X;X;X;X;Phospho (STY);X;X;X;X;X;X;X;X;X;X;X;X;X;X;X	UID267	3			___1	+	+	12 hr_MLR;48 hr_MLR	1	0.00290469	84.874	53.073	84.874	0.089752	28753000	12.8842	12.8841	12.5637	10.7886	10.8414	10.9388	11.3982	11.1536	11.0759
Q68CP9-3	Q68CP9-3	ARID2	AT-rich interactive domain-containing protein 2	3.00724	-1.97259	0.254796	-9.65133	1.03582	0.491989	1.40638	2.2124	QY(0.333)Y(0.333)LRY(0.333)LEKY(1)EK	Y	100	AAFALKQYYLRYLEKYEKVHHFGEDDDEVPP	Q68CP9-3;Q68CP9	100;100	X;X;X;X;X;X;X;Phospho (STY);X;X;X;X;X;X;X;Phospho (STY);X;X;X;X;X;X;X;X;X;X;X;X;X;X;X	UID3233	2			___2	+		12 hr_MLR	0.999697	0.0410502	45.137	9.193	45.137	3.1582	40621000	13.818	13.4422	13.2569	11.5886	11.3022	11.7085	14.1896	13.7042	14.0992
Q9BR84	Q9BR84	ZNF559	Zinc finger protein 559	3.07024	-2.24426	0.211062	-9.04599	2.25963	1.3429	2.5366	6.11353	KT(0.049)HT(0.951)QEKPYK	T	180	KKTSQNLHLVCKKTHTQEKPYKCSDCEKGLP	Q9BR84	180	X;X;X;X;X;X;X;X;X;X;X;X;X;X;X;Phospho (STY);X;X;X;X;X;X;X;X;X;X;X;X;X;X;X	UID1438	2			___1	+	+	12 hr_MLR;48 hr_MLR	0.950566	0.00420015	90.629	31.953	90.629	-0.55763	1845300000	14.0498	13.4528	13.5752	11.7845	11.2592	11.3013	15.2492	14.8236	15.0338
Q9Y5W3	Q9Y5W3	KLF2;KLF4	Krueppel-like factor 2;Krueppel-like factor 4	2.75485	-2.28018	0.205872	-13.0737	2.47875	-2.14933	0.225417	-11.1171	T(0.148)Y(0.568)T(0.642)KS(0.642)S(0.999)HLK	S	287	HTCSYAGCGKTYTKSSHLKAHLRTHTGEKPY	Q9Y5W3;O43474-4;O43474-1;O43474	287;361;411;445	X;X;X;X;X;X;X;X;X;X;X;X;Phospho (STY);X;Phospho (STY);Phospho (STY);X;X;X;X;X;X;X;X;X;X;X;X;X;X;X	UID3330	3			___3	+	+	12 hr_MLR;48 hr_MLR	0.99936	0.0502247	45.161	12.427	45.161	-2.2774	79889000	13.4574	13.3776	13.2319	11.2712	10.7552	11.1999	11.4995	10.8738	11.2456
Q9UJW2	Q9UJW2	TINAG	Tubulointerstitial nephritis antigen	3.62523	-2.33663	0.197972	-12.5488	1.88349	0.886852	1.84914	4.30604	Y(0.058)T(0.471)ANLS(0.471)PQNLIS(1)CCAK	S	275	SKGRYTANLSPQNLISCCAKNRHGCNSGSID	Q9UJW2	275	X;X;X;X;X;Phospho (STY);X;X;X;X;X;Deamidation (NQ);Deamidation (NQ);X;X;Phospho (STY);X;X;X;X;X;X;X;X;X;X;X;X;X;X;X	UID2663	2			___2	+	+	12 hr_MLR;48 hr_MLR	0.999999	0.00854054	71.555	28.712	71.555	-2.2416	98540000	14.3165	13.904	13.9159	11.9504	11.6594	11.5166	15.2341	14.7196	14.8432
O14818	O14818	PSMA7;PSMA8	Proteasome subunit alpha type-7;Proteasome subunit alpha type-7-like	2.54596	-2.80268	0.143321	-10.3339	1.72854	-0.729156	0.603257	-4.0087	LQDERT(1)VRK	T	58	LGVEKKSVAKLQDERTVRKICALDDNVCMAF	O14818;O14818-4;Q8TAA3-5;Q8TAA3	58;58;60;60	X;X;X;X;X;X;X;X;X;X;X;X;X;X;X;Phospho (STY);X;X;X;X;X;X;X;X;X;X;X;X;Oxidation (M);X;X	UID1118	2			___1	+	+	12 hr_MLR;48 hr_MLR	1	0.0755146	68.422	9.7454	68.422	0.33852	119940000	13.4172	13.1024	13.0809	10.6225	9.90124	10.6687	12.7189	12.214	12.4801
Q8NCM2	Q8NCM2	KCNH5	Potassium voltage-gated channel subfamily H member 5	3.24621	-2.84314	0.139357	-11.7344	0.0491776	-0.0389137	0.973388	-0.14341	ALT(0.5)NS(0.5)RS(0.001)VLQQLT(1)PMNK	T	167	LTRALTNSRSVLQQLTPMNKTEVVHKHSRLA	Q8NCM2;Q8NCM2-2;Q8NCM2-3	167;167;109	X;X;X;X;X;Phospho (STY);Deamidation (NQ);X;X;X;X;X;X;X;X;Phospho (STY);X;X;X;X;X;X;X;X;X;X;X;X;X;X;X	UID3027	2			___2	+		12 hr_MLR	0.999852	0.0213311	81.625	19.62	81.625	-3.5079	42858000	15.0956	14.5966	14.4336	12.0409	11.5933	11.9622	15.0348	14.4433	14.531
P30622-2	P30622-2	CLIP1	CAP-Gly domain-containing linker protein 1	3.23421	-2.88559	0.135316	-11.7317	3.26845	-2.81324	0.142275	-10.1928	S(1)VLNNQLLEMK	S	1158	SRDEVTSHQKLEEERSVLNNQLLEMKKRESK	P30622-2;P30622-1;P30622	1158;1193;1204	X;X;X;X;X;X;X;X;X;X;X;X;X;X;X;Phospho (STY);X;X;Deamidation (NQ);X;Deamidation (NQ);X;X;X;Oxidation (M);X;X;X;X;X;X	UID251	2			___1	+	+	12 hr_MLR;48 hr_MLR	1	0.00559222	64.654	17.051	64.654	-4.2069	38532000	14.8769	15.5434	15.4022	12.6272	12.1451	12.3934	12.7659	12.1203	12.4965
Q99590-2	Q99590-2	SCAF11	Protein SCAF11	2.96486	-3.01332	0.123851	-11.4431	2.86904	-2.46083	0.181642	-9.93197	NDPEKQNENT(1)RK	T	681	NDRYRKNDPEKQNENTRKEKNDIHLDADDPN	Q99590-2;Q99590	681;996	X;X;X;X;X;X;Deamidation (NQ);X;X;X;X;Deamidation (NQ);X;X;X;Phospho (STY);X;X;X;X;X;X;X;X;X;X;X;X;X;X;X	UID1433	3			___1	+	+	12 hr_MLR;48 hr_MLR	1	0.0548368	53.967	25.615	53.967	3.9986	1673600000	14.5691	14.1164	14.3325	11.6969	10.9091	11.3721	12.2902	11.5965	11.7489
Q9UI14	Q9UI14	RABAC1	Prenylated Rab acceptor protein 1	3.63647	-3.32725	0.0996315	-14.5829	3.89628	-2.93331	0.130914	-18.0572	DQQKDAEAEGLS(1)GT(1)T(1)LLPK	S	17	AAQKDQQKDAEAEGLSGTTLLPKLIPSGAGR	Q9UI14	17	X;X;X;X;X;X;X;X;X;X;X;X;X;X;X;Phospho (STY);X;Phospho (STY);Phospho (STY);X;X;X;X;X;X;X;X;X;X;X;X	UID4297	2			___3	+	+	12 hr_MLR;48 hr_MLR	1	0.0382909	51.774	19.974	51.774	2.3156	160640000	15.7613	15.5552	15.299	12.5783	11.9893	12.0661	12.7896	12.5107	12.5151
Q9UI14	Q9UI14	RABAC1	Prenylated Rab acceptor protein 1	3.63647	-3.32725	0.0996315	-14.5829	3.89628	-2.93331	0.130914	-18.0572	DQQKDAEAEGLS(1)GT(1)T(1)LLPK	T	19	QKDQQKDAEAEGLSGTTLLPKLIPSGAGREW	Q9UI14	19	X;X;X;X;X;X;X;X;X;X;X;X;X;Phospho (STY);X;Phospho (STY);Phospho (STY);X;X;X;X;X;X;X;X;X;X;X;X;X;X	UID4787	2			___3	+	+	12 hr_MLR;48 hr_MLR	1	0.0382909	51.774	19.974	51.774	2.3156	160640000	15.7613	15.5552	15.299	12.5783	11.9893	12.0661	12.7896	12.5107	12.5151
Q9UI14	Q9UI14	RABAC1	Prenylated Rab acceptor protein 1	3.63647	-3.32725	0.0996315	-14.5829	3.89628	-2.93331	0.130914	-18.0572	DQQKDAEAEGLS(1)GT(1)T(1)LLPK	T	20	KDQQKDAEAEGLSGTTLLPKLIPSGAGREWL	Q9UI14	20	X;X;X;X;X;X;X;X;X;X;X;X;Phospho (STY);X;Phospho (STY);Phospho (STY);X;X;X;X;X;X;X;X;X;X;X;X;X;X;X	UID4788	2			___3	+	+	12 hr_MLR;48 hr_MLR	1	0.0382909	51.774	19.974	51.774	2.3156	160640000	15.7613	15.5552	15.299	12.5783	11.9893	12.0661	12.7896	12.5107	12.5151
Q6ZQX7-4	Q6ZQX7-4	LIAT1	Protein LIAT1	3.59192	-4.23782	0.0530016	-13.7031	2.97907	-4.09503	0.0585159	-15.2423	QPTSKAECPNLCFEGNLT(0.999)PK	T	409	TSKAECPNLCFEGNLTPKLLHSDLAPTLLE_	Q6ZQX7-4;Q6ZQX7-2;Q6ZQX7-3;Q6ZQX7	409;409;419;439	X;X;X;X;X;X;X;X;X;X;X;X;X;X;X;Phospho (STY);X;X;X;X;X;X;X;X;X;X;X;X;X;X;X	UID1345	3			___1	+	+	12 hr_MLR;48 hr_MLR	0.999491	0.030946	58.158	17.644	58.158	1.5108	1355400000	16.1744	16.9865	16.8134	12.7477	12.4101	12.103	12.669	12.3514	12.6689

## Sheet: Phosphosites_48vhr_MLR
Leading proteins	Protein	Gene names	Protein names	P value (-Log10)	FC: 48Hr/12 Hr (Log2)	FC: 48Hr/12 Hr	Phospho (STY) Probabilities	Amino acid	Position	Proteins	Positions within proteins	Sequence window	Modification window	Unique identifier	Charge	Reverse	Potential contaminant	Multiplicity	Localization prob	PEP	Score	Delta score	Score for localization	Mass error [ppm]	Intensity	MLR_01	MLR_02	MLR_03	12Hr_01	12Hr_02	12Hr_03	48Hr_01	48Hr_02	48Hr_03
O43825	O43825	B3GALT2	Beta-1,3-galactosyltransferase 2	2.85794	4.27729	19.3907	AIRQT(0.999)WGNES(0.002)LAPGIQIT(0.998)R	T	173	O43825	173	AAEPGQIEARRAIRQTWGNESLAPGIQITRI	X;X;X;X;X;X;X;X;X;X;X;X;X;X;Deamidation (NQ);Phospho (STY);X;X;X;X;X;X;X;X;X;X;X;X;Phospho (STY);X;X	UID2783	3			___2	0.999379	0.0363107	44.391	25.936	44.391	-1.0302	23115000	9.90916	9.30877	9.0448	8.94629	7.39154	8.96503	12.9876	12.6518	12.4954
O43825	O43825	B3GALT2	Beta-1,3-galactosyltransferase 2	2.85794	4.27729	19.3907	AIRQT(0.999)WGNES(0.002)LAPGIQIT(0.998)R	T	186	O43825	186	RQTWGNESLAPGIQITRIFLLGLSIKLNGYL	X;Deamidation (NQ);Phospho (STY);X;X;X;X;X;X;X;X;X;X;X;X;Phospho (STY);X;X;X;X;X;X;X;X;X;X;X;X;X;X;X	UID2784	3			___2	0.99818	0.0363107	44.391	25.936	44.391	-1.0302	23115000	9.90916	9.30877	9.0448	8.94629	7.39154	8.96503	12.9876	12.6518	12.4954
Q12766-2	Q12766-2	HMGXB3	HMG domain-containing protein 3	3.94241	3.72531	13.2261	LLVS(1)LDLLFAIRNQIK	S	816	Q12766-2;Q12766	816;1062	DIYTGLFNVGNKLLVSLDLLFAIRNQIKLGE	X;X;X;X;X;X;X;X;X;X;X;X;X;X;X;Phospho (STY);X;X;X;X;X;X;X;X;Deamidation (NQ);Deamidation (NQ);X;X;X;X;X	UID442	4			___1	1	0.040033	54.7	30.424	45.33	-3.1558	679700000	13.9592	13.5282	13.5002	12.8995	12.188	12.4201	16.4451	15.9878	16.2506
Q9BR84	Q9BR84	ZNF559	Zinc finger protein 559	4.17382	3.58716	12.0183	KT(0.049)HT(0.951)QEKPYK	T	180	Q9BR84	180	KKTSQNLHLVCKKTHTQEKPYKCSDCEKGLP	X;X;X;X;X;X;X;X;X;X;X;X;X;X;X;Phospho (STY);X;X;X;X;X;X;X;X;X;X;X;X;X;X;X	UID1438	2			___1	0.950566	0.00420015	90.629	31.953	90.629	-0.55763	1845300000	14.0498	13.4528	13.5752	11.7845	11.2592	11.3013	15.2492	14.8236	15.0338
P54274-2	P54274-2	TERF1	Telomeric repeat-binding factor 1	4.03663	3.50503	11.3533	ATES(1)RIPVS(1)K	S	340	P54274-2;P54274	340;360	PQSTKKKKESRRATESRIPVSKSQPVTPEKH	X;X;X;X;X;X;X;X;X;X;X;X;X;X;X;Phospho (STY);X;X;X;X;Phospho (STY);X;X;X;X;X;X;X;X;X;X	UID1986	2			___2	0.999998	0.0349601	76.478	32.708	76.478	-4.1404	585730000	13.7318	13.1912	13.1523	12.6355	12.2441	12.5243	16.3184	15.6738	15.9268
P54274-2	P54274-2	TERF1	Telomeric repeat-binding factor 1	4.03663	3.50503	11.3533	ATES(1)RIPVS(1)K	S	345	P54274-2;P54274	345;365	KKKESRRATESRIPVSKSQPVTPEKHRARKR	X;X;X;X;X;X;X;X;X;X;Phospho (STY);X;X;X;X;Phospho (STY);X;X;X;X;X;X;X;X;X;X;X;X;X;X;X	UID1987	2			___2	0.999999	0.0349601	76.478	32.708	73.208	-4.1175	585730000	13.7318	13.1912	13.1523	12.6355	12.2441	12.5243	16.3184	15.6738	15.9268
A2RUB1-2	A2RUB1-2	C17orf104	Uncharacterized protein C17orf104	3.80131	3.38425	10.4414	NQGNLMKLNS(1)HLS(0.887)AAS(0.114)K	S	336	A2RUB1-2;A2RUB1;A2RUB1-1;A2RUB1-5	336;502;336;502	TPIPYRNQGNLMKLNSHLSAASKGSNHSSDF	X;X;X;X;X;X;X;X;X;X;X;Oxidation (M);X;X;X;Phospho (STY);X;X;Phospho (STY);X;X;X;X;X;X;X;X;X;X;X;X	UID1646	2			___2	0.999675	0.0113139	56.225	10.31	56.225	-3.4698	94259000	15.9337	15.4127	15.0682	14.0595	13.3527	13.6681	17.3242	16.8625	17.0463
A2RUB1-2	A2RUB1-2	C17orf104	Uncharacterized protein C17orf104	3.80131	3.38425	10.4414	NQGNLMKLNS(1)HLS(0.887)AAS(0.114)K	S	339	A2RUB1-2;A2RUB1;A2RUB1-1;A2RUB1-5	339;505;339;505	PYRNQGNLMKLNSHLSAASKGSNHSSDFPQL	X;X;X;X;X;X;X;X;Oxidation (M);X;X;X;Phospho (STY);X;X;Phospho (STY);X;X;X;X;X;X;X;X;X;X;X;X;X;X;X	UID1647	2			___2	0.886776	0.0113139	56.225	10.31	56.225	-3.4698	94259000	15.9337	15.4127	15.0682	14.0595	13.3527	13.6681	17.3242	16.8625	17.0463
P13671	P13671	C6	Complement component C6	4.29427	3.35143	10.2066	SVLY(1)FILLNALINK	Y	8	P13671	8	________MARRSVLYFILLNALINKGQACF	X;X;X;X;X;X;X;X;X;X;X;X;X;X;X;Phospho (STY);X;X;X;X;Deamidation (NQ);X;X;X;Deamidation (NQ);X;X;X;X;X;X	UID1557	2			___1	0.999999	0.00332627	85.533	31.467	80.231	-1.5864	1441500000	15.2896	14.8507	14.7233	13.7163	13.2621	13.4927	17.0631	16.6277	16.8347
Q8IYP2	Q8IYP2	PRSS58	Serine protease 58	3.56864	3.26525	9.61474	T(1)EAELNDYVK	T	109	Q8IYP2	109	SVTSIDHDIMLIKLKTEAELNDYVKLANLPY	X;X;X;X;X;X;X;X;X;X;X;X;X;X;X;Phospho (STY);X;X;X;X;X;X;X;X;X;X;X;X;X;X;X	UID1371	2			___1	1	0.00424096	116.73	38.994	116.73	1.2447	1005500000	13.5552	13.1067	13.0584	11.7513	11.1309	11.257	14.9981	14.3327	14.6041
Q9UJW2	Q9UJW2	TINAG	Tubulointerstitial nephritis antigen	4.05498	3.22348	9.3404	Y(0.058)T(0.471)ANLS(0.471)PQNLIS(1)CCAK	S	275	Q9UJW2	275	SKGRYTANLSPQNLISCCAKNRHGCNSGSID	X;X;X;X;X;Phospho (STY);X;X;X;X;X;Deamidation (NQ);Deamidation (NQ);X;X;Phospho (STY);X;X;X;X;X;X;X;X;X;X;X;X;X;X;X	UID2663	2			___2	0.999999	0.00854054	71.555	28.712	71.555	-2.2416	98540000	14.3165	13.904	13.9159	11.9504	11.6594	11.5166	15.2341	14.7196	14.8432
Q5JST6	Q5JST6	EFHC2	EF-hand domain-containing family member C2	3.2428	2.99701	7.98345	Y(0.992)PFS(0.008)NLK	Y	541	Q5JST6	541	ADEYTLNYMEQNTDKYPFSNLKLALQKLKQE	X;X;X;X;X;X;X;X;X;X;X;X;X;X;X;Phospho (STY);X;X;X;Deamidation (NQ);X;X;X;X;X;X;X;X;X;X;X	UID1582	3			___1	0.992171	0.00863843	93.262	16.191	93.262	3.0398	226580000	11.0891	10.5525	10.7586	9.39855	8.71191	9.50393	12.5299	11.9592	12.1163
P08865	P08865	RPSA	40S ribosomal protein SA	3.88435	2.88356	7.37969	KSDGIY(1)IINLK	Y	47	P08865	47	FQMEQYIYKRKSDGIYIINLKRTWEKLLLAA	X;Deamidation (NQ);Oxidation (M);X;X;X;X;X;X;X;X;X;X;X;X;Phospho (STY);X;X;Deamidation (NQ);X;X;X;X;X;X;X;X;X;X;X;X	UID1554	2			___1	0.999865	0.01731	66.435	17.134	66.435	-0.43002	2676800000	14.5575	14.1273	13.9558	12.6294	12.1956	12.3265	15.55	15.0326	15.2195
Q8NCM2	Q8NCM2	KCNH5	Potassium voltage-gated channel subfamily H member 5	3.58371	2.80423	6.98485	ALT(0.5)NS(0.5)RS(0.001)VLQQLT(1)PMNK	T	167	Q8NCM2;Q8NCM2-2;Q8NCM2-3	167;167;109	LTRALTNSRSVLQQLTPMNKTEVVHKHSRLA	X;X;X;X;X;Phospho (STY);Deamidation (NQ);X;X;X;X;X;X;X;X;Phospho (STY);X;X;X;X;X;X;X;X;X;X;X;X;X;X;X	UID3027	2			___2	0.999852	0.0213311	81.625	19.62	81.625	-3.5079	42858000	15.0956	14.5966	14.4336	12.0409	11.5933	11.9622	15.0348	14.4433	14.531
Q9NQA5-2	Q9NQA5-2	TRPV5	Transient receptor potential cation channel subfamily V member 5	3.45144	2.54285	5.82738	GGFLPKAEGPGS(1)QLQK	S	13	Q9NQA5-2;Q9NQA5	13;13	___MGGFLPKAEGPGSQLQKLLPSFLVREQD	X;X;X;X;X;X;X;X;X;X;X;X;X;X;X;Phospho (STY);X;X;X;X;X;X;X;X;X;X;X;X;X;X;X	UID933	3			___1	1	0.0456318	73.022	21.181	73.022	3.3479	406590000	13.544	13.1779	13.1297	11.6562	11.138	11.5804	14.2983	13.7618	13.9431
P46821	P46821	MAP1B	Microtubule-associated protein 1B;MAP1B heavy chain;MAP1 light chain LC1	4.10947	2.46472	5.52018	EVPSKEEPS(1)PVKAEVAEK	S	614	P46821	614	KPSVTEKEVPSKEEPSPVKAEVAEKQATDVK	X;X;X;X;X;X;X;X;X;X;X;X;X;X;X;Phospho (STY);X;X;X;X;X;X;X;X;X;X;X;X;X;X;X	UID292	3			___1	0.999934	8.82042e-06	139.79	116.06	139.79	0.03315	589680000	12.9966	13.0186	12.6432	13.9705	13.7508	13.9805	16.5915	16.1465	16.3579
Q68CP9-3	Q68CP9-3	ARID2	AT-rich interactive domain-containing protein 2	3.67592	2.46457	5.51964	QY(0.333)Y(0.333)LRY(0.333)LEKY(1)EK	Y	100	Q68CP9-3;Q68CP9	100;100	AAFALKQYYLRYLEKYEKVHHFGEDDDEVPP	X;X;X;X;X;X;X;Phospho (STY);X;X;X;X;X;X;X;Phospho (STY);X;X;X;X;X;X;X;X;X;X;X;X;X;X;X	UID3233	2			___2	0.999697	0.0410502	45.137	9.193	45.137	3.1582	40621000	13.818	13.4422	13.2569	11.5886	11.3022	11.7085	14.1896	13.7042	14.0992
Q9HCN8	Q9HCN8	SDF2L1	Stromal cell-derived factor 2-like protein 1	3.19263	2.40275	5.2881	LT(0.006)HVLT(0.994)GK	T	111	Q9HCN8	111	SPVRCGQAVRLTHVLTGKNLHTHHFPSPLSN	X;X;X;X;X;X;X;X;X;X;X;X;X;X;X;Phospho (STY);X;X;X;X;X;X;X;X;X;X;X;X;X;X;X	UID1470	4			___1	0.993555	0.0754692	55.676	7.393	55.676	-1.181	33316000	12.4901	12.3114	12.3447	11.6761	10.8653	11.3907	13.8128	13.569	13.7585
Q13535-2	Q13535-2	ATR	Serine/threonine-protein kinase ATR	3.77236	2.35271	5.10782	ILT(1)DVNVVAVELVK	T	46	Q13535-2;Q13535-3;Q13535	46;46;46	QKPRQILCQFIDRILTDVNVVAVELVKKTDS	X;X;X;X;X;X;X;X;X;X;X;X;X;X;X;Phospho (STY);X;X;X;X;X;X;X;X;X;X;X;X;X;X;X	UID1275	3			___1	1	0.0214374	76.262	49.164	76.262	-4.1755	320080000	13.5908	13.0289	13.0855	11.4095	11.2693	11.3573	14.0212	13.4569	13.6161
O95613	O95613	PCNT	Pericentrin	3.97649	2.16504	4.48479	EKLQS(1)EMEKNAQIVK	S	334	O95613;O95613-2	334;216	LRCGQEAAELKEKLQSEMEKNAQIVKTLKED	X;X;X;X;X;X;X;X;X;X;X;X;X;X;Deamidation (NQ);Phospho (STY);X;X;X;X;Deamidation (NQ);X;Deamidation (NQ);X;X;X;X;X;X;X;X	UID116	4			___1	1	0.0327031	53.995	13.139	45.864	-1.8583	230810000	13.772	13.5531	13.326	13.405	13.0992	13.357	15.5652	15.2433	15.5478
Q9BPX3	Q9BPX3	NCAPG	Condensin complex subunit 3	3.1213	2.12905	4.37431	TLHCEGTEINS(1)DDEQESKEVEETATAK	S	674	Q9BPX3	674	TKKIKTLHCEGTEINSDDEQESKEVEETATA	X;X;X;X;X;X;X;X;X;X;X;X;X;X;X;Phospho (STY);X;X;X;X;X;X;X;X;X;X;X;X;X;X;X	UID842	4			___1	1	5.54344e-42	236.61	207.94	236.61	-0.26097	124900000	11.2576	11.4491	10.9922	12.2424	11.7379	12.225	14.4861	13.9343	14.172
Q8WXG9	Q8WXG9	GPR98	G-protein coupled receptor 98	3.51928	2.10276	4.29529	AT(1)ARERDFIPVEK	T	1046	Q8WXG9;Q8WXG9-4;Q8WXG9-3	1046;1046;1046	DVTCMVQYATKDGKATARERDFIPVEKGETL	X;X;X;X;X;X;X;X;X;X;X;X;X;X;X;Phospho (STY);X;X;X;X;X;X;X;X;X;X;X;X;X;X;X	UID1403	2			___1	1	0.0417983	69.349	11.126	69.349	1.2321	52234000	14.0508	13.6822	13.3946	12.7199	12.3955	12.5085	14.8998	14.3737	14.6586
O14818	O14818	PSMA7;PSMA8	Proteasome subunit alpha type-7;Proteasome subunit alpha type-7-like	2.70432	2.07352	4.20913	LQDERT(1)VRK	T	58	O14818;O14818-4;Q8TAA3-5;Q8TAA3	58;58;60;60	LGVEKKSVAKLQDERTVRKICALDDNVCMAF	X;X;X;X;X;X;X;X;X;X;X;X;X;X;X;Phospho (STY);X;X;X;X;X;X;X;X;X;X;X;X;Oxidation (M);X;X	UID1118	2			___1	1	0.0755146	68.422	9.7454	68.422	0.33852	119940000	13.4172	13.1024	13.0809	10.6225	9.90124	10.6687	12.7189	12.214	12.4801
Q63HK3-2	Q63HK3-2	ZKSCAN2	Zinc finger protein with KRAB and SCAN domains 2	3.75431	1.96876	3.91432	T(1)KFKS(1)LQK	S	399	Q63HK3-2;Q63HK3	399;399	CGFLRTPEQCRTKFKSLQKSYRKVRNGHMLE	X;X;X;X;X;X;X;X;X;X;X;Phospho (STY);X;X;X;Phospho (STY);X;X;X;X;X;X;X;X;X;X;X;X;X;X;X	UID2237	2			___2	1	0.0203071	111.82	47.104	111.82	-2.0184	148030000	14.7214	14.5793	14.2738	14.0671	13.8157	14.0539	16.1613	15.7414	15.9402
Q63HK3-2	Q63HK3-2	ZKSCAN2	Zinc finger protein with KRAB and SCAN domains 2	3.75431	1.96876	3.91432	T(1)KFKS(1)LQK	T	395	Q63HK3-2;Q63HK3	395;395	WLRECGFLRTPEQCRTKFKSLQKSYRKVRNG	X;X;X;X;X;X;X;X;X;X;X;X;X;X;X;Phospho (STY);X;X;X;Phospho (STY);X;X;X;X;X;X;X;X;X;X;X	UID2973	2			___2	1	0.0203071	111.82	47.104	111.82	-2.0184	148030000	14.7214	14.5793	14.2738	14.0671	13.8157	14.0539	16.1613	15.7414	15.9402
P10909-4	P10909-4	CLU	Clusterin;Clusterin beta chain;Clusterin alpha chain	3.34608	1.89615	3.72219	KY(1)NELLK	Y	308	P10909-4;P10909;P10909-5;P10909-2;P10909-3	308;341;352;393;166	ELDESLQVAERLTRKYNELLKSYQWKMLNTS	X;X;X;X;X;X;X;X;X;X;X;X;X;X;X;Phospho (STY);X;X;X;X;X;X;X;X;X;X;X;X;X;X;X	UID1555	3			___1	1	0.0235329	109.01	19.463	108.46	1.7787	133300000	13.8281	13.5787	13.409	13.163	12.8047	13.1256	15.1642	14.6848	14.9329
Q2M2I8	Q2M2I8	AAK1	AP2-associated protein kinase 1	2.37438	1.86516	3.64307	SATTTPS(0.039)GS(0.961)PR	S	678	Q2M2I8;Q2M2I8-2	678;678	ASLNKSKSATTTPSGSPRTSQQNVYNPSEGS	X;X;X;X;X;X;X;X;X;X;X;Phospho (STY);X;X;X;Phospho (STY);X;X;X;X;X;X;X;X;X;X;X;X;X;X;X	UID551	2			___1	0.960883	0.0221374	105.46	87.021	105.46	0.27365	20462000	9.57726	10.1468	9.61305	8.67398	7.88362	8.14802	10.5334	9.85212	9.91554
P16401	P16401	HIST1H1B	Histone H1.5	3.49022	1.80521	3.4948	S(0.001)ET(0.001)APAET(0.003)AT(0.005)PAPVEKS(0.991)PAK	S	18	P16401	18	ETAPAETATPAPVEKSPAKKKATKKAAGAGA	X;X;X;X;X;X;X;X;X;X;X;X;X;X;X;Phospho (STY);X;X;X;X;X;X;X;X;X;X;X;X;X;X;X	UID180	2			___1	0.99117	8.44069e-15	141.6	122.39	141.6	0.5583	459180000	12.2301	12.5662	12.198	13.2183	12.8701	13.2073	15.0721	14.7049	14.9343
P33316-2	P33316-2	DUT	Deoxyuridine 5'-triphosphate nucleotidohydrolase, mitochondrial	2.96328	1.74897	3.36119	PCSEETPAIS(0.995)PS(0.004)KR	S	11	P33316-2	11	_____MPCSEETPAISPSKRARPAEVGGMQL	X;X;X;X;X;X;X;X;X;X;X;X;X;X;X;Phospho (STY);X;X;X;X;X;X;X;X;X;X;X;X;X;X;X	UID255	3			___1	0.995128	8.98105e-05	124.07	106.99	102.58	0.058594	239370000	12.3102	12.507	12.2985	13.2712	13.0332	13.1934	15.2733	14.6004	14.8709
P36578	P36578	RPL4	60S ribosomal protein L4	2.48003	1.74284	3.34692	VNTT(1)QKR	T	118	P36578	118	APTKTWRRWHRRVNTTQKRYAICSALAASAL	X;X;X;X;X;X;X;X;X;X;X;X;X;X;X;Phospho (STY);X;X;X;X;X;X;X;X;X;X;X;X;X;X;X	UID1216	3			___1	0.999774	0.0517652	59.205	26.885	59.205	2.4612	328580000	8.9788	8.30442	8.35518	8.67373	8.21859	8.4596	10.6402	9.7951	10.1452
O60885	O60885	BRD4	Bromodomain-containing protein 4	3.18048	1.74065	3.34187	QT(1)NQLQY(1)LLRVVLK	T	60	O60885;O60885-2;O60885-3	60;60;60	PPPPETSNPNKPKRQTNQLQYLLRVVLKTLW	X;X;X;X;X;X;X;X;X;X;X;X;X;X;Deamidation (NQ);Phospho (STY);Deamidation (NQ);Deamidation (NQ);X;X;Phospho (STY);X;X;X;X;X;X;X;X;X;X	UID2795	2			___2	1	0.00308191	81.865	31.512	81.865	2.7998	635070000	15.7109	13.3547	13.1871	14.2747	14.0099	14.1889	16.2108	15.6564	15.8283
O60885	O60885	BRD4	Bromodomain-containing protein 4	3.18048	1.74065	3.34187	QT(1)NQLQY(1)LLRVVLK	Y	65	O60885;O60885-2;O60885-3	65;65;65	TSNPNKPKRQTNQLQYLLRVVLKTLWKHQFA	X;X;X;X;X;X;X;X;X;Deamidation (NQ);Phospho (STY);Deamidation (NQ);Deamidation (NQ);X;X;Phospho (STY);X;X;X;X;X;X;X;X;X;X;X;X;X;X;X	UID3191	2			___2	1	0.00308191	81.865	31.512	81.865	2.7998	635070000	15.7109	13.3547	13.1871	14.2747	14.0099	14.1889	16.2108	15.6564	15.8283
P10412	P10412	HIST1H1E	Histone H1.4	3.86857	1.73607	3.33126	KAPKS(1)PAK	S	187	P10412	187	SPKKAKAAKPKKAPKSPAKAKAVKPKAAKPK	X;X;X;X;X;X;X;X;X;X;X;X;X;X;X;Phospho (STY);X;X;X;X;X;X;X;X;X;X;X;X;X;X;X	UID164	4			___1	1	0.0712016	44.765	8.2399	44.765	-0.1845	281850000	10.5065	10.2846	10.0715	11.2796	11.297	11.3177	13.2478	12.8323	13.0224
Q9NR30	Q9NR30	DDX21	Nucleolar RNA helicase 2	2.94571	1.63597	3.10797	KKEEPSQNDIS(1)PK	S	89	Q9NR30;Q9NR30-2	89;21	SKKAKKKEEPSQNDISPKTKSLRKKKEPIEK	X;X;X;X;X;X;X;X;X;X;X;X;X;X;X;Phospho (STY);X;X;X;X;X;X;X;X;X;X;X;X;X;X;X	UID940	4			___1	0.999999	0.000254603	103.61	47.202	103.61	0.072624	184490000	11.2832	11.5176	11.3612	12.6072	12.2911	12.6169	14.4041	13.8382	14.1808
O76100	O76100	OR7A10	Olfactory receptor 7A10	2.74713	1.57353	2.97631	GAMKT(1)FFRGK	T	303	O76100	303	FIYSLRNKHIKGAMKTFFRGKQ_________	X;X;X;X;X;X;X;X;X;X;X;X;X;Oxidation (M);X;Phospho (STY);X;X;X;X;X;X;X;X;X;X;X;X;X;X;X	UID1164	2			___1	1	0.0709956	60.436	16.893	60.436	4.4482	64262000	14.3971	14.1248	13.7242	12.8133	12.411	12.9461	14.5549	14.0756	14.2604
P46821	P46821	MAP1B	Microtubule-associated protein 1B;MAP1B heavy chain;MAP1 light chain LC1	2.69139	1.43461	2.7031	T(0.001)T(0.014)S(0.986)PPEVSGYSYEK	S	1965	P46821	1965	PEEGGYSYDISEKTTSPPEVSGYSYEKTERS	X;X;X;X;X;X;X;X;X;X;X;X;X;X;X;Phospho (STY);X;X;X;X;X;X;X;X;X;X;X;X;X;X;X	UID307	2			___1	0.98575	2.99625e-09	184.98	134.9	184.98	0.29837	26647000	11.0609	10.9482	10.5484	12.4708	12.1186	12.1043	13.9578	13.4011	13.6385
P49736	P49736	MCM2	DNA replication licensing factor MCM2	3.46191	1.3044	2.4698	GNDPLTS(0.003)S(0.997)PGR	S	27	P49736	27	SSPAQRRRGNDPLTSSPGRSSRRTDALTSSP	X;X;X;X;X;X;X;X;X;X;X;X;X;X;X;Phospho (STY);X;X;X;X;X;X;X;X;X;X;X;X;X;X;X	UID318	2			___1	0.996696	0.0040663	127.52	96.098	107.97	0.70805	88943000	13.2193	12.9763	12.8569	13.4201	13.2176	13.3678	14.7969	14.4604	14.6614
P10412	P10412	HIST1H1E	Histone H1.4	3.41192	1.25144	2.38079	SETAPAAPAAPAPAEKT(1)PVKK	T	18	P10412	18	ETAPAAPAAPAPAEKTPVKKKARKSAGAAKR	X;X;X;X;X;X;X;X;X;X;X;X;X;X;X;Phospho (STY);X;X;X;X;X;X;X;X;X;X;X;X;X;X;X	UID1184	3			___1	0.999874	7.73959e-06	80.02	72.744	80.02	0.29508	300720000	13.4291	13.6527	13.3852	13.9469	13.7244	13.9962	15.2268	14.9869	15.2082
Q53EL6-2	Q53EL6-2	PDCD4	Programmed cell death protein 4	2.68066	1.17759	2.26199	SGLTVPT(0.078)S(0.922)PK	S	83	Q53EL6-2;Q53EL6	83;94	DSGSDALRSGLTVPTSPKGRLLDRRSRSGKG	X;X;X;X;X;X;X;X;X;X;X;X;X;X;X;Phospho (STY);X;X;X;X;X;X;X;X;X;X;X;X;X;X;X	UID559	2			___1	0.9221	0.00564001	138.25	98.538	138.25	-2.1943	208610000	13.569	13.4642	13.1969	12.707	12.4338	12.5851	14.0165	13.5122	13.7299
Q7L4E1	Q7L4E1	FAM73B	Protein FAM73B	3.02957	1.14531	2.21193	VGRQMVT(0.004)GLMT(0.996)KAEK	T	386	Q7L4E1	386	LFFGKVGRQMVTGLMTKAEKSPKGFLESYEE	X;X;X;X;X;X;X;X;Deamidation (NQ);Oxidation (M);X;X;X;X;Oxidation (M);Phospho (STY);X;X;X;X;X;X;X;X;X;X;X;X;X;X;X	UID1349	3			___1	0.995833	0.0317459	44.807	16.227	42.568	-0.4211	605130000	13.556	13.5147	13.4276	13.5068	13.2849	13.3907	14.7059	14.3216	14.5909
Q09666	Q09666	AHNAK	Neuroblast differentiation-associated protein AHNAK	2.4654	1.13811	2.20093	S(0.015)NS(0.808)FS(0.152)DEREFS(0.011)GPS(0.007)T(0.007)PTGTLEFEGGEVSLEGGK	S	5782	Q09666	5782	KFSLFKSKKPRHRSNSFSDEREFSGPSTPTG	X;X;X;X;X;X;X;X;X;X;X;X;X;X;X;Phospho (STY);X;X;X;X;X;X;X;X;X;X;X;Phospho (STY);X;X;X	UID435	3			___1	0.807977	1.75426e-82	282.05	252.04	211.77	0.24684	247510000	14.579	14.6494	14.2728	14.9681	14.5044	14.8562	16.1358	15.7296	15.8776
Q8NB91	Q8NB91	FANCB	Fanconi anemia group B protein	2.69056	1.11777	2.17011	NQLRIS(1)LIALT(1)RK	S	255	Q8NB91	255	VHICATEIIKNQLRISLIALTRKNQLISFQN	X;X;X;X;X;X;X;X;X;X;X;X;X;X;X;Phospho (STY);X;X;X;X;Phospho (STY);X;X;X;X;X;X;X;X;X;X	UID2366	3			___2	1	0.0253148	63.727	20.179	63.727	-2.6076	572860000	13.3637	13.27	12.814	12.0467	11.8243	12.2244	13.3266	12.9615	13.1607
Q8NB91	Q8NB91	FANCB	Fanconi anemia group B protein	2.69056	1.11777	2.17011	NQLRIS(1)LIALT(1)RK	T	260	Q8NB91	260	TEIIKNQLRISLIALTRKNQLISFQNGTPKN	X;X;X;X;X;X;X;X;X;X;Phospho (STY);X;X;X;X;Phospho (STY);X;X;X;X;X;X;X;X;X;X;X;X;X;X;X	UID3025	3			___2	1	0.0253148	63.727	20.179	63.727	-2.6076	572860000	13.3637	13.27	12.814	12.0467	11.8243	12.2244	13.3266	12.9615	13.1607
O60504;O60504-2	O60504	SORBS3	Vinexin	1.78686	1.10176	2.14616	DPSASNGGGS(1)PAR	S	373	O60504;O60504-2	373;31	YPSSTRDPSASNGGGSPARREEKKRKAARLK	X;X;X;X;X;X;X;X;X;X;X;Deamidation (NQ);X;X;X;Phospho (STY);X;X;X;X;X;X;X;X;X;X;X;X;X;X;X	UID62	2			___1	0.999782	0.0399487	92.856	69.107	92.856	0.18545	4061600	8.30145	7.38215	8.23021	8.82407	8.30579	8.53286	9.85361	9.19311	9.92128
P02545;P02545-2	P02545	LMNA	Prelamin-A/C;Lamin-A/C	3.85279	1.02845	2.03983	ASSHSS(0.001)QT(0.827)QGGGS(0.163)VT(0.009)K	T	409	P02545;P02545-6;P02545-3;P02545-5;P02545-4;P02545-2	409;409;409;310;297;409	TSQRSRGRASSHSSQTQGGGSVTKKRKLEST	X;X;Deamidation (NQ);X;X;X;X;X;X;X;X;X;X;X;X;Phospho (STY);X;X;X;X;X;X;X;X;X;X;X;X;X;Phospho (STY);X	UID1169	3			___1	0.827149	0.0030014	92.264	69.461	92.264	0.13871	2207800	8.47885	9.01767	8.65957	9.70193	9.68573	9.63467	10.8386	10.6124	10.6567
Q09666	Q09666	AHNAK	Neuroblast differentiation-associated protein AHNAK	2.30236	1.01526	2.02127	GGVT(0.012)GS(0.981)PEAS(0.007)ISGSK	S	5731	Q09666	5731	KFNFSKPKGKGGVTGSPEASISGSKGDLKSS	X;X;X;X;X;X;X;X;X;X;X;X;X;X;X;Phospho (STY);X;X;X;X;X;X;X;X;X;X;X;X;X;X;X	UID427	2			___1	0.981438	2.40619e-21	224.5	192.25	224.5	0.1011	495840000	14.1279	13.9604	13.7268	15.065	14.7659	15.1135	16.2621	15.7627	15.9654
P08670	P08670	VIM	Vimentin	2.12311	0.982912	1.97645	SLYAS(0.078)S(0.922)PGGVYATR	S	56	P08670	56	GSALRPSTSRSLYASSPGGVYATRSSAVRLR	X;X;X;X;X;X;X;X;X;X;X;X;X;X;X;Phospho (STY);X;X;X;X;X;X;X;X;X;X;X;X;X;X;X	UID160	2			___1	0.922407	2.79883e-13	206.46	162.92	206.46	0.11147	569020000	13.5185	13.5834	13.3991	14.5507	14.1075	14.2968	15.5282	15.0198	15.3558
Q9P2K6	Q9P2K6	KLHL42	Kelch-like protein 42	2.13093	0.896422	1.86144	QWLY(0.32)LKENT(0.729)S(0.951)K	S	436	Q9P2K6	436	YNTVTRQWLYLKENTSKSGLNLTCALHNDGI	X;X;X;X;X;X;Deamidation (NQ);X;X;X;X;X;X;X;Phospho (STY);Phospho (STY);X;X;X;X;X;X;X;X;X;X;X;X;X;X;X	UID2634	2			___2	0.9505	0.0658231	58.981	21.3	58.981	0.32763	63010000	12.6509	12.6041	12.1562	13.3753	13.0435	13.2245	14.3919	13.8759	14.0647
Q13428	Q13428	TCOF1	Treacle protein	1.9381	0.756482	1.68937	AASAPAKES(1)PR	S	381	Q13428;Q13428-3;Q13428-4;Q13428-2;Q13428-8;Q13428-6;Q13428-7;Q13428-5	381;381;381;304;304;381;381;381	GKTSQVGAASAPAKESPRKGAAPAPPGKTGP	X;X;X;X;X;X;X;X;X;X;X;X;X;X;X;Phospho (STY);X;X;X;X;X;X;X;X;X;X;X;X;X;X;X	UID471	2			___1	1	0.0148091	120.87	91.573	120.87	0.31958	82185000	11.9896	12.0191	11.7831	12.3604	12.0502	12.3521	13.2332	12.7595	13.0394
P23528	P23528	CFL1	Cofilin-1	1.97051	0.74327	1.67397	AS(1)GVAVSDGVIK	S	3	P23528	3	_____________MASGVAVSDGVIKVFNDM	X;X;X;X;X;X;X;X;X;X;X;X;X;X;X;Phospho (STY);X;X;X;X;X;X;X;X;X;X;X;X;X;X;X	UID216	2			___1	0.999976	4.53049e-06	98.033	82.951	98.033	0.73647	3675400000	13.8087	13.7663	13.399	14.4325	14.0259	14.241	15.1826	14.7835	14.9631
P46821	P46821	MAP1B	Microtubule-associated protein 1B;MAP1B heavy chain;MAP1 light chain LC1	1.40478	0.725318	1.65326	ES(0.001)S(0.999)PLYSPTFSDSTSAVK	S	1793	P46821	1793	LSPKSDISPLTPRESSPLYSPTFSDSTSAVK	X;Phospho (STY);X;X;X;X;X;X;X;X;X;X;X;X;X;Phospho (STY);X;X;X;Phospho (STY);X;X;X;X;X;X;X;X;X;X;X	UID290	2			___1	0.999498	6.86591e-78	319.33	263.04	319.33	-0.25004	92649000	12.561	12.5181	12.3772	14.203	13.5681	13.7132	14.8431	14.4148	14.4022
P07900	P07900	HSP90AA1	Heat shock protein HSP 90-alpha	1.51337	0.718186	1.64511	DKEVS(1)DDEAEEK	S	231	P07900;P07900-2	231;353	YPITLFVEKERDKEVSDDEAEEKEDKEEEKE	X;X;X;X;X;X;X;X;X;X;X;X;X;X;X;Phospho (STY);X;X;X;X;X;X;X;X;X;X;X;X;X;X;X	UID144	3			___1	1	0.00886914	97.284	64.359	97.284	0.36772	49988000	12.3197	12.2684	12.0209	13.4397	13.0639	13.1563	14.295	13.6573	13.8622
Q2M2I8	Q2M2I8	AAK1	AP2-associated protein kinase 1	1.2698	0.701544	1.62624	SATTTPS(0.039)GS(0.961)PR	S	678	Q2M2I8;Q2M2I8-2	678;678	ASLNKSKSATTTPSGSPRTSQQNVYNPSEGS	X;X;X;X;X;X;X;X;X;X;X;Phospho (STY);X;X;X;Phospho (STY);X;X;X;X;X;X;X;X;X;X;X;X;X;X;X	UID2195	2			___2	0.960883	0.0221374	105.46	87.021	105.46	0.27365	20462000	9.47261	9.44346	9.35614	9.70572	8.94477	9.15634	10.2194	9.87452	9.81753
Q2M2I8	Q2M2I8	AAK1	AP2-associated protein kinase 1	1.2698	0.701544	1.62624	SAT(0.013)T(0.148)T(0.819)PS(0.122)GS(0.898)PR	T	674	Q2M2I8;Q2M2I8-2	674;674	AAAEASLNKSKSATTTPSGSPRTSQQNVYNP	X;X;X;X;X;X;X;X;X;X;X;X;X;X;X;Phospho (STY);X;X;X;Phospho (STY);X;X;X;X;X;X;X;X;X;X;X	UID2950	2			___2	0.818754	0.0547596	81.625	49.019	81.625	1.2297	4761300	9.47261	9.44346	9.35614	9.70572	8.94477	9.15634	10.2194	9.87452	9.81753
P29966	P29966	MARCKS	Myristoylated alanine-rich C-kinase substrate	2.20318	0.677141	1.59897	AEDGAT(0.007)PS(0.876)PS(0.116)NET(0.001)PK	S	145	P29966	145	ASSTSSPKAEDGATPSPSNETPKKKKKRFSF	X;X;X;X;X;X;X;X;X;X;X;X;X;X;X;Phospho (STY);X;X;X;X;X;X;X;X;X;X;X;X;X;X;X	UID243	2			___1	0.875785	8.72282e-12	181.58	147.62	181.58	0.033013	194330000	10.7712	10.7656	10.8543	11.317	11.4707	11.733	12.2676	12.1261	12.1584
Q14126	Q14126	DSG2	Desmoglein-2	1.52638	0.659515	1.57955	AAS(0.013)YT(0.987)EEDENHTAK	T	784	Q14126	784	EEFLRNYFTDKAASYTEEDENHTAKDCLLVY	X;X;X;X;X;X;X;X;X;X;X;X;X;X;X;Phospho (STY);X;X;X;X;X;X;X;X;X;X;X;X;X;X;X	UID1281	3			___1	0.987144	1.1959e-10	188	166.95	188	-0.56057	32943000	11.4015	11.3604	11.3447	12.3305	11.9648	12.0421	13.0746	12.5044	12.7369
P29966	P29966	MARCKS	Myristoylated alanine-rich C-kinase substrate	2.0096	0.65213	1.57149	AEDGATPSPS(0.001)NET(0.999)PK	T	150	P29966	150	SPKAEDGATPSPSNETPKKKKKRFSFKKSFK	X;X;X;X;X;X;X;X;X;X;X;X;X;X;X;Phospho (STY);X;X;X;X;X;X;X;X;X;X;X;X;X;X;X	UID1210	3			___1	0.999018	1.26919e-06	169.4	122.91	115.66	0.32768	3705700000	15.0619	14.9317	14.7959	15.6788	15.5015	15.8782	16.4737	16.1698	16.3714
O60245	O60245	PCDH7	Protocadherin-7	1.48139	0.639659	1.55796	SVNGGPGS(1)PDLAR	S	989	O60245;O60245-2	989;989	SPSMGRYRSVNGGPGSPDLARHYKSSSPLPT	X;X;X;X;X;X;X;X;X;X;Deamidation (NQ);X;X;X;X;Phospho (STY);X;X;X;X;X;X;X;X;X;X;X;X;X;X;X	UID54	2			___1	1	0.00013945	151.07	126.18	151.07	0.32224	37053000	12.5209	12.6184	12.2448	12.0268	11.5565	12.0434	12.6637	12.2762	12.6058
P46821	P46821	MAP1B	Microtubule-associated protein 1B;MAP1B heavy chain;MAP1 light chain LC1	1.09749	0.622879	1.53995	T(0.011)T(0.011)RT(0.96)PEEGGY(0.013)S(0.005)Y(0.001)DISEK	T	1949	P46821	1949	EDGDYSYEIIEKTTRTPEEGGYSYDISEKTT	X;X;X;X;X;X;X;X;X;X;X;X;X;X;X;Phospho (STY);X;X;X;X;X;X;X;X;X;X;X;X;X;X;X	UID1227	2			___1	0.960218	1.50198e-10	181.81	145.33	89.311	-0.19584	263970000	13.3197	13.1473	13.0039	14.6702	13.8647	14.24	15.1343	14.699	14.8102
P46821	P46821	MAP1B	Microtubule-associated protein 1B;MAP1B heavy chain;MAP1 light chain LC1	1.64637	0.605261	1.52125	VQSLEGEKLS(1)PK	S	1779	P46821	1779	SLTSEKVQSLEGEKLSPKSDISPLTPRESSP	X;X;X;X;X;X;X;X;X;X;X;X;X;X;X;Phospho (STY);X;X;X;X;X;X;X;X;X;X;X;X;X;Phospho (STY);X	UID310	2			___1	1	0.00203051	150.12	93.893	150.12	0.42548	27786000	11.3091	11.1408	10.898	12.7252	12.3849	12.647	13.4229	12.9642	13.1857
P40123	P40123	CAP2	Adenylyl cyclase-associated protein 2	1.6644	0.601686	1.51749	AQGGQTQS(1)PTK	S	301	P40123;P40123-2	301;237	TYKNPSLRAQGGQTQSPTKSHTPSPTSPKSY	X;X;X;X;X;X;X;X;X;X;X;X;X;X;X;Phospho (STY);X;X;X;X;X;X;X;Phospho (STY);X;Phospho (STY);X;X;X;X;X	UID273	3			___1	0.999705	0.00132544	146.36	119.57	120.59	-0.20477	148200000	12.2478	12.2541	12.1097	14.2177	13.9485	14.1531	14.9808	14.496	14.6476
Q12789	Q12789	GTF3C1	General transcription factor 3C polypeptide 1	1.61101	0.596521	1.51207	KNS(0.001)S(0.001)T(0.001)DQGS(0.996)DEEGS(0.001)LQK	S	1068	Q12789;Q12789-3	1068;1068	VRCPRVRKNSSTDQGSDEEGSLQKEQESAMD	X;X;X;X;X;X;X;X;X;X;X;X;X;X;X;Phospho (STY);X;X;X;X;X;X;X;X;X;X;X;X;X;X;X	UID443	3			___1	0.996393	0.000799895	86.546	61.493	86.546	0.28736	11234000	11.5962	11.3918	11.149	11.5652	11.4257	11.6599	12.434	11.9006	12.1058
Q9NQ35	Q9NQ35	NRIP3	Nuclear receptor-interacting protein 3	1.37276	0.552864	1.467	T(1)NKLNQAK	T	88	Q9NQ35	88	LSKLRSGPRVPWASKTNKLNQAKSEGLKKSE	X;X;X;X;X;X;X;X;X;X;X;X;X;X;X;Phospho (STY);Deamidation (NQ);X;X;Deamidation (NQ);Deamidation (NQ);X;X;X;X;X;X;X;X;X;X	UID1476	2			___1	1	0.0156379	61.999	16.918	61.999	1.6232	128900000	13.9584	13.9605	13.7057	14.1163	13.8551	13.9333	14.8128	14.2194	14.531
Q99590-2	Q99590-2	SCAF11	Protein SCAF11	0.823859	0.552497	1.46662	NDPEKQNENT(1)RK	T	681	Q99590-2;Q99590	681;996	NDRYRKNDPEKQNENTRKEKNDIHLDADDPN	X;X;X;X;X;X;Deamidation (NQ);X;X;X;X;Deamidation (NQ);X;X;X;Phospho (STY);X;X;X;X;X;X;X;X;X;X;X;X;X;X;X	UID1433	3			___1	1	0.0548368	53.967	25.615	53.967	3.9986	1673600000	14.5691	14.1164	14.3325	11.6969	10.9091	11.3721	12.2902	11.5965	11.7489
Q96N67-2	Q96N67-2	DOCK7	Dedicator of cytokinesis protein 7	1.66979	0.529961	1.44389	SLSNS(1)NPDISGTPTSPDDEVR	S	900	Q96N67-2;Q96N67-4;Q96N67-6;Q96N67;Q96N67-3;Q96N67-5	900;900;900;900;900;900	RPASLNLNRSRSLSNSNPDISGTPTSPDDEV	X;X;X;X;X;X;X;X;X;X;X;X;X;X;X;Phospho (STY);X;X;X;X;X;X;X;X;X;X;X;X;X;X;X	UID815	2			___1	0.999805	1.15251e-80	311.97	263.76	311.97	0.042595	54355000	13.2616	13.1887	13.1723	13.2846	12.9769	13.2589	13.9103	13.5638	13.6362
P43243	P43243	MATR3	Matrin-3	0.910506	0.484943	1.39953	SYS(1)PDGKESPSDKK	S	598	P43243;P43243-2	598;310	GIDLLKKDKSRKRSYSPDGKESPSDKKSKTD	X;X;X;X;X;X;X;X;X;X;X;X;X;X;X;Phospho (STY);X;X;X;X;X;Phospho (STY);X;X;X;X;X;X;X;X;X	UID1925	3			___2	0.999944	7.25115e-07	154.82	120.73	154.82	0.32726	4436500000	11.6154	11.5527	11.2284	12.0383	11.311	11.7439	12.4378	12.0027	12.1074
Q68CZ2	Q68CZ2	TNS3	Tensin-3	1.16633	0.484078	1.39869	WDS(1)YENLSADGEVLHTQGPVDGSLYAK	S	332	Q68CZ2;Q68CZ2-3	332;332	VIVDYNTTDPLIRWDSYENLSADGEVLHTQG	X;X;X;X;X;X;X;X;X;X;X;X;X;X;X;Phospho (STY);X;X;X;X;X;X;X;X;X;X;X;X;X;X;X	UID600	4			___1	0.999983	7.865e-34	226.07	198.73	150.79	-0.088376	248490000	14.2176	14.3331	13.9843	15.1972	14.8707	15.0363	15.8372	15.252	15.4674
O75475	O75475	PSIP1	PC4 and SFRS1-interacting protein	1.19102	0.472024	1.38705	QVETEEAGVVT(0.001)T(0.008)AT(0.043)AS(0.026)VNLKVS(0.922)PK	S	177	O75475;O75475-3;O75475-2	177;177;177	AGVVTTATASVNLKVSPKRGRPAATEVKIPK	X;X;X;X;X;X;X;X;X;X;X;X;X;X;X;Phospho (STY);X;X;X;X;X;X;X;X;X;X;X;X;X;X;X	UID79	4			___1	0.922009	3.52872e-08	140.35	113.54	140.35	0.40915	44021000	11.6827	11.5273	11.3281	12.3693	11.8714	12.3035	12.8172	12.4674	12.6757
O43719	O43719	HTATSF1	HIV Tat-specific factor 1	1.06073	0.465395	1.3807	GSEEDS(1)PKKESK	S	498	O43719	498	KESEEGNPVRGSEEDSPKKESKKKTLKNDCE	X;X;X;X;X;X;X;X;X;X;X;X;X;X;X;Phospho (STY);X;X;X;X;X;X;X;X;X;X;X;X;X;X;X	UID48	3			___1	0.999983	0.000771763	103.39	85.899	103.39	0.26975	223990000	14.1804	14.229	14.0295	15.0494	14.5974	14.8341	15.6048	15.0795	15.1928
Q9UPS8	Q9UPS8	ANKRD26	Ankyrin repeat domain-containing protein 26	1.022	0.453788	1.36963	DLS(1)HKNS(1)MLQEEIAMLR	S	910	Q9UPS8;Q9UPS8-3;Q9UPS8-2	910;911;468	MNSENSHSHEEEKDLSHKNSMLQEEIAMLRL	X;X;X;X;X;X;X;X;X;X;X;X;X;X;X;Phospho (STY);X;X;Deamidation (NQ);Phospho (STY);Oxidation (M);X;Deamidation (NQ);X;X;X;X;X;X;X;X	UID2691	3			___2	1	0.0325495	43.024	25.535	42.647	-0.12177	496190000	12.3527	12.0658	12.1709	12.3469	11.8892	12.2701	12.8966	12.3674	12.6036
Q9UPS8	Q9UPS8	ANKRD26	Ankyrin repeat domain-containing protein 26	1.022	0.453788	1.36963	DLS(1)HKNS(1)MLQEEIAMLR	S	914	Q9UPS8;Q9UPS8-3;Q9UPS8-2	914;915;472	NSHSHEEEKDLSHKNSMLQEEIAMLRLEIDT	X;X;X;X;X;X;X;X;X;X;X;Phospho (STY);X;X;Deamidation (NQ);Phospho (STY);Oxidation (M);X;Deamidation (NQ);X;X;X;X;X;X;X;X;X;X;X;X	UID2692	3			___2	1	0.0325495	43.024	25.535	42.647	-0.12177	496190000	12.3527	12.0658	12.1709	12.3469	11.8892	12.2701	12.8966	12.3674	12.6036
P46821	P46821	MAP1B	Microtubule-associated protein 1B;MAP1B heavy chain;MAP1 light chain LC1	0.993502	0.443719	1.36011	QGVDDIEKFEDEGAGFEES(0.027)S(0.972)ET(0.001)GDYEEK	S	937	P46821	937	DIEKFEDEGAGFEESSETGDYEEKAETEEAE	X;X;X;X;X;X;X;X;X;X;X;X;X;X;X;Phospho (STY);X;X;X;X;X;X;X;X;X;X;X;X;X;X;X	UID298	4			___1	0.972296	1.92412e-32	213.41	190.34	213.41	-0.2066	48716000	12.6811	12.5266	12.3134	14.0163	13.4276	13.7367	14.3771	13.9537	14.1809
P46821	P46821	MAP1B	Microtubule-associated protein 1B;MAP1B heavy chain;MAP1 light chain LC1	0.76893	0.442064	1.35855	ADS(0.982)RES(0.018)LKPAAK	S	541	P46821	541	PTPVVKQTKLKQRADSRESLKPAAKPLPSKS	X;X;X;X;X;X;X;X;X;X;X;X;X;X;X;Phospho (STY);X;X;X;X;X;X;X;X;X;X;X;X;X;X;X	UID286	3			___1	0.982044	0.0103255	63.894	43.467	55.755	-0.28949	648180000	11.6107	11.4367	11.5632	12.5188	11.9551	12.1669	13.063	12.3835	12.5205
O60841	O60841	EIF5B	Eukaryotic translation initiation factor 5B	1.1657	0.426366	1.34384	QSFDDNDS(1)EELEDKDSK	S	113	O60841	113	KKGQKGKKQSFDDNDSEELEDKDSKSKKTAK	X;X;X;X;X;X;X;X;X;X;X;X;X;X;X;Phospho (STY);X;X;X;X;X;X;X;X;X;X;X;X;X;X;X	UID70	3			___1	0.999954	7.89996e-06	141.36	107.2	83.602	0.47127	447030000	13.6365	13.518	13.4226	14.7333	14.5468	14.7218	15.3952	14.8447	15.0412
Q9UI14	Q9UI14	RABAC1	Prenylated Rab acceptor protein 1	0.888649	0.393947	1.31398	DQQKDAEAEGLS(1)GT(1)T(1)LLPK	S	17	Q9UI14	17	AAQKDQQKDAEAEGLSGTTLLPKLIPSGAGR	X;X;X;X;X;X;X;X;X;X;X;X;X;X;X;Phospho (STY);X;Phospho (STY);Phospho (STY);X;X;X;X;X;X;X;X;X;X;X;X	UID4297	2			___3	1	0.0382909	51.774	19.974	51.774	2.3156	160640000	15.7613	15.5552	15.299	12.5783	11.9893	12.0661	12.7896	12.5107	12.5151
Q9UI14	Q9UI14	RABAC1	Prenylated Rab acceptor protein 1	0.888649	0.393947	1.31398	DQQKDAEAEGLS(1)GT(1)T(1)LLPK	T	19	Q9UI14	19	QKDQQKDAEAEGLSGTTLLPKLIPSGAGREW	X;X;X;X;X;X;X;X;X;X;X;X;X;Phospho (STY);X;Phospho (STY);Phospho (STY);X;X;X;X;X;X;X;X;X;X;X;X;X;X	UID4787	2			___3	1	0.0382909	51.774	19.974	51.774	2.3156	160640000	15.7613	15.5552	15.299	12.5783	11.9893	12.0661	12.7896	12.5107	12.5151
Q9UI14	Q9UI14	RABAC1	Prenylated Rab acceptor protein 1	0.888649	0.393947	1.31398	DQQKDAEAEGLS(1)GT(1)T(1)LLPK	T	20	Q9UI14	20	KDQQKDAEAEGLSGTTLLPKLIPSGAGREWL	X;X;X;X;X;X;X;X;X;X;X;X;Phospho (STY);X;Phospho (STY);Phospho (STY);X;X;X;X;X;X;X;X;X;X;X;X;X;X;X	UID4788	2			___3	1	0.0382909	51.774	19.974	51.774	2.3156	160640000	15.7613	15.5552	15.299	12.5783	11.9893	12.0661	12.7896	12.5107	12.5151
Q9UKE5-2	Q9UKE5-2	TNIK	TRAF2 and NCK-interacting protein kinase	0.816108	0.363621	1.28665	QS(0.177)S(0.823)PAMPHK	S	519	Q9UKE5-2;Q9UKE5-6;Q9UKE5;Q9UKE5-4	519;519;548;548	WAKEVEERSRLNRQSSPAMPHKVANRISDPN	X;X;X;X;X;X;X;X;X;X;X;X;X;X;X;Phospho (STY);X;X;Oxidation (M);X;X;X;X;X;X;X;X;X;X;X;X	UID1026	3			___1	0.822868	0.0527853	58.511	33.72	58.511	0.32912	11185000	10.0864	10.1188	9.98356	11.4612	10.8246	11.346	11.7014	11.4886	11.5327
P35611-2	P35611-2	ADD1	Alpha-adducin	1.52851	0.352974	1.27719	KQKGS(1)EENLDEAR	S	586	P35611-2;P35611-6;P35611;P35611-3;P35611-4	586;617;586;617;617	ELEEYRREVERKQKGSEENLDEAREQKEKSP	X;X;X;X;X;X;X;X;X;X;X;X;X;X;X;Phospho (STY);X;X;X;X;X;X;X;X;X;X;X;X;X;X;X	UID267	3			___1	1	0.00290469	84.874	53.073	84.874	0.089752	28753000	12.8842	12.8841	12.5637	10.7886	10.8414	10.9388	11.3982	11.1536	11.0759
O75781	O75781	PALM	Paralemmin-1	0.957062	0.340149	1.26589	KTEVVMNS(0.004)QQT(0.998)PVGT(0.998)PK	T	141	O75781;O75781-2	141;141	AKEERKTEVVMNSQQTPVGTPKDKRVSNTPL	X;X;X;X;X;X;X;X;X;X;Oxidation (M);X;X;X;X;Phospho (STY);X;X;X;Phospho (STY);X;X;X;X;X;X;X;X;X;X;X	UID2803	3			___2	0.998154	0.000745501	79.69	60.112	79.69	0.69807	136550000	13.0789	13.1466	12.9732	13.3566	13.0715	13.4136	13.7844	13.3676	13.7102
O75781	O75781	PALM	Paralemmin-1	0.957062	0.340149	1.26589	KTEVVMNS(0.023)QQT(0.977)PVGT(1)PK	T	145	O75781;O75781-2	145;145	RKTEVVMNSQQTPVGTPKDKRVSNTPLRTVD	X;X;X;X;X;X;X;X;X;X;X;Phospho (STY);X;X;X;Phospho (STY);X;X;X;X;X;X;X;X;X;X;X;X;X;X;X	UID2804	3			___2	0.999885	0.000745501	79.69	60.112	73.036	0.41909	171890000	13.0789	13.1466	12.9732	13.3566	13.0715	13.4136	13.7844	13.3676	13.7102
P18887	P18887	XRCC1	DNA repair protein XRCC1	1.34809	0.334828	1.26123	TKPTQAAGPS(0.036)S(0.964)PQKPPTPEETK	S	447	P18887	447	QPQTKTKPTQAAGPSSPQKPPTPEETKAASP	X;X;X;X;X;X;X;X;X;X;X;X;X;X;X;Phospho (STY);X;X;X;X;X;X;X;X;X;X;X;X;X;X;X	UID205	4			___1	0.964345	3.38124e-06	129.24	115.23	129.24	-0.19592	69889000	11.6341	11.5627	11.1848	12.2263	12.0507	12.2312	12.6862	12.3421	12.4844
Q86WI3-4	Q86WI3-4	NLRC5	Protein NLRC5	0.596642	0.296327	1.22801	LS(0.999)QMT(0.999)CLQS(0.002)LR	S	1546	Q86WI3-4;Q86WI3	1546;1575	LLLNSSTLALLTHRLSQMTCLQSLRLNRNSI	X;X;X;X;X;X;X;X;X;X;X;X;X;X;X;Phospho (STY);X;Oxidation (M);Phospho (STY);X;X;Deamidation (NQ);X;X;X;X;X;X;X;X;X	UID2311	3			___2	0.99896	0.0425125	40.154	24.492	40.154	2.3468	37828000	11.37	11.3029	11.4859	12.7338	12.0289	12.2485	12.7326	12.4809	12.6866
Q86WI3-4	Q86WI3-4	NLRC5	Protein NLRC5	0.596642	0.296327	1.22801	LS(0.999)QMT(0.999)CLQS(0.002)LR	T	1549	Q86WI3-4;Q86WI3	1549;1578	NSSTLALLTHRLSQMTCLQSLRLNRNSIGDV	X;X;X;X;X;X;X;X;X;X;X;X;Phospho (STY);X;Oxidation (M);Phospho (STY);X;X;Deamidation (NQ);X;X;X;X;X;X;X;X;X;X;X;X	UID3005	3			___2	0.999108	0.0425125	40.154	24.492	40.154	2.3468	37828000	11.37	11.3029	11.4859	12.7338	12.0289	12.2485	12.7326	12.4809	12.6866
Q9H9A7	Q9H9A7	RMI1	RecQ-mediated genome instability protein 1	0.770663	0.283471	1.21712	EVT(1)T(1)VKVK	T	506	Q9H9A7	506	FVYLSVLMASKPKEVTTVKVKAFIVTLTGNL	X;X;X;X;X;X;X;X;X;X;X;X;X;X;X;Phospho (STY);Phospho (STY);X;X;X;X;X;X;X;X;X;X;X;X;X;X	UID3104	3			___2	1	0.0602805	49.418	20.077	49.418	-4.2005	656130000	13.188	13.1392	12.9335	14.7688	14.3723	14.7821	15.0738	14.7268	14.973
Q9H9A7	Q9H9A7	RMI1	RecQ-mediated genome instability protein 1	0.770663	0.283471	1.21712	EVT(1)T(1)VKVK	T	507	Q9H9A7	507	VYLSVLMASKPKEVTTVKVKAFIVTLTGNLS	X;X;X;X;X;X;X;X;X;X;X;X;X;X;Phospho (STY);Phospho (STY);X;X;X;X;X;X;X;X;X;X;X;X;X;X;X	UID3105	3			___2	1	0.0602805	49.418	20.077	49.418	-4.2005	656130000	13.188	13.1392	12.9335	14.7688	14.3723	14.7821	15.0738	14.7268	14.973
Q8WYP5	Q8WYP5	AHCTF1	Protein ELYS	0.68898	0.277033	1.2117	AVKEERS(1)PK	S	1996	Q8WYP5;Q8WYP5-3;Q8WYP5-2	1996;2005;2031	NPSEDVGSKAVKEERSPKKKEAPSIRRRSTR	X;X;X;X;X;X;X;X;X;X;X;X;X;X;X;Phospho (STY);X;X;X;X;X;X;X;X;X;X;X;X;X;X;X	UID778	4			___1	1	0.00581388	78.096	34.468	78.096	-0.56631	33949000	12.2244	12.2668	12.093	13.096	12.8119	13.1109	13.5343	13.0002	13.3153
[truncated: 677 more rows]

## Sheet: Phosphosites_Cluster_I
Proteins	Leading proteins	Protein	Gene names	Protein names	Positions within proteins	Sequence window	Localization prob RPE_TP_9TMT_01	Localization prob RPE_TP_9TMT_02	Unique identifier	Charge	Welch's T-test significant	Welch's T-test Significant 48Hr_MLR
[truncated: 88 more rows]

[truncated: 2 more sheets: Phosphosites_Cluster_II, Phosphosites_Cluster_III]
