# Supplementary material for: Proteome Landscape of Epithelial-to-Mesenchymal Transition (EMT) of Retinal Pigment Epithelium Shares Commonalities With Malignancy-Associated EMT
Source: Mol Cell Proteomics. 2021 Aug 27;20:100131. doi: 10.1016/j.mcpro.2021.100131 (PMC8482521; doi:10.1016/j.mcpro.2021.100131)
Supplement: Supplemental Table S14 [file mmc14.xlsx]

## Sheet: RPE-EMT Copy numbers per cell
T: Protein IDs	T: Majority protein IDs	T: Gene names	T: Protein names	N: Peptides	N: Razor + unique peptides	N: Unique peptides	N: Sequence coverage [%]	N: Unique + razor sequence coverage [%]	N: Unique sequence coverage [%]	Copy number: MLR-01	Copy number: MLR-02	Copy number: MLR-03	Copy number: 12Hr-01	Copy number: 12Hr-02	Copy number: 12Hr-03	Copy number: 48Hr-01	Copy number: 48Hr-02	Copy number: 48Hr-03	C: Only identified by site	C: Reverse	C: Potential contaminant	C: Histones	N: Mol. weight [kDa]	N: Q-value	N: Score	N: Intensity	N: MS/MS count	N: Copy number 0	N: Concentration [nM] 0	N: Copy number rank 0	N: Copy number 1	N: Concentration [nM] 1	N: Copy number rank 1	N: Copy number 2	N: Concentration [nM] 2	N: Copy number rank 2	N: Copy number 3	N: Concentration [nM] 3	N: Copy number rank 3	N: Copy number 4	N: Concentration [nM] 4	N: Copy number rank 4	N: Copy number 5	N: Concentration [nM] 5	N: Copy number rank 5	N: Copy number 6	N: Concentration [nM] 6	N: Copy number rank 6	N: Copy number 7
P09211	P09211	GSTP1	Glutathione S-transferase P	16	16	16	70	70	70	142869000	141148000	122511000	142445000	133313000	148021000	108880000	112157000	109525000					23356	0	323.31	606830000000	684	142869000	40394.8	1	141148000	40072.1	1	122511000	36319.9	1	142445000	36566.7	1	133313000	34744.7	1	148021000	37431	1	108880000	25229.5	3	112157000
P04406;P04406-2;O14556	P04406;P04406-2	GAPDH	Glyceraldehyde-3-phosphate dehydrogenase	29	29	29	91	91	91	106955000	106501000	98760800	120298000	113309000	122684000	117505000	120101000	118880000					36053	0	323.31	1631900000000	1406	106955000	30240.3	2	106501000	30235.7	2	98760800	29278.8	2	120298000	30881.6	2	113309000	29531.3	2	122684000	31023.7	2	117505000	27228.2	2	120101000
P06733	P06733	ENO1	Alpha-enolase	41	41	11	84.8	84.8	17.5	88139100	86220900	80597900	98105700	92721400	99629800	97703000	99888700	98905100					47168	0	323.31	1509700000000	1666	88139100	24920.4	3	86220900	24478.3	4	80597900	23894.2	4	98105700	25184.5	4	92721400	24165.6	4	99629800	25193.9	4	97703000	22639.7	5	99888700
P07339	P07339	CTSD	Cathepsin D;Cathepsin D light chain;Cathepsin D heavy chain	24	24	24	63.8	63.8	63.8	81982700	92242400	82143400	54982800	53667000	58182600	41043800	41494100	39970300					44552	0	323.31	676490000000	743	81982700	23179.8	4	92242400	26187.8	3	82143400	24352.4	3	54982800	14114.5	11	53667000	13987	11	58182600	14712.9	10	41043800	9510.64	24	41494100
P63261	P63261	ACTG1	Actin, cytoplasmic 2;Actin, cytoplasmic 2, N-terminally processed	25	25	2	75.2	75.2	4.8	74759200	74499100	71382000	104990000	99657700	103657000	130072000	128915000	127751000					41792	0	323.31	1914400000000	1793	74759200	21137.4	5	74499100	21150.4	5	71382000	21162.1	5	104990000	26951.8	3	99657700	25973.4	3	103657000	26212.3	3	130072000	30140.1	1	128915000
P48307-2;P48307	P48307-2;P48307	TFPI2	Tissue factor pathway inhibitor 2	10	10	10	50	50	50	67227500	71492200	58771800	18505500	17944300	19120900	21055700	22801300	22871600					25795	0	323.31	97760000000	294	67227500	19007.9	6	71492200	20296.8	6	58771800	17423.6	8	18505500	4750.5	103	17944300	4676.75	110	19120900	4835.19	101	21055700	4879	96	22801300
P62807;O60814;Q99877;P57053;Q99879	P62807;O60814;Q99877;P57053;Q99879	HIST1H2BC;HIST1H2BK;HIST1H2BN;H2BFS;HIST1H2BM	Histone H2B type 1-C/E/F/G/I;Histone H2B type 1-K;Histone H2B type 1-N;Histone H2B type F-S;Histone H2B type 1-M	12	12	0	73.8	73.8	0	64289000	63010400	63129200	67603500	69234800	67060000	72546500	71980300	71545000				+	13906	0	83.511	611400000000	426	64289000	18177.1	7	63010400	17888.8	7	63129200	18715.4	6	67603500	17354.3	6	69234800	18044.4	6	67060000	16957.8	7	72546500	16810.4	7	71980300
P62805	P62805	HIST1H4A	Histone H4	10	10	10	60.2	60.2	60.2	61876900	60923700	61102100	60400800	59005400	57638300	56906200	54971600	56427500				+	11367	0	128.52	719720000000	390	61876900	17495.1	8	60923700	17296.3	8	61102100	18114.5	7	60400800	15505.4	9	59005400	15378.3	9	57638300	14575.3	11	56906200	13186.3	12	54971600
P08670;CON__Q61726;CON__O43790;CON__Q6NT21;CON__P78385;CON__Q14533;CON__P78386;O43790;P78385;Q14533;P78386;P07196	P08670	VIM	Vimentin	57	57	46	79.6	79.6	70.2	59651100	56984500	54681800	93171100	90533900	92690900	105624000	104234000	105490000					53651	0	323.31	2346600000000	1847	59651100	16865.7	9	56984500	16178	10	54681800	16211.1	9	93171100	23917.8	5	90533900	23595.5	5	92690900	23439.2	5	105624000	24475.2	4	104234000
P14618;P14618-3	P14618;P14618-3	PKM	Pyruvate kinase PKM	44	44	5	78.9	78.9	9.4	58758900	57957000	53551500	66133900	63233600	67711000	71143200	71378600	70324600					57936	0	323.31	1252400000000	1390	58758900	16613.5	10	57957000	16454.1	9	53551500	15876	10	66133900	16977.1	7	63233600	16480.3	7	67711000	17122.4	6	71143200	16485.2	9	71378600
P35625	P35625	TIMP3	Metalloproteinase inhibitor 3	13	13	13	60.2	60.2	60.2	54941700	55404000	50827100	19299400	17344000	18279100	18571400	19091100	19799600					24145	0	163.92	147320000000	186	54941700	15534.2	11	55404000	15729.3	11	50827100	15068.3	11	19299400	4954.3	96	17344000	4520.29	115	18279100	4622.34	114	18571400	4303.34	119	19091100
P62937;Q9Y536;F5H284;A2BFH1	P62937	PPIA	Peptidyl-prolyl cis-trans isomerase A;Peptidyl-prolyl cis-trans isomerase A, N-terminally processed	16	16	6	83.6	83.6	31.5	52580400	50629600	49235900	62043700	60030900	61712000	74445100	71088800	71190800					18012	0	314.16	439640000000	405	52580400	14866.6	12	50629600	14373.8	13	49235900	14596.6	13	62043700	15927.1	8	60030900	15645.6	8	61712000	15605.4	8	74445100	17250.4	6	71088800
P21796	P21796	VDAC1	Voltage-dependent anion-selective channel protein 1	19	19	19	83.4	83.4	83.4	51426500	53039700	49584700	47992300	46123300	49933100	48587000	49175000	46423400					30772	0	323.31	179680000000	498	51426500	14540.3	13	53039700	15058.1	12	49584700	14700	12	47992300	12320	15	46123300	12020.9	15	49933100	12626.9	14	48587000	11258.5	19	49175000
P09455;P09455-2;P09455-3	P09455;P09455-2;P09455-3	RBP1	Retinol-binding protein 1	18	18	18	85.2	85.2	85.2	48826000	48353900	45996900	42925900	42217000	44246600	32903800	32806500	32538700					15850	0	323.31	169090000000	207	48826000	13805.1	14	48353900	13727.7	15	45996900	13636.4	14	42925900	11019.4	20	42217000	11002.8	19	44246600	11188.9	19	32903800	7624.43	36	32806500
P68363;P68363-2	P68363;P68363-2	TUBA1B	Tubulin alpha-1B chain	28	28	0	72.1	72.1	0	47418700	46665500	44531700	53571300	51088300	53616900	72154800	71801800	70872000					50151	0	323.31	843860000000	1027	47418700	13407.2	15	46665500	13248.4	16	44531700	13202	16	53571300	13752.2	12	51088300	13314.9	12	53616900	13558.4	12	72154800	16719.6	8	71801800
P14174	P14174	MIF	Macrophage migration inhibitory factor	4	4	4	36.5	36.5	36.5	46732400	48392700	44808200	51768700	50072800	52449500	45147000	44250700	42815200					12476	0	21.257	66351000000	366	46732400	13213.1	16	48392700	13738.8	14	44808200	13283.9	15	51768700	13289.4	13	50072800	13050.3	13	52449500	13263.2	13	45147000	10461.4	22	44250700
P00558	P00558	PGK1	Phosphoglycerate kinase 1	44	44	3	91.1	91.1	7.4	46115900	42112700	41307800	49173000	47453100	49349500	43112100	42796000	42243300					44614	0	323.31	724490000000	701	46115900	13038.8	17	42112700	11955.9	19	41307800	12246.2	18	49173000	12623.1	14	47453100	12367.5	14	49349500	12479.3	15	43112100	9989.89	23	42796000
P27797	P27797	CALR	Calreticulin	31	31	31	69.3	69.3	69.3	42587400	42176200	42250100	45922400	42754400	44913300	38735100	38894900	38166400					48141	0	323.31	411310000000	668	42587400	12041.1	18	42176200	11973.9	18	42250100	12525.6	17	45922400	11788.6	17	42754400	11142.9	18	44913300	11357.5	18	38735100	8975.67	27	38894900
Q13510;Q13510-2;Q13510-3	Q13510;Q13510-2;Q13510-3	ASAH1	Acid ceramidase;Acid ceramidase subunit alpha;Acid ceramidase subunit beta	27	27	27	52.2	52.2	52.2	40186600	42570700	39496400	30678100	30561600	32936900	22092300	21717000	21473700					44659	0	323.31	452920000000	395	40186600	11362.3	19	42570700	12085.9	17	39496400	11709.2	20	30678100	7875.31	36	30561600	7965.14	34	32936900	8328.94	32	22092300	5119.22	83	21717000
P10809;P10809-2	P10809	HSPD1	60 kDa heat shock protein, mitochondrial	45	45	45	78.4	78.4	78.4	39954800	40824300	39172700	46351700	44394100	46080200	46708500	48048700	47303700					61054	0	323.31	742470000000	807	39954800	11296.8	20	40824300	11590.1	20	39172700	11613.2	21	46351700	11898.9	16	44394100	11570.3	16	46080200	11652.5	16	46708500	10823.3	21	48048700
P60174-1;P60174;P60174-4	P60174-1;P60174;P60174-4	TPI1	Triosephosphate isomerase	18	18	18	75.9	75.9	75.9	39349300	38273300	36933100	41884400	40252200	42489100	36565700	36612700	36619400					26669	0	323.31	585910000000	510	39349300	11125.6	21	38273300	10865.9	22	36933100	10949.3	24	41884400	10752.1	22	40252200	10490.8	22	42489100	10744.4	21	36565700	8472.97	33	36612700
P62258;P62258-2	P62258;P62258-2	YWHAE	14-3-3 protein epsilon	29	29	26	81.2	81.2	74.1	38675900	36546000	37290700	42052800	41030300	41593600	50448900	47981300	47892600					29174	0	323.31	282540000000	470	38675900	10935.2	22	36546000	10375.5	23	37290700	11055.3	22	42052800	10795.3	21	41030300	10693.6	21	41593600	10518	22	50448900	11690	16	47981300
P11021	P11021	HSPA5	78 kDa glucose-regulated protein	55	55	53	61.8	61.8	61.8	38543700	38372500	37154400	39610700	39009400	39775800	38359700	37864800	37656800					72332	0	323.31	1154500000000	1103	38543700	10897.9	23	38372500	10894	21	37154400	11014.9	23	39610700	10168.4	23	39009400	10166.9	23	39775800	10058.3	23	38359700	8888.69	28	37864800
P63104;P63104-2	P63104;P63104-2	YWHAZ	14-3-3 protein zeta/delta	22	19	16	78.8	71.4	64.9	35579400	34906900	33970500	44597200	43552200	44977000	52251800	50693500	51017100					27745	0	323.31	328450000000	473	35579400	10059.7	24	34906900	9910.14	24	33970500	10071	25	44597200	11448.5	18	43552200	11350.8	17	44977000	11373.6	17	52251800	12107.7	15	50693500
Q13885	Q13885	TUBB2A	Tubulin beta-2A chain	24	24	1	62.9	62.9	2.7	34407600	34767500	32738900	37892000	36175100	38209300	49576900	49571900	49690300					49906	0	323.31	465800000000	806	34407600	9728.41	25	34767500	9870.56	25	32738900	9705.85	26	37892000	9727.17	24	36175100	9428.17	24	38209300	9662.2	24	49576900	11487.9	18	49571900
P68104;Q5VTE0;P68104-2	P68104;Q5VTE0;P68104-2	EEF1A1;EEF1A1P5	Elongation factor 1-alpha 1;Putative elongation factor 1-alpha-like 3	35	35	20	70.8	70.8	36.6	34108400	33267100	31661100	58960000	54791600	59928300	66252300	67464000	64758000					50140	0	323.31	806290000000	864	34108400	9643.81	26	33267100	9444.57	30	31661100	9386.33	28	58960000	15135.5	10	54791600	14280.1	10	59928300	15154.4	9	66252300	15351.9	10	67464000
P30086	P30086	PEBP1	Phosphatidylethanolamine-binding protein 1;Hippocampal cholinergic neurostimulating peptide	14	14	14	80.7	80.7	80.7	32800000	33557400	32180900	35705000	33257700	35990300	27524100	27809200	26510200					21057	0	323.31	156140000000	208	32800000	9273.87	27	33557400	9527	29	32180900	9540.41	27	35705000	9165.76	26	33257700	8667.82	29	35990300	9101.06	26	27524100	6377.86	52	27809200
O00560;O00560-3	O00560;O00560-3	SDCBP	Syntenin-1	15	15	1	72.1	72.1	6	32467900	33722100	29823900	28899500	27690400	29571500	23710400	23948000	23586900					32444	0	323.31	132250000000	301	32467900	9179.97	28	33722100	9573.75	28	29823900	8841.66	33	28899500	7418.72	42	27690400	7216.84	44	29571500	7477.9	42	23710400	5494.15	72	23948000
P62820;P62820-2;P62820-3;P59190-2;P59190	P62820;P62820-2;P62820-3	RAB1A	Ras-related protein Rab-1A	16	16	8	76.1	76.1	38.5	32165500	33013800	31610900	31931700	31823800	32501600	29616400	29575300	29310500					22677	0	323.31	199960000000	226	32165500	9094.45	29	33013800	9372.67	31	31610900	9371.44	29	31931700	8197.13	33	31823800	8294.11	32	32501600	8218.86	34	29616400	6862.69	46	29575300
P04075;P04075-2	P04075;P04075-2	ALDOA	Fructose-bisphosphate aldolase A	29	29	24	78.6	78.6	66.8	31672900	31760200	30881900	37316900	35727100	36331900	34863900	33507600	33326100					39420	0	323.31	700950000000	797	31672900	8955.2	30	31760200	9016.77	32	30881900	9155.32	32	37316900	9579.55	25	35727100	9311.4	25	36331900	9187.43	25	34863900	8078.63	35	33507600
P30048-2;P30048	P30048-2;P30048	PRDX3	Thioredoxin-dependent peroxide reductase, mitochondrial	12	12	12	47.5	47.5	47.5	31664900	34494200	31279400	26824200	26851300	28221600	21982500	22265800	21947700					25838	0	253.31	237860000000	265	31664900	8952.93	31	34494200	9792.97	26	31279400	9273.16	30	26824200	6885.99	49	26851300	6998.15	47	28221600	7136.54	48	21982500	5093.76	86	22265800
O75947;O75947-2	O75947;O75947-2	ATP5H	ATP synthase subunit d, mitochondrial	15	15	15	83.9	83.9	83.9	30959400	30733400	31121400	29799200	29312500	31415300	27316600	27269700	27301800					18491	0	154.74	105510000000	124	30959400	8753.47	32	30733400	8725.27	34	31121400	9226.33	31	29799200	7649.69	38	29312500	7639.6	37	31415300	7944.16	37	27316600	6329.78	53	27269700
P00441	P00441	SOD1	Superoxide dismutase [Cu-Zn]	17	17	17	97.4	97.4	97.4	30026400	29847900	27929300	27823100	27911300	29746700	21278400	19982100	19832300					15936	0	233	224030000000	222	30026400	8489.67	33	29847900	8473.87	35	27929300	8279.99	36	27823100	7142.42	46	27911300	7274.4	43	29746700	7522.2	41	21278400	4930.62	91	19982100
P51149	P51149	RAB7A	Ras-related protein Rab-7a	18	18	18	81.6	81.6	81.6	29896600	30956600	29001500	28037600	27607700	28291700	25679100	25364400	25482800					23489	0	310.56	141300000000	236	29896600	8452.96	34	30956600	8788.64	33	29001500	8597.86	34	28037600	7197.48	45	27607700	7195.29	45	28291700	7154.26	47	25679100	5950.33	65	25364400
P06748;P06748-3	P06748;P06748-3	NPM1	Nucleophosmin	19	19	6	57.1	57.1	12.2	29895000	28500100	28945700	43234000	41799200	43700300	52587500	50875900	49845600					32575	0	323.31	325850000000	399	29895000	8452.49	35	28500100	8091.22	37	28945700	8581.3	35	43234000	11098.5	19	41799200	10894	20	43700300	11050.7	20	52587500	12185.5	14	50875900
P06744;P06744-2;CON__Q3ZBD7	P06744;P06744-2	GPI	Glucose-6-phosphate isomerase	30	30	29	50.5	50.5	49.3	28286800	29001000	27169500	30547600	29418600	31680200	26576800	27001900	26756500					63146	0	323.31	410030000000	456	28286800	7997.81	36	29001000	8233.43	36	27169500	8054.74	37	30547600	7841.8	37	29418600	7667.24	36	31680200	8011.14	36	26576800	6158.35	57	27001900
P08758	P08758	ANXA5	Annexin A5	30	30	30	82.2	82.2	82.2	27614400	25741500	25752100	32189500	28891600	31772300	28800700	29420700	28957900					35936	0	323.31	683020000000	375	27614400	7807.69	37	25741500	7308.06	42	25752100	7634.54	38	32189500	8263.29	31	28891600	7529.89	38	31772300	8034.43	35	28800700	6673.67	49	29420700
P23528	P23528	CFL1	Cofilin-1	21	21	17	84.3	84.3	61.4	27427600	25427600	25184500	34431400	33449700	34130300	48586300	46760600	47145600					18502	0	218.91	284300000000	243	27427600	7754.87	38	25427600	7218.93	46	25184500	7466.24	44	34431400	8838.81	29	33449700	8717.85	28	34130300	8630.7	31	48586300	11258.4	20	46760600
Q14956;Q14956-2	Q14956;Q14956-2	GPNMB	Transmembrane glycoprotein NMB	20	20	20	34.1	34.1	34.1	27201900	25961300	25272100	26042000	26175600	27558900	19370600	19855900	19589400					63922	0	323.31	476260000000	368	27201900	7691.07	39	25961300	7370.46	41	25272100	7492.21	42	26042000	6685.19	54	26175600	6822.04	51	27558900	6968.98	49	19370600	4488.53	111	19855900
P61916;P61916-2	P61916;P61916-2	NPC2	Epididymal secretory protein E1	11	11	11	58.9	58.9	58.9	27035500	27164600	24608400	22514300	22024700	22877000	18292900	17192200	17200000					16570	0	128.4	126190000000	121	27035500	7644.01	40	27164600	7712.06	38	24608400	7295.46	46	22514300	5779.59	75	22024700	5740.21	74	22877000	5785.03	76	18292900	4238.81	127	17192200
O75368	O75368	SH3BGRL	SH3 domain-binding glutamic acid-rich-like protein	14	14	14	91.2	91.2	91.2	27010100	26385100	25494300	26685000	26789400	28463700	20652000	19625700	19057300					12774	0	171.62	64813000000	88	27010100	7636.84	41	26385100	7490.77	40	25494300	7558.11	39	26685000	6850.24	51	26789400	6982.02	48	28463700	7197.76	46	20652000	4785.46	100	19625700
P18669;Q8N0Y7	P18669	PGAM1	Phosphoglycerate mutase 1	18	18	11	76	76	55.5	26869400	25561700	25303000	31514800	29580200	30256800	30887100	29932000	29157300					28804	0	323.31	192840000000	320	26869400	7597.05	42	25561700	7257	44	25303000	7501.38	41	31514800	8090.11	34	29580200	7709.38	35	30256800	7651.21	38	30887100	7157.12	41	29932000
P07737	P07737	PFN1	Profilin-1	13	13	8	85	85	52.1	26216900	25181300	23753500	35120200	33873500	35572400	53311400	52777300	53293700					15054	0	160.87	168010000000	240	26216900	7412.56	43	25181300	7149.01	47	23753500	7042.03	48	35120200	9015.64	27	33873500	8828.3	27	35572400	8995.38	27	53311400	12353.3	13	52777300
P61604	P61604	HSPE1	10 kDa heat shock protein, mitochondrial	10	10	10	81.4	81.4	81.4	25929400	25636300	25458000	29469900	28401100	29762000	25949200	26107500	26115000					10932	0	34.086	220690000000	134	25929400	7331.26	44	25636300	7278.18	43	25458000	7547.32	40	29469900	7565.17	39	28401100	7402.06	42	29762000	7526.08	40	25949200	6012.92	63	26107500
P61204;P84077;P61204-2	P61204;P84077;P61204-2	ARF3;ARF1	ADP-ribosylation factor 3;ADP-ribosylation factor 1	10	10	6	72.4	72.4	44.8	25887200	26645200	25206900	28370400	28418100	29563600	26116700	27204100	26786200					20601	0	187.15	95405000000	129	25887200	7319.33	45	26645200	7564.63	39	25206900	7472.88	43	28370400	7282.91	44	28418100	7406.51	41	29563600	7475.91	44	26116700	6051.75	62	27204100
P09382	P09382	LGALS1	Galectin-1	10	10	10	91.1	91.1	91.1	25839500	22905000	21383200	25032500	24856300	26629700	37320300	35104000	35607000					14716	0	195.37	86906000000	151	25839500	7305.85	46	22905000	6502.76	53	21383200	6339.31	61	25032500	6426.04	57	24856300	6478.2	56	26629700	6734	52	37320300	8647.82	30	35104000
Q99497	Q99497	PARK7	Protein deglycase DJ-1	17	17	17	77.8	77.8	77.8	25826300	25486200	24691600	29078300	28759100	30069800	27177200	27093100	26481900					19891	0	245.53	188360000000	237	25826300	7302.13	47	25486200	7235.57	45	24691600	7320.12	45	29078300	7464.64	40	28759100	7495.37	39	30069800	7603.9	39	27177200	6297.48	54	27093100
P09104;P09104-2	P09104;P09104-2	ENO2	Gamma-enolase	22	19	17	67.5	59	52.1	24985900	23730700	22661700	23759100	22544900	24304900	18728700	20585800	19822300					47268	0	323.31	176240000000	255	24985900	7064.52	48	23730700	6737.18	51	22661700	6718.33	53	23759100	6099.14	62	22544900	5875.78	69	24304900	6146.1	65	18728700	4339.79	118	20585800
P25705;P25705-2;P25705-3	P25705;P25705-2;P25705-3	ATP5A1	ATP synthase subunit alpha, mitochondrial	37	37	37	66.9	66.9	66.9	23680100	24644400	23168800	23452000	23403900	24401800	20905400	21023700	20768800					59750	0	323.31	654930000000	596	23680100	6695.3	49	24644400	6996.59	49	23168800	6868.67	50	23452000	6020.3	66	23403900	6099.66	63	24401800	6170.62	63	20905400	4844.19	97	21023700
P07355;P07355-2;A6NMY6	P07355;P07355-2;A6NMY6	ANXA2;ANXA2P2	Annexin A2;Putative annexin A2-like protein	35	35	35	77	77	77	23620300	22331200	20865900	30815900	31235500	32510400	49972800	49436400	49557900					38604	0	323.31	695050000000	611	23620300	6678.38	50	22331200	6339.85	60	20865900	6185.95	64	30815900	7910.69	35	31235500	8140.79	33	32510400	8221.09	33	49972800	11579.7	17	49436400
P14625;Q58FF3	P14625	HSP90B1	Endoplasmin	64	64	62	61.6	61.6	59.9	23598900	24763400	23019500	22576300	22282600	23051300	21759400	22246800	21993800					92468	0	323.31	736480000000	845	23598900	6672.35	51	24763400	7030.38	48	23019500	6824.4	51	22576300	5795.53	73	22282600	5807.43	72	23051300	5829.11	74	21759400	5042.08	88	22246800
P0CW22;P08708	P0CW22;P08708	RPS17L;RPS17	40S ribosomal protein S17-like;40S ribosomal protein S17	11	11	11	60	60	60	23322800	23476700	22589600	34250200	33068800	34792500	40793100	40223500	39628700					15550	0	323.31	39737000000	102	23322800	6594.29	52	23476700	6665.09	52	22589600	6696.95	55	34250200	8792.31	30	33068800	8618.6	30	34792500	8798.16	30	40793100	9452.55	25	40223500
P25789;P25789-2	P25789;P25789-2	PSMA4	Proteasome subunit alpha type-4	18	18	18	70.1	70.1	70.1	23089400	22651000	21101100	26809100	25184200	26887600	30295200	30549000	30136400					29483	0	323.31	71574000000	140	23089400	6528.3	53	22651000	6430.66	56	21101100	6255.69	63	26809100	6882.12	50	25184200	6563.65	54	26887600	6799.2	50	30295200	7019.99	44	30549000
P45880;P45880-1	P45880;P45880-1	VDAC2	Voltage-dependent anion-selective channel protein 2	18	18	1	68.7	68.7	4.4	23035300	22903200	21435200	24732400	23973000	25752600	23945300	23652300	23025900					31566	0	323.31	143910000000	245	23035300	6513	54	22903200	6502.26	54	21435200	6354.73	59	24732400	6349	58	23973000	6247.99	61	25752600	6512.19	57	23945300	5548.6	71	23652300
P06576	P06576	ATP5B	ATP synthase subunit beta, mitochondrial	26	26	26	72	72	72	22925300	24094200	23215200	23464700	22629200	23230700	19992800	21095000	20507500					56559	0	323.31	376080000000	506	22925300	6481.9	55	24094200	6840.37	50	23215200	6882.44	49	23464700	6023.57	64	22629200	5897.75	68	23230700	5874.46	72	19992800	4632.72	105	21095000
P61970	P61970	NUTF2	Nuclear transport factor 2	5	5	5	69.3	69.3	69.3	22909200	21725900	22648900	26657200	24782700	26205600	29688300	28124800	26776400					14478	0	307.06	16823000000	77	22909200	6477.33	56	21725900	6168.02	62	22648900	6714.54	54	26657200	6843.11	52	24782700	6459.01	58	26205600	6626.76	55	29688300	6879.34	45	28124800
P08962-2;P08962;P08962-3	P08962-2;P08962;P08962-3	CD63	CD63 antigen	9	9	9	37.7	37.7	37.7	22886100	22262000	21436100	18690300	18092600	18315500	15164200	14550300	14706500					23430	0	86.488	180140000000	235	22886100	6470.8	57	22262000	6320.22	61	21436100	6354.99	58	18690300	4797.95	100	18092600	4715.4	104	18315500	4631.53	113	15164200	3513.85	187	14550300
P00338;P00338-4;P00338-5;P00338-2;Q6ZMR3;P07864	P00338;P00338-4;P00338-5;P00338-2	LDHA	L-lactate dehydrogenase A chain	22	22	1	57.5	57.5	3.9	22427700	20478500	21433500	27426400	25427400	25605700	29222700	27455100	27179100					36688	0	323.31	421180000000	347	22427700	6341.21	58	20478500	5813.89	68	21433500	6354.22	60	27426400	7040.57	47	25427400	6627.05	53	25605700	6475.05	58	29222700	6771.46	48	27455100
P62979;P0CG47;P0CG48	P62979;P0CG47;P0CG48	RPS27A;UBB;UBC	Ubiquitin-40S ribosomal protein S27a;Ubiquitin;40S ribosomal protein S27a;Polyubiquitin-B;Ubiquitin;Polyubiquitin-C;Ubiquitin	10	10	3	57.7	57.7	26.3	22388600	22643500	22064900	26239300	25163400	25783200	30952800	28313600	28522600					17965	0	192.2	183920000000	337	22388600	6330.14	59	22643500	6428.54	57	22064900	6541.42	56	26239300	6735.85	53	25163400	6558.24	55	25783200	6519.93	56	30952800	7172.37	39	28313600
Q06830	Q06830	PRDX1	Peroxiredoxin-1	21	21	16	79.4	79.4	64.3	22146400	22569600	21718800	22063200	22020000	22808400	23952600	23378200	23830600					22110	0	192.54	432440000000	279	22146400	6261.68	60	22569600	6407.55	58	21718800	6438.79	57	22063200	5663.81	77	22020000	5738.98	75	22808400	5767.68	77	23952600	5550.29	70	23378200
P80723;P80723-2	P80723;P80723-2	BASP1	Brain acid soluble protein 1	27	27	27	94.3	94.3	94.3	21973900	33929400	41098800	15498500	21168800	21418100	12691300	15128800	14720400					22693	0	323.31	77614000000	210	21973900	6212.9	61	33929400	9632.6	27	41098800	12184.2	19	15498500	3978.6	153	21168800	5517.13	79	21418100	5416.1	85	12691300	2940.81	248	15128800
P11142;P11142-2	P11142;P11142-2	HSPA8	Heat shock cognate 71 kDa protein	52	49	37	72.8	71.7	54.6	21899600	21613000	20399800	34838600	34017200	35272300	36928300	36092100	36308700					70897	0	323.31	940060000000	995	21899600	6191.89	62	21613000	6135.96	63	20399800	6047.77	68	34838600	8943.33	28	34017200	8865.77	26	35272300	8919.49	29	36928300	8556.99	32	36092100
P22392-2;P22392;O60361	P22392-2;P22392	NME2	Nucleoside diphosphate kinase B	18	18	7	81.3	81.3	28.8	21679600	20411200	20674800	28637500	27253700	29210900	35856400	36665200	36628100					30137	0	226.62	204070000000	185	21679600	6129.69	63	20411200	5794.77	69	20674800	6129.3	65	28637500	7351.48	43	27253700	7103.01	46	29210900	7386.72	45	35856400	8308.63	34	36665200
P07108;P07108-3;P07108-2;P07108-4;P07108-5;P07108-6	P07108;P07108-3;P07108-2;P07108-4;P07108-5	DBI	Acyl-CoA-binding protein	8	8	8	82.8	82.8	82.8	21676200	20861300	23788300	15101200	20369300	23647000	14661800	17888800	18066300					10044	0	43.994	26457000000	59	21676200	6128.71	64	20861300	5922.57	66	23788300	7052.35	47	15101200	3876.61	160	20369300	5308.78	82	23647000	5979.74	66	14661800	3397.42	197	17888800
P35237	P35237	SERPINB6	Serpin B6	24	24	23	74.2	74.2	72.1	21482500	22461200	21241200	20947600	20162400	21622600	17100200	17251200	17082300					42621	0	323.31	98992000000	286	21482500	6073.95	65	22461200	6376.77	59	21241200	6297.21	62	20947600	5377.41	82	20162400	5254.84	84	21622600	5467.82	82	17100200	3962.44	145	17251200
P29401;P29401-2	P29401;P29401-2	TKT	Transketolase	36	36	36	68.2	68.2	68.2	21011400	21032100	20406300	23583900	22760800	23487500	22606800	22029600	21675700					67877	0	323.31	420240000000	536	21011400	5940.75	66	21032100	5971.05	65	20406300	6049.7	67	23583900	6054.17	63	22760800	5932.07	66	23487500	5939.42	69	22606800	5238.44	76	22029600
Q96FJ2	Q96FJ2	DYNLL2	Dynein light chain 2, cytoplasmic	6	4	4	67.4	42.7	42.7	20930700	20385300	19991700	22570800	22480700	24342300	18520400	18116700	17799200					10350	0	73.301	16720000000	93	20930700	5917.94	67	20385300	5787.43	70	19991700	5926.77	69	22570800	5794.1	74	22480700	5859.05	70	24342300	6155.58	64	18520400	4291.54	122	18116700
P24593	P24593	IGFBP5	Insulin-like growth factor-binding protein 5	15	15	15	64.3	64.3	64.3	20889900	22663800	22773100	5357520	5303360	5655030	6608330	7368410	7498330					30570	0	161.31	88305000000	183	20889900	5906.4	68	22663800	6434.29	55	22773100	6751.35	52	5357520	1375.32	794	5303360	1382.19	794	5655030	1430.02	753	6608330	1531.28	671	7368410
P22626;P22626-2	P22626;P22626-2	HNRNPA2B1	Heterogeneous nuclear ribonucleoproteins A2/B1	22	22	22	54.1	54.1	54.1	20106200	20519600	19734100	22945100	22768600	23523000	24442200	24740400	24171900					37429	0	323.31	246990000000	337	20106200	5684.83	69	20519600	5825.54	67	19734100	5850.43	70	22945100	5890.2	68	22768600	5934.08	65	23523000	5948.38	68	24442200	5663.73	69	24740400
Q14011;Q14011-2;Q14011-3	Q14011;Q14011-2	CIRBP	Cold-inducible RNA-binding protein	8	8	8	45.9	45.9	45.9	20064700	21116100	18768000	22354700	21137100	22946700	18996700	19713200	18826500					18648	0	295.06	17410000000	60	20064700	5673.08	70	21116100	5994.9	64	18768000	5564	76	22354700	5738.63	76	21137100	5508.88	80	22946700	5802.64	75	18996700	4401.9	115	19713200
P27824;P27824-2;P27824-3	P27824;P27824-2;P27824-3	CANX	Calnexin	41	41	40	48.6	48.6	47.6	19951500	19539600	19259800	18236000	17442600	18427200	16336900	16641600	16676800					67567	0	323.31	357990000000	386	19951500	5641.08	71	19539600	5547.34	75	19259800	5709.79	73	18236000	4681.32	108	17442600	4545.99	114	18427200	4659.79	111	16336900	3785.58	161	16641600
P08238;Q58FF7	P08238	HSP90AB1	Heat shock protein HSP 90-beta	59	57	30	69.5	67.8	42.5	19894600	19420900	18903800	28944700	28688000	29566400	37303100	36682200	36810000					83263	0	323.31	766960000000	945	19894600	5624.99	72	19420900	5513.63	76	18903800	5604.28	75	28944700	7430.33	41	28688000	7476.84	40	29566400	7476.6	43	37303100	8643.83	31	36682200
P60903	P60903	S100A10	Protein S100-A10	6	6	6	54.6	54.6	54.6	19887100	17299700	17241500	32122700	33007800	35505700	57660600	54889400	56372300					11203	0	46.328	63207000000	95	19887100	5622.86	73	17299700	4911.41	92	17241500	5111.47	84	32122700	8246.17	32	33007800	8602.69	31	35505700	8978.51	28	57660600	13361.1	11	54889400
P38646	P38646	HSPA9	Stress-70 protein, mitochondrial	52	52	51	61.4	61.4	61.4	19820400	19681100	19252200	25272900	24790200	25347800	26287300	25850100	25408600					73680	0	323.31	439240000000	714	19820400	5604.03	74	19681100	5587.5	73	19252200	5707.55	74	25272900	6487.75	56	24790200	6460.97	57	25347800	6409.83	59	26287300	6091.27	60	25850100
Q9NRX4;Q9NRX4-2	Q9NRX4;Q9NRX4-2	PHPT1	14 kDa phosphohistidine phosphatase	11	11	11	83.2	83.2	83.2	19769700	19249300	18710000	18311700	18666600	20563700	16633700	16411700	15963700					13832	0	83.574	54431000000	96	19769700	5589.69	75	19249300	5464.9	77	18710000	5546.82	77	18311700	4700.76	107	18666600	4864.99	98	20563700	5200.06	89	16633700	3854.35	153	16411700
P62736;P63267;P63267-2	P62736;P63267;P63267-2	ACTA2;ACTG2	Actin, aortic smooth muscle;Actin, gamma-enteric smooth muscle	22	11	3	65.8	43.2	8.2	19744900	19545400	19302700	27403200	26221600	26818700	29552000	30695000	30620700					42009	0	323.31	144030000000	339	19744900	5582.67	76	19545400	5548.96	74	19302700	5722.51	72	27403200	7034.62	48	26221600	6834.04	50	26818700	6781.79	51	29552000	6847.77	47	30695000
Q04760;Q04760-2	Q04760;Q04760-2	GLO1	Lactoylglutathione lyase	16	16	16	84.2	84.2	84.2	19582500	20082600	19669300	20052400	19158700	21751900	22496800	22818500	22029500					20777	0	103.72	36969000000	91	19582500	5536.75	77	20082600	5701.48	71	19669300	5831.2	71	20052400	5147.62	87	19158700	4993.26	92	21751900	5500.51	81	22496800	5212.94	78	22818500
P04792	P04792	HSPB1	Heat shock protein beta-1	20	20	20	86.8	86.8	86.8	19344500	18765300	18139800	22751800	21891200	22392400	18563900	18122400	17792600					22782	0	253.94	210450000000	255	19344500	5469.46	78	18765300	5327.5	81	18139800	5377.77	80	22751800	5840.58	71	21891200	5705.41	76	22392400	5662.48	78	18563900	4301.61	120	18122400
P51572;P51572-2	P51572;P51572-2	BCAP31	B-cell receptor-associated protein 31	24	24	24	47.2	47.2	47.2	19268800	19011700	18621900	20043600	20100600	20407900	19950400	19779300	19788700					27991	0	91.514	141180000000	232	19268800	5448.05	79	19011700	5397.46	78	18621900	5520.7	78	20043600	5145.34	88	20100600	5238.74	85	20407900	5160.65	90	19950400	4622.89	107	19779300
P17643	P17643	TYRP1	5,6-dihydroxyindole-2-carboxylic acid oxidase	27	27	27	50.3	50.3	50.3	19038400	18314800	17518300	14975500	14390200	14971000	11008100	11208300	10829000					60724	0	323.31	201210000000	263	19038400	5382.92	80	18314800	5199.6	82	17518300	5193.5	81	14975500	3844.33	164	14390200	3750.46	175	14971000	3785.8	173	11008100	2550.8	312	11208300
P24752;P24752-2	P24752	ACAT1	Acetyl-CoA acetyltransferase, mitochondrial	24	24	24	64.2	64.2	64.2	18733000	18817500	18236500	17560600	17011500	17586900	14340900	14220900	13994900					45199	0	323.31	188640000000	281	18733000	5296.56	81	18817500	5342.32	80	18236500	5406.44	79	17560600	4507.94	116	17011500	4433.63	117	17586900	4447.29	120	14340900	3323.07	203	14220900
P00918	P00918	CA2	Carbonic anhydrase 2	18	18	18	69.2	69.2	69.2	18559900	17182400	17104500	20702600	19649600	21428600	13991600	14634300	13885600					29246	0	323.31	102090000000	202	18559900	5247.62	82	17182400	4878.12	94	17104500	5070.83	86	20702600	5314.52	84	19649600	5121.21	88	21428600	5418.77	84	13991600	3242.13	220	14634300
P26038;REV__Q9H446-2;REV__Q9H446	P26038	MSN	Moesin	58	58	46	71.8	71.8	55.1	18555500	18197400	17078000	24258100	24158400	25131900	30585500	30599200	30640500					67819	0	323.31	461080000000	631	18555500	5246.39	83	18197400	5166.26	83	17078000	5062.99	87	24258100	6227.26	61	24158400	6296.3	59	25131900	6355.22	60	30585500	7087.24	42	30599200
P10412;Q02539;P22492	P10412	HIST1H1E	Histone H1.4	22	22	7	57.5	57.5	21.5	18474800	19767300	20437600	16020900	16888200	17254000	14791500	16125300	15890100				+	21865	0	107.91	275670000000	202	18474800	5223.57	84	19767300	5611.96	72	20437600	6058.99	66	16020900	4112.69	142	16888200	4401.51	122	17254000	4363.1	128	14791500	3427.48	195	16125300
P08107;P08107-2	P08107;P08107-2	HSPA1A	Heat shock 70 kDa protein 1A	41	36	19	66.6	61	33.9	17969600	17229200	17367000	20681800	19850500	20077300	17381900	17181800	17014700					70051	0	323.31	358460000000	439	17969600	5080.73	85	17229200	4891.4	93	17367000	5148.67	83	20681800	5309.19	85	19850500	5173.55	87	20077300	5077.04	93	17381900	4027.71	138	17181800
P30101	P30101	PDIA3	Protein disulfide-isomerase A3	41	41	41	67.9	67.9	67.9	17888700	17747000	17472800	20389600	19081900	19395300	17273500	16579200	16541400					56782	0	323.31	365170000000	431	17888700	5057.86	86	17747000	5038.4	86	17472800	5180.02	82	20389600	5234.16	86	19081900	4973.24	94	19395300	4904.58	99	17273500	4002.61	142	16579200
O94905;O94905-2;O94905-3	O94905	ERLIN2	Erlin-2	24	24	19	59	59	52.2	17881200	18882700	17029000	14949000	14972200	15591600	13525400	13458300	13549000					37839	0	323.31	67986000000	196	17881200	5055.72	87	18882700	5360.84	79	17029000	5048.46	88	14949000	3837.52	165	14972200	3902.13	159	15591600	3942.74	155	13525400	3134.1	228	13458300
P25398	P25398	RPS12	40S ribosomal protein S12	9	9	9	77.3	77.3	77.3	17812700	17917600	16690900	25718400	25712900	26258700	31337600	31717000	30973100					14515	0	139.96	88044000000	168	17812700	5036.36	88	17917600	5086.83	84	16690900	4948.22	90	25718400	6602.12	55	25712900	6701.45	52	26258700	6640.18	54	31337600	7261.51	38	31717000
Q08380	Q08380	LGALS3BP	Galectin-3-binding protein	23	23	23	53.2	53.2	53.2	17793600	17597400	15946200	10437100	10310100	10768900	9334240	9313390	8955540					65330	0	323.31	243590000000	292	17793600	5030.97	89	17597400	4995.94	88	15946200	4727.45	104	10437100	2679.29	307	10310100	2687.08	301	10768900	2723.18	297	9334240	2162.92	403	9313390
P40939;P40939-2	P40939	HADHA	Trifunctional enzyme subunit alpha, mitochondrial;Long-chain enoyl-CoA hydratase;Long chain 3-hydroxyacyl-CoA dehydrogenase	45	45	45	66.1	66.1	66.1	17461400	17814200	17200600	17256300	16955200	17520200	15116600	15267700	15191600					82999	0	323.31	243110000000	446	17461400	4937.03	90	17814200	5057.49	85	17200600	5099.33	85	17256300	4429.82	117	16955200	4418.97	119	17520200	4430.42	122	15116600	3502.81	188	15267700
P05387;P05386-2	P05387	RPLP2	60S acidic ribosomal protein P2	7	7	6	75.7	75.7	60.9	17385400	14896900	16285000	22679800	26384500	26479400	30888900	28358900	28458100					11665	0	205.05	86213000000	95	17385400	4915.56	91	14896900	4229.25	127	16285000	4827.89	97	22679800	5822.08	72	26384500	6876.48	49	26479400	6695.98	53	30888900	7157.56	40	28358900
P10909-4;P10909;P10909-5;P10909-2;P10909-3	P10909-4;P10909;P10909-5;P10909-2	CLU	Clusterin;Clusterin beta chain;Clusterin alpha chain	23	23	23	56	56	56	17270200	17539100	16749800	4308490	4319610	4411970	5761860	5659770	5652600					48803	0	323.31	96021000000	209	17270200	4882.97	92	17539100	4979.39	89	16749800	4965.67	89	4308490	1106.02	1006	4319610	1125.8	994	4411970	1115.68	999	5761860	1335.13	801	5659770
Q99536;Q99536-3;Q99536-2	Q99536;Q99536-3;Q99536-2	VAT1	Synaptic vesicle membrane protein VAT-1 homolog	17	17	17	57.5	57.5	57.5	17110200	17397000	16290500	16526100	15870400	16172400	13175400	12983700	12720000					41920	0	323.31	148010000000	289	17110200	4837.75	93	17397000	4939.03	90	16290500	4829.51	96	16526100	4242.39	131	15870400	4136.24	140	16172400	4089.59	146	13175400	3052.99	232	12983700
P04179;P04179-4;P04179-2;P04179-3	P04179;P04179-4;P04179-2;P04179-3	SOD2	Superoxide dismutase [Mn], mitochondrial	13	13	13	58.1	58.1	58.1	16956100	16797400	15971200	19393600	19155200	20075100	18968800	18565900	19002800					24722	0	249.45	124220000000	183	16956100	4794.17	94	16797400	4768.82	98	15971200	4734.85	102	19393600	4978.49	94	19155200	4992.33	93	20075100	5076.49	94	18968800	4395.43	116	18565900
P07195	P07195	LDHB	L-lactate dehydrogenase B chain	21	19	19	56	50.3	50.3	16885400	16659700	16295400	19681300	18991200	19607500	21165800	21104500	21093700					36638	0	268.46	281870000000	252	16885400	4774.17	95	16659700	4729.73	101	16295400	4830.98	95	19681300	5052.36	89	18991200	4949.59	96	19607500	4958.24	96	21165800	4904.51	93	21104500
O94760;O94760-2	O94760;O94760-2	DDAH1	N(G),N(G)-dimethylarginine dimethylaminohydrolase 1	20	20	19	68.1	68.1	65.3	16876500	16097900	15741900	18654100	17973500	19081100	16734100	16997100	16451300					31121	0	323.31	93281000000	186	16876500	4771.65	96	16097900	4570.22	110	15741900	4666.87	107	18654100	4788.65	101	17973500	4684.35	108	19081100	4825.13	104	16734100	3877.62	151	16997100
P02649;CON__Q03247	P02649	APOE	Apolipoprotein E	26	26	26	74.4	74.4	74.4	16798700	17736400	16247100	5718530	5543570	5717250	7673840	7798540	7821810					36154	0	323.31	108850000000	187	16798700	4749.67	97	17736400	5035.38	87	16247100	4816.64	99	5718530	1467.99	730	5543570	1444.8	747	5717250	1445.75	748	7673840	1778.18	550	7798540
P08133;P08133-2	P08133;P08133-2	ANXA6	Annexin A6	53	53	53	75.2	75.2	75.2	16704300	16226000	15626400	14809500	14597500	15102800	12323600	12331800	12144500					75872	0	323.31	312760000000	394	16704300	4722.97	98	16226000	4606.59	108	15626400	4632.63	109	14809500	3801.72	169	14597500	3804.49	169	15102800	3819.13	171	12323600	2855.62	260	12331800
P07900;P07900-2;Q14568;Q58FG0;Q58FF6	P07900;P07900-2	HSP90AA1	Heat shock protein HSP 90-alpha	58	38	37	67.6	49	48.1	16638800	16486600	16035600	21443300	20513700	21099300	25552000	25331900	25451300					84659	0	323.31	504860000000	689	16638800	4704.44	99	16486600	4680.59	102	16035600	4753.96	101	21443300	5504.67	79	20513700	5346.41	81	21099300	5335.49	87	25552000	5920.89	67	25331900
P30084	P30084	ECHS1	Enoyl-CoA hydratase, mitochondrial	19	19	19	76.9	76.9	76.9	16633900	17304100	16426700	16062200	15897900	16427900	16336800	16899200	16552800					31387	0	323.31	75763000000	160	16633900	4703.05	100	17304100	4912.65	91	16426700	4869.89	94	16062200	4123.29	140	15897900	4143.4	139	16427900	4154.22	145	16336800	3785.54	162	16899200
P09429;B2RPK0	P09429	HMGB1	High mobility group protein B1	15	15	11	43.7	43.7	31.2	16597000	16102700	16645400	19238300	18997200	19748300	23709200	23932300	24011200					24893	0	98.978	110860000000	170	16597000	4692.64	101	16102700	4571.57	109	16645400	4934.73	91	19238300	4938.62	97	18997200	4951.17	95	19748300	4993.85	95	23709200	5493.88	73	23932300
O43707;O43707-2;O43707-3	O43707;O43707-2;O43707-3	ACTN4	Alpha-actinin-4	63	63	43	69.5	69.5	48.2	16542200	15551000	15201500	23456500	23093100	23567700	32637100	31806700	32263900					104850	0	323.31	587620000000	1084	16542200	4677.14	102	15551000	4414.94	116	15201500	4506.67	116	23456500	6021.46	65	23093100	6018.65	64	23567700	5959.7	67	32637100	7562.64	37	31806700
P62316;P62316-2	P62316;P62316-2	SNRPD2	Small nuclear ribonucleoprotein Sm D2	11	11	11	74.6	74.6	74.6	16519400	16952500	16271500	19566800	19508800	20232000	22384400	22524600	22250600					13527	0	308.75	44535000000	131	16519400	4670.69	103	16952500	4812.85	96	16271500	4823.88	98	19566800	5022.96	90	19508800	5084.5	90	20232000	5116.16	92	22384400	5186.88	81	22524600
Q99798	Q99798	ACO2	Aconitate hydratase, mitochondrial	44	44	44	60.8	60.8	60.8	16468600	16918500	16566100	16512000	15932800	16819600	12452900	12464200	12287500					85424	0	323.31	230390000000	388	16468600	4656.34	104	16918500	4803.19	97	16566100	4911.22	92	16512000	4238.76	132	15932800	4152.49	137	16819600	4253.25	134	12452900	2885.57	254	12464200
P56385	P56385	ATP5I	ATP synthase subunit e, mitochondrial	4	4	4	42	42	42	16373400	16313700	15833200	16544600	16450200	17550800	16251600	16270500	16498700					7933.1	0	11.679	25282000000	68	16373400	4629.4	105	16313700	4631.48	106	15833200	4693.96	106	16544600	4247.13	130	16450200	4287.35	131	17550800	4438.17	121	16251600	3765.8	165	16270500
P23284	P23284	PPIB	Peptidyl-prolyl cis-trans isomerase B	15	15	15	58.8	58.8	58.8	16339800	16340700	15731800	17894900	18063700	18466200	15964100	15926400	16115800					23742	0	150.8	236240000000	189	16339800	4619.91	106	16340700	4639.16	105	15731800	4663.89	108	17894900	4593.76	113	18063700	4707.88	106	18466200	4669.65	109	15964100	3699.18	172	15926400
P13667	P13667	PDIA4	Protein disulfide-isomerase A4	49	49	49	61.7	61.7	61.7	16297000	15935700	15949100	17579700	16931400	17032600	15913300	15752900	15584700					72932	0	323.31	210280000000	468	16297000	4607.8	107	15935700	4524.17	112	15949100	4728.3	103	17579700	4512.85	115	16931400	4412.76	120	17032600	4307.12	131	15913300	3687.42	174	15752900
P40925;P40925-3;P40925-2	P40925;P40925-3;P40925-2	MDH1	Malate dehydrogenase, cytoplasmic	22	22	22	52.7	52.7	52.7	16231800	15528200	15253300	17204300	16664600	17518900	15823200	15912500	15998800					36426	0	185.21	202960000000	226	16231800	4589.38	108	15528200	4408.47	117	15253300	4522.02	115	17204300	4416.48	120	16664600	4343.22	129	17518900	4430.09	123	15823200	3666.54	175	15912500
P12236	P12236	SLC25A6	ADP/ATP translocase 3;ADP/ATP translocase 3, N-terminally processed	20	20	6	62.4	62.4	15.8	16210400	16781200	16550000	19525800	18634800	19593400	18457000	18099500	17054700					32866	0	323.31	209050000000	252	16210400	4583.33	109	16781200	4764.2	99	16550000	4906.45	93	19525800	5012.42	91	18634800	4856.71	99	19593400	4954.68	97	18457000	4276.83	123	18099500
P30040;P30040-2	P30040	ERP29	Endoplasmic reticulum resident protein 29	15	15	15	61.3	61.3	61.3	16074400	16423700	15598500	17238800	16898100	17673300	16035300	16363800	16230900					28993	0	178.83	83027000000	122	16074400	4544.87	110	16423700	4662.73	103	15598500	4624.35	112	17238800	4425.33	119	16898100	4404.08	121	17673300	4469.15	118	16035300	3715.69	168	16363800
P35579;P35579-2;REV__Q9UKV3-5	P35579;P35579-2	MYH9	Myosin-9	176	176	143	68.7	68.7	57.5	16043100	15127700	14389600	23022800	22754000	23363300	30446000	29460400	29577100					226530	0	323.31	1153900000000	1881	16043100	4536.01	111	15127700	4294.78	124	14389600	4265.97	128	23022800	5910.14	67	22754000	5930.28	67	23363300	5908	70	30446000	7054.93	43	29460400
P26885	P26885	FKBP2	Peptidyl-prolyl cis-trans isomerase FKBP2	10	10	10	69	69	69	16013900	16661200	16170800	16972300	15844900	16529800	13303900	13239000	12748000					15649	0	134.68	34770000000	56	16013900	4527.76	112	16661200	4730.15	100	16170800	4794.02	100	16972300	4356.93	124	15844900	4129.59	141	16529800	4179.97	144	13303900	3082.77	230	13239000
P04080	P04080	CSTB	Cystatin-B	6	6	6	88.8	88.8	88.8	15966000	15701100	14959600	15955500	16432300	16814100	14531700	14268100	14252200					11139	0	177.76	73893000000	76	15966000	4514.22	113	15701100	4457.58	114	14959600	4434.97	120	15955500	4095.89	143	16432300	4282.68	133	16814100	4251.87	136	14531700	3367.27	198	14268100
P31937	P31937	HIBADH	3-hydroxyisobutyrate dehydrogenase, mitochondrial	14	14	14	54.8	54.8	54.8	15954600	16409400	15625100	15070300	14556400	15251000	11530800	11350000	11193300					35329	0	323.31	38718000000	127	15954600	4511.01	114	16409400	4658.66	104	15625100	4632.26	110	15070300	3868.67	161	14556400	3793.79	171	15251000	3856.6	166	11530800	2671.91	297	11350000
P05783;CON__H-INV:HIT000015463;CON__Q92764;CON__Q497I4;Q92764	P05783	KRT18	Keratin, type I cytoskeletal 18	34	34	22	76.7	76.7	57.7	15870600	15731700	14964200	24499900	24150400	25073100	26306600	25684700	25355800					48057	0	323.31	241500000000	426	15870600	4487.25	115	15731700	4466.25	113	14964200	4436.33	119	24499900	6289.32	60	24150400	6294.23	60	25073100	6340.36	61	26306600	6095.74	59	25684700
P07237	P07237	P4HB	Protein disulfide-isomerase	41	41	41	65.9	65.9	65.9	15854000	15942700	15082700	17044300	16872700	17454400	17754600	17503500	17562900					57116	0	323.31	366580000000	393	15854000	4482.57	116	15942700	4526.16	111	15082700	4471.45	117	17044300	4375.4	121	16872700	4397.45	123	17454400	4413.78	124	17754600	4114.08	135	17503500
P31948;P31948-2;P31948-3	P31948;P31948-2;P31948-3	STIP1	Stress-induced-phosphoprotein 1	54	54	54	67.8	67.8	67.8	15767000	14545300	14795500	20762600	19525600	21396700	22415000	22272800	22207100					62639	0	323.31	191860000000	385	15767000	4457.95	117	14545300	4129.45	130	14795500	4386.3	123	20762600	5329.93	83	19525600	5088.88	89	21396700	5410.69	86	22415000	5194	80	22272800
O75874	O75874	IDH1	Isocitrate dehydrogenase [NADP] cytoplasmic	26	26	24	66.7	66.7	62.8	15704600	15274100	14912000	15661800	15271700	15741500	14003500	13984900	13946900					46659	0	295.38	141160000000	290	15704600	4440.3	118	15274100	4336.35	121	14912000	4420.86	121	15661800	4020.5	148	15271700	3980.21	154	15741500	3980.64	154	14003500	3244.88	218	13984900
P00505;P00505-2	P00505;P00505-2	GOT2	Aspartate aminotransferase, mitochondrial	30	30	30	71.4	71.4	71.4	15607500	15457700	15599900	15137600	14757400	15262500	13582800	13741400	13807400					47517	0	277.77	197490000000	254	15607500	4412.87	119	15457700	4388.46	119	15599900	4624.79	111	15137600	3885.95	159	14757400	3846.15	166	15262500	3859.51	165	13582800	3147.4	225	13741400
P19338;REV__P19338	P19338	NCL	Nucleolin	56	56	56	51.1	51.1	51.1	15520200	15191900	14842100	22910400	22264700	23255200	26278900	26408000	26057900					76613	0	323.31	415650000000	470	15520200	4388.18	120	15191900	4312.99	122	14842100	4400.12	122	22910400	5881.29	69	22264700	5802.76	73	23255200	5880.67	71	26278900	6089.33	61	26408000
Q71DI3	Q71DI3	HIST2H3A	Histone H3.2	8	8	1	51.5	51.5	23.5	15371400	15142900	15523000	16246500	15410200	15446800	19988500	19344200	18694200				+	15388	0	105.72	216080000000	105	15371400	4346.12	121	15142900	4299.09	123	15523000	4602	114	16246500	4170.61	138	15410200	4016.29	149	15446800	3906.12	161	19988500	4631.71	106	19344200
Q9UHL4	Q9UHL4	DPP7	Dipeptidyl peptidase 2	18	18	18	49.4	49.4	49.4	15325600	15556600	14685100	13942700	13440700	14256900	9812270	10078700	9656510					54341	0	323.31	160680000000	209	15325600	4333.15	122	15556600	4416.55	115	14685100	4353.57	124	13942700	3579.21	182	13440700	3502.99	187	14256900	3605.2	185	9812270	2273.69	369	10078700
P07602;P07602-2;P07602-3	P07602;P07602-2;P07602-3	PSAP	Prosaposin;Saposin-A;Saposin-B-Val;Saposin-B;Saposin-C;Saposin-D	32	32	32	64.1	64.1	64.1	15227000	16284100	15834300	10507300	10677000	11735600	10105100	10655600	10662900					58112	0	259.38	140400000000	272	15227000	4305.29	123	16284100	4623.08	107	15834300	4694.28	105	10507300	2697.3	301	10677000	2782.71	284	11735600	2967.65	258	10105100	2341.54	355	10655600
Q16836;Q16836-3;Q16836-2	Q16836;Q16836-3;Q16836-2	HADH	Hydroxyacyl-coenzyme A dehydrogenase, mitochondrial	14	14	14	40.4	40.4	40.4	15112600	15457000	15053900	14278200	14013300	14304900	11440100	11576300	11393000					34293	0	107.75	66240000000	112	15112600	4272.92	124	15457000	4388.28	120	15053900	4462.93	118	14278200	3665.34	177	14013300	3652.23	177	14304900	3617.35	183	11440100	2650.9	299	11576300
P09936	P09936	UCHL1	Ubiquitin carboxyl-terminal hydrolase isozyme L1	18	18	18	65.5	65.5	65.5	15097800	14522000	14262000	15888500	15926700	16597800	18138300	17655500	17649200					24824	0	159.82	90945000000	167	15097800	4268.74	125	14522000	4122.82	132	14262000	4228.15	129	15888500	4078.69	145	15926700	4150.91	138	16597800	4197.18	142	18138300	4202.99	130	17655500
P16104	P16104	H2AFX	Histone H2AX	9	9	5	33.6	33.6	17.5	15029600	14927600	15546800	16028200	14678900	15164700	15403600	14454000	15304400				+	15144	0	80.21	236230000000	141	15029600	4249.47	126	14927600	4237.97	126	15546800	4609.04	113	16028200	4114.57	141	14678900	3825.69	168	15164700	3834.77	170	15403600	3569.31	182	14454000
P49189;P49189-2	P49189;P49189-2	ALDH9A1	4-trimethylaminobutyraldehyde dehydrogenase	26	26	26	55.1	55.1	55.1	14926900	14873200	14421200	15147900	14866000	15474200	12734900	12708700	12458500					53801	0	323.31	137930000000	278	14926900	4220.44	127	14873200	4222.53	129	14421200	4275.35	126	15147900	3888.58	158	14866000	3874.47	163	15474200	3913.05	159	12734900	2950.92	247	12708700
P56381;Q5VTU8	P56381;Q5VTU8	ATP5E;ATP5EP2	ATP synthase subunit epsilon, mitochondrial;ATP synthase subunit epsilon-like protein, mitochondrial	4	4	4	58.8	58.8	58.8	14839800	14440300	14177200	15061700	15368900	15843200	14224200	14075500	14480200					5779.7	0	4.8787	19349000000	24	14839800	4195.81	128	14440300	4099.62	133	14177200	4203	131	15061700	3866.47	162	15368900	4005.53	150	15843200	4006.35	151	14224200	3296.02	211	14075500
O14950;P19105	O14950;P19105	MYL12B;MYL12A	Myosin regulatory light chain 12B;Myosin regulatory light chain 12A	12	12	5	88.4	88.4	46.5	14778700	13839100	14247200	21267900	21821600	22372100	27593600	24944500	24765000					19779	0	323.31	90479000000	151	14778700	4178.52	129	13839100	3928.94	147	14247200	4223.77	130	21267900	5459.65	80	21821600	5687.28	77	22372100	5657.35	79	27593600	6393.97	51	24944500
P30041	P30041	PRDX6	Peroxiredoxin-6	17	17	17	68.8	68.8	68.8	14617700	14117000	13654700	16427300	15769500	16743400	17286800	16805800	16748500					25035	0	265.78	104190000000	157	14617700	4133.02	130	14117000	4007.84	140	13654700	4048.12	141	16427300	4217.01	134	15769500	4109.95	143	16743400	4234	139	17286800	4005.69	141	16805800
P55072	P55072	VCP	Transitional endoplasmic reticulum ATPase	44	44	44	68.5	68.5	68.5	14562900	14541100	13720600	16982300	16773100	17370800	18333400	18402500	18177900					89321	0	323.31	319460000000	473	14562900	4117.51	131	14541100	4128.24	131	13720600	4067.65	139	16982300	4359.48	123	16773100	4371.5	127	17370800	4392.64	126	18333400	4248.19	126	18402500
P49755	P49755	TMED10	Transmembrane emp24 domain-containing protein 10	15	15	15	50.7	50.7	50.7	14558800	14875000	13973600	13330900	13381400	13819700	12794700	12928400	12687400					24976	0	258.11	60493000000	108	14558800	4116.34	132	14875000	4223.03	128	13973600	4142.65	134	13330900	3422.14	197	13381400	3487.55	189	13819700	3494.65	190	12794700	2964.77	245	12928400
P18206-2;P18206;P18206-3	P18206-2;P18206	VCL	Vinculin	87	87	87	77.8	77.8	77.8	14551600	14054000	13496700	19339500	18725400	19241300	21181700	21994200	22086800					116720	0	323.31	506660000000	931	14551600	4114.33	133	14054000	3989.96	142	13496700	4001.26	144	19339500	4964.62	95	18725400	4880.31	97	19241300	4865.66	100	21181700	4908.21	92	21994200
P48735;P48735-2	P48735;P48735-2	IDH2	Isocitrate dehydrogenase [NADP], mitochondrial	24	22	22	52	50.4	50.4	14468600	14423700	13587900	13047300	12772400	13382300	10322600	10491900	10265900					50909	0	323.31	166600000000	269	14468600	4090.84	134	14423700	4094.9	134	13587900	4028.31	142	13047300	3349.34	202	12772400	3328.81	203	13382300	3384.04	202	10322600	2391.94	341	10491900
P40926;P40926-2	P40926;P40926-2	MDH2	Malate dehydrogenase, mitochondrial	18	18	18	55.6	55.6	55.6	14464200	14104700	14082300	16911400	16411000	16643600	15943300	15333700	15310100					35503	0	211.56	226810000000	237	14464200	4089.59	135	14104700	4004.34	141	14082300	4174.86	133	16911400	4341.29	125	16411000	4277.14	135	16643600	4208.75	141	15943300	3694.38	173	15333700
P51148;P51148-2	P51148;P51148-2	RAB5C	Ras-related protein Rab-5C	13	13	10	81.5	81.5	66.7	14419100	14944800	13826700	15934100	15355000	15875000	18168300	18175300	18023700					23482	0	323.31	27626000000	119	14419100	4076.86	136	14944800	4242.85	125	13826700	4099.1	135	15934100	4090.41	144	15355000	4001.92	151	15875000	4014.4	150	18168300	4209.94	129	18175300
P31949	P31949	S100A11	Protein S100-A11;Protein S100-A11, N-terminally processed	6	6	6	45.7	45.7	45.7	14359700	12793900	13191900	21598500	21510400	23202700	37852700	34754600	35812700					11740	0	81.693	102830000000	57	14359700	4060.07	137	12793900	3632.22	169	13191900	3910.9	153	21598500	5544.5	78	21510400	5606.16	78	23202700	5867.4	73	37852700	8771.19	29	34754600
Q13253	Q13253	NOG	Noggin	10	10	10	57.3	57.3	57.3	14252200	14336000	14134700	4616240	4525910	4878720	4698300	5031300	4971400					25774	0	151.4	27093000000	68	14252200	4029.65	138	14336000	4070.02	136	14134700	4190.4	132	4616240	1185.02	927	4525910	1179.57	941	4878720	1233.71	902	4698300	1088.69	1005	5031300
O14745;O14745-2	O14745;O14745-2	SLC9A3R1	Na(+)/H(+) exchange regulatory cofactor NHE-RF1	27	27	27	78.2	78.2	78.2	14208300	13582600	13726300	14827000	14761600	15221700	13978500	13322900	13328900					38868	0	323.31	113880000000	255	14208300	4017.26	139	13582600	3856.11	152	13726300	4069.33	138	14827000	3806.21	168	14761600	3847.26	165	15221700	3849.2	167	13978500	3239.09	221	13322900
P61224;P61224-3;P61224-2	P61224;P61224-3;P61224-2	RAP1B	Ras-related protein Rap-1b	16	16	2	78.3	78.3	14.7	14158200	14383900	13385800	14735300	14530700	15994000	14724500	14678700	14137400					20825	0	154.8	53593000000	96	14158200	4003.09	140	14383900	4083.62	135	13385800	3968.39	149	14735300	3782.68	173	14530700	3787.07	172	15994000	4044.48	149	14724500	3411.94	196	14678700
P24539	P24539	ATP5F1	ATP synthase F(0) complex subunit B1, mitochondrial	16	16	16	46.1	46.1	46.1	14149800	14304600	13741200	12906300	12612400	13152800	11984300	11905100	11920200					28908	0	213.73	61758000000	148	14149800	4000.7	141	14304600	4061.1	137	13741200	4073.75	137	12906300	3313.16	208	12612400	3287.12	207	13152800	3326.01	207	11984300	2776.99	275	11905100
P49419-2;P49419;P49419-4;P49419-3	P49419-2;P49419;P49419-4;P49419-3	ALDH7A1	Alpha-aminoadipic semialdehyde dehydrogenase	27	27	27	57.3	57.3	57.3	14093800	14122700	13504700	13376100	12874800	13647800	11374200	11514200	11321800					55366	0	323.31	105130000000	242	14093800	3984.87	142	14122700	4009.46	139	13504700	4003.65	143	13376100	3433.74	196	12874800	3355.51	199	13647800	3451.2	194	11374200	2635.62	301	11514200
Q9BRX8-2;Q9BRX8	Q9BRX8-2;Q9BRX8	FAM213A	Redox-regulatory protein FAM213A	15	15	15	61	61	61	14071600	14036100	13713800	12561700	12486400	12734500	10543500	10698300	10800600					24462	0	75.975	102150000000	90	14071600	3978.61	143	14036100	3984.87	144	13713800	4065.62	140	12561700	3224.68	214	12486400	3254.27	213	12734500	3220.23	221	10543500	2443.14	330	10698300
P63167	P63167	DYNLL1	Dynein light chain 1, cytoplasmic	6	6	4	64	64	39.3	14051700	13250000	12492700	19423200	20044900	20574000	27134400	25181100	25649300					10366	0	182.74	16869000000	83	14051700	3972.98	144	13250000	3761.71	159	12492700	3703.62	166	19423200	4986.08	93	20044900	5224.21	86	20574000	5202.65	88	27134400	6287.55	55	25181100
P02792	P02792	FTL	Ferritin light chain	12	12	12	62.3	62.3	62.3	14032600	14041500	13800800	10858500	10325800	11244500	8852830	9121080	9046440					20019	0	65.703	49927000000	56	14032600	3967.56	145	14041500	3986.4	143	13800800	4091.42	136	10858500	2787.46	282	10325800	2691.18	300	11244500	2843.45	281	8852830	2051.37	444	9121080
P02545;P02545-6;P02545-3;P02545-5;P02545-4	P02545;P02545-6;P02545-3;P02545-5;P02545-4	LMNA	Prelamin-A/C;Lamin-A/C	53	53	2	64	64	4.5	13913300	13778800	13250700	18381900	17913900	18484300	15621700	15488200	15135900					74139	0	323.31	400990000000	523	13913300	3933.86	146	13778800	3911.83	150	13250700	3928.33	152	18381900	4718.79	105	17913900	4668.84	112	18484300	4674.21	108	15621700	3619.85	179	15488200
P18124	P18124	RPL7	60S ribosomal protein L7	16	16	16	57.3	57.3	57.3	13883000	13559800	13294300	19098300	18447500	19081200	25130400	25863800	25982200					29225	0	118.52	116080000000	163	13883000	3925.27	147	13559800	3849.65	153	13294300	3941.27	150	19098300	4902.67	99	18447500	4807.9	100	19081200	4825.17	103	25130400	5823.21	68	25863800
P15586;P15586-2	P15586;P15586-2	GNS	N-acetylglucosamine-6-sulfatase	21	21	21	47.5	47.5	47.5	13812400	13290700	13000400	12712600	12028700	12820500	9852620	9986230	9478380					62081	0	323.31	178270000000	190	13812400	3905.31	148	13290700	3773.26	158	13000400	3854.12	157	12712600	3263.42	212	12028700	3134.98	225	12820500	3241.99	217	9852620	2283.04	367	9986230
P42765	P42765	ACAA2	3-ketoacyl-CoA thiolase, mitochondrial	22	22	22	67.8	67.8	67.8	13804400	13916500	13265400	13996800	13759700	14286100	12190900	11988400	11725400					41924	0	323.31	69728000000	177	13804400	3903.04	149	13916500	3950.92	145	13265400	3932.68	151	13996800	3593.08	180	13759700	3586.14	179	14286100	3612.61	184	12190900	2824.87	269	11988400
P14854	P14854	COX6B1	Cytochrome c oxidase subunit 6B1	9	9	9	75.6	75.6	75.6	13743300	13794400	13456700	11384200	11941000	12995400	12877600	12074100	12412800					10192	0	114.91	12305000000	52	13743300	3885.77	150	13794400	3916.26	149	13456700	3989.41	146	11384200	2922.4	270	11941000	3112.12	228	12995400	3286.22	211	12877600	2983.98	239	12074100
Q6X4U4;Q6X4U4-2	Q6X4U4;Q6X4U4-2	SOSTDC1	Sclerostin domain-containing protein 1	6	6	6	35.9	35.9	35.9	13722000	13152500	13417300	4372690	4261950	4454200	5392990	5677780	5805550					23306	0	74.295	32532000000	62	13722000	3879.77	151	13152500	3734.01	161	13417300	3977.72	148	4372690	1122.51	985	4261950	1110.78	1006	4454200	1126.36	990	5392990	1249.66	875	5677780
Q14103-4;Q14103-2	Q14103-4;Q14103-2	HNRNPD	Heterogeneous nuclear ribonucleoprotein D0	19	19	2	45.6	45.6	4.2	13686400	13468800	13095600	16442200	16398400	16815700	16474200	16188300	16077900					30672	0	222.02	119890000000	152	13686400	3869.69	152	13468800	3823.81	155	13095600	3882.34	154	16442200	4220.84	133	16398400	4273.84	136	16815700	4252.28	135	16474200	3817.39	157	16188300
Q9HCJ6	Q9HCJ6	VAT1L	Synaptic vesicle membrane protein VAT-1 homolog-like	23	23	23	47.5	47.5	47.5	13682000	13877400	13443200	11928400	11567600	11930900	7994420	8047380	7850000					45899	0	231.14	125560000000	164	13682000	3868.44	153	13877400	3939.82	146	13443200	3985.39	147	11928400	3062.13	235	11567600	3014.83	242	11930900	3017.02	247	7994420	1852.46	516	8047380
P07910-2;P07910;P07910-4;P07910-3;O60812;B2RXH8;P0DMR1;B7ZW38;Q86SE5;Q86SE5-3	P07910-2;P07910;P07910-4;P07910-3	HNRNPC	Heterogeneous nuclear ribonucleoproteins C1/C2	26	26	26	59.7	59.7	59.7	13607000	13637800	13087800	15284600	15245400	15485000	18338800	18440200	18322100					32337	0	312.26	107920000000	313	13607000	3847.25	154	13637800	3871.79	151	13087800	3880.04	155	15284600	3923.68	157	15245400	3973.34	155	15485000	3915.78	158	18338800	4249.45	125	18440200
P07203;P07203-2	P07203	GPX1	Glutathione peroxidase 1	12	12	12	71.4	71.4	71.4	13575500	13309400	12918100	14040600	13682800	14358300	12394000	12399100	12054700					22088	0	230.6	34941000000	108	13575500	3838.33	155	13309400	3778.57	157	12918100	3829.74	159	14040600	3604.33	179	13682800	3566.08	182	14358300	3630.86	180	12394000	2871.93	255	12399100
P08865	P08865	RPSA	40S ribosomal protein SA	14	14	14	53.2	53.2	53.2	13520700	13323700	12863400	18226700	17942100	19110300	22507000	23255200	23096100					32854	0	323.31	126640000000	160	13520700	3822.84	156	13323700	3782.61	156	12863400	3813.53	160	18226700	4678.95	109	17942100	4676.17	111	19110300	4832.52	102	22507000	5215.31	77	23255200
P02511	P02511	CRYAB	Alpha-crystallin B chain	14	14	14	64.6	64.6	64.6	13420400	12584300	11930400	19524200	18307400	19397400	16280200	16184700	15813200					20159	0	323.31	238760000000	240	13420400	3794.47	157	12584300	3572.71	172	11930400	3536.9	180	19524200	5012.02	92	18307400	4771.4	101	19397400	4905.11	98	16280200	3772.43	164	16184700
Q9Y696	Q9Y696	CLIC4	Chloride intracellular channel protein 4	16	16	16	64.8	64.8	64.8	13397800	13035300	12623100	19161900	19340400	20272100	21134800	20844600	20690600					28772	0	323.31	35350000000	132	13397800	3788.09	158	13035300	3700.76	163	12623100	3742.28	164	19161900	4919.02	98	19340400	5040.62	91	20272100	5126.32	91	21134800	4897.34	95	20844600
P27348	P27348	YWHAQ	14-3-3 protein theta	21	16	15	71.8	60.8	58	13357800	12902400	12785300	15544500	15623400	16072500	22451600	22050900	22231700					27764	0	323.31	88677000000	169	13357800	3776.77	159	12902400	3663.02	165	12785300	3790.35	162	15544500	3990.39	151	15623400	4071.86	145	16072500	4064.34	148	22451600	5202.46	79	22050900
Q05682-5;Q05682-4	Q05682-5;Q05682-4	CALD1	Caldesmon	46	46	2	66.2	66.2	2.4	13326900	12546100	12570900	18419900	18091400	18237800	20716700	19976500	19856100					61212	0	323.31	181310000000	395	13326900	3768.06	160	12546100	3561.87	174	12570900	3726.81	165	18419900	4728.54	104	18091400	4715.09	105	18237800	4611.88	115	20716700	4800.46	99	19976500
P61586	P61586	RHOA	Transforming protein RhoA	11	11	4	67.4	67.4	24.9	13272800	12756600	12111700	13913900	13465400	14165400	16577000	16319200	16298700					21768	0	205.41	61703000000	108	13272800	3752.74	161	12756600	3621.63	171	12111700	3590.67	178	13913900	3571.82	183	13465400	3509.43	186	14165400	3582.08	186	16577000	3841.21	156	16319200
P13489	P13489	RNH1	Ribonuclease inhibitor	29	29	29	75.1	75.1	75.1	13247400	12330200	12108500	15781000	14917700	16115700	15247800	15614000	15057100					49973	0	323.31	111500000000	214	13247400	3745.55	162	12330200	3500.56	179	12108500	3589.71	179	15781000	4051.11	146	14917700	3887.94	160	16115700	4075.27	147	15247800	3533.21	185	15614000
P15311	P15311	EZR	Ezrin	51	37	37	70.5	54.1	54.1	13169400	13044100	12722300	16908800	16789800	17797700	16932700	17190600	16970000					69412	0	323.31	414430000000	408	13169400	3723.53	163	13044100	3703.23	162	12722300	3771.7	163	16908800	4340.61	126	16789800	4375.85	126	17797700	4500.59	117	16932700	3923.63	148	17190600
Q92820	Q92820	GGH	Gamma-glutamyl hydrolase	14	14	14	45.6	45.6	45.6	13143400	12335000	12466300	11533900	11640700	12037300	9385890	9732400	9420650					35964	0	98.984	62841000000	124	13143400	3716.16	164	12335000	3501.92	178	12466300	3695.78	168	11533900	2960.83	262	11640700	3033.88	239	12037300	3043.93	240	9385890	2174.89	396	9732400
P13797;P13797-3;P13797-2	P13797;P13797-3;P13797-2	PLS3	Plastin-3	45	45	36	61.6	61.6	50.8	13143300	12291700	12816800	15396400	15308400	15539300	16588600	16564500	16525700					70810	0	323.31	236730000000	361	13143300	3716.14	165	12291700	3489.63	181	12816800	3799.71	161	15396400	3952.38	155	15308400	3989.78	153	15539300	3929.5	157	16588600	3843.89	155	16564500
P12271	P12271	RLBP1	Retinaldehyde-binding protein 1	15	15	15	61.8	61.8	61.8	13085900	14172600	12370900	11843800	11507100	11820200	8955780	8896280	8609420					36474	0	323.31	75813000000	190	13085900	3699.91	166	14172600	4023.61	138	12370900	3667.5	172	11843800	3040.39	240	11507100	2999.06	245	11820200	2989.04	254	8955780	2075.23	434	8896280
P41222	P41222	PTGDS	Prostaglandin-H2 D-isomerase	9	9	9	50	50	50	13044600	17162300	14426100	7094990	6988660	7064330	5048250	5197670	5068570					21029	0	58.977	97601000000	68	13044600	3688.23	167	17162300	4872.42	95	14426100	4276.79	125	7094990	1821.34	535	6988660	1821.43	545	7064330	1786.39	562	5048250	1169.78	937	5197670
O75083;O75083-3	O75083;O75083-3	WDR1	WD repeat-containing protein 1	30	30	30	56.6	56.6	56.6	12995200	12553400	12214800	15500500	14911400	15395400	16405600	16032600	15869500					66193	0	323.31	221850000000	397	12995200	3674.27	168	12553400	3563.94	173	12214800	3621.22	176	15500500	3979.1	152	14911400	3886.3	161	15395400	3893.11	162	16405600	3801.5	159	16032600
P09651-2;P09651;P09651-3;Q32P51	P09651-2;P09651;P09651-3;Q32P51	HNRNPA1;HNRNPA1L2	Heterogeneous nuclear ribonucleoprotein A1;Heterogeneous nuclear ribonucleoprotein A1, N-terminally processed;Heterogeneous nuclear ribonucleoprotein A1-like 2	25	25	24	66.2	66.2	66.2	12942600	13167700	12472800	18078500	17789700	18634300	20015600	20211800	19669700					34196	0	323.31	158280000000	246	12942600	3659.39	169	13167700	3738.34	160	12472800	3697.71	167	18078500	4640.88	110	17789700	4636.45	113	18634300	4712.14	106	20015600	4638.01	104	20211800
P55327-2;P55327-4;P55327;P55327-7;P55327-5;P55327-6;P55327-3;P55327-8	P55327-2;P55327-4;P55327;P55327-7;P55327-5;P55327-6;P55327-3	TPD52	Tumor protein D52	13	13	13	65.2	65.2	65.2	12882100	11942900	12398600	13019800	12427400	13540400	11907500	11756800	11376900					19863	0	147.37	29369000000	93	12882100	3642.27	170	11942900	3390.62	186	12398600	3675.71	169	13019800	3342.28	203	12427400	3238.9	214	13540400	3424.03	199	11907500	2759.19	278	11756800
Q5T4F7	Q5T4F7	SFRP5	Secreted frizzled-related protein 5	10	10	10	47.3	47.3	47.3	12849400	13799700	13025900	4466650	4247240	4197350	4861240	4975050	4993070					35563	0	89.183	21488000000	92	12849400	3633.04	171	13799700	3917.76	148	13025900	3861.7	156	4466650	1146.62	961	4247240	1106.94	1010	4197350	1061.4	1046	4861240	1126.44	975	4975050
P52272-2;P52272	P52272-2;P52272	HNRNPM	Heterogeneous nuclear ribonucleoprotein M	50	50	50	69.9	69.9	69.9	12843500	12926900	12190700	14925700	14847200	15212200	17963200	17972600	18016300					73620	0	323.31	192290000000	471	12843500	3631.37	172	12926900	3669.97	164	12190700	3614.08	177	14925700	3831.55	166	14847200	3869.57	164	15212200	3846.8	168	17963200	4162.42	132	17972600
P84090	P84090	ERH	Enhancer of rudimentary homolog	6	6	6	49	49	49	12838300	13481600	13463600	11741700	11861500	12696500	15772900	16239600	16416000					12259	0	61.006	29128000000	74	12838300	3629.89	173	13481600	3827.45	154	13463600	3991.45	145	11741700	3014.19	245	11861500	3091.43	232	12696500	3210.63	222	15772900	3654.89	176	16239600
P46777	P46777	RPL5	60S ribosomal protein L5	19	19	19	60.9	60.9	60.9	12823500	12489900	12383500	17612200	18015900	18451600	22807900	22498800	22924100					34362	0	244.37	121830000000	260	12823500	3625.73	174	12489900	3545.9	176	12383500	3671.25	171	17612200	4521.2	114	18015900	4695.4	107	18451600	4665.95	110	22807900	5285.03	75	22498800
P23396;P23396-2	P23396;P23396-2	RPS3	40S ribosomal protein S3	19	19	19	80.2	80.2	80.2	12728100	12826100	12297500	16375100	16802600	16549900	19878600	19323100	19816300					26688	0	121.88	178950000000	232	12728100	3598.75	175	12826100	3641.34	167	12297500	3645.75	173	16375100	4203.61	136	16802600	4379.19	125	16549900	4185.05	143	19878600	4606.25	108	19323100
P13639	P13639	EEF2	Elongation factor 2	61	61	61	67.6	67.6	67.6	12704800	11712000	11733900	24584300	23529500	24942600	27060800	27811200	27650600					95337	0	323.31	666750000000	634	12704800	3592.14	176	11712000	3325.05	192	11733900	3478.65	183	24584300	6310.98	59	23529500	6132.4	62	24942600	6307.38	62	27060800	6270.51	56	27811200
P13674-2;P13674-3	P13674-2;P13674-3	P4HA1	Prolyl 4-hydroxylase subunit alpha-1	38	38	3	62.2	62.2	3.2	12600700	12762100	12386500	12302200	11661300	12257000	9266970	9148860	9033830					60966	0	323.31	109140000000	238	12600700	3562.72	177	12762100	3623.18	170	12386500	3672.12	170	12302200	3158.07	222	11661300	3039.24	237	12257000	3099.48	230	9266970	2147.33	410	9148860
P36969-2;P36969	P36969-2;P36969	GPX4	Phospholipid hydroperoxide glutathione peroxidase, mitochondrial	13	13	13	65.9	65.9	65.9	12574200	12795000	12990700	10659100	10570500	10929300	8365360	8561200	8506870					19525	0	146.48	43382000000	102	12574200	3555.22	178	12795000	3632.53	168	12990700	3851.27	158	10659100	2736.27	289	10570500	2754.94	288	10929300	2763.76	290	8365360	1938.41	481	8561200
P62829	P62829	RPL23	60S ribosomal protein L23	13	13	13	80	80	80	12559900	12407300	12236700	17991200	17340200	18368000	23243800	22906400	22349500					14865	0	218.65	60125000000	110	12559900	3551.19	179	12407300	3522.47	177	12236700	3627.72	175	17991200	4618.48	111	17340200	4519.32	116	18368000	4644.82	112	23243800	5386.04	74	22906400
Q9NRV9	Q9NRV9	HEBP1	Heme-binding protein 1	11	11	11	80.4	80.4	80.4	12504700	12321100	11767400	13668000	13057500	13813500	12312900	12525700	12171000					21097	0	234.95	27382000000	61	12504700	3535.57	180	12321100	3497.97	180	11767400	3488.58	182	13668000	3508.7	188	13057500	3403.12	196	13813500	3493.1	191	12312900	2853.14	262	12525700
P50990;P50990-2;P50990-3	P50990;P50990-2;P50990-3	CCT8	T-complex protein 1 subunit theta	41	41	41	74.1	74.1	74.1	12441800	11981700	11566000	16635700	16448200	16805200	20819600	20514000	20779200					59620	0	323.31	186010000000	428	12441800	3517.8	181	11981700	3401.61	184	11566000	3428.87	188	16635700	4270.53	129	16448200	4286.82	132	16805200	4249.61	137	20819600	4824.3	98	20514000
P42677	P42677	RPS27	40S ribosomal protein S27	5	5	3	40.5	40.5	15.5	12407500	11948800	11780200	18649500	18217300	17941600	21717700	20957400	21181700					9461	0	23.984	25086000000	50	12407500	3508.08	182	11948800	3392.28	185	11780200	3492.39	181	18649500	4787.48	102	18217300	4747.9	102	17941600	4536.99	116	21717700	5032.4	89	20957400
P10599-2;P10599	P10599-2;P10599	TXN	Thioredoxin	8	8	8	75.3	75.3	75.3	12384600	12892300	11367800	14767900	15188800	16766100	18814000	19424100	19271500					9451.9	0	33.907	41810000000	55	12384600	3501.61	183	12892300	3660.14	166	11367800	3370.14	192	14767900	3791.04	171	15188800	3958.6	157	16766100	4239.72	138	18814000	4359.56	117	19424100
P05204	P05204	HMGN2	Non-histone chromosomal protein HMG-17	12	10	9	70	55.6	47.8	12345200	15506000	14413600	13808400	15587700	17019800	11322200	14100800	14066800					9392.6	0	72.626	11431000000	65	12345200	3490.49	184	15506000	4402.19	118	14413600	4273.08	127	13808400	3544.73	185	15587700	4062.55	146	17019800	4303.87	133	11322200	2623.58	304	14100800
P52565;P52565-2	P52565;P52565-2	ARHGDIA	Rho GDP-dissociation inhibitor 1	10	10	10	58.3	58.3	58.3	12197300	11709100	11499500	14661700	14406200	14923200	16791200	17085400	17067700					23207	0	252.3	97149000000	105	12197300	3448.65	185	11709100	3324.24	193	11499500	3409.17	189	14661700	3763.77	174	14406200	3754.63	174	14923200	3773.7	174	16791200	3890.85	150	17085400
P21964-2;P21964	P21964-2;P21964	COMT	Catechol O-methyltransferase	20	20	20	93.2	93.2	93.2	12194600	12269800	11610600	11181900	10955400	11864100	10714500	10990200	11061300					24449	0	214.2	52408000000	112	12194600	3447.9	186	12269800	3483.41	182	11610600	3442.12	186	11181900	2870.49	274	10955400	2855.26	276	11864100	3000.14	250	10714500	2482.75	320	10990200
Q15181	Q15181	PPA1	Inorganic pyrophosphatase	23	23	23	80.3	80.3	80.3	12106600	11458100	11237000	16300800	15833100	16678700	18178700	17761100	17770000					32660	0	323.31	88502000000	199	12106600	3423.01	187	11458100	3252.98	196	11237000	3331.35	197	16300800	4184.55	137	15833100	4126.52	142	16678700	4217.63	140	18178700	4212.36	128	17761100
Q96KP4;Q96KP4-2	Q96KP4;Q96KP4-2	CNDP2	Cytosolic non-specific dipeptidase	21	21	21	56.4	56.4	56.4	12040800	12071500	11710200	12682600	12209000	12832900	11432400	11689500	11526600					52878	0	323.31	61934000000	161	12040800	3404.41	188	12071500	3427.12	183	11710200	3471.63	184	12682600	3255.72	213	12209000	3181.99	218	12832900	3245.11	216	11432400	2649.1	300	11689500
P22314	P22314	UBA1	Ubiquitin-like modifier-activating enzyme 1	49	49	2	59.4	59.4	3.1	12005800	11933300	11318400	13492800	13128700	13635100	12972200	12838100	12513800					117850	0	323.31	337270000000	522	12005800	3394.52	189	11933300	3387.89	187	11318400	3355.46	193	13492800	3463.71	192	13128700	3421.67	194	13635100	3447.97	196	12972200	3005.92	234	12838100
P23381;P23381-2	P23381;P23381-2	WARS	Tryptophan--tRNA ligase, cytoplasmic;T1-TrpRS;T2-TrpRS	26	26	26	63.3	63.3	63.3	11967800	11258900	11444700	13566400	12812500	13145200	16002400	15195700	15335300					53165	0	323.31	69508000000	160	11967800	3383.77	190	11258900	3196.42	202	11444700	3392.92	191	13566400	3482.6	190	12812500	3339.27	201	13145200	3324.1	208	16002400	3708.07	169	15195700
Q01813;Q01813-2	Q01813;Q01813-2	PFKP	ATP-dependent 6-phosphofructokinase, platelet type	36	36	31	48.5	48.5	41.6	11930900	11236700	10631800	13674900	12674900	13591000	14029800	14098800	14093800					85595	0	323.31	144900000000	327	11930900	3373.33	191	11236700	3190.13	204	10631800	3151.92	215	13674900	3510.45	186	12674900	3303.42	205	13591000	3436.82	198	14029800	3250.97	216	14098800
P80297	P80297	MT1X	Metallothionein-1X	4	4	1	67.2	67.2	32.8	11899400	10850200	12240200	9042230	10850100	11369600	7546860	6922380	6549690					6068.3	0	11.531	9786100000	21	11899400	3364.43	192	10850200	3080.38	221	12240200	3628.77	174	9042230	2321.21	360	10850100	2827.81	280	11369600	2875.09	274	7546860	1748.75	560	6922380
P62873;P62873-2	P62873;P62873-2	GNB1	Guanine nucleotide-binding protein G(I)/G(S)/G(T) subunit beta-1	15	15	8	66.2	66.2	39.1	11838700	11755800	10797200	12957300	12142600	12845200	14286800	14272300	14064400					37377	0	323.31	48536000000	119	11838700	3347.27	193	11755800	3337.49	191	10797200	3200.96	207	12957300	3326.24	205	12142600	3164.69	221	12845200	3248.24	214	14286800	3310.52	208	14272300
P06396-2;P06396-4;P06396;REV__Q6TDU7-4;REV__Q6TDU7-2;REV__Q6TDU7-3;REV__Q6TDU7	P06396-2;P06396-4;P06396	GSN	Gelsolin	34	34	2	50.9	50.9	1.4	11770200	11243400	10844000	12331000	11676500	12156500	9062760	8994610	8746690					80640	0	323.31	156290000000	312	11770200	3327.9	194	11243400	3192.02	203	10844000	3214.83	205	12331000	3165.47	221	11676500	3043.2	236	12156500	3074.08	234	9062760	2100.01	425	8994610
P62888	P62888	RPL30	60S ribosomal protein L30	8	8	8	67	67	67	11754300	11178100	11138900	16991100	16989700	17123900	21376500	21065000	21394800					12784	0	54.827	56522000000	100	11754300	3323.41	195	11178100	3173.48	207	11138900	3302.25	198	16991100	4361.75	122	16989700	4427.96	118	17123900	4330.22	129	21376500	4953.34	90	21065000
Q9HC38-2;Q9HC38;Q9HC38-3	Q9HC38-2;Q9HC38;Q9HC38-3	GLOD4	Glyoxalase domain-containing protein 4	20	20	20	68.8	68.8	68.8	11740700	10932800	10876200	12372200	12210900	12541100	10648700	10681600	10596200					33232	0	128.01	61334000000	142	11740700	3319.57	196	10932800	3103.84	218	10876200	3224.39	204	12372200	3176.04	220	12210900	3182.47	217	12541100	3171.32	226	10648700	2467.52	325	10681600
P21333-2;P21333	P21333-2;P21333	FLNA	Filamin-A	156	146	141	69.8	67.8	66.5	11730000	10904300	10608700	15720400	15335000	15332200	19085600	18192900	18144300					280010	0	323.31	1344200000000	1803	11730000	3316.54	197	10904300	3095.75	219	10608700	3145.07	219	15720400	4035.55	147	15335000	3996.69	152	15332200	3877.13	164	19085600	4422.49	114	18192900
Q13162	Q13162	PRDX4	Peroxiredoxin-4	13	9	9	56.1	49.1	49.1	11654900	12494300	11570700	8992250	8837490	9489150	7923210	8115690	7873470					30540	0	98.467	41814000000	90	11654900	3295.3	198	12494300	3547.14	175	11570700	3430.26	187	8992250	2308.38	365	8837490	2303.28	374	9489150	2399.57	358	7923210	1835.96	518	8115690
Q9H0U4;Q92928	Q9H0U4	RAB1B	Ras-related protein Rab-1B	16	8	8	77.1	38.8	38.8	11640900	11453800	11107100	12181100	11842100	12607100	14521300	14251500	14372000					22171	0	167.14	36637000000	84	11640900	3291.34	199	11453800	3251.76	197	11107100	3292.85	199	12181100	3126.98	226	11842100	3086.36	233	12607100	3188.03	224	14521300	3364.86	200	14251500
P62701;Q8TD47;P22090	P62701	RPS4X	40S ribosomal protein S4, X isoform	19	19	19	62	62	62	11632200	11545600	11291300	15618600	15216200	15543700	19477300	19270700	19455800					29597	0	138.27	163620000000	220	11632200	3288.89	200	11545600	3277.83	195	11291300	3347.45	194	15618600	4009.42	149	15216200	3965.73	156	15543700	3930.62	156	19477300	4513.26	110	19270700
Q00325-2;Q00325	Q00325-2;Q00325	SLC25A3	Phosphate carrier protein, mitochondrial	17	17	17	54	54	54	11485200	11779800	11656100	12213400	12194200	12787400	12385800	12437600	12068100					39958	0	252.08	120920000000	181	11485200	3247.33	201	11779800	3344.3	190	11656100	3455.61	185	12213400	3135.29	225	12194200	3178.12	219	12787400	3233.61	219	12385800	2870.02	257	12437600
Q13217	Q13217	DNAJC3	DnaJ homolog subfamily C member 3	33	33	33	56.5	56.5	56.5	11477100	11852300	11497300	8239480	8095190	8325520	6755800	6708100	6621060					57579	0	323.31	59426000000	183	11477100	3245.04	202	11852300	3364.87	189	11497300	3408.52	190	8239480	2115.14	429	8095190	2109.82	434	8325520	2105.32	442	6755800	1565.45	658	6708100
Q01518	Q01518	CAP1	Adenylyl cyclase-associated protein 1	34	34	1	62.1	62.1	4.8	11472900	11266500	10764000	15330100	15050900	15458600	18396900	18194000	18158700					51901	0	323.31	159140000000	268	11472900	3243.84	203	11266500	3198.57	201	10764000	3191.12	210	15330100	3935.37	156	15050900	3922.66	158	15458600	3909.09	160	18396900	4262.9	124	18194000
P63241;P63241-2;Q6IS14	P63241;P63241-2;Q6IS14	EIF5A;EIF5AL1	Eukaryotic translation initiation factor 5A-1;Eukaryotic translation initiation factor 5A-1-like	15	15	8	88.3	88.3	58.4	11470200	10741500	10661600	16800300	16510200	17435400	25930200	25092600	25334700					16832	0	309.5	89121000000	122	11470200	3243.09	204	10741500	3049.53	231	10661600	3160.77	213	16800300	4312.77	127	16510200	4302.98	130	17435400	4408.97	125	25930200	6008.53	64	25092600
P84103-2;P84103	P84103-2;P84103	SRSF3	Serine/arginine-rich splicing factor 3	9	9	8	51.6	51.6	51.6	11466700	11360200	11280500	13989400	13640900	13943300	16105500	15658200	15707800					14203	0	81.082	51221000000	96	11466700	3242.1	205	11360200	3225.19	199	11280500	3344.24	196	13989400	3591.2	181	13640900	3555.18	184	13943300	3525.92	189	16105500	3731.96	167	15658200
P35080-2	P35080-2	PFN2	Profilin-2	9	9	4	65	65	14.3	11454800	11025100	10300300	11040300	10923900	11527700	12834500	12650000	12370100					15088	0	94.501	23568000000	97	11454800	3238.72	206	11025100	3130.04	209	10300300	3053.65	232	11040300	2834.13	278	10923900	2847.06	278	11527700	2915.06	268	12834500	2974.01	241	12650000
P27695	P27695	APEX1	DNA-(apurinic or apyrimidinic site) lyase;DNA-(apurinic or apyrimidinic site) lyase, mitochondrial	23	23	23	65.1	65.1	65.1	11319500	10778500	10650700	12843800	12565800	13255000	11688400	11692500	11419200					35554	0	307.05	88020000000	137	11319500	3200.49	207	10778500	3060.04	226	10650700	3157.53	214	12843800	3297.11	211	12565800	3274.97	210	13255000	3351.85	204	11688400	2708.43	289	11692500
Q01469;A8MUU1	Q01469	FABP5	Fatty acid-binding protein, epidermal	14	14	14	70.4	70.4	70.4	11305700	10978800	10437400	17242600	16868100	17656700	21163400	20749900	20934900					15164	0	213.09	33965000000	117	11305700	3196.56	208	10978800	3116.9	213	10437400	3094.3	226	17242600	4426.32	118	16868100	4396.27	124	17656700	4464.94	119	21163400	4903.97	94	20749900
P46779;P46779-2;P46779-3;P46779-4;P46779-5	P46779;P46779-2;P46779-3;P46779-4;P46779-5	RPL28	60S ribosomal protein L28	11	11	11	58.4	58.4	58.4	11284800	10620100	10911800	12953300	13707000	13448800	22046200	21862900	22958900					15747	0	74.192	63170000000	99	11284800	3190.66	209	10620100	3015.06	233	10911800	3234.93	203	12953300	3325.21	206	13707000	3572.4	181	13448800	3400.86	200	22046200	5108.52	85	21862900
P47813;O14602	P47813;O14602	EIF1AX;EIF1AY	Eukaryotic translation initiation factor 1A, X-chromosomal;Eukaryotic translation initiation factor 1A, Y-chromosomal	10	10	10	50	50	50	11276400	11011800	10625900	16220800	16429600	17029300	19593500	19297600	19413300					16460	0	33.447	40296000000	100	11276400	3188.3	210	11011800	3126.28	210	10625900	3150.19	216	16220800	4164.01	139	16429600	4281.98	134	17029300	4306.28	132	19593500	4540.18	109	19297600
Q00610-2;Q00610	Q00610-2;Q00610	CLTC	Clathrin heavy chain 1	80	80	61	55.2	55.2	44.1	11269300	11228500	10713200	13273100	12761000	13156100	14003800	13890600	13657300					187890	0	323.31	411600000000	793	11269300	3186.28	211	11228500	3187.79	205	10713200	3176.06	211	13273100	3407.31	198	12761000	3325.85	204	13156100	3326.84	206	14003800	3244.95	217	13890600
P49458;P49458-2	P49458	SRP9	Signal recognition particle 9 kDa protein	8	8	8	72.1	72.1	72.1	11269100	10763300	10558700	12147200	11964000	12004100	16870000	16119400	16234200					10112	0	24.013	18877000000	51	11269100	3186.21	212	10763300	3055.72	228	10558700	3130.27	224	12147200	3118.29	228	11964000	3118.13	226	12004100	3035.55	243	16870000	3909.11	149	16119400
P50395;P50395-2	P50395;P50395-2	GDI2	Rab GDP dissociation inhibitor beta	33	33	24	67	67	45.4	11249300	11006800	10798600	13847500	13319100	13646000	15035600	14626600	14477100					50663	0	323.31	136160000000	222	11249300	3180.63	213	11006800	3124.86	211	10798600	3201.39	206	13847500	3554.77	184	13319100	3471.31	191	13646000	3450.75	195	15035600	3484.03	189	14626600
Q9Y617;Q9Y617-2	Q9Y617;Q9Y617-2	PSAT1	Phosphoserine aminotransferase	20	20	20	54.3	54.3	54.3	11248600	11705800	11019500	10393900	10084000	10489900	10309400	10052400	9898640					40422	0	323.31	43212000000	157	11248600	3180.43	214	11705800	3323.29	194	11019500	3266.86	201	10393900	2668.2	309	10084000	2628.16	311	10489900	2652.63	310	10309400	2388.9	342	10052400
P55145	P55145	MANF	Mesencephalic astrocyte-derived neurotrophic factor	14	14	14	51.6	51.6	51.6	11206600	11401800	11283300	11497400	11008600	12053800	11628700	11680000	11587300					20700	0	103.68	30617000000	80	11206600	3168.55	215	11401800	3236.98	198	11283300	3345.07	195	11497400	2951.47	265	11008600	2869.12	272	12053800	3048.12	239	11628700	2694.59	293	11680000
P48643;P48643-2	P48643;P48643-2	CCT5	T-complex protein 1 subunit epsilon	38	38	38	71.3	71.3	71.3	11170100	10951200	10554700	15607700	15419100	15832400	19242600	19095800	18922400					59670	0	323.31	152960000000	342	11170100	3158.24	216	10951200	3109.07	217	10554700	3129.06	225	15607700	4006.62	150	15419100	4018.61	148	15832400	4003.62	152	19242600	4458.89	112	19095800
P62424	P62424	RPL7A	60S ribosomal protein L7a	18	18	18	51.1	51.1	51.1	11157200	10961800	10386200	15455000	15514900	15389300	20620900	19354700	20152900					29995	0	276.71	91145000000	180	11157200	3154.6	217	10961800	3112.06	215	10386200	3079.1	228	15455000	3967.41	154	15514900	4043.58	147	15389300	3891.58	163	20620900	4778.25	101	19354700
P38606;P38606-2	P38606;P38606-2	ATP6V1A	V-type proton ATPase catalytic subunit A	34	34	34	65.8	65.8	65.8	11130600	10953900	10577000	11623100	11346900	11581100	11342500	11385200	11123300					68303	0	323.31	88891000000	215	11130600	3147.06	218	10953900	3109.83	216	10577000	3135.68	222	11623100	2983.74	255	11346900	2957.31	256	11581100	2928.57	266	11342500	2628.28	303	11385200
P04083	P04083	ANXA1	Annexin A1	26	26	26	70.8	70.8	70.8	11105500	9999500	9242530	22834800	22440200	21910100	40159800	38496000	39215300					38714	0	323.31	312140000000	301	11105500	3139.96	219	9999500	2838.87	275	9242530	2740.06	298	22834800	5861.86	70	22440200	5848.51	71	21910100	5540.53	80	40159800	9305.79	26	38496000
Q9Y277;Q9Y277-2	Q9Y277;Q9Y277-2	VDAC3	Voltage-dependent anion-selective channel protein 3	13	13	13	56.9	56.9	56.9	11091000	11317900	10620100	10052600	9921330	10175600	9786340	9945980	9695310					30658	0	286.77	51453000000	119	11091000	3135.87	220	11317900	3213.18	200	10620100	3148.47	217	10052600	2580.58	325	9921330	2585.76	319	10175600	2573.15	324	9786340	2267.68	373	9945980
P30044;P30044-2;P30044-3;P30044-4	P30044;P30044-2;P30044-3;P30044-4	PRDX5	Peroxiredoxin-5, mitochondrial	10	10	10	55.6	55.6	55.6	10971000	10434400	10785500	11853400	11488500	11962500	10411500	10077200	10012700					22086	0	122.63	76047000000	101	10971000	3101.93	221	10434400	2962.36	241	10785500	3197.48	208	11853400	3042.86	238	11488500	2994.21	247	11962500	3025.01	245	10411500	2412.54	335	10077200
P61978-2;P61978	P61978-2;P61978	HNRNPK	Heterogeneous nuclear ribonucleoprotein K	25	25	1	65.5	65.5	7.8	10967100	11194200	10559500	12865700	12555600	12870000	14309200	14228700	14049400					51028	0	323.31	210950000000	320	10967100	3100.83	222	11194200	3178.04	206	10559500	3130.49	223	12865700	3302.72	210	12555600	3272.31	211	12870000	3254.5	213	14309200	3315.72	205	14228700
Q96A26	Q96A26	FAM162A	Protein FAM162A	7	7	7	35.1	35.1	35.1	10941300	10164800	10934300	11579000	10973700	11237600	9676920	9436570	9367250					17342	0	148.49	24904000000	48	10941300	3093.55	223	10164800	2885.81	265	10934300	3241.61	202	11579000	2972.42	259	10973700	2860.03	274	11237600	2841.71	282	9676920	2242.33	376	9436570
P20340-2;P20340-4;P20340-3	P20340-2;P20340-4	RAB6A	Ras-related protein Rab-6A	16	16	0	76	76	0	10817000	10803600	10334900	10959500	10872700	11333900	10363400	10119900	9930560					23548	0	190.16	64833000000	116	10817000	3058.41	224	10803600	3067.15	223	10334900	3063.91	229	10959500	2813.39	279	10872700	2833.7	279	11333900	2866.06	278	10363400	2401.41	338	10119900
Q92734-4;Q92734-3;Q92734-2;Q92734	Q92734-4;Q92734-3;Q92734-2;Q92734	TFG	Protein TFG	15	15	15	60	60	60	10750500	10742600	10263900	11625000	11677100	12248600	11776900	11493300	11304100					30921	0	323.31	27908000000	123	10750500	3039.6	225	10742600	3049.84	230	10263900	3042.85	235	11625000	2984.24	254	11677100	3043.35	235	12248600	3097.37	231	11776900	2728.94	283	11493300
P21281;P15313	P21281	ATP6V1B2	V-type proton ATPase subunit B, brain isoform	29	29	29	76.5	76.5	76.5	10741900	10976900	10224900	10545600	10355600	10575700	10253000	10277200	10188000					56500	0	323.31	79881000000	222	10741900	3037.16	226	10976900	3116.37	214	10224900	3031.3	241	10545600	2707.13	300	10355600	2698.94	299	10575700	2674.32	309	10253000	2375.83	345	10277200
P14927;P14927-2	P14927;P14927-2	UQCRB	Cytochrome b-c1 complex subunit 7	13	13	13	73	73	73	10733500	10709600	10611600	9330810	9412680	9567920	9360930	9182300	9243910					13530	0	111.67	27176000000	59	10733500	3034.8	227	10709600	3040.47	232	10611600	3145.95	218	9330810	2395.29	349	9412680	2453.19	342	9567920	2419.49	354	9360930	2169.11	400	9182300
P52209-2;P52209	P52209-2;P52209	PGD	6-phosphogluconate dehydrogenase, decarboxylating	27	27	27	63.4	63.4	63.4	10717000	10798600	10315400	12027600	11543700	12024600	12945700	13048900	12942300					51872	0	323.31	158760000000	218	10717000	3030.12	228	10798600	3065.75	224	10315400	3058.14	231	12027600	3087.57	232	11543700	3008.58	243	12024600	3040.72	242	12945700	2999.77	236	13048900
O75347;O75347-2	O75347;O75347-2	TBCA	Tubulin-specific chaperone A	10	10	10	61.1	61.1	61.1	10707600	10137800	11035500	11697200	12591000	14380700	15031900	12301900	11975700					12855	0	126.14	22563000000	69	10707600	3027.46	229	10137800	2878.13	270	11035500	3271.61	200	11697200	3002.78	249	12591000	3281.53	208	14380700	3636.51	179	15031900	3483.18	191	12301900
P47756-2	P47756-2	CAPZB	F-actin-capping protein subunit beta	21	21	4	65.8	65.8	8.1	10705900	10444400	10405800	12219800	11962000	12197700	14037900	14277200	14054700					30628	0	271.24	69798000000	156	10705900	3026.98	230	10444400	2965.17	240	10405800	3084.92	227	12219800	3136.92	224	11962000	3117.61	227	12197700	3084.5	232	14037900	3252.84	214	14277200
P61019;P61019-2	P61019;P61019-2	RAB2A	Ras-related protein Rab-2A	15	15	8	75.9	75.9	40.1	10702800	11082600	10258900	10927800	10940800	11290500	11553600	11487200	11502300					23545	0	252.54	44483000000	109	10702800	3026.1	231	11082600	3146.37	208	10258900	3041.38	236	10927800	2805.26	281	10940800	2851.45	277	11290500	2855.09	280	11553600	2677.19	296	11487200
P51858;P51858-2;P51858-3	P51858;P51858-2;P51858-3	HDGF	Hepatoma-derived growth factor	25	23	23	73.8	69.6	69.6	10660300	10360000	10708900	13135800	13400100	14125900	14421800	13694200	13278400					26788	0	238.28	47300000000	134	10660300	3014.08	232	10360000	2941.23	246	10708900	3174.79	212	13135800	3372.05	199	13400100	3492.4	188	14125900	3572.1	187	14421800	3341.81	202	13694200
P61106	P61106	RAB14	Ras-related protein Rab-14	14	14	14	72.6	72.6	72.6	10654400	11001500	10586200	10161300	9968870	10587000	9311820	9451880	9480530					23897	0	323.31	39223000000	91	10654400	3012.42	233	11001500	3123.35	212	10586200	3138.4	221	10161300	2608.48	319	9968870	2598.15	317	10587000	2677.2	307	9311820	2157.73	405	9451880
P12956;P12956-2	P12956;P12956-2	XRCC6	X-ray repair cross-complementing protein 6	39	39	39	65.7	65.7	65.7	10648200	10343200	10234100	13669900	13128300	13376500	17005000	16349800	16501900					69842	0	323.31	137020000000	281	10648200	3010.68	234	10343200	2936.44	247	10234100	3034.02	240	13669900	3509.16	187	13128300	3421.56	195	13376500	3382.58	203	17005000	3940.39	146	16349800
P48539	P48539	PCP4	Purkinje cell protein 4	7	7	7	59.7	59.7	59.7	10641200	10157900	10077700	6714900	7878570	8922150	5936580	5726730	5399000					6791.3	0	34.359	1863400000	26	10641200	3008.69	235	10157900	2883.85	267	10077700	2987.67	249	6714900	1723.77	585	7878570	2053.36	458	8922150	2256.19	392	5936580	1375.62	774	5726730
Q9UIJ7;Q9UIJ7-3;Q9UIJ7-2	Q9UIJ7;Q9UIJ7-3;Q9UIJ7-2	AK3	GTP:AMP phosphotransferase AK3, mitochondrial	18	18	18	70	70	70	10613400	10329900	10298600	10186300	10021000	10454900	9471800	9413130	9375610					25565	0	249.75	61217000000	134	10613400	3000.84	236	10329900	2932.67	250	10298600	3053.15	233	10186300	2614.91	317	10021000	2611.73	315	10454900	2643.79	312	9471800	2194.8	391	9413130
P61088;Q5JXB2	P61088;Q5JXB2	UBE2N;UBE2NL	Ubiquitin-conjugating enzyme E2 N;Putative ubiquitin-conjugating enzyme E2 N-like	11	11	11	63.8	63.8	63.8	10535500	10334600	9974810	13428400	13147700	13723000	15280100	15257800	15236700					17138	0	72.94	34736000000	85	10535500	2978.8	237	10334600	2934	249	9974810	2957.16	252	13428400	3447.18	195	13147700	3426.64	193	13723000	3470.22	193	15280100	3540.7	183	15257800
O14949	O14949	UQCRQ	Cytochrome b-c1 complex subunit 8	6	6	6	54.9	54.9	54.9	10515200	10136100	10235300	9108220	8697740	8941230	9074090	8724910	8894900					9906.2	0	17.335	11686000000	39	10515200	2973.07	238	10136100	2877.67	271	10235300	3034.38	239	9108220	2338.15	357	8697740	2266.86	389	8941230	2261.02	389	9074090	2102.64	423	8724910
Q14914;Q14914-2	Q14914;Q14914-2	PTGR1	Prostaglandin reductase 1	13	13	13	58.7	58.7	58.7	10502500	10193400	9632070	11262900	10957400	11353800	10675000	10729900	10406400					35869	0	306.34	22341000000	93	10502500	2969.47	239	10193400	2893.93	262	9632070	2855.54	268	11262900	2891.28	271	10957400	2855.78	275	11353800	2871.09	276	10675000	2473.59	322	10729900
P63244	P63244	GNB2L1	Guanine nucleotide-binding protein subunit beta-2-like 1;Guanine nucleotide-binding protein subunit beta-2-like 1, N-terminally processed	19	19	19	76.3	76.3	76.3	10501300	10307900	9977740	14896200	14020000	14588300	17317900	17313900	17096700					35076	0	323.31	104410000000	202	10501300	2969.13	240	10307900	2926.43	252	9977740	2958.02	251	14896200	3823.98	167	14020000	3653.97	176	14588300	3689.02	177	17317900	4012.88	140	17313900
P22234;P22234-2	P22234;P22234-2	PAICS	Multifunctional protein ADE2;Phosphoribosylaminoimidazole-succinocarboxamide synthase;Phosphoribosylaminoimidazole carboxylase	26	26	26	57.4	57.4	57.4	10476300	10542500	9650370	12080100	11788200	12382900	16942500	17123600	17252000					47079	0	323.31	84683000000	218	10476300	2962.07	241	10542500	2993.03	236	9650370	2860.97	267	12080100	3101.06	230	11788200	3072.3	234	12382900	3131.33	228	16942500	3925.9	147	17123600
Q92765	Q92765	FRZB	Secreted frizzled-related protein 3	10	10	10	44.3	44.3	44.3	10457100	11873200	10122000	3825210	3780380	3945770	3905830	4079510	4002920					36254	0	117.91	15315000000	101	10457100	2956.64	242	11873200	3370.82	188	10122000	3000.79	247	3825210	981.961	1134	3780380	985.266	1126	3945770	997.787	1115	3905830	905.055	1192	4079510
P62826	P62826	RAN	GTP-binding nuclear protein Ran	13	13	13	57.9	57.9	57.9	10433600	10261100	9999490	12391400	11931900	12581700	15638900	15713100	15837300					24423	0	277.2	104860000000	133	10433600	2950	243	10261100	2913.14	257	9999490	2964.47	250	12391400	3180.96	218	11931900	3109.76	229	12581700	3181.6	225	15638900	3623.84	178	15713100
P31150	P31150	GDI1	Rab GDP dissociation inhibitor alpha	28	19	19	69.6	48.1	48.1	10417900	10149000	9928270	11856300	11405400	11829100	10344400	10061700	9996700					50582	0	233.61	64156000000	138	10417900	2945.56	244	10149000	2881.33	268	9928270	2943.36	254	11856300	3043.61	237	11405400	2972.53	253	11829100	2991.29	253	10344400	2396.99	339	10061700
Q13011	Q13011	ECH1	Delta(3,5)-Delta(2,4)-dienoyl-CoA isomerase, mitochondrial	19	19	19	71.6	71.6	71.6	10412500	10816500	10223400	10689200	10608900	10746200	9103610	8888650	8962890					35816	0	264.28	51588000000	159	10412500	2944.03	245	10816500	3070.81	222	10223400	3030.85	242	10689200	2743.99	286	10608900	2764.95	286	10746200	2717.44	299	9103610	2109.48	420	8888650
Q15691	Q15691	MAPRE1	Microtubule-associated protein RP/EB family member 1	17	17	15	69	69	69	10400500	10181500	9957950	13465600	13009000	13602600	15574900	15950800	16196500					29999	0	292.56	46131000000	131	10400500	2940.63	246	10181500	2890.55	264	9957950	2952.16	253	13465600	3456.73	194	13009000	3390.47	198	13602600	3439.75	197	15574900	3608.99	181	15950800
P05388;P05388-2;Q8NHW5	P05388;P05388-2;Q8NHW5	RPLP0;RPLP0P6	60S acidic ribosomal protein P0;60S acidic ribosomal protein P0-like	16	16	16	56.2	56.2	56.2	10399200	10263700	9739860	14805100	14573200	15204500	19169800	19103400	19066600					34273	0	275.85	93401000000	137	10399200	2940.27	247	10263700	2913.89	256	9739860	2887.5	261	14805100	3800.59	170	14573200	3798.17	170	15204500	3844.84	169	19169800	4442.01	113	19103400
Q07021	Q07021	C1QBP	Complement component 1 Q subcomponent-binding protein, mitochondrial	10	10	10	53.5	53.5	53.5	10396900	9664270	9841290	12384000	12034300	12194400	12834100	13131200	12732700					31362	0	275.64	40717000000	115	10396900	2939.63	248	9664270	2743.7	287	9841290	2917.57	258	12384000	3179.08	219	12034300	3136.46	224	12194400	3083.67	233	12834100	2973.91	242	13131200
P17987	P17987	TCP1	T-complex protein 1 subunit alpha	34	34	34	72.5	72.5	72.5	10394700	10000100	9616410	14530700	13676500	14705400	17859300	17734300	17131200					60343	0	323.31	105380000000	252	10394700	2938.98	249	10000100	2839.04	274	9616410	2850.9	270	14530700	3730.15	175	13676500	3564.46	183	14705400	3718.62	175	17859300	4138.35	134	17734300
P61981	P61981	YWHAG	14-3-3 protein gamma;14-3-3 protein gamma, N-terminally processed	18	14	12	69.2	59.1	52.6	10386300	9732030	10187500	12104100	11434100	12143100	12630000	12114700	12004200					28302	0	192.63	79188000000	134	10386300	2936.62	250	9732030	2762.94	282	10187500	3020.22	243	12104100	3107.23	229	11434100	2980.03	251	12143100	3070.7	235	12630000	2926.61	251	12114700
P54819-2;P54819;P54819-5;P54819-3;P54819-6;P54819-4	P54819-2;P54819;P54819-5;P54819-3;P54819-6;P54819-4	AK2	Adenylate kinase 2, mitochondrial;Adenylate kinase 2, mitochondrial, N-terminally processed	17	17	17	79.7	79.7	79.7	10384000	10386000	10298600	11725500	11490200	11901100	10603300	10513400	10273400					25614	0	181.3	44268000000	124	10384000	2935.98	251	10386000	2948.6	244	10298600	3053.15	234	11725500	3010.03	247	11490200	2994.65	246	11901100	3009.49	248	10603300	2456.99	327	10513400
Q9NZ45	Q9NZ45	CISD1	CDGSH iron-sulfur domain-containing protein 1	7	7	7	50	50	50	10362300	10192400	10252900	10046800	10064700	10207900	7853600	8053910	7811390					12199	0	49.572	28934000000	52	10362300	2929.83	252	10192400	2893.64	263	10252900	3039.59	237	10046800	2579.09	326	10064700	2623.12	312	10207900	2581.32	323	7853600	1819.83	529	8053910
P63027;P23763-2;P23763-3;P23763	P63027	VAMP2	Vesicle-associated membrane protein 2	4	4	1	34.5	34.5	13.8	10346800	10748000	9421130	10506600	10028800	10841100	9812170	9750920	9486620					12663	0	280.41	16193000000	31	10346800	2925.46	253	10748000	3051.37	229	9421130	2793.01	283	10506600	2697.12	302	10028800	2613.76	314	10841100	2741.46	295	9812170	2273.67	370	9750920
Q14165	Q14165	MLEC	Malectin	15	15	15	47.9	47.9	47.9	10333700	10532000	9870250	9491100	9246280	9400830	9560320	9322420	9290930					32233	0	218.93	29157000000	103	10333700	2921.74	254	10532000	2990.04	237	9870250	2926.16	256	9491100	2436.44	346	9246280	2409.82	350	9400830	2377.24	363	9560320	2215.31	386	9322420
P49411	P49411	TUFM	Elongation factor Tu, mitochondrial	30	30	30	69.9	69.9	69.9	10329900	10282700	10096900	11499900	11109600	11359400	11942200	11741200	11672900					49541	0	323.31	155900000000	255	10329900	2920.67	255	10282700	2919.28	255	10096900	2993.34	248	11499900	2952.12	264	11109600	2895.44	268	11359400	2872.52	275	11942200	2767.25	276	11741200
O75964	O75964	ATP5L	ATP synthase subunit g, mitochondrial	6	6	6	45.6	45.6	45.6	10323000	10139300	10137300	8901300	8816980	9102280	8668680	8325700	8388360					11428	0	24.822	28292000000	51	10323000	2918.71	256	10139300	2878.58	269	10137300	3005.34	245	8901300	2285.04	375	8816980	2297.93	377	9102280	2301.74	377	8668680	2008.7	456	8325700
P06454-2;P06454	P06454-2;P06454	PTMA	Prothymosin alpha;Prothymosin alpha, N-terminally processed;Thymosin alpha-1	5	5	5	35.5	35.5	35.5	10302500	7944330	9865880	12465900	13872700	15076600	18538300	20880900	20777400					12074	0	132.73	21966000000	68	10302500	2912.94	257	7944330	2255.41	405	9865880	2924.86	257	12465900	3200.08	216	13872700	3615.59	178	15076600	3812.49	172	18538300	4295.69	121	20880900
Q15233;Q15233-2	Q15233;Q15233-2	NONO	Non-POU domain-containing octamer-binding protein	30	29	27	60.3	58.6	58.4	10259600	10379000	9686800	12878700	12579200	13098500	14205400	14107600	13822700					54231	0	323.31	109870000000	282	10259600	2900.8	258	10379000	2946.6	245	9686800	2871.77	265	12878700	3306.06	209	12579200	3278.47	209	13098500	3312.28	209	14205400	3291.66	212	14107600
P61247	P61247	RPS3A	40S ribosomal protein S3a	24	24	24	71.2	71.2	71.2	10252600	10542500	9508660	13072400	13587600	14344200	15674200	15852600	15918900					29945	0	202.05	177110000000	205	10252600	2898.82	259	10542500	2993.04	235	9508660	2818.96	277	13072400	3355.79	201	13587600	3541.28	185	14344200	3627.3	181	15674200	3632.01	177	15852600
Q6YN16;Q6YN16-2	Q6YN16;Q6YN16-2	HSDL2	Hydroxysteroid dehydrogenase-like protein 2	23	23	23	54.5	54.5	54.5	10237500	10229400	9543890	9641640	9351850	9852330	7996130	8123250	8007970					45394	0	323.31	53371000000	143	10237500	2894.56	260	10229400	2904.13	260	9543890	2829.4	274	9641640	2475.09	337	9351850	2437.34	344	9852330	2491.41	338	7996130	1852.86	515	8123250
P36542	P36542	ATP5C1	ATP synthase subunit gamma, mitochondrial	14	14	1	41.3	41.3	4.4	10236600	10404400	10143300	9549790	9553580	9815320	8920070	8881370	8955450					32996	0	72.88	93694000000	187	10236600	2894.29	261	10404400	2953.83	242	10143300	3007.1	244	9549790	2451.51	343	9553580	2489.91	335	9815320	2482.05	340	8920070	2066.95	439	8881370
Q99623;Q99623-2	Q99623;Q99623-2	PHB2	Prohibitin-2	20	20	20	63.9	63.9	63.9	10226800	10391000	9680130	9796610	9641310	9860440	9640410	9721280	9653260					33296	0	177.02	118860000000	157	10226800	2891.52	262	10391000	2950.01	243	9680130	2869.79	266	9796610	2514.87	332	9641310	2512.78	334	9860440	2493.46	336	9640410	2233.87	379	9721280
Q15417;Q15417-3;Q15417-2	Q15417;Q15417-3;Q15417-2	CNN3	Calponin-3	18	18	13	61.7	61.7	52.3	10222800	10335700	9589850	21174400	20314300	21537600	28452700	28226800	27986600					36413	0	323.31	93255000000	193	10222800	2890.4	263	10335700	2934.32	248	9589850	2843.03	272	21174400	5435.65	81	20314300	5294.43	83	21537600	5446.32	83	28452700	6593.04	50	28226800
P31939;P31939-2	P31939;P31939-2	ATIC	Bifunctional purine biosynthesis protein PURH;Phosphoribosylaminoimidazolecarboxamide formyltransferase;IMP cyclohydrolase	36	36	36	74.5	74.5	74.5	10220000	9795540	9446140	11746000	11416000	11984200	14092400	13811900	13511400					64615	0	323.31	50872000000	211	10220000	2889.59	264	9795540	2780.97	277	9446140	2800.42	282	11746000	3015.3	244	11416000	2975.31	252	11984200	3030.52	244	14092400	3265.49	213	13811900
Q15185-3;Q15185-4;Q15185;Q15185-2	Q15185-3;Q15185-4;Q15185;Q15185-2	PTGES3	Prostaglandin E synthase 3	7	7	7	43.8	43.8	43.8	10201700	9986690	9585840	12406800	12246200	12501200	17622700	16810200	17087800					14958	0	112.69	43451000000	72	10201700	2884.43	265	9986690	2835.24	276	9585840	2841.84	273	12406800	3184.91	217	12246200	3191.69	216	12501200	3161.23	227	17622700	4083.51	137	16810200
P46783;Q9NQ39	P46783;Q9NQ39	RPS10;RPS10P5	40S ribosomal protein S10;Putative 40S ribosomal protein S10-like	11	10	10	50.9	46.7	46.7	10198000	10196900	9713920	13488900	13368200	13954600	15987200	16059300	15999100					18898	0	105.56	62520000000	180	10198000	2883.39	266	10196900	2894.92	261	9713920	2879.81	263	13488900	3462.7	193	13368200	3484.1	190	13954600	3528.77	188	15987200	3704.54	170	16059300
Q07960	Q07960	ARHGAP1	Rho GTPase-activating protein 1	25	25	25	67.7	67.7	67.7	10181000	10451900	9783510	10161800	9911030	10393800	9154700	9133510	8877650					50435	0	281.57	68497000000	163	10181000	2878.57	267	10451900	2967.32	239	9783510	2900.44	260	10161800	2608.62	318	9911030	2583.07	321	10393800	2628.35	316	9154700	2121.32	417	9133510
Q96IX5	Q96IX5	USMG5	Up-regulated during skeletal muscle growth protein 5	4	4	4	44.8	44.8	44.8	10144900	10307000	10323700	10443900	10260500	9890220	9881370	9567310	9318050					6457.5	0	64.323	18500000000	28	10144900	2868.38	268	10307000	2926.17	253	10323700	3060.59	230	10443900	2681.04	306	10260500	2674.16	305	9890220	2500.99	333	9881370	2289.7	363	9567310
O43175	O43175	PHGDH	D-3-phosphoglycerate dehydrogenase	23	23	23	50.1	50.1	50.1	10112000	10127500	9612190	9468920	9138200	9665980	8836140	8757810	8826640					56650	0	186.91	87757000000	197	10112000	2859.06	269	10127500	2875.21	272	9612190	2849.65	271	9468920	2430.75	347	9138200	2381.65	353	9665980	2444.29	349	8836140	2047.5	445	8757810
P34932;P34932-2	P34932	HSPA4	Heat shock 70 kDa protein 4	62	62	58	78	78	72.4	10062600	9722360	9466750	12916800	12625200	12896900	14246500	14028700	14129900					94330	0	323.31	204180000000	516	10062600	2845.09	270	9722360	2760.2	283	9466750	2806.53	280	12916800	3315.85	207	12625200	3290.45	206	12896900	3261.3	212	14246500	3301.19	209	14028700
P52758	P52758	HRSP12	Ribonuclease UK114	6	6	6	58.4	58.4	58.4	10039400	10492300	9454480	9262690	9127620	9538780	8040000	8059550	7967180					14494	0	187.54	21838000000	52	10039400	2838.55	271	10492300	2978.78	238	9454480	2802.9	281	9262690	2377.81	351	9127620	2378.9	354	9538780	2412.12	356	8040000	1863.02	509	8059550
Q07065	Q07065	CKAP4	Cytoskeleton-associated protein 4	41	41	41	68.1	68.1	68.1	10028700	10164200	9511220	11753400	11919300	12090600	12256900	11982900	11815600					66022	0	323.31	170790000000	330	10028700	2835.52	272	10164200	2885.62	266	9511220	2819.72	276	11753400	3017.19	243	11919300	3106.48	231	12090600	3057.41	236	12256900	2840.16	265	11982900
Q6FI13;Q99878;Q96KK5;Q16777;P0C0S8;Q9BTM1;Q9BTM1-2;Q96QV6;REV__Q8NB25-4;REV__Q8NB25-2;REV__Q8NB25-3;REV__Q8NB25	Q6FI13;Q99878;Q96KK5;Q16777;P0C0S8;Q9BTM1;Q9BTM1-2;Q96QV6	HIST2H2AA3;HIST1H2AJ;HIST1H2AH;HIST2H2AC;HIST1H2AG;H2AFJ;HIST1H2AA	Histone H2A type 2-A;Histone H2A type 1-J;Histone H2A type 1-H;Histone H2A type 2-C;Histone H2A type 1;Histone H2A.J;Histone H2A type 1-A	8	4	1	53.8	41.5	22.3	9980960	10777100	9279420	11704000	9711170	11398300	9592950	9763700	10182000				+	14095	0	46.414	87057000000	63	9980960	2822.01	273	10777100	3059.63	227	9279420	2751	293	11704000	3004.51	248	9711170	2530.98	332	11398300	2882.35	272	9592950	2222.87	382	9763700
Q9H2U2;Q9H2U2-2;Q9H2U2-3;Q9H2U2-6;Q9H2U2-4	Q9H2U2;Q9H2U2-2;Q9H2U2-3;Q9H2U2-6	PPA2	Inorganic pyrophosphatase 2, mitochondrial	25	25	25	71.6	71.6	71.6	9975720	9650340	9625730	10550200	10303100	10852000	9323940	9217440	9129870					37920	0	276.96	35147000000	124	9975720	2820.53	274	9650340	2739.75	288	9625730	2853.66	269	10550200	2708.32	299	10303100	2685.25	303	10852000	2744.19	294	9323940	2160.54	404	9217440
Q99714;Q99714-2	Q99714;Q99714-2	HSD17B10	3-hydroxyacyl-CoA dehydrogenase type-2	12	12	12	68.6	68.6	68.6	9961180	10284000	9711740	10556500	10283900	11037100	11714600	11689100	11258500					26923	0	311.44	32804000000	102	9961180	2816.42	275	10284000	2919.65	254	9711740	2879.17	264	10556500	2709.93	297	10283900	2680.26	304	11037100	2791.01	287	11714600	2714.49	287	11689100
P10619-2;P10619	P10619-2;P10619	CTSA	Lysosomal protective protein;Lysosomal protective protein 32 kDa chain;Lysosomal protective protein 20 kDa chain	14	14	14	31.3	31.3	31.3	9886620	9538440	8885630	9157420	8947080	9332690	7851780	7770290	7591520					52488	0	294.15	72394000000	117	9886620	2795.34	276	9538440	2707.98	293	8885630	2634.25	312	9157420	2350.78	356	8947080	2331.84	364	9332690	2360.01	366	7851780	1819.41	530	7770290
P49368;P49368-2	P49368;P49368-2	CCT3	T-complex protein 1 subunit gamma	39	39	39	67	67	67	9878920	9689200	9240630	13548600	13221400	13781400	16312700	16099000	16237400					60533	0	323.31	137640000000	338	9878920	2793.16	277	9689200	2750.78	286	9240630	2739.5	299	13548600	3478.03	191	13221400	3445.84	192	13781400	3484.99	192	16312700	3779.97	163	16099000
P11177-2;P11177;P11177-3	P11177-2;P11177;P11177-3	PDHB	Pyruvate dehydrogenase E1 component subunit beta, mitochondrial	16	16	16	68	68	68	9865460	10079100	9907630	10223900	10109800	10302600	10122000	10089100	10066400					37200	0	236.38	38105000000	162	9865460	2789.36	278	10079100	2861.48	273	9907630	2937.24	255	10223900	2624.56	315	10109800	2634.88	309	10302600	2605.27	320	10122000	2345.46	352	10089100
Q96BM9	Q96BM9	ARL8A	ADP-ribosylation factor-like protein 8A	11	11	7	67.2	67.2	40.9	9844830	10258600	10242000	8795280	8475100	8485760	6926100	7048050	6740450					21416	0	172.8	44982000000	65	9844830	2783.52	279	10258600	2912.43	258	10242000	3036.37	238	8795280	2257.82	383	8475100	2208.83	406	8485760	2145.84	428	6926100	1604.91	632	7048050
P78371;P78371-2	P78371;P78371-2	CCT2	T-complex protein 1 subunit beta	33	33	33	72.9	72.9	72.9	9799300	9558410	9085960	14377600	14416700	14634400	17167100	16839700	16785600					57488	0	323.31	155540000000	341	9799300	2770.65	280	9558410	2713.65	291	9085960	2693.65	303	14377600	3690.86	176	14416700	3757.36	173	14634400	3700.68	176	17167100	3977.94	143	16839700
O15173;O15173-2	O15173;O15173-2	PGRMC2	Membrane-associated progesterone receptor component 2	12	12	11	56.1	56.1	56.1	9778550	9170770	9289540	10092300	9851220	10412300	10393900	10065200	10053400					23818	0	227.36	38026000000	63	9778550	2764.78	281	9170770	2603.6	316	9289540	2754	292	10092300	2590.78	322	9851220	2567.49	324	10412300	2633.01	315	10393900	2408.47	336	10065200
P07954-2;P07954	P07954-2;P07954	FH	Fumarate hydratase, mitochondrial	25	25	25	66.2	66.2	66.2	9750640	10311500	9824730	10794800	10760600	11028500	10828800	10704000	10807100					50212	0	305.51	102960000000	227	9750640	2756.9	282	10311500	2927.45	251	9824730	2912.66	259	10794800	2771.11	285	10760600	2804.49	281	11028500	2788.82	288	10828800	2509.23	317	10704000
P40967-4;P40967-5;P40967;P40967-2;P40967-3	P40967-4;P40967-5;P40967;P40967-2;P40967-3	PMEL	Melanocyte protein PMEL;M-alpha;M-beta	11	11	11	24.1	24.1	24.1	9742220	10793200	10135300	8142990	7809630	8362320	6729690	6749940	6425530					66035	0	323.31	405220000000	416	9742220	2754.51	283	10793200	3064.2	225	10135300	3004.74	246	8142990	2090.37	441	7809630	2035.39	467	8362320	2114.62	436	6729690	1559.4	659	6749940
P37059	P37059	HSD17B2	Estradiol 17-beta-dehydrogenase 2	18	18	18	51.4	51.4	51.4	9730730	9773990	9328070	11783200	11587000	11788400	10159700	10212000	9956910					42785	0	323.31	141620000000	203	9730730	2751.26	284	9773990	2774.85	281	9328070	2765.42	289	11783200	3024.83	241	11587000	3019.86	240	11788400	2981	256	10159700	2354.19	350	10212000
Q99832;Q99832-3;Q99832-4;Q99832-2	Q99832;Q99832-3;Q99832-4;Q99832-2	CCT7	T-complex protein 1 subunit eta	37	37	37	76.2	76.2	76.2	9716400	9528700	8920710	13013200	12781600	13389400	16343600	16184100	16117100					59366	0	323.31	134010000000	311	9716400	2747.21	285	9528700	2705.21	296	8920710	2644.65	310	13013200	3340.58	204	12781600	3331.21	202	13389400	3385.84	201	16343600	3787.13	160	16184100
P31943	P31943	HNRNPH1	Heterogeneous nuclear ribonucleoprotein H;Heterogeneous nuclear ribonucleoprotein H, N-terminally processed	18	18	9	52.6	52.6	31	9710630	9792600	9251880	12254900	12270100	12689000	14526100	14347500	14470700					49229	0	323.31	136420000000	264	9710630	2745.58	286	9792600	2780.13	278	9251880	2742.83	297	12254900	3145.94	223	12270100	3197.91	215	12689000	3208.73	223	14526100	3365.97	199	14347500
Q13404;Q13404-7;Q13404-2;Q13404-1;Q13404-8;Q13404-6	Q13404;Q13404-7;Q13404-2;Q13404-1;Q13404-8;Q13404-6	UBE2V1	Ubiquitin-conjugating enzyme E2 variant 1	11	11	6	76.9	76.9	38.8	9681310	9787720	9271590	11770200	11391000	11834000	13483400	13522700	13798200					16495	0	175.39	23871000000	103	9681310	2737.29	287	9787720	2778.75	279	9271590	2748.68	294	11770200	3021.5	242	11391000	2968.78	254	11834000	2992.51	251	13483400	3124.36	229	13522700
P11766	P11766	ADH5	Alcohol dehydrogenase class-3	17	17	17	40.4	40.4	40.4	9673270	9322770	9352140	10574800	10423500	10592200	9521930	9268380	9132050					39724	0	262.96	107200000000	141	9673270	2735.02	288	9322770	2646.75	307	9352140	2772.56	288	10574800	2714.64	295	10423500	2716.64	295	10592200	2678.5	306	9521930	2206.41	388	9268380
P68371	P68371	TUBB4B	Tubulin beta-4B chain	23	6	1	59.6	22	2.7	9653270	9546110	9310260	10364000	10171900	10375200	11834800	11847500	11755100					49830	0	168.77	182270000000	199	9653270	2729.36	289	9546110	2710.16	292	9310260	2760.14	290	10364000	2660.52	310	10171900	2651.07	306	10375200	2623.62	317	11834800	2742.35	280	11847500
O00299	O00299	CLIC1	Chloride intracellular channel protein 1	12	12	12	71.8	71.8	71.8	9648670	9502570	8948960	15012300	14902100	15774800	22335600	22318000	22100500					26922	0	323.31	66997000000	116	9648670	2728.06	290	9502570	2697.79	297	8948960	2653.03	307	15012300	3853.78	163	14902100	3883.88	162	15774800	3989.05	153	22335600	5175.6	82	22318000
Q07955;Q07955-3;Q07955-2	Q07955;Q07955-3;Q07955-2	SRSF1	Serine/arginine-rich splicing factor 1	15	15	15	50.8	50.8	50.8	9637140	9363120	9267890	11660000	11443500	11934600	12781700	12718300	12628600					27744	0	65.803	55623000000	178	9637140	2724.8	291	9363120	2658.21	303	9267890	2747.58	296	11660000	2993.21	253	11443500	2982.47	250	11934600	3017.95	246	12781700	2961.78	246	12718300
P28161-2;P28161;Q03013-3	P28161-2;P28161	GSTM2	Glutathione S-transferase Mu 2	14	13	8	78.5	73.8	52.4	9629000	9637690	9413480	8703560	8472690	8583630	6929720	6733260	6625860					22644	0	168.25	31664000000	68	9629000	2722.5	292	9637690	2736.16	289	9413480	2790.74	284	8703560	2234.27	389	8472690	2208.2	407	8583630	2170.59	418	6929720	1605.75	631	6733260
P62158;P27482;P02585	P62158	CALM1	Calmodulin	8	8	8	61.1	61.1	61.1	9623680	7740790	9732310	7167760	9533870	8503430	7670750	14330600	14886700					16837	0	100.66	27323000000	52	9623680	2721	293	7740790	2197.62	424	9732310	2885.26	262	7167760	1840.02	527	9533870	2484.77	337	8503430	2150.31	426	7670750	1777.46	551	14330600
P27105;P27105-2;Q8TAV4-2;Q8TAV4	P27105	STOM	Erythrocyte band 7 integral membrane protein	16	16	16	55.6	55.6	55.6	9623000	10587300	9382570	8112400	8012430	8368710	7009550	7044330	6966750					31730	0	241.62	39596000000	149	9623000	2720.8	294	10587300	3005.76	234	9382570	2781.58	285	8112400	2082.52	444	8012430	2088.25	442	8368710	2116.24	435	7009550	1624.25	617	7044330
Q16555-2;Q16555	Q16555-2;Q16555	DPYSL2	Dihydropyrimidinase-related protein 2	25	25	21	67.5	67.5	59.3	9599970	9359650	9014860	10662900	10691200	10889100	11632600	11685200	11617900					58162	0	323.31	85632000000	219	9599970	2714.29	295	9359650	2657.22	304	9014860	2672.57	305	10662900	2737.24	287	10691200	2786.39	282	10889100	2753.57	292	11632600	2695.49	291	11685200
P17050	P17050	NAGA	Alpha-N-acetylgalactosaminidase	11	11	11	27.3	27.3	27.3	9562780	9786730	9270760	9519190	9310720	9819470	7516310	7584320	7397110					46564	0	167.36	39604000000	140	9562780	2703.78	296	9786730	2778.47	280	9270760	2748.43	295	9519190	2443.65	345	9310720	2426.61	348	9819470	2483.1	339	7516310	1741.67	562	7584320
Q9Y281;Q9Y281-3	Q9Y281;Q9Y281-3	CFL2	Cofilin-2	17	13	13	84.3	61.4	61.4	9555340	9141270	8694170	10283100	9864250	10489600	11127200	11389300	11393200					18736	0	142.82	31562000000	58	9555340	2701.67	297	9141270	2595.22	319	8694170	2577.49	333	10283100	2639.76	312	9864250	2570.88	323	10489600	2652.57	311	11127200	2578.4	308	11389300
P04632;Q96L46	P04632	CAPNS1	Calpain small subunit 1	9	9	9	49.6	49.6	49.6	9551890	9384360	8745890	11474800	11151700	11816700	17911000	18421600	18677900					28315	0	323.31	28403000000	79	9551890	2700.7	298	9384360	2664.24	301	8745890	2592.83	326	11474800	2945.68	266	11151700	2906.42	264	11816700	2988.14	255	17911000	4150.33	133	18421600
P30405;P30405-2	P30405	PPIF	Peptidyl-prolyl cis-trans isomerase F, mitochondrial	13	12	11	64.7	61.4	58	9490730	9450940	9020870	10602400	10303300	10634200	9870870	9729550	9339750					22040	0	188.81	46837000000	92	9490730	2683.41	299	9450940	2683.14	300	9020870	2674.35	304	10602400	2721.72	293	10303300	2685.31	302	10634200	2689.13	303	9870870	2287.27	364	9729550
P20700	P20700	LMNB1	Lamin-B1	40	36	36	59.9	54.8	54.8	9484490	9693820	9498110	10852700	10592300	11026200	9854380	10094700	9747830					66408	0	323.31	91443000000	288	9484490	2681.64	300	9693820	2752.09	285	9498110	2815.83	278	10852700	2785.97	283	10592300	2760.63	287	11026200	2788.25	289	9854380	2283.45	366	10094700
Q00839	Q00839	HNRNPU	Heterogeneous nuclear ribonucleoprotein U	57	57	6	57.5	57.5	4.1	9469820	9340530	8872690	10940600	10984900	11223900	12192600	12141600	12030100					90583	0	323.31	264080000000	445	9469820	2677.5	301	9340530	2651.79	306	8872690	2630.42	313	10940600	2808.54	280	10984900	2862.94	273	11223900	2838.25	283	12192600	2825.25	268	12141600
P02794	P02794	FTH1	Ferritin heavy chain;Ferritin heavy chain, N-terminally processed	13	13	13	66.1	66.1	66.1	9434800	8659510	9357220	7855080	8407420	9311010	6076190	6522550	6282990					21225	0	141.63	26645000000	79	9434800	2667.59	302	8659510	2458.45	348	9357220	2774.06	287	7855080	2016.46	464	8407420	2191.19	415	9311010	2354.52	367	6076190	1407.97	745	6522550
P55084;P55084-2	P55084;P55084-2	HADHB	Trifunctional enzyme subunit beta, mitochondrial;3-ketoacyl-CoA thiolase	27	27	27	56.5	56.5	56.5	9418110	9612960	9197190	9104020	8942000	9425760	8026770	8112350	8013930					51294	0	288.6	95591000000	225	9418110	2662.87	303	9612960	2729.14	290	9197190	2726.62	300	9104020	2337.07	359	8942000	2330.52	365	9425760	2383.54	360	8026770	1859.96	512	8112350
O14818;O14818-2;O14818-4;Q8TAA3-5;Q8TAA3;Q8TAA3-2	O14818;O14818-2	PSMA7	Proteasome subunit alpha type-7	15	15	15	59.3	59.3	59.3	9400250	8954280	8704170	10598600	10487700	10614800	12302900	12076200	12187500					27887	0	250.69	49684000000	100	9400250	2657.83	304	8954280	2542.13	336	8704170	2580.46	331	10598600	2720.75	294	10487700	2733.38	291	10614800	2684.22	304	12302900	2850.81	264	12076200
P21266	P21266	GSTM3	Glutathione S-transferase Mu 3	19	19	18	69.8	69.8	65.8	9375870	8816310	8433320	9883140	9695550	10129600	8797650	8618830	8445710					26559	0	267.42	41239000000	114	9375870	2650.93	305	8816310	2502.96	341	8433320	2500.16	350	9883140	2537.08	329	9695550	2526.91	333	10129600	2561.51	326	8797650	2038.58	447	8618830
P31946	P31946	YWHAB	14-3-3 protein beta/alpha;14-3-3 protein beta/alpha, N-terminally processed	17	9	2	64.6	44.3	4.5	9356140	9530840	8869710	11621100	11149000	11663000	15269600	14957400	14782100					28082	0	323.31	40665000000	78	9356140	2645.35	306	9530840	2705.82	295	8869710	2629.54	314	11621100	2983.22	256	11149000	2905.71	265	11663000	2949.29	263	15269600	3538.27	184	14957400
P40126;P40126-2	P40126;P40126-2	DCT	L-dopachrome tautomerase	18	18	18	36	36	36	9347090	9164360	8670310	8206490	8469240	8552690	6017430	5976320	5959140					59145	0	178.59	102510000000	192	9347090	2642.79	307	9164360	2601.78	317	8670310	2570.42	336	8206490	2106.67	431	8469240	2207.3	408	8552690	2162.76	421	6017430	1394.35	754	5976320
P60842;P60842-2	P60842;P60842-2	EIF4A1	Eukaryotic initiation factor 4A-I	27	27	14	64	64	37.4	9346530	8957660	8385710	16788700	16716700	17333300	21784100	21410100	21419100					46153	0	323.31	202920000000	287	9346530	2642.64	308	8957660	2543.1	335	8385710	2486.05	353	16788700	4309.79	128	16716700	4356.82	128	17333300	4383.16	127	21784100	5047.79	87	21410100
P62244	P62244	RPS15A	40S ribosomal protein S15a	9	9	9	66.9	66.9	66.9	9342470	9471370	8555610	11406400	12036500	12841700	13944500	14744900	14837900					14839	0	38.069	45583000000	72	9342470	2641.49	309	9471370	2688.94	298	8555610	2536.42	344	11406400	2928.1	269	12036500	3137.02	223	12841700	3247.35	215	13944500	3231.2	223	14744900
P60660-2;P60660	P60660-2;P60660	MYL6	Myosin light polypeptide 6	10	10	8	78.1	78.1	62.3	9297670	8017320	8114650	8455540	9827300	9585140	12321300	15575800	16453600					16961	0	149.54	31692000000	69	9297670	2628.82	310	8017320	2276.13	402	8114650	2405.69	376	8455540	2170.61	405	9827300	2561.25	325	9585140	2423.85	353	12321300	2855.07	261	15575800
P07686	P07686	HEXB	Beta-hexosaminidase subunit beta;Beta-hexosaminidase subunit beta chain B;Beta-hexosaminidase subunit beta chain A	26	26	26	43.5	43.5	43.5	9288690	9118820	8923960	8350010	8125680	8631240	6775670	6882790	6741400					63111	0	256.03	123240000000	201	9288690	2626.28	311	9118820	2588.85	320	8923960	2645.62	309	8350010	2143.51	414	8125680	2117.76	431	8631240	2182.63	414	6775670	1570.05	655	6882790
P16152;P16152-2	P16152	CBR1	Carbonyl reductase [NADPH] 1	16	16	14	74.4	74.4	63.9	9280470	9028140	9099110	10205300	9931330	10061700	9101320	8945660	8674220					30375	0	253.88	51360000000	105	9280470	2623.96	312	9028140	2563.1	329	9099110	2697.54	302	10205300	2619.79	316	9931330	2588.36	318	10061700	2544.35	330	9101320	2108.95	421	8945660
P46778	P46778	RPL21	60S ribosomal protein L21	11	11	11	47.5	47.5	47.5	9260250	9180460	8944420	12466900	12497600	13061700	16611400	16546900	16645600					18565	0	51.784	60782000000	79	9260250	2618.24	313	9180460	2606.35	314	8944420	2651.68	308	12466900	3200.36	215	12497600	3257.21	212	13061700	3302.98	210	16611400	3849.17	154	16546900
P35580;P35580-3;REV__Q8IYT3	P35580;P35580-3	MYH10	Myosin-10	153	129	2	62.3	54.3	0.6	9233740	9015070	8790940	10661600	10481800	10697900	9744550	9505570	9392790					229000	0	323.31	304060000000	762	9233740	2610.74	314	9015070	2559.39	330	8790940	2606.18	322	10661600	2736.91	288	10481800	2731.84	292	10697900	2705.24	301	9744550	2258	375	9505570
Q53GQ0;Q53GQ0-2	Q53GQ0	HSD17B12	Very-long-chain 3-oxoacyl-CoA reductase	13	13	13	40.7	40.7	40.7	9211660	9714030	9359850	9028400	8699960	8923930	9584840	9603980	9654540					34324	0	262.1	36852000000	77	9211660	2604.5	315	9714030	2757.83	284	9359850	2774.84	286	9028400	2317.66	362	8699960	2267.44	387	8923930	2256.64	391	9584840	2220.99	383	9603980
P60981-2;P60981	P60981-2;P60981	DSTN	Destrin	14	13	13	65.5	60.8	60.8	9209630	8508880	8385620	11849500	11330300	11788200	14886200	14460200	14397200					16620	0	75.768	32852000000	108	9209630	2603.93	316	8508880	2415.69	362	8385620	2486.02	354	11849500	3041.87	239	11330300	2952.97	258	11788200	2980.94	257	14886200	3449.42	192	14460200
P61158;Q9C0K3	P61158	ACTR3	Actin-related protein 3	26	26	22	73.9	73.9	70.1	9170970	8920460	8721340	11554100	11302400	11705500	14030900	13706100	13641500					47371	0	323.31	77178000000	193	9170970	2593	317	8920460	2532.53	338	8721340	2585.55	329	11554100	2966.04	261	11302400	2945.71	260	11705500	2960.03	260	14030900	3251.22	215	13706100
P18085	P18085	ARF4	ADP-ribosylation factor 4	9	6	6	73.3	45.6	45.6	9157710	9281470	8711050	11055800	11110900	11695900	11511100	11965500	11365600					20511	0	70.682	29024000000	91	9157710	2589.25	318	9281470	2635.03	308	8711050	2582.5	330	11055800	2838.1	277	11110900	2895.78	267	11695900	2957.61	261	11511100	2667.35	298	11965500
P04899;P04899-6;P04899-3;P04899-5;P04899-2;P04899-4	P04899;P04899-6;P04899-3;P04899-5;P04899-2;P04899-4	GNAI2	Guanine nucleotide-binding protein G(i) subunit alpha-2	17	17	10	58	58	38.6	9144720	9232760	8514510	9107000	8927000	9110680	9951670	9850750	9572690					40450	0	323.31	31198000000	128	9144720	2585.58	319	9232760	2621.2	312	8514510	2524.23	348	9107000	2337.84	358	8927000	2326.61	367	9110680	2303.87	375	9951670	2305.99	360	9850750
O60888-3;O60888;O60888-2	O60888-3;O60888;O60888-2	CUTA	Protein CutA	6	6	6	55.8	55.8	55.8	9129270	10897800	10785100	10614400	9219670	9945010	10978300	9375240	9520480					16832	0	88.191	12850000000	58	9129270	2581.21	320	10897800	3093.92	220	10785100	3197.37	209	10614400	2724.8	292	9219670	2402.89	351	9945010	2514.85	332	10978300	2543.89	315	9375240
P60709;A5A3E0	P60709	ACTB	Actin, cytoplasmic 1;Actin, cytoplasmic 1, N-terminally processed	25	2	2	74.9	7.2	7.2	9125670	9010840	8286240	14059800	13708400	14333600	17682800	17343600	17161900					41736	0	80.284	109070000000	198	9125670	2580.19	321	9010840	2558.19	331	8286240	2456.56	361	14059800	3609.27	178	13708400	3572.77	180	14333600	3624.62	182	17682800	4097.43	136	17343600
P48047	P48047	ATP5O	ATP synthase subunit O, mitochondrial	11	11	11	56.3	56.3	56.3	9119970	8969570	8779460	8907360	8822440	9409760	8288790	8248370	8076180					23277	0	159.71	90403000000	98	9119970	2578.58	322	8969570	2546.47	333	8779460	2602.78	323	8907360	2286.59	372	8822440	2299.36	376	9409760	2379.5	361	8288790	1920.67	486	8248370
Q03252	Q03252	LMNB2	Lamin-B2	43	42	39	59	57.5	54	9118520	9242810	8967640	9825730	9713620	9974720	8010340	7935860	7822400					67688	0	287.18	144150000000	249	9118520	2578.17	323	9242810	2624.05	310	8967640	2658.57	306	9825730	2522.34	330	9713620	2531.62	331	9974720	2522.36	331	8010340	1856.15	513	7935860
P17900	P17900	GM2A	Ganglioside GM2 activator;Ganglioside GM2 activator isoform short	9	9	9	63.2	63.2	63.2	9113860	9371880	8808740	8256980	8054760	8685590	5598060	5649430	5573890					20838	0	187.39	112000000000	72	9113860	2576.85	324	9371880	2660.69	302	8808740	2611.46	317	8256980	2119.63	425	8054760	2099.28	439	8685590	2196.37	408	5598060	1297.18	827	5649430
P39019	P39019	RPS19	40S ribosomal protein S19	13	13	13	60	60	60	9067440	9053020	8861470	13116000	12843700	13183400	16438300	16399900	16762100					16060	0	93.71	70747000000	143	9067440	2563.73	325	9053020	2570.17	324	8861470	2627.09	315	13116000	3366.98	200	12843700	3347.41	200	13183400	3333.76	205	16438300	3809.06	158	16399900
Q9UL25	Q9UL25	RAB21	Ras-related protein Rab-21	11	11	11	56	56	56	9066220	10245900	9492840	8902640	8713580	9404240	8173610	8589220	8433500					24347	0	283.58	13183000000	67	9066220	2563.38	326	10245900	2908.83	259	9492840	2814.27	279	8902640	2285.38	374	8713580	2270.99	385	9404240	2378.1	362	8173610	1893.98	493	8589220
P14866;P14866-2	P14866;P14866-2	HNRNPL	Heterogeneous nuclear ribonucleoprotein L	21	21	20	47	47	45.8	9052250	8949230	8542500	10426900	10128000	10366100	12254500	12025200	12164600					64132	0	323.31	101450000000	278	9052250	2559.43	327	8949230	2540.7	337	8542500	2532.53	346	10426900	2676.68	308	10128000	2639.62	308	10366100	2621.34	318	12254500	2839.6	266	12025200
P09669	P09669	COX6C	Cytochrome c oxidase subunit 6C	9	9	9	52	52	52	9046260	9083930	8676740	8301410	8662410	8716260	8932850	8788620	8575430					8781.3	0	17.317	24480000000	41	9046260	2557.74	328	9083930	2578.94	322	8676740	2572.33	335	8301410	2131.04	419	8662410	2257.65	392	8716260	2204.13	404	8932850	2069.91	437	8788620
P60953;P60953-1	P60953;P60953-1	CDC42	Cell division control protein 42 homolog	10	9	9	49.2	43.5	43.5	9042890	8679480	8417070	10118200	9809660	10125600	10381600	10379700	10384400					21258	0	60.029	99651000000	80	9042890	2556.79	329	8679480	2464.12	346	8417070	2495.34	351	10118200	2597.42	320	9809660	2556.65	326	10125600	2560.52	327	10381600	2405.63	337	10379700
P12277	P12277	CKB	Creatine kinase B-type	17	17	16	68.2	68.2	66.1	9037040	8439380	7972940	10089000	9898360	10289700	12336300	12859100	12584900					42644	0	323.31	39329000000	114	9037040	2555.13	330	8439380	2395.95	367	7972940	2363.68	385	10089000	2589.91	323	9898360	2579.77	322	10289700	2602.01	321	12336300	2858.56	259	12859100
P60900;P60900-2;P60900-3	P60900;P60900-2;P60900-3	PSMA6	Proteasome subunit alpha type-6	15	15	15	62.6	62.6	62.6	9025480	9035430	8584240	9429940	9391280	9698320	11127700	11335200	11398100					27399	0	91.724	49155000000	113	9025480	2551.86	331	9035430	2565.17	327	8584240	2544.9	342	9429940	2420.74	348	9391280	2447.61	343	9698320	2452.47	346	11127700	2578.51	307	11335200
Q9UJZ1;Q9UJZ1-2	Q9UJZ1;Q9UJZ1-2	STOML2	Stomatin-like protein 2, mitochondrial	18	18	18	56.7	56.7	56.7	9025190	9044220	8348730	9572330	8961340	9646120	9961590	9980210	9944820					38534	0	323.31	39179000000	138	9025190	2551.78	332	9044220	2567.67	326	8348730	2475.08	357	9572330	2457.29	340	8961340	2335.56	362	9646120	2439.27	352	9961590	2308.29	359	9980210
P37840-2;P37840;P37840-3;Q16143	P37840-2;P37840;P37840-3	SNCA	Alpha-synuclein	10	10	10	75	75	75	9016100	8649640	8214630	8615940	8926230	9747160	9994450	9932390	9944240					11372	0	129.84	18343000000	53	9016100	2549.21	333	8649640	2455.65	349	8214630	2435.33	367	8615940	2211.78	394	8926230	2326.41	368	9747160	2464.82	344	9994450	2315.91	358	9932390
Q8N5K1	Q8N5K1	CISD2	CDGSH iron-sulfur domain-containing protein 2	9	9	9	60	60	60	9011500	8279470	8386750	8894890	8863810	9030150	8539380	9194360	8488030					15278	0	96.721	27767000000	50	9011500	2547.91	334	8279470	2350.55	382	8386750	2486.36	352	8894890	2283.39	376	8863810	2310.14	371	9030150	2283.5	380	8539380	1978.74	465	9194360
Q08431;Q08431-2;Q08431-3	Q08431;Q08431-2;Q08431-3	MFGE8	Lactadherin;Lactadherin short form;Medin	18	18	18	59.9	59.9	59.9	8993470	9052410	8601820	5389740	5372100	5628770	6609000	6605670	6563340					43122	0	299.69	32952000000	121	8993470	2542.81	335	9052410	2569.99	325	8601820	2550.12	340	5389740	1383.59	781	5372100	1400.11	774	5628770	1423.38	761	6609000	1531.43	670	6605670
P45973	P45973	CBX5	Chromobox protein homolog 5	14	14	13	69.1	69.1	62.8	8983060	8483690	8741390	8782110	8702730	8945040	10650300	10432000	10490000					22225	0	51.461	18115000000	79	8983060	2539.87	336	8483690	2408.53	363	8741390	2591.49	327	8782110	2254.44	385	8702730	2268.16	386	8945040	2261.98	388	10650300	2467.88	324	10432000
Q02252;Q02252-2	Q02252;Q02252-2	ALDH6A1	Methylmalonate-semialdehyde dehydrogenase [acylating], mitochondrial	30	30	30	57.4	57.4	57.4	8980680	9532900	9177630	8254240	8061820	8481430	6511150	6640940	6551270					57839	0	323.31	60704000000	200	8980680	2539.19	337	9532900	2706.41	294	9177630	2720.82	301	8254240	2118.93	426	8061820	2101.12	438	8481430	2144.74	429	6511150	1508.76	686	6640940
Q9UNZ2;Q9UNZ2-5;Q9UNZ2-4;Q9UNZ2-6	Q9UNZ2;Q9UNZ2-5;Q9UNZ2-4;Q9UNZ2-6	NSFL1C	NSFL1 cofactor p47	24	24	24	67	67	67	8970570	9095740	8767500	9671280	9435090	9686330	7825260	7682670	7601730					40572	0	323.31	93287000000	177	8970570	2536.34	338	9095740	2582.29	321	8767500	2599.23	324	9671280	2482.69	335	9435090	2459.03	341	9686330	2449.43	347	7825260	1813.26	535	7682670
O43852;O43852-3;O43852-6;O43852-10;O43852-5;O43852-15;O43852-9;O43852-13;O43852-14;O43852-11;O43852-12	O43852;O43852-3;O43852-6;O43852-10;O43852-5;O43852-15;O43852-9	CALU	Calumenin	22	22	4	63.8	63.8	13.7	8965430	7493590	8914110	13600500	13048900	12029000	14487300	14781700	14699000					37106	0	323.31	75139000000	132	8965430	2534.88	339	7493590	2127.44	440	8914110	2642.7	311	13600500	3491.36	189	13048900	3400.88	197	12029000	3041.84	241	14487300	3357	201	14781700
P05091;P05091-2	P05091;P05091-2	ALDH2	Aldehyde dehydrogenase, mitochondrial	21	20	19	51.1	49.5	48	8960340	9236680	8794450	9012570	8654620	8945050	8526320	8576150	8485470					56381	0	323.31	35367000000	135	8960340	2533.44	340	9236680	2622.31	311	8794450	2607.22	321	9012570	2313.6	363	8654620	2255.62	393	8945050	2261.98	387	8526320	1975.71	467	8576150
P21246	P21246	PTN	Pleiotrophin	7	7	7	44	44	44	8929410	9461720	9516880	2850240	3036400	3225650	3523840	4010840	4087310					18942	0	132.41	12537000000	38	8929410	2524.7	341	9461720	2686.2	299	9516880	2821.4	275	2850240	731.679	1455	3036400	791.365	1381	3225650	815.687	1342	3523840	816.541	1312	4010840
P40616-2;P40616	P40616-2;P40616	ARL1	ADP-ribosylation factor-like protein 1	6	6	6	40.9	40.9	40.9	8843420	9157410	8803520	10246500	9754210	10438100	10614600	11512700	11208400					18565	0	192.33	7087800000	38	8843420	2500.39	342	9157410	2599.8	318	8803520	2609.91	318	10246500	2630.36	313	9754210	2542.2	327	10438100	2639.53	314	10614600	2459.61	326	11512700
P04350;A6NNZ2	P04350	TUBB4A	Tubulin beta-4A chain	20	4	4	60.1	11	11	8839950	9175300	8726390	7620920	7441020	7862940	5926640	5827050	5659760					49585	0	185.31	51221000000	83	8839950	2499.41	343	9175300	2604.88	315	8726390	2587.04	328	7620920	1956.35	484	7441020	1939.32	498	7862940	1988.34	477	5926640	1373.32	778	5827050
P62913	P62913	RPL11	60S ribosomal protein L11	13	13	1	62.4	62.4	6.7	8829310	8701160	8551970	11190700	11087000	11295200	14305000	13883800	13961700					20252	0	130.45	59326000000	103	8829310	2496.4	344	8701160	2470.27	345	8551970	2535.34	345	11190700	2872.74	273	11087000	2889.55	269	11295200	2856.27	279	14305000	3314.73	207	13883800
Q9NP72;Q9NP72-2;Q9NP72-3	Q9NP72;Q9NP72-2;Q9NP72-3	RAB18	Ras-related protein Rab-18	13	13	13	75.7	75.7	75.7	8810800	9340530	8702970	9674790	9447450	10119800	9859400	10183000	10266700					22977	0	199.21	24928000000	77	8810800	2491.16	345	9340530	2651.79	305	8702970	2580.1	332	9674790	2483.59	334	9447450	2462.25	338	10119800	2559.05	329	9859400	2284.61	365	10183000
Q01995	Q01995	TAGLN	Transgelin	17	17	16	75.6	75.6	75.6	8804600	8369350	8747480	14741700	14749500	14471100	17321200	17202400	17422900					22611	0	80.998	62653000000	124	8804600	2489.41	346	8369350	2376.07	373	8747480	2593.3	325	14741700	3784.3	172	14749500	3844.11	167	14471100	3659.38	178	17321200	4013.65	139	17202400
P16949;P16949-2	P16949;P16949-2	STMN1	Stathmin	20	20	17	75.2	75.2	63.8	8792330	9255460	8802890	8878500	9438800	9860190	25658600	22337900	22946000					17302	0	42.312	59117000000	115	8792330	2485.94	347	9255460	2627.64	309	8802890	2609.72	319	8878500	2279.18	378	9438800	2460	339	9860190	2493.4	337	25658600	5945.59	66	22337900
O43678;O43678-2	O43678;O43678-2	NDUFA2	NADH dehydrogenase [ubiquinone] 1 alpha subcomplex subunit 2	5	5	5	49.5	49.5	49.5	8784830	8981010	8282540	8374130	7974120	8324660	8748440	8828470	8414760					10921	0	129.58	6366200000	28	8784830	2483.82	348	8981010	2549.72	332	8282540	2455.46	362	8374130	2149.71	410	7974120	2078.26	448	8324660	2105.1	443	8748440	2027.18	451	8828470
P09960;P09960-4;P09960-2;P09960-3	P09960;P09960-4;P09960-2;P09960-3	LTA4H	Leukotriene A-4 hydrolase	30	30	30	58.9	58.9	58.9	8781300	8724660	8587240	9682410	9436150	9654630	8640250	8678390	8663940					69284	0	323.31	73824000000	225	8781300	2482.82	349	8724660	2476.95	343	8587240	2545.79	341	9682410	2485.55	333	9436150	2459.31	340	9654630	2441.42	351	8640250	2002.11	459	8678390
Q9P0M6	Q9P0M6	H2AFY2	Core histone macro-H2A.2	23	23	21	58.9	58.9	51.9	8762520	8669770	8557410	8950210	8858530	9011180	7918150	7840350	7809420				+	40058	0	302.77	36702000000	149	8762520	2477.51	350	8669770	2461.36	347	8557410	2536.95	343	8950210	2297.59	368	8858530	2308.76	372	9011180	2278.7	383	7918150	1834.79	519	7840350
P49588;P49588-2	P49588;P49588-2	AARS	Alanine--tRNA ligase, cytoplasmic	49	49	49	59	59	59	8746690	8234860	8112570	8941170	8756160	9057000	8659820	8642110	8532900					106810	0	323.31	145250000000	354	8746690	2473.04	351	8234860	2337.89	383	8112570	2405.07	377	8941170	2295.27	370	8756160	2282.08	381	9057000	2290.29	378	8659820	2006.65	457	8642110
O00422	O00422	SAP18	Histone deacetylase complex subunit SAP18	12	12	12	62.7	62.7	62.7	8720980	8533750	8496680	11661500	11463800	11667400	11710700	11656100	11602500					17561	0	128.57	12892000000	49	8720980	2465.77	352	8533750	2422.75	356	8496680	2518.94	349	11661500	2993.6	252	11463800	2987.76	248	11667400	2950.39	262	11710700	2713.6	288	11656100
Q14019	Q14019	COTL1	Coactosin-like protein	14	14	14	71.8	71.8	71.8	8706430	8510490	8082650	11983500	11921100	12338500	17119800	17101700	17756400					15945	0	96.832	65759000000	111	8706430	2461.65	353	8510490	2416.14	361	8082650	2396.2	380	11983500	3076.26	234	11921100	3106.96	230	12338500	3120.1	229	17119800	3966.99	144	17101700
P39023	P39023	RPL3	60S ribosomal protein L3	26	26	25	48.6	48.6	46.9	8687090	8786790	8330840	12148500	12179800	12771300	16251400	16063600	15805400					46108	0	323.31	136460000000	208	8687090	2456.18	354	8786790	2494.58	342	8330840	2469.78	359	12148500	3118.62	227	12179800	3174.37	220	12771300	3229.56	220	16251400	3765.77	166	16063600
P23526;P23526-2	P23526;P23526-2	AHCY	Adenosylhomocysteinase	24	24	23	59	59	57.4	8686540	8430150	8236750	10081200	9913420	10168300	11630400	11453100	11682200					47716	0	174.28	114890000000	212	8686540	2456.03	355	8430150	2393.33	369	8236750	2441.88	366	10081200	2587.92	324	9913420	2583.7	320	10168300	2571.3	325	11630400	2694.98	292	11453100
P20290-2	P20290-2	BTF3	Transcription factor BTF3	9	9	1	75.9	75.9	6.2	8676670	8637160	8107000	18335600	18097700	18615500	22057100	21779300	21498300					17699	0	212.92	30892000000	86	8676670	2453.24	356	8637160	2452.1	352	8107000	2403.42	378	18335600	4706.89	106	18097700	4716.74	103	18615500	4707.4	107	22057100	5111.04	84	21779300
Q9Y2Q5;Q9Y2Q5-2;Q9Y2Q5-3	Q9Y2Q5;Q9Y2Q5-2;Q9Y2Q5-3	LAMTOR2	Ragulator complex protein LAMTOR2	7	7	7	81.6	81.6	81.6	8660570	8957950	8329430	8259700	8208840	8441110	7190220	7217670	7096030					13507	0	107.53	16063000000	60	8660570	2448.69	357	8957950	2543.18	334	8329430	2469.36	360	8259700	2120.33	424	8208840	2139.44	428	8441110	2134.55	430	7190220	1666.11	596	7217670
Q96I99;Q96I99-2	Q96I99;Q96I99-2	SUCLG2	Succinyl-CoA ligase [GDP-forming] subunit beta, mitochondrial	29	29	29	65.3	65.3	65.3	8638360	8835230	8658660	8953400	8839350	9110410	8068440	7957880	7945460					46510	0	293.51	53974000000	169	8638360	2442.41	358	8835230	2508.34	339	8658660	2566.97	337	8953400	2298.41	367	8839350	2303.76	373	9110410	2303.8	376	8068440	1869.61	505	7957880
P32969	P32969	RPL9	60S ribosomal protein L9	11	11	11	56.2	56.2	56.2	8627830	8647330	8137260	11563800	11334400	11899700	15033400	14913200	15207500					21863	0	84.833	49434000000	84	8627830	2439.43	359	8647330	2454.99	350	8137260	2412.39	373	11563800	2968.51	260	11334400	2954.04	257	11899700	3009.14	249	15033400	3483.52	190	14913200
Q04837	Q04837	SSBP1	Single-stranded DNA-binding protein, mitochondrial	7	7	7	55.4	55.4	55.4	8618650	8713650	8241960	8969870	8761520	9160280	9596920	9797530	9815140					17259	0	181.56	30104000000	47	8618650	2436.83	360	8713650	2473.82	344	8241960	2443.43	365	8969870	2302.64	366	8761520	2283.48	379	9160280	2316.41	372	9596920	2223.79	381	9797530
P47895	P47895	ALDH1A3	Aldehyde dehydrogenase family 1 member A3	24	24	21	45.9	45.9	40.6	8601540	8150200	7923910	8693040	8435370	8997810	5921440	5920480	5713200					56108	0	281.09	65404000000	170	8601540	2432	361	8150200	2313.85	391	7923910	2349.14	387	8693040	2231.57	390	8435370	2198.48	411	8997810	2275.32	384	5921440	1372.11	780	5920480
O60506;O60506-2	O60506;O60506-2	SYNCRIP	Heterogeneous nuclear ribonucleoprotein Q	36	36	2	56	56	7.2	8596300	8464970	8268760	11519000	11277300	11468100	13578300	13655100	13756800					69602	0	323.31	138710000000	271	8596300	2430.52	362	8464970	2403.22	365	8268760	2451.38	364	11519000	2957.02	263	11277300	2939.16	262	11468100	2900.01	270	13578300	3146.36	226	13655100
Q00169	Q00169	PITPNA	Phosphatidylinositol transfer protein alpha isoform	22	19	19	63.7	57.4	57.4	8593100	8829310	8531580	8785600	8804330	8992710	7941810	7901230	7736560					31806	0	174.5	30098000000	110	8593100	2429.61	363	8829310	2506.66	340	8531580	2529.29	347	8785600	2255.33	384	8804330	2294.64	378	8992710	2274.03	385	7941810	1840.27	517	7901230
P62328;O14604	P62328	TMSB4X	Thymosin beta-4;Hematopoietic system regulatory peptide	7	7	5	77.3	77.3	77.3	8534230	7935270	10587100	7679400	8972210	6920230	20034500	21729900	21765000					5052.6	0	17.381	6743000000	24	8534230	2412.97	364	7935270	2252.84	406	10587100	3138.68	220	7679400	1971.36	477	8972210	2338.39	360	6920230	1749.95	580	20034500	4642.37	103	21729900
Q9UHG3;Q9UHG3-2	Q9UHG3;Q9UHG3-2	PCYOX1	Prenylcysteine oxidase 1	22	22	22	60.4	60.4	60.4	8501210	9030320	8279410	7645320	7437180	7617780	6858020	6881470	6878570					56639	0	323.31	54756000000	158	8501210	2403.63	365	9030320	2563.72	328	8279410	2454.53	363	7645320	1962.61	482	7437180	1938.32	499	7617780	1926.35	506	6858020	1589.13	643	6881470
P84157-3	P84157-3	MXRA7	Matrix-remodeling-associated protein 7	8	8	3	34.5	34.5	12.4	8493460	9057830	9291640	6667390	6921190	6906760	6138590	5460930	5378250					18207	0	176.43	5181200000	39	8493460	2401.44	366	9057830	2571.53	323	9291640	2754.62	291	6667390	1711.57	591	6921190	1803.84	559	6906760	1746.55	583	6138590	1422.43	733	5460930
O75531	O75531	BANF1	Barrier-to-autointegration factor;Barrier-to-autointegration factor, N-terminally processed	7	7	7	37.1	37.1	37.1	8490590	9229840	8801640	6023870	6611030	7197940	6822140	6718710	6902840					10058	0	9.5056	14729000000	22	8490590	2400.63	367	9229840	2620.37	313	8801640	2609.35	320	6023870	1546.38	686	6611030	1723.01	594	7197940	1820.18	546	6822140	1580.82	649	6718710
P27635;Q96L21	P27635	RPL10	60S ribosomal protein L10	13	13	13	54.2	54.2	54.2	8447110	8378830	7924620	11696000	11513500	11619200	15196700	14920500	15235400					24604	0	323.31	50852000000	108	8447110	2388.33	368	8378830	2378.76	372	7924620	2349.35	386	11696000	3002.47	250	11513500	3000.72	244	11619200	2938.2	265	15196700	3521.37	186	14920500
O15511;O15511-2	O15511;O15511-2	ARPC5	Actin-related protein 2/3 complex subunit 5	13	13	12	77.5	77.5	77.5	8416610	8233030	7866380	10445500	10371300	10691900	12656300	12628200	12644900					16320	0	250.68	20561000000	87	8416610	2379.71	369	8233030	2337.37	384	7866380	2332.09	391	10445500	2681.45	305	10371300	2703.02	297	10691900	2703.73	302	12656300	2932.71	249	12628200
P62241	P62241	RPS8	40S ribosomal protein S8	11	11	11	51.9	51.9	51.9	8408740	8641000	8346830	9616930	10509300	10706900	12244800	13285300	13413300					24205	0	179.55	55527000000	111	8408740	2377.49	370	8641000	2453.19	351	8346830	2474.52	358	9616930	2468.74	339	10509300	2739.01	290	10706900	2707.5	300	12244800	2837.36	267	13285300
P07741;P07741-2	P07741;P07741-2	APRT	Adenine phosphoribosyltransferase	12	12	12	71.7	71.7	71.7	8407390	8525960	7808480	7742840	7700980	7729990	9268240	9900020	9816230					19608	0	114.91	24018000000	55	8407390	2377.1	371	8525960	2420.53	358	7808480	2314.92	398	7742840	1987.65	473	7700980	2007.07	472	7729990	1954.72	494	9268240	2147.63	409	9900020
P23246;P23246-2	P23246;P23246-2	SFPQ	Splicing factor, proline- and glutamine-rich	35	35	34	45.4	45.4	44.3	8386930	8577910	8192640	11220600	11028000	11442500	11366100	11206000	11194400					76149	0	323.31	154390000000	333	8386930	2371.32	372	8577910	2435.28	354	8192640	2428.81	370	11220600	2880.42	272	11028000	2874.19	271	11442500	2893.52	271	11366100	2633.73	302	11206000
P15289;P15289-2	P15289;P15289-2	ARSA	Arylsulfatase A;Arylsulfatase A component B;Arylsulfatase A component C	12	11	11	33.7	32.3	32.3	8386500	8147690	8117170	8159010	7533540	7767530	6087590	6106990	6003070					53588	0	208.55	68372000000	109	8386500	2371.2	373	8147690	2313.14	392	8117170	2406.44	375	8159010	2094.48	438	7533540	1963.44	488	7767530	1964.22	488	6087590	1410.61	742	6106990
Q13813	Q13813	SPTAN1	Spectrin alpha chain, non-erythrocytic 1	179	179	0	71.4	71.4	0	8384170	8152440	7867540	8071790	7950630	8056480	8820190	8578750	8620570					284540	0	323.31	338990000000	946	8384170	2370.54	374	8152440	2314.49	390	7867540	2332.43	390	8071790	2072.09	448	7950630	2072.14	451	8056480	2037.28	466	8820190	2043.81	446	8578750
O75884;O75884-2	O75884;O75884-2	RBBP9	Putative hydrolase RBBP9	8	8	8	53.8	53.8	53.8	8381620	8515810	7845400	7759000	7512360	8341070	7363580	7950820	7847880					21000	0	126.73	9524900000	35	8381620	2369.82	375	8515810	2417.65	360	7845400	2325.87	394	7759000	1991.8	469	7512360	1957.92	493	8341070	2109.25	439	7363580	1706.28	581	7950820
P31930	P31930	UQCRC1	Cytochrome b-c1 complex subunit 1, mitochondrial	19	19	18	52.3	52.3	50.8	8361010	8081670	7678250	7162260	6709920	7140050	7383420	7290070	7133860					52645	0	323.31	68400000000	142	8361010	2363.99	376	8081670	2294.4	398	7678250	2276.31	410	7162260	1838.61	528	6709920	1748.78	581	7140050	1805.54	554	7383420	1710.88	578	7290070
P51991	P51991	HNRNPA3	Heterogeneous nuclear ribonucleoprotein A3	19	18	4	37.3	37.3	6.3	8353400	8433350	8172330	9808390	9534920	9744170	10754800	10437800	10219700					39594	0	251.22	60321000000	172	8353400	2361.84	377	8433350	2394.24	368	8172330	2422.79	371	9808390	2517.89	331	9534920	2485.05	336	9744170	2464.06	345	10754800	2492.09	319	10437800
P50454	P50454	SERPINH1	Serpin H1	25	25	25	60.3	60.3	60.3	8328970	8523590	8355950	11415000	11039800	11111800	10879600	10657200	10711800					46440	0	323.31	133300000000	211	8328970	2354.93	378	8523590	2419.86	359	8355950	2477.22	356	11415000	2930.31	268	11039800	2877.26	270	11111800	2809.89	285	10879600	2521.02	316	10657200
P35613-2;P35613;P35613-4;P35613-3	P35613-2;P35613;P35613-4;P35613-3	BSG	Basigin	15	15	15	57.6	57.6	57.6	8298330	8310860	8082730	6686120	6561030	6954370	6651590	6786290	6537800					29221	0	191.38	32544000000	94	8298330	2346.27	379	8310860	2359.47	378	8082730	2396.22	379	6686120	1716.38	589	6561030	1709.97	602	6954370	1758.59	573	6651590	1541.3	665	6786290
P30043	P30043	BLVRB	Flavin reductase (NADPH)	9	9	9	50.5	50.5	50.5	8290170	8474530	8067400	8142040	8075120	8054520	7580940	7354210	7417320					22119	0	73.315	41378000000	129	8290170	2343.96	380	8474530	2405.93	364	8067400	2391.68	382	8142040	2090.13	442	8075120	2104.59	437	8054520	2036.79	467	7580940	1756.65	557	7354210
P32119;P32119-2	P32119	PRDX2	Peroxiredoxin-2	14	13	13	64.6	59.1	59.1	8285700	8113490	7587400	7939830	8735730	8889480	6772120	6692800	6782050					21892	0	71.246	150470000000	96	8285700	2342.7	381	8113490	2303.43	396	7587400	2249.38	415	7939830	2038.22	457	8735730	2276.76	383	8889480	2247.93	394	6772120	1569.23	656	6692800
P35232;P35232-2	P35232	PHB	Prohibitin	15	15	15	54.8	54.8	54.8	8283280	8286000	7699290	7808440	7800690	8262390	8480110	8466130	8446010					29804	0	127.78	115440000000	123	8283280	2342.01	382	8286000	2352.41	381	7699290	2282.55	406	7808440	2004.49	467	7800690	2033.06	468	8262390	2089.35	448	8480110	1965	473	8466130
P53801	P53801	PTTG1IP	Pituitary tumor-transforming gene 1 protein-interacting protein	5	5	5	28.3	28.3	28.3	8239960	8175750	7817530	5969510	5761310	6243810	4769600	4877620	4571250					20324	0	79.912	7573900000	30	8239960	2329.76	383	8175750	2321.11	389	7817530	2317.6	396	5969510	1532.42	691	5761310	1501.55	723	6243810	1578.9	665	4769600	1105.21	988	4877620
P13693;P13693-2;Q56UQ5;Q9HAU6	P13693;P13693-2	TPT1	Translationally-controlled tumor protein	9	9	9	55.8	55.8	55.8	8239080	7788380	7678740	17899700	17945000	18760000	18000800	17984300	18019600					19595	0	51.641	41854000000	100	8239080	2329.52	384	7788380	2211.13	418	7678740	2276.46	409	17899700	4594.99	112	17945000	4676.94	109	18760000	4743.93	105	18000800	4171.12	131	17984300
P15880	P15880	RPS2	40S ribosomal protein S2	14	14	14	49.8	49.8	49.8	8236310	7992450	7878220	11692100	11329500	11644900	14323700	14057100	14390400					31324	0	179.87	156820000000	150	8236310	2328.73	385	7992450	2269.07	404	7878220	2335.59	388	11692100	3001.45	251	11329500	2952.76	259	11644900	2944.71	264	14323700	3319.07	204	14057100
Q9BXK5;Q9BXK5-4;Q9BXK5-2	Q9BXK5;Q9BXK5-4	BCL2L13	Bcl-2-like protein 13	21	21	21	50.7	50.7	50.7	8234480	8419230	8693470	8309200	8147750	8064910	7366160	7148070	6879910					52723	0	323.31	53424000000	135	8234480	2328.21	386	8419230	2390.23	370	8693470	2577.29	334	8309200	2133.04	418	8147750	2123.51	430	8064910	2039.42	465	7366160	1706.88	580	7148070
O75367-2;O75367;O75367-3	O75367-2;O75367;O75367-3	H2AFY	Core histone macro-H2A.1	15	13	13	38.8	31.7	31.7	8225380	7998200	7736720	8096110	8105180	8198860	7906700	7983190	7804470				+	39183	0	215.68	48313000000	110	8225380	2325.64	387	7998200	2270.7	403	7736720	2293.65	402	8096110	2078.34	445	8105180	2112.42	432	8198860	2073.29	452	7906700	1832.13	523	7983190
Q9P0L0	Q9P0L0	VAPA	Vesicle-associated membrane protein-associated protein A	17	17	1	57.8	57.8	7.6	8194500	8188160	7857300	9569510	9337170	9662490	9568760	9574540	9664920					27893	0	90.186	34985000000	104	8194500	2316.91	388	8188160	2324.63	387	7857300	2329.39	392	9569510	2456.57	341	9337170	2433.51	347	9662490	2443.4	350	9568760	2217.26	385	9574540
P41219	P41219	PRPH	Peripherin	36	31	3	57.4	51.1	3.8	8185580	7836450	7845740	9939980	9738940	9803430	7451310	7229990	7181640					53650	0	323.31	93098000000	207	8185580	2314.39	389	7836450	2224.78	414	7845740	2325.97	393	9939980	2551.67	327	9738940	2538.22	329	9803430	2479.04	341	7451310	1726.61	570	7229990
P08195-3;P08195;P08195-4	P08195-3;P08195;P08195-4	SLC3A2	4F2 cell-surface antigen heavy chain	21	21	1	41	41	3	8179960	8527770	7404190	6172750	6024920	6233000	8503630	8476110	8518640					61815	0	323.31	76656000000	144	8179960	2312.8	390	8527770	2421.05	357	7404190	2195.06	426	6172750	1584.59	664	6024920	1570.25	670	6233000	1576.17	669	8503630	1970.45	471	8476110
Q9Y2Q3;Q9Y2Q3-3;Q9Y2Q3-2;Q9Y2Q3-4	Q9Y2Q3;Q9Y2Q3-3;Q9Y2Q3-2;Q9Y2Q3-4	GSTK1	Glutathione S-transferase kappa 1	10	10	10	54	54	54	8178120	8178760	7832710	8139230	8043810	8537160	6917530	6951910	6959270					25497	0	140.71	19468000000	72	8178120	2312.28	391	8178760	2321.96	388	7832710	2322.1	395	8139230	2089.4	443	8043810	2096.43	440	8537160	2158.84	423	6917530	1602.92	635	6951910
P55809;P55809-2;Q9BYC2	P55809	OXCT1	Succinyl-CoA:3-ketoacid coenzyme A transferase 1, mitochondrial	24	24	24	55.6	55.6	55.6	8166730	8458680	8165160	7899840	7573750	7893500	6923410	7003010	6789760					56157	0	323.31	57254000000	154	8166730	2309.06	392	8458680	2401.43	366	8165160	2420.66	372	7899840	2027.95	462	7573750	1973.92	484	7893500	1996.07	475	6923410	1604.29	634	7003010
P62753	P62753	RPS6	40S ribosomal protein S6	19	19	19	54.6	54.6	54.6	8156190	8061620	7658870	10821700	10655800	11050300	12800300	13087600	13104800					28680	0	188.73	93272000000	131	8156190	2306.08	393	8061620	2288.71	400	7658870	2270.57	411	10821700	2778.01	284	10655800	2777.18	285	11050300	2794.36	286	12800300	2966.07	244	13087600
Q15363	Q15363	TMED2	Transmembrane emp24 domain-containing protein 2	9	9	9	42.3	42.3	42.3	8152880	7928770	8081010	8198680	7860240	7810420	7887790	7528340	7465270					22761	0	174.41	45280000000	85	8152880	2305.14	394	7928770	2250.99	408	8081010	2395.72	381	8198680	2104.67	432	7860240	2048.58	460	7810420	1975.06	484	7887790	1827.75	525	7528340
P12814-3;P12814-2;P12814-4	P12814-3;P12814-2;P12814-4	ACTN1	Alpha-actinin-1	61	42	2	71.6	53.8	3	8144070	7914600	7708080	11451200	11290500	11478500	14307700	14209400	14152900					105570	0	323.31	168000000000	439	8144070	2302.65	395	7914600	2246.97	409	7708080	2285.15	405	11451200	2939.61	267	11290500	2942.6	261	11478500	2902.63	269	14307700	3315.37	206	14209400
Q02978;Q02978-2	Q02978;Q02978-2	SLC25A11	Mitochondrial 2-oxoglutarate/malate carrier protein	12	12	12	43.6	43.6	43.6	8142000	8313300	8213090	7474710	7353570	7617930	6445310	6528570	6426060					34061	0	152.69	37141000000	114	8142000	2302.07	396	8313300	2360.16	377	8213090	2434.87	368	7474710	1918.82	497	7353570	1916.53	510	7617930	1926.39	505	6445310	1493.5	695	6528570
Q13228;Q13228-4;Q13228-3;Q13228-2	Q13228;Q13228-4;Q13228-3;Q13228-2	SELENBP1	Selenium-binding protein 1	22	22	22	54.7	54.7	54.7	8137390	8289740	7816860	7276660	7191690	7345120	5157340	5071370	5004540					52390	0	213.79	69950000000	165	8137390	2300.76	397	8289740	2353.47	380	7816860	2317.41	397	7276660	1867.98	513	7191690	1874.34	523	7345120	1857.4	530	5157340	1195.06	916	5071370
Q9Y512	Q9Y512	SAMM50	Sorting and assembly machinery component 50 homolog	23	23	23	55.4	55.4	55.4	8132870	8317290	7873850	7976700	7589900	7843160	7787830	7518320	7450720					51976	0	323.31	22403000000	96	8132870	2299.49	398	8317290	2361.29	376	7873850	2334.3	389	7976700	2047.68	453	7589900	1978.12	479	7843160	1983.34	480	7787830	1804.59	540	7518320
P18621;P18621-3;P18621-2	P18621;P18621-3;P18621-2	RPL17	60S ribosomal protein L17	9	9	9	51.1	51.1	51.1	8130110	8127190	8212390	11734300	11641000	11831600	15972700	15620700	15782600					21397	0	70.48	65614000000	93	8130110	2298.71	399	8127190	2307.32	394	8212390	2434.66	369	11734300	3012.3	246	11641000	3033.94	238	11831600	2991.93	252	15972700	3701.19	171	15620700
Q12805-2;Q12805-4;Q12805-3;Q12805;Q12805-5	Q12805-2;Q12805-4;Q12805-3;Q12805;Q12805-5	EFEMP1	EGF-containing fibulin-like extracellular matrix protein 1	16	16	16	43.9	43.9	43.9	8125420	8405260	8627100	2074570	2006940	2035460	2317010	2307670	2313600					53722	0	191.98	18803000000	85	8125420	2297.38	400	8405260	2386.27	371	8627100	2557.61	338	2074570	532.559	1875	2006940	523.061	1920	2035460	514.717	1948	2317010	536.895	1874	2307670
P62191	P62191	PSMC1	26S protease regulatory subunit 4	26	26	3	60.7	60.7	7	8116060	8218680	7753340	10114300	10057200	10355600	12389000	12277400	12282700					49184	0	294.37	52314000000	172	8116060	2294.73	401	8218680	2333.3	385	7753340	2298.57	400	10114300	2596.42	321	10057200	2621.17	313	10355600	2618.67	319	12389000	2870.78	256	12277400
P13073	P13073	COX4I1	Cytochrome c oxidase subunit 4 isoform 1, mitochondrial	15	15	15	61.5	61.5	61.5	8111240	8197650	7802350	7811270	7629480	8264840	8271790	8730640	8630800					19576	0	53.675	37581000000	95	8111240	2293.37	402	8197650	2327.33	386	7802350	2313.1	399	7811270	2005.21	466	7629480	1988.44	475	8264840	2089.97	447	8271790	1916.73	487	8730640
Q9Y5J7	Q9Y5J7	TIMM9	Mitochondrial import inner membrane translocase subunit Tim9	5	5	5	68.5	68.5	68.5	8107070	8310260	8608500	8379210	8625010	8925050	7790370	6522190	6640120					10378	0	17.265	6879900000	32	8107070	2292.19	403	8310260	2359.3	379	8608500	2552.1	339	8379210	2151.01	409	8625010	2247.9	395	8925050	2256.92	390	7790370	1805.18	539	6522190
Q9NQR4	Q9NQR4	NIT2	Omega-amidase NIT2	18	18	18	60.1	60.1	60.1	8100390	7855600	7492660	7907140	7924290	8281730	7917270	7940970	7798100					30608	0	277.3	23932000000	75	8100390	2290.3	404	7855600	2230.22	412	7492660	2221.29	423	7907140	2029.83	461	7924290	2065.27	454	8281730	2094.24	444	7917270	1834.58	521	7940970
P07858	P07858	CTSB	Cathepsin B;Cathepsin B light chain;Cathepsin B heavy chain	15	15	15	47.8	47.8	47.8	8088670	7716980	7403240	8544740	8595890	8830000	8860800	8854150	8696540					37821	0	186.31	62457000000	97	8088670	2286.99	405	7716980	2190.86	427	7403240	2194.78	427	8544740	2193.5	398	8595890	2240.31	398	8830000	2232.89	397	8860800	2053.22	443	8854150
P37802;P37802-2	P37802;P37802-2	TAGLN2	Transgelin-2	12	12	11	67.3	67.3	60.3	8087780	7361540	7010060	16410500	15652600	17053700	26561400	26674500	27223300					22391	0	157.35	59957000000	100	8087780	2286.74	406	7361540	2089.95	452	7010060	2078.22	456	16410500	4212.71	135	15652600	4079.47	144	17053700	4312.45	130	26561400	6154.79	58	26674500
P53999	P53999	SUB1	Activated RNA polymerase II transcriptional coactivator p15	10	10	10	50.4	50.4	50.4	8081330	8332800	7572410	10362800	10479500	11335200	11643800	11982900	12561900					14395	0	249.15	25264000000	79	8081330	2284.91	407	8332800	2365.7	375	7572410	2244.93	416	10362800	2660.22	311	10479500	2731.22	293	11335200	2866.39	277	11643800	2698.1	290	11982900
P63279	P63279	UBE2I	SUMO-conjugating enzyme UBC9	9	9	9	54.4	54.4	54.4	8059320	8089250	7686830	10237200	10370100	10587000	12376500	12320800	12532400					18007	0	44.971	11669000000	54	8059320	2278.69	408	8089250	2296.55	397	7686830	2278.85	407	10237200	2627.96	314	10370100	2702.71	298	10587000	2677.18	308	12376500	2867.86	258	12320800
P41567;O60739	P41567;O60739	EIF1;EIF1B	Eukaryotic translation initiation factor 1;Eukaryotic translation initiation factor 1b	8	8	8	65.5	65.5	65.5	8039270	8606260	8119800	12049400	12108500	12801500	10824200	10729000	10265800					12732	0	180.51	8767300000	43	8039270	2273.02	409	8606260	2443.33	353	8119800	2407.21	374	12049400	3093.17	231	12108500	3155.79	222	12801500	3237.17	218	10824200	2508.18	318	10729000
P10768	P10768	ESD	S-formylglutathione hydrolase	11	11	11	59.2	59.2	59.2	8026430	7897480	7548130	8370010	7996230	8710560	7532890	7667330	7690560					31462	0	274.92	36108000000	66	8026430	2269.39	410	7897480	2242.11	410	7548130	2237.74	418	8370010	2148.65	411	7996230	2084.02	447	8710560	2202.69	406	7532890	1745.52	561	7667330
P05455	P05455	SSB	Lupus La protein	37	37	37	70.6	70.6	70.6	8025120	7757040	7742720	10466900	10510000	10780700	11919200	11803700	11460800					46836	0	275.99	95189000000	176	8025120	2269.02	411	7757040	2202.24	422	7742720	2295.42	401	10466900	2686.95	304	10510000	2739.18	289	10780700	2726.16	296	11919200	2761.9	277	11803700
Q16851	Q16851	UGP2	UTP--glucose-1-phosphate uridylyltransferase	27	27	2	54.5	54.5	4.3	8008200	7933900	7639610	9163010	9093960	9196670	8477640	8247010	8359630					56940	0	323.31	95900000000	222	8008200	2264.24	412	7933900	2252.45	407	7639610	2264.86	412	9163010	2352.22	355	9093960	2370.12	356	9196670	2325.61	371	8477640	1964.43	474	8247010
P21283	P21283	ATP6V1C1	V-type proton ATPase subunit C 1	23	23	22	58.9	58.9	56.8	7972850	7494950	7419440	8170280	8007670	8133060	8178440	8080320	8029190					43941	0	323.31	33225000000	113	7972850	2254.24	413	7494950	2127.83	439	7419440	2199.58	425	8170280	2097.37	435	8007670	2087.01	444	8133060	2056.65	456	8178440	1895.1	491	8080320
O75521-2;O75521	O75521-2;O75521	ECI2	Enoyl-CoA delta isomerase 2, mitochondrial	21	21	21	53.2	53.2	53.2	7969960	7854310	7532460	8543960	8336290	9056590	9162000	9096930	8960540					39609	0	323.31	19245000000	89	7969960	2253.42	414	7854310	2229.85	413	7532460	2233.09	420	8543960	2193.3	399	8336290	2172.65	420	9056590	2290.19	379	9162000	2123.01	416	9096930
P46926;P46926-2	P46926;P46926-2	GNPDA1	Glucosamine-6-phosphate isomerase 1	14	14	10	70.2	70.2	49.5	7965210	8130060	7727960	8252050	8270390	8416760	8085100	7909400	7984520					32668	0	166.7	37072000000	136	7965210	2252.08	415	8130060	2308.14	393	7727960	2291.05	403	8252050	2118.37	428	8270390	2155.48	423	8416760	2128.39	433	8085100	1873.47	502	7909400
Q9UQ80;Q9UQ80-2	Q9UQ80;Q9UQ80-2	PA2G4	Proliferation-associated protein 2G4	23	23	23	66.2	66.2	66.2	7964110	7699300	7350020	11617600	11462000	12083000	15604300	15631000	15643100					43786	0	323.31	65157000000	189	7964110	2251.77	416	7699300	2185.84	429	7350020	2179	432	11617600	2982.34	257	11462000	2987.3	249	12083000	3055.48	237	15604300	3615.81	180	15631000
Q16181-2	Q16181-2	2007-09-01	Septin-7	31	31	1	58.5	58.5	2.5	7955540	7739520	7368370	8602010	8612390	8866330	9899300	9849080	9916820					50580	0	323.31	47884000000	160	7955540	2249.35	417	7739520	2197.26	425	7368370	2184.44	430	8602010	2208.2	395	8612390	2244.61	397	8866330	2242.07	395	9899300	2293.86	362	9849080
P27449	P27449	ATP6V0C	V-type proton ATPase 16 kDa proteolipid subunit	1	1	1	11.6	11.6	11.6	7935680	8563460	8379370	7279690	6921430	6960020	6332890	6293900	6327560					15736	0	13.884	14930000000	38	7935680	2243.73	418	8563460	2431.18	355	8379370	2484.17	355	7279690	1868.75	511	6921430	1803.91	558	6960020	1760.02	571	6332890	1467.45	706	6293900
Q71UI9;P0C0S5;Q71UI9-3;Q71UI9-2;Q71UI9-4;Q71UI9-5	Q71UI9;P0C0S5;Q71UI9-3;Q71UI9-2;Q71UI9-4	H2AFV;H2AFZ	Histone H2A.V;Histone H2A.Z	6	4	3	36.7	29.7	24.2	7934800	7877000	7634100	8285500	8104260	8337630	7649410	7715570	7483250				+	13509	0	20.844	29976000000	48	7934800	2243.48	419	7877000	2236.29	411	7634100	2263.22	413	8285500	2126.95	421	8104260	2112.18	433	8337630	2108.38	440	7649410	1772.52	553	7715570
P62841	P62841	RPS15	40S ribosomal protein S15	6	6	6	46.9	46.9	46.9	7901200	7722120	7598430	11122500	11130900	11389400	13587900	13576400	13543200					17040	0	223.35	24280000000	60	7901200	2233.98	420	7722120	2192.32	426	7598430	2252.65	414	11122500	2855.23	276	11130900	2901.01	266	11389400	2880.1	273	13587900	3148.58	224	13576400
Q99471;Q99471-3;Q99471-2	Q99471;Q99471-3	PFDN5	Prefoldin subunit 5	10	10	10	79.2	79.2	79.2	7896680	8047010	8012280	10646100	10445500	11118500	13993300	13062300	12770300					17328	0	154.95	17403000000	48	7896680	2232.71	421	8047010	2284.56	401	8012280	2375.34	384	10646100	2732.93	291	10445500	2722.36	294	11118500	2811.59	284	13993300	3242.51	219	13062300
P52788;P52788-2	P52788;P52788-2	SMS	Spermine synthase	21	21	21	72.1	72.1	72.1	7892900	7546280	6888300	10659000	9991010	10755700	16675500	16899800	16516200					41268	0	323.31	20816000000	61	7892900	2231.64	422	7546280	2142.4	435	6888300	2042.12	462	10659000	2736.26	290	9991010	2603.92	316	10755700	2719.86	298	16675500	3864.03	152	16899800
P49773	P49773	HINT1	Histidine triad nucleotide-binding protein 1	8	8	8	65.1	65.1	65.1	7892470	8366580	8058870	8157020	8980420	9800530	8698080	8437870	8262640					13802	0	30.448	30515000000	53	7892470	2231.52	423	8366580	2375.29	374	8058870	2389.15	383	8157020	2093.97	439	8980420	2340.53	359	9800530	2478.31	342	8698080	2015.51	455	8437870
P37837	P37837	TALDO1	Transaldolase	18	18	18	44.5	44.5	44.5	7891470	7746510	7572360	8405220	8383770	8522780	8396270	8179170	8343190					37540	0	101.7	107280000000	139	7891470	2231.23	424	7746510	2199.25	423	7572360	2244.92	417	8405220	2157.69	408	8383770	2185.03	419	8522780	2155.2	424	8396270	1945.58	477	8179170
P05026-2;P05026	P05026-2;P05026	ATP1B1	Sodium/potassium-transporting ATPase subunit beta-1	18	18	18	56.1	56.1	56.1	7865560	8118960	7384460	6916760	7023420	7242840	6185720	6061600	5944820					34893	0	170.28	35988000000	113	7865560	2223.91	425	8118960	2304.99	395	7384460	2189.21	429	6916760	1775.59	559	7023420	1830.49	540	7242840	1831.54	541	6185720	1433.35	727	6061600
P46782	P46782	RPS5	40S ribosomal protein S5;40S ribosomal protein S5, N-terminally processed	12	12	12	52.9	52.9	52.9	7860160	7709940	7365590	11876400	11377800	11729600	14864000	15465500	15326400					22876	0	184.16	111800000000	72	7860160	2222.38	426	7709940	2188.86	428	7365590	2183.62	431	11876400	3048.78	236	11377800	2965.36	255	11729600	2966.14	259	14864000	3444.28	194	15465500
Q96GK7	Q96GK7	FAHD2A	Fumarylacetoacetate hydrolase domain-containing protein 2A	13	13	3	47.8	47.8	13.4	7854070	7819920	7282710	7004720	6982230	7350610	5828850	5897350	5740300					34596	0	150.94	36756000000	86	7854070	2220.66	427	7819920	2220.09	415	7282710	2159.05	439	7004720	1798.17	548	6982230	1819.75	546	7350610	1858.79	529	5828850	1350.66	796	5897350
Q9HB71;Q9HB71-3;Q9HB71-2	Q9HB71;Q9HB71-3	CACYBP	Calcyclin-binding protein	18	18	18	67.5	67.5	67.5	7851970	7428910	7338180	9261150	8965700	9435770	13179700	13223700	13516500					26210	0	168.37	38442000000	104	7851970	2220.06	428	7428910	2109.08	445	7338180	2175.49	435	9261150	2377.41	352	8965700	2336.69	361	9435770	2386.07	359	13179700	3054	231	13223700
Q13185	Q13185	CBX3	Chromobox protein homolog 3	14	13	11	71.6	65	51.4	7840050	7573930	7267750	9640780	9342000	10263100	12969800	13112500	12714400					20811	0	101.68	21758000000	62	7840050	2216.69	429	7573930	2150.25	433	7267750	2154.61	440	9640780	2474.86	338	9342000	2434.77	346	10263100	2595.27	322	12969800	3005.36	235	13112500
Q9UBE0;Q9UBE0-2;Q9UBE0-3	Q9UBE0;Q9UBE0-2;Q9UBE0-3	SAE1	SUMO-activating enzyme subunit 1;SUMO-activating enzyme subunit 1, N-terminally processed	23	23	23	78.6	78.6	78.6	7812300	7783250	7721980	8677400	8386960	8690590	10128200	10536700	10633500					38449	0	323.31	32656000000	111	7812300	2208.85	430	7783250	2209.68	419	7721980	2289.28	404	8677400	2227.56	391	8386960	2185.86	418	8690590	2197.63	407	10128200	2346.9	351	10536700
P21912	P21912	SDHB	Succinate dehydrogenase [ubiquinone] iron-sulfur subunit, mitochondrial	17	17	17	57.5	57.5	57.5	7775460	7803770	7538910	7496400	7522330	7769260	7200660	7229900	7085320					31629	0	109.98	37619000000	88	7775460	2198.43	431	7803770	2215.5	416	7538910	2235	419	7496400	1924.39	493	7522330	1960.52	490	7769260	1964.65	487	7200660	1668.53	593	7229900
Q14847;Q14847-2;Q14847-3	Q14847;Q14847-2;Q14847-3	LASP1	LIM and SH3 domain protein 1	18	18	17	73.9	73.9	70.1	7734570	7090070	6788460	8930570	8747560	8771390	10334300	10005400	10755700					29717	0	110.34	60873000000	115	7734570	2186.87	432	7090070	2012.88	470	6788460	2012.52	471	8930570	2292.55	371	8747560	2279.84	382	8771390	2218.07	402	10334300	2394.66	340	10005400
P23434	P23434	GCSH	Glycine cleavage system H protein, mitochondrial	2	2	2	17.3	17.3	17.3	7730850	6627120	6992890	7066690	7364540	7738120	7150350	7461380	7470740					18884	0	77.259	7246700000	29	7730850	2185.82	433	6627120	1881.45	513	6992890	2073.13	458	7066690	1814.08	542	7364540	1919.39	506	7738120	1956.78	493	7150350	1656.87	601	7461380
Q9HB40;Q9HB40-2	Q9HB40;Q9HB40-2	SCPEP1	Retinoid-inducible serine carboxypeptidase	12	12	12	31	31	31	7725120	8076840	7229100	5831550	5666500	6163010	4556780	4859110	4663090					50830	0	115.06	23931000000	71	7725120	2184.2	434	8076840	2293.03	399	7229100	2143.16	443	5831550	1497	715	5666500	1476.84	731	6163010	1558.47	687	4556780	1055.89	1042	4859110
P00367;P00367-3;P00367-2	P00367;P00367-3;P00367-2	GLUD1	Glutamate dehydrogenase 1, mitochondrial	25	25	11	45.7	45.7	24.2	7724150	7793490	7498850	7821900	7822780	8005600	7416130	7363940	7387860					61397	0	302.4	89367000000	217	7724150	2183.92	435	7793490	2212.59	417	7498850	2223.13	421	7821900	2007.94	465	7822780	2038.82	465	8005600	2024.42	471	7416130	1718.46	574	7363940
P13010	P13010	XRCC5	X-ray repair cross-complementing protein 5	36	36	36	54.4	54.4	54.4	7693310	7476270	7300840	9892800	9736350	9862670	12151000	12025800	12043200					82704	0	323.31	146970000000	259	7693310	2175.21	436	7476270	2122.52	442	7300840	2164.42	438	9892800	2539.56	328	9736350	2537.54	330	9862670	2494.02	335	12151000	2815.62	270	12025800
O75390	O75390	CS	Citrate synthase, mitochondrial	18	18	18	38.8	38.8	38.8	7680600	7685420	7686690	8450340	8467620	8671520	8529460	8594610	8707020					51712	0	182.64	77323000000	160	7680600	2171.61	437	7685420	2181.9	430	7686690	2278.81	408	8450340	2169.27	406	8467620	2206.88	409	8671520	2192.81	409	8529460	1976.44	466	8594610
Q92743	Q92743	HTRA1	Serine protease HTRA1	21	21	21	35.4	35.4	35.4	7674240	7412950	7036930	2723240	2711440	2900370	3607410	3663290	3741460					51286	0	96.311	30012000000	118	7674240	2169.81	438	7412950	2104.55	447	7036930	2086.19	454	2723240	699.077	1526	2711440	706.672	1509	2900370	733.43	1464	3607410	835.907	1292	3663290
P62280	P62280	RPS11	40S ribosomal protein S11	9	9	9	43	43	43	7659670	7262290	7119180	10560600	10682300	10865300	13142000	13069900	12970400					18431	0	45.628	81378000000	83	7659670	2165.69	439	7262290	2061.78	459	7119180	2110.57	447	10560600	2710.98	296	10682300	2784.08	283	10865300	2747.57	293	13142000	3045.26	233	13069900
P14550	P14550	AKR1A1	Alcohol dehydrogenase [NADP(+)]	24	24	24	75.4	75.4	75.4	7611350	7373080	7036990	7580580	7606730	8080060	6352650	6324830	6336000					36573	0	203.18	42131000000	116	7611350	2152.03	440	7373080	2093.23	451	7036990	2086.2	453	7580580	1945.99	487	7606730	1982.51	477	8080060	2043.25	464	6352650	1472.03	703	6324830
Q9Y5L4	Q9Y5L4	TIMM13	Mitochondrial import inner membrane translocase subunit Tim13	7	7	7	77.9	77.9	77.9	7562490	7524410	7431450	9012310	9114720	9382730	8752140	8398550	8618510					10500	0	44.881	10722000000	49	7562490	2138.22	441	7524410	2136.19	436	7431450	2203.15	424	9012310	2313.53	364	9114720	2375.53	355	9382730	2372.66	364	8752140	2028.04	450	8398550
P25786;P25786-2	P25786;P25786-2	PSMA1	Proteasome subunit alpha type-1	15	15	15	55.5	55.5	55.5	7542610	7436720	7077530	8216130	8018510	8237170	9361050	9179950	9278850					29555	0	139.61	45415000000	128	7542610	2132.6	442	7436720	2111.3	444	7077530	2098.22	449	8216130	2109.15	430	8018510	2089.83	441	8237170	2082.98	450	9361050	2169.13	399	9179950
Q13838;Q13838-2	Q13838;Q13838-2	DDX39B	Spliceosome RNA helicase DDX39B	18	18	9	47	47	26.6	7509380	7574440	7390810	8885230	8640470	8618050	9147230	9714080	9897560					48991	0	259.4	52836000000	148	7509380	2123.2	443	7574440	2150.4	432	7390810	2191.1	428	8885230	2280.91	377	8640470	2251.93	394	8618050	2179.29	415	9147230	2119.59	418	9714080
P22695	P22695	UQCRC2	Cytochrome b-c1 complex subunit 2, mitochondrial	20	20	20	60.7	60.7	60.7	7508810	7476380	7335250	6890210	6857080	6808400	6971550	6706610	6682080					48442	0	323.31	61271000000	161	7508810	2123.04	444	7476380	2122.56	441	7335250	2174.63	436	6890210	1768.77	561	6857080	1787.13	563	6808400	1721.68	599	6971550	1615.44	621	6706610
O43399;O43399-5;O43399-7;O43399-2;O43399-4;O43399-3;O43399-6	O43399;O43399-5;O43399-7;O43399-2;O43399-4;O43399-3;O43399-6	TPD52L2	Tumor protein D54	14	14	14	69.4	69.4	69.4	7492660	7155150	7050540	9264620	9039580	9554470	10980300	10733100	10419300					22237	0	208.28	19441000000	84	7492660	2118.47	445	7155150	2031.36	466	7050540	2090.22	451	9264620	2378.3	350	9039580	2355.95	358	9554470	2416.09	355	10980300	2544.34	314	10733100
P18859;P18859-2	P18859;P18859-2	ATP5J	ATP synthase-coupling factor 6, mitochondrial	6	6	6	54.6	54.6	54.6	7477450	7672820	8843010	5025880	6636630	6943360	4681910	4967760	4849530					12587	0	44.801	3553800000	23	7477450	2114.17	446	7672820	2178.33	431	8843010	2621.62	316	5025880	1290.18	844	6636630	1729.68	590	6943360	1755.8	577	4681910	1084.89	1011	4967760
P28074;P28074-3;P28074-2	P28074;P28074-3;P28074-2	PSMB5	Proteasome subunit beta type-5	14	14	14	63.1	63.1	63.1	7475100	7403890	7133070	8498440	8214820	8639490	9498190	9563060	9428430					28480	0	226.09	23997000000	72	7475100	2113.51	447	7403890	2101.98	449	7133070	2114.69	445	8498440	2181.62	403	8214820	2141	427	8639490	2184.71	412	9498190	2200.91	389	9563060
O95167	O95167	NDUFA3	NADH dehydrogenase [ubiquinone] 1 alpha subcomplex subunit 3	3	3	3	50	50	50	7452200	7412890	7103280	6827120	6679870	6794500	6934880	6777990	6867290					9278.7	0	91.61	4070400000	22	7452200	2107.03	448	7412890	2104.53	448	7103280	2105.86	448	6827120	1752.58	574	6679870	1740.95	586	6794500	1718.16	601	6934880	1606.95	629	6777990
Q5JTJ3-3;Q5JTJ3;Q5JTJ3-2	Q5JTJ3-3;Q5JTJ3;Q5JTJ3-2	COA6	Cytochrome c oxidase assembly factor 6 homolog	5	5	5	54.4	54.4	54.4	7451100	7426050	7496770	8253350	8425720	9260920	7578400	7361930	7092270					9427.5	0	56.024	4163700000	26	7451100	2106.72	449	7426050	2108.27	446	7496770	2222.51	422	8253350	2118.7	427	8425720	2195.96	413	9260920	2341.86	370	7578400	1756.06	558	7361930
O00244	O00244	ATOX1	Copper transport protein ATOX1	6	6	6	80.9	80.9	80.9	7432530	6860000	7123860	7050440	7567830	7954860	8082850	7849110	7619110					7401.6	0	28.735	14658000000	32	7432530	2101.47	450	6860000	1947.57	490	7123860	2111.96	446	7050440	1809.9	545	7567830	1972.37	485	7954860	2011.59	472	8082850	1872.95	504	7849110
P63000;P63000-2;P15153	P63000;P63000-2;P15153	RAC1;RAC2	Ras-related C3 botulinum toxin substrate 1;Ras-related C3 botulinum toxin substrate 2	10	9	4	53.6	47.9	20.8	7417940	7118490	6997970	7511770	7507200	7726780	8366420	8213490	8284470					21450	0	97.439	52186000000	76	7417940	2097.35	451	7118490	2020.95	468	6997970	2074.63	457	7511770	1928.33	491	7507200	1956.57	494	7726780	1953.91	495	8366420	1938.66	480	8213490
P55001-3;P55001-2;P55001	P55001-3;P55001-2;P55001	MFAP2	Microfibrillar-associated protein 2	5	5	5	30.1	30.1	30.1	7405120	7310680	7340560	2929360	2896900	3165800	3364220	3544130	3528310					17444	0	16.817	12141000000	37	7405120	2093.72	452	7310680	2075.51	457	7340560	2176.2	434	2929360	751.989	1416	2896900	755.006	1421	3165800	800.553	1367	3364220	779.554	1374	3544130
O15400-2;O15400	O15400-2;O15400	STX7	Syntaxin-7	13	13	13	63.2	63.2	63.2	7398990	7761660	7346560	6949350	6827250	7131700	5924520	5947750	5718990					27400	0	236.77	18390000000	60	7398990	2091.99	453	7761660	2203.55	421	7346560	2177.98	433	6949350	1783.95	558	6827250	1779.36	566	7131700	1803.43	555	5924520	1372.83	779	5947750
P25787	P25787	PSMA2	Proteasome subunit alpha type-2	14	14	14	64.5	64.5	64.5	7382360	7506920	7225660	8518950	8417890	8644020	9030250	9231470	9270910					25898	0	243.91	37974000000	79	7382360	2087.29	454	7506920	2131.23	438	7225660	2142.14	444	8518950	2186.88	400	8417890	2193.92	414	8644020	2185.86	411	9030250	2092.48	426	9231470
P28838-2;P28838	P28838-2;P28838	LAP3	Cytosol aminopeptidase	25	25	25	58.8	58.8	58.8	7378420	7563540	7230350	8368860	8173180	8578900	9390770	9335200	9454020					52771	0	323.31	38845000000	155	7378420	2086.17	455	7563540	2147.3	434	7230350	2143.53	442	8368860	2148.35	412	8173180	2130.14	429	8578900	2169.39	419	9390770	2176.02	395	9335200
P37108	P37108	SRP14	Signal recognition particle 14 kDa protein	9	9	9	47.1	47.1	47.1	7367540	7066850	6787550	7320010	7342250	7464410	10113000	9900860	10186300					14570	0	112.54	37825000000	46	7367540	2083.1	456	7066850	2006.29	472	6787550	2012.25	472	7320010	1879.1	508	7342250	1913.58	513	7464410	1887.56	516	10113000	2343.38	354	9900860
P09543-2;P09543;Q5TBK1-2;Q5TBK1	P09543-2;P09543	CNP	2,3-cyclic-nucleotide 3-phosphodiesterase	26	25	25	51.4	49.6	49.6	7361920	7524280	7309820	6656060	6487380	6647070	6602050	6641550	6705960					45098	0	166.39	39773000000	118	7361920	2081.51	457	7524280	2136.16	437	7309820	2167.09	437	6656060	1708.66	592	6487380	1690.78	610	6647070	1680.88	613	6602050	1529.82	672	6641550
P14314-2;P14314	P14314-2;P14314	PRKCSH	Glucosidase 2 subunit beta	24	24	24	42.9	42.9	42.9	7357210	7185540	7020780	9185620	8929210	9027340	8908550	8643360	8474520					59177	0	323.31	146520000000	239	7357210	2080.18	458	7185540	2039.99	464	7020780	2081.4	455	9185620	2358.02	354	8929210	2327.18	366	9027340	2282.79	381	8908550	2064.28	441	8643360
O75348;O95670-2;O95670	O75348	ATP6V1G1	V-type proton ATPase subunit G 1	6	6	6	44.9	44.9	44.9	7355780	7239280	6583250	8332920	8087670	8636530	8095600	8109690	8004600					13757	0	78.663	14103000000	37	7355780	2079.77	459	7239280	2055.24	460	6583250	1951.68	491	8332920	2139.13	415	8087670	2107.86	435	8636530	2183.96	413	8095600	1875.91	500	8109690
Q13526;O15428	Q13526	PIN1	Peptidyl-prolyl cis-trans isomerase NIMA-interacting 1	10	10	10	71.2	71.2	71.2	7318200	6885730	6479300	7935360	7820310	8247880	9844540	9833540	9687010					18243	0	272.48	8836600000	47	7318200	2069.15	460	6885730	1954.87	487	6479300	1920.87	503	7935360	2037.07	458	7820310	2038.18	466	8247880	2085.69	449	9844540	2281.17	368	9833540
Q9NX63	Q9NX63	CHCHD3	MICOS complex subunit MIC19	19	19	19	63	63	63	7269450	7180220	7065740	7468780	7420870	7648860	7436430	7239110	7345640					26152	0	122.44	37890000000	95	7269450	2055.36	461	7180220	2038.48	465	7065740	2094.73	450	7468780	1917.3	499	7420870	1934.07	500	7648860	1934.21	503	7436430	1723.16	572	7239110
P36543;P36543-3;P36543-2;Q96A05	P36543;P36543-3;P36543-2	ATP6V1E1	V-type proton ATPase subunit E 1	17	17	17	60.6	60.6	60.6	7263690	7049720	7040430	7591970	7947580	8122500	7502440	7247840	6932300					26145	0	155.77	26867000000	98	7263690	2053.73	462	7049720	2001.43	474	7040430	2087.22	452	7591970	1948.92	486	7947580	2071.35	452	8122500	2053.98	458	7502440	1738.46	565	7247840
P48061-2;P48061-5;P48061;P48061-6;P48061-3;P48061-4	P48061-2;P48061-5;P48061;P48061-6;P48061-3;P48061-4	CXCL12	Stromal cell-derived factor 1;SDF-1-beta(3-72);SDF-1-alpha(3-67)	4	4	4	41.6	41.6	41.6	7236610	7778740	6922900	2399800	2336440	2607400	3247730	3396730	3564330					10103	0	10.138	3437200000	19	7236610	2046.08	463	7778740	2208.4	420	6922900	2052.38	461	2399800	616.049	1675	2336440	608.937	1710	2607400	659.346	1602	3247730	752.561	1413	3396730
Q9BVK6	Q9BVK6	TMED9	Transmembrane emp24 domain-containing protein 9	8	7	7	37	37	37	7216360	7326110	6841680	6957590	7348780	7559260	6951420	6632270	6659280					27277	0	68.484	23386000000	84	7216360	2040.35	464	7326110	2079.89	455	6841680	2028.3	465	6957590	1786.07	555	7348780	1915.28	512	7559260	1911.55	508	6951420	1610.78	625	6632270
Q04917	Q04917	YWHAH	14-3-3 protein eta	18	14	14	59.8	50	50	7190520	7020180	6690150	8770180	8881820	9155850	12913100	12654200	12779900					28218	0	230.58	31686000000	106	7190520	2033.04	465	7020180	1993.04	476	6690150	1983.38	481	8770180	2251.38	387	8881820	2314.83	370	9155850	2315.29	373	12913100	2992.21	237	12654200
P06865;P06865-2	P06865	HEXA	Beta-hexosaminidase subunit alpha	20	20	20	36.9	36.9	36.9	7166170	7278580	6508150	6257560	6128680	6547340	4886600	5041480	4917520					60702	0	198.98	90186000000	169	7166170	2026.16	466	7278580	2066.4	458	6508150	1929.42	500	6257560	1606.37	643	6128680	1597.29	654	6547340	1655.66	626	4886600	1132.32	972	5041480
P28070	P28070	PSMB4	Proteasome subunit beta type-4	6	6	6	36.4	36.4	36.4	7125490	7107690	6679270	8029010	7857230	7747760	8745460	8338900	8418550					29204	0	164.91	18943000000	90	7125490	2014.66	467	7107690	2017.89	469	6679270	1980.15	483	8029010	2061.11	451	7857230	2047.8	461	7747760	1959.22	491	8745460	2026.49	453	8338900
Q14257;Q14257-2	Q14257;Q14257-2	RCN2	Reticulocalbin-2	16	16	16	50.5	50.5	50.5	7122780	5817850	6077830	8848900	8919580	9146150	9363230	10793800	10496000					36876	0	323.31	16572000000	57	7122780	2013.89	468	5817850	1651.7	615	6077830	1801.85	555	8848900	2271.58	380	8919580	2324.67	369	9146150	2312.84	374	9363230	2169.64	398	10793800
Q14108;Q14108-2	Q14108;Q14108-2	SCARB2	Lysosome membrane protein 2	16	16	16	37.9	37.9	37.9	7113800	7207640	6730410	6155620	5995730	6048830	4892730	4799320	4735640					54290	0	196.05	149340000000	170	7113800	2011.36	469	7207640	2046.26	461	6730410	1995.31	478	6155620	1580.2	668	5995730	1562.64	677	6048830	1529.6	704	4892730	1133.74	970	4799320
P11166	P11166	SLC2A1	Solute carrier family 2, facilitated glucose transporter member 1	9	9	9	16.3	16.3	16.3	7110320	6829430	6848650	4926510	4839300	4754240	4340830	4203040	4179180					54083	0	190.1	148040000000	132	7110320	2010.37	470	6829430	1938.89	491	6848650	2030.37	464	4926510	1264.67	865	4839300	1261.25	881	4754240	1202.23	923	4340830	1005.85	1087	4203040
O00231;O00231-2	O00231;O00231-2	PSMD11	26S proteasome non-ATPase regulatory subunit 11	25	25	25	65.4	65.4	65.4	7108150	7021300	6604880	7805630	7563510	8046760	8054730	9483680	9509770					47463	0	241.46	37107000000	123	7108150	2009.76	471	7021300	1993.36	475	6604880	1958.1	487	7805630	2003.77	468	7563510	1971.25	486	8046760	2034.82	469	8054730	1866.43	506	9483680
A1L0T0	A1L0T0	ILVBL	Acetolactate synthase-like protein	21	21	21	41.3	41.3	41.3	7096560	7459460	6972960	6745340	6430780	6819040	5186770	5358460	5115850					67867	0	258.41	100520000000	163	7096560	2006.48	472	7459460	2117.75	443	6972960	2067.22	459	6745340	1731.58	581	6430780	1676.03	618	6819040	1724.37	597	5186770	1201.88	910	5358460
O95292;O95292-2	O95292	VAPB	Vesicle-associated membrane protein-associated protein B/C	13	12	12	59.3	54.3	54.3	7089780	7201020	6858720	7961790	7495290	8087700	8118480	8338810	8387530					27228	0	185.79	21389000000	59	7089780	2004.56	473	7201020	2044.38	462	6858720	2033.35	463	7961790	2043.86	456	7495290	1953.47	495	8087700	2045.18	462	8118480	1881.21	497	8338810
Q15293;Q15293-2	Q15293;Q15293-2	RCN1	Reticulocalbin-1	18	18	18	48.6	48.6	48.6	7082270	5818800	6508990	8827240	8956640	9275440	9020090	9624520	9368370					38890	0	261.38	45038000000	103	7082270	2002.44	474	5818800	1651.97	614	6508990	1929.67	499	8827240	2266.02	381	8956640	2334.33	363	9275440	2345.53	368	9020090	2090.13	427	9624520
Q15149;Q15149-7;Q15149-9;Q15149-5;Q15149-6	Q15149;Q15149-7;Q15149-9;Q15149-5;Q15149-6	PLEC	Plectin	318	318	4	66.9	66.9	1.2	7072230	6981690	6639100	8095620	7905000	8082940	8913450	8598730	8539730					531780	0	323.31	814910000000	1791	7072230	1999.6	475	6981690	1982.11	479	6639100	1968.24	485	8095620	2078.21	446	7905000	2060.25	455	8082940	2043.98	463	8913450	2065.42	440	8598730
Q16778;P06899;P33778;Q6DRA6;Q6DN03	Q16778;P06899;P33778	HIST2H2BE;HIST1H2BJ;HIST1H2BB	Histone H2B type 2-E;Histone H2B type 1-J;Histone H2B type 1-B	12	2	0	73.8	7.9	0	7063760	5990100	6465110	6861170	7586980	6643930	8299240	7763580	7772880				+	13920	0	5.3317	39583000000	39	7063760	1997.2	476	5990100	1700.6	590	6465110	1916.66	504	6861170	1761.32	568	7586980	1977.36	480	6643930	1680.08	614	8299240	1923.09	485	7763580
O15144	O15144	ARPC2	Actin-related protein 2/3 complex subunit 2	21	21	21	70	70	70	7062920	6823380	6680710	8638820	8673200	8713560	10450300	10225300	10232900					34333	0	200.91	51435000000	148	7062920	1996.97	477	6823380	1937.17	492	6680710	1980.58	482	8638820	2217.65	393	8673200	2260.46	391	8713560	2203.44	405	10450300	2421.53	333	10225300
Q6BCY4;Q6BCY4-2	Q6BCY4;Q6BCY4-2	CYB5R2	NADH-cytochrome b5 reductase 2	20	20	20	72.8	72.8	72.8	7062720	6941530	6794680	7191840	7001470	7177210	6055530	6061370	5978090					31458	0	79.194	28907000000	110	7062720	1996.91	478	6941530	1970.71	483	6794680	2014.37	469	7191840	1846.2	522	7001470	1824.77	541	7177210	1814.94	548	6055530	1403.18	750	6061370
Q9Y5X3;Q9Y5X3-2	Q9Y5X3	SNX5	Sorting nexin-5	25	25	24	58.7	58.7	58.7	7039610	6758840	6638620	7449300	7341160	7460240	7088510	7086140	6956220					46816	0	149.33	18993000000	109	7039610	1990.38	479	6758840	1918.85	497	6638620	1968.1	486	7449300	1912.3	501	7341160	1913.3	514	7460240	1886.51	517	7088510	1642.54	610	7086140
Q9Y230;Q9Y230-2	Q9Y230;Q9Y230-2	RUVBL2	RuvB-like 2	25	25	25	59.6	59.6	59.6	7033560	6939380	6572060	8576520	8566500	8788210	11752800	11584400	11691400					51156	0	210.49	38396000000	146	7033560	1988.67	480	6939380	1970.1	484	6572060	1948.37	492	8576520	2201.66	396	8566500	2232.65	401	8788210	2222.32	399	11752800	2723.36	284	11584400
Q15274	Q15274	QPRT	Nicotinate-nucleotide pyrophosphorylase [carboxylating]	8	8	8	32.3	32.3	32.3	7030490	6688580	6534020	5796350	5500030	5825120	4604880	4565440	4483450					30845	0	112.88	54775000000	63	7030490	1987.8	481	6688580	1898.9	505	6534020	1937.09	496	5796350	1487.97	721	5500030	1433.45	755	5825120	1473.03	732	4604880	1067.04	1032	4565440
P05023-4;P05023;P05023-2;P20648	P05023-4;P05023;P05023-2	ATP1A1	Sodium/potassium-transporting ATPase subunit alpha-1	50	50	6	50.8	50.8	2.3	7009710	7338290	6747710	8071920	7967370	8264980	8084100	8024870	8027240					113000	0	323.31	128850000000	370	7009710	1981.92	482	7338290	2083.35	454	6747710	2000.44	477	8071920	2072.13	447	7967370	2076.5	450	8264980	2090.01	446	8084100	1873.24	503	8024870
P13804;P13804-2	P13804;P13804-2	ETFA	Electron transfer flavoprotein subunit alpha, mitochondrial	13	13	13	48.6	48.6	48.6	6977770	6881020	6786130	7435900	7132800	7403410	6641450	6647360	6444610					35079	0	205	41073000000	72	6977770	1972.89	483	6881020	1953.53	488	6786130	2011.83	473	7435900	1908.85	502	7132800	1858.99	530	7403410	1872.14	523	6641450	1538.95	667	6647360
O00193	O00193	SMAP	Small acidic protein	7	7	7	33.3	33.3	33.3	6974310	6159770	6288810	7748150	7973170	8211740	9421890	9113090	9170140					20332	0	323.31	7245200000	39	6974310	1971.91	484	6159770	1748.77	566	6288810	1864.39	522	7748150	1989.01	472	7973170	2078.02	449	8211740	2076.55	451	9421890	2183.23	393	9113090
P01892;P30459;P16189;P10314;P30512;Q09160	P01892	HLA-A	HLA class I histocompatibility antigen, A-2 alpha chain	23	23	1	63.6	63.6	4.9	6958260	7152160	6448200	7206790	7151510	7337690	8926490	8761800	8832590					40921	0	289.13	55894000000	146	6958260	1967.38	485	7152160	2030.51	467	6448200	1911.65	507	7206790	1850.04	519	7151510	1863.87	527	7337690	1855.52	531	8926490	2068.44	438	8761800
P35221;P35221-2;P35221-3	P35221;P35221-2;P35221-3	CTNNA1	Catenin alpha-1	45	45	36	57.4	57.4	48.7	6956500	7074290	6602550	5511140	5378330	5486380	7391600	7349930	7360320					100070	0	323.31	61621000000	233	6956500	1966.88	486	7074290	2008.4	471	6602550	1957.41	489	5511140	1414.75	757	5378330	1401.73	773	5486380	1387.37	787	7391600	1712.77	577	7349930
P17980	P17980	PSMC3	26S protease regulatory subunit 6A	30	30	30	73.1	73.1	73.1	6948350	6956390	6598190	8354860	8288920	8543310	10100900	10019300	10017200					49203	0	236.11	42064000000	159	6948350	1964.58	487	6956390	1974.93	480	6598190	1956.12	490	8354860	2144.76	413	8288920	2160.31	422	8543310	2160.39	422	10100900	2340.58	356	10019300
Q8NC51-2;Q8NC51-4;Q8NC51;Q8NC51-3	Q8NC51-2;Q8NC51-4;Q8NC51;Q8NC51-3	SERBP1	Plasminogen activator inhibitor 1 RNA-binding protein	27	27	27	60.9	60.9	60.9	6935570	6552540	6792660	11581400	11198900	11530500	13944600	13556600	13779400					44256	0	323.31	97609000000	162	6935570	1960.96	488	6552540	1860.28	517	6792660	2013.77	470	11581400	2973.04	258	11198900	2918.71	263	11530500	2915.77	267	13944600	3231.23	222	13556600
P11216	P11216	PYGB	Glycogen phosphorylase, brain form	54	54	44	60.4	60.4	50.4	6933650	6944800	6509190	7357940	7275480	7538450	7118770	7171980	7081410					96695	0	323.31	135510000000	334	6933650	1960.42	489	6944800	1971.64	482	6509190	1929.73	498	7357940	1888.84	506	7275480	1896.18	519	7538450	1906.29	510	7118770	1649.56	605	7171980
P06737-2;P06737	P06737-2;P06737	PYGL	Glycogen phosphorylase, liver form	49	43	42	61.4	55	53.6	6925290	6765230	6547640	7487740	7358210	7582670	7161040	7106460	7156310					93133	0	323.31	70611000000	246	6925290	1958.05	490	6765230	1920.66	495	6547640	1941.13	493	7487740	1922.16	495	7358210	1917.74	508	7582670	1917.47	507	7161040	1659.35	599	7106460
P54920	P54920	NAPA	Alpha-soluble NSF attachment protein	23	23	19	79	79	67.5	6919670	7318770	6840530	7473690	7541350	7694660	7628240	7402540	7353520					33232	0	323.31	23902000000	116	6919670	1956.47	491	7318770	2077.81	456	6840530	2027.96	466	7473690	1918.56	498	7541350	1965.47	487	7694660	1945.79	498	7628240	1767.61	554	7402540
Q15005	Q15005	SPCS2	Signal peptidase complex subunit 2	16	16	16	47.8	47.8	47.8	6907250	6917680	6753330	7640100	7359390	7696630	8590590	8785530	8792050					25003	0	56.645	17790000000	62	6907250	1952.95	492	6917680	1963.94	486	6753330	2002.11	476	7640100	1961.27	483	7359390	1918.05	507	7696630	1946.29	497	8590590	1990.61	462	8785530
P35998;P35998-2	P35998;P35998-2	PSMC2	26S protease regulatory subunit 7	28	28	28	70.2	70.2	70.2	6890430	6660940	6313650	8279990	8007120	8332040	10186900	10274700	10307700					48633	0	267.51	45442000000	147	6890430	1948.2	493	6660940	1891.05	510	6313650	1871.76	519	8279990	2125.54	422	8007120	2086.86	445	8332040	2106.97	441	10186900	2360.51	348	10274700
P14679;P14679-2	P14679;P14679-2	TYR	Tyrosinase	16	16	16	37.8	37.8	37.8	6874850	7375310	6518260	4845520	4772060	5005770	3257900	3140850	3114530					60393	0	272.51	22827000000	104	6874850	1943.79	494	7375310	2093.86	450	6518260	1932.42	497	4845520	1243.88	877	4772060	1243.72	894	5005770	1265.84	877	3257900	754.917	1404	3140850
Q16891-2;Q16891;Q16891-3	Q16891-2;Q16891;Q16891-3	IMMT	MICOS complex subunit MIC60	51	51	2	62.4	62.4	7	6866320	6992440	6709790	6964510	6926680	7205870	6861980	6808820	6700040					82624	0	323.31	104180000000	283	6866320	1941.38	495	6992440	1985.17	477	6709790	1989.2	480	6964510	1787.84	554	6926680	1805.27	557	7205870	1822.19	545	6861980	1590.05	641	6808820
P26641;P26641-2	P26641;P26641-2	EEF1G	Elongation factor 1-gamma	25	25	25	53.8	53.8	53.8	6857410	6705090	6370550	12012100	11578200	12076800	14870600	14767300	14657900					50118	0	321.57	209330000000	230	6857410	1938.86	496	6705090	1903.59	501	6370550	1888.63	512	12012100	3083.61	233	11578200	3017.58	241	12076800	3053.92	238	14870600	3445.81	193	14767300
P06756-3;P06756;P06756-2	P06756-3;P06756;P06756-2	ITGAV	Integrin alpha-V;Integrin alpha-V heavy chain;Integrin alpha-V light chain	44	44	44	48.1	48.1	48.1	6831550	6945840	6202490	4742920	4615780	4751770	5725140	5711660	5702580					111130	0	308.2	50011000000	219	6831550	1931.55	497	6945840	1971.94	481	6202490	1838.8	536	4742920	1217.54	899	4615780	1202.99	922	4751770	1201.61	925	5725140	1326.62	804	5711660
Q9UGI8-2;Q9UGI8	Q9UGI8-2;Q9UGI8	TES	Testin	25	25	25	60	60	60	6830340	6477920	6150210	8273550	8238520	8495220	8323150	8148510	8136260					46910	0	131.74	20336000000	121	6830340	1931.21	498	6477920	1839.09	526	6150210	1823.31	546	8273550	2123.89	423	8238520	2147.17	425	8495220	2148.23	427	8323150	1928.63	483	8148510
Q02218;Q02218-2;Q02218-3	Q02218;Q02218-2	OGDH	2-oxoglutarate dehydrogenase, mitochondrial	51	51	44	51.3	51.3	43.8	6814240	6701490	6602770	7269590	6966640	7056110	6577950	6466090	6307810					115930	0	323.31	73673000000	239	6814240	1926.66	499	6701490	1902.57	503	6602770	1957.47	488	7269590	1866.16	515	6966640	1815.69	549	7056110	1784.32	563	6577950	1524.24	676	6466090
Q01082;Q01082-2;Q01082-3;P11277-3;P11277;P11277-2	Q01082;Q01082-2;Q01082-3	SPTBN1	Spectrin beta chain, non-erythrocytic 1	144	144	130	63.1	63.1	58	6806200	6762280	6461530	6477020	6316650	6381290	7806460	7594670	7577040					274610	0	323.31	232440000000	737	6806200	1924.38	500	6762280	1919.82	496	6461530	1915.6	505	6477020	1662.7	617	6316650	1646.28	631	6381290	1613.67	651	7806460	1808.91	538	7594670
P30626-2;P30626;P30626-3	P30626-2;P30626;P30626-3	SRI	Sorcin	12	12	12	75.4	75.4	75.4	6785150	6600120	6784200	6951630	6805990	6794250	7909680	7972550	8127810					20345	0	30.986	21253000000	69	6785150	1918.43	501	6600120	1873.78	514	6784200	2011.26	474	6951630	1784.54	557	6805990	1773.82	570	6794250	1718.1	602	7909680	1832.83	522	7972550
P31942-2;P31942;P31942-3;P31942-4;P31942-6;P31942-5	P31942-2;P31942;P31942-3;P31942-4	HNRNPH3	Heterogeneous nuclear ribonucleoprotein H3	11	10	10	43.8	41.4	41.4	6784070	6921690	6799860	7670530	7489690	7650120	7859910	7728170	7651120					35238	0	180.61	37866000000	149	6784070	1918.13	502	6921690	1965.08	485	6799860	2015.9	467	7670530	1969.09	478	7489690	1952.01	496	7650120	1934.53	502	7859910	1821.29	528	7728170
P35555	P35555	FBN1	Fibrillin-1	88	88	83	40.9	40.9	39.3	6773810	6111540	6716990	1976830	2090740	2243570	2431750	2668300	2688210					312240	0	323.31	91064000000	416	6773810	1915.23	503	6111540	1735.07	572	6716990	1991.33	479	1976830	507.469	1955	2090740	544.9	1869	2243570	567.343	1810	2431750	563.484	1802	2668300
Q9BW30	Q9BW30	TPPP3	Tubulin polymerization-promoting protein family member 3	14	14	14	64.8	64.8	64.8	6714590	6233740	6084750	6549810	6537260	6900660	5255710	5387690	5180610					18985	0	51.733	5584900000	40	6714590	1898.48	504	6233740	1769.77	557	6084750	1803.9	554	6549810	1681.39	605	6537260	1703.78	604	6900660	1745.01	586	5255710	1217.85	899	5387690
P40227;P40227-2	P40227;P40227-2	CCT6A	T-complex protein 1 subunit zeta	32	32	25	58.8	58.8	49.2	6712180	6331190	6205390	9654250	9264310	9499610	11901500	11707700	11741200					58024	0	323.31	115000000000	189	6712180	1897.8	505	6331190	1797.44	539	6205390	1839.66	535	9654250	2478.32	336	9264310	2414.52	349	9499610	2402.22	357	11901500	2757.82	279	11707700
P20618	P20618	PSMB1	Proteasome subunit beta type-1	9	9	9	52.7	52.7	52.7	6695290	6751970	6381040	7648240	7365450	7807760	8593350	8651110	8517590					26489	0	114.25	24802000000	67	6695290	1893.02	506	6751970	1916.9	498	6381040	1891.74	511	7648240	1963.36	481	7365450	1919.63	505	7807760	1974.39	485	8593350	1991.25	461	8651110
P00387-2;P00387;P00387-3	P00387-2;P00387;P00387-3	CYB5R3	NADH-cytochrome b5 reductase 3;NADH-cytochrome b5 reductase 3 membrane-bound form;NADH-cytochrome b5 reductase 3 soluble form	17	17	17	74.1	74.1	74.1	6686120	6876480	6645880	7125640	6808120	6876870	7502150	7201240	7134810					31628	0	273.02	48778000000	99	6686120	1890.43	507	6876480	1952.24	489	6645880	1970.25	484	7125640	1829.21	532	6808120	1774.37	569	6876870	1738.99	589	7502150	1738.39	566	7201240
P50502;Q8NFI4;Q8IZP2	P50502;Q8NFI4;Q8IZP2	ST13;ST13P5;ST13P4	Hsc70-interacting protein;Putative protein FAM10A5;Putative protein FAM10A4	13	13	13	35.2	35.2	35.2	6675560	6263900	6431390	7920010	7687330	7743010	8028760	7656890	7587490					41331	0	134.45	78704000000	124	6675560	1887.45	508	6263900	1778.33	553	6431390	1906.67	508	7920010	2033.13	460	7687330	2003.52	474	7743010	1958.02	492	8028760	1860.42	511	7656890
O75306-2;O75306	O75306-2;O75306	NDUFS2	NADH dehydrogenase [ubiquinone] iron-sulfur protein 2, mitochondrial	19	19	19	49.7	49.7	49.7	6670070	6986650	6495530	6239260	5964640	6352280	5850500	6079260	5910990					51851	0	218.63	31462000000	123	6670070	1885.9	509	6986650	1983.52	478	6495530	1925.68	502	6239260	1601.67	647	5964640	1554.54	687	6352280	1606.33	655	5850500	1355.67	791	6079260
Q02790	Q02790	FKBP4	Peptidyl-prolyl cis-trans isomerase FKBP4;Peptidyl-prolyl cis-trans isomerase FKBP4, N-terminally processed	36	36	36	73	73	73	6663830	6540090	6348540	8949910	8715390	9013480	10011800	10105300	9992540					51804	0	323.31	45548000000	172	6663830	1884.13	510	6540090	1856.74	518	6348540	1882.1	515	8949910	2297.51	369	8715390	2271.46	384	9013480	2279.29	382	10011800	2319.92	357	10105300
P42785;P42785-2	P42785;P42785-2	PRCP	Lysosomal Pro-X carboxypeptidase	19	19	19	36.9	36.9	36.9	6663180	6679860	6535040	6114390	5974330	6080660	4686290	4663380	4587300					55799	0	188.67	110130000000	148	6663180	1883.95	511	6679860	1896.42	508	6535040	1937.39	495	6114390	1569.61	676	5974330	1557.07	683	6080660	1537.65	701	4686290	1085.9	1008	4663380
P63220	P63220	RPS21	40S ribosomal protein S21	6	6	6	71.1	71.1	71.1	6658820	6445260	6234820	8422600	8579280	8750870	10446400	10433200	10434600					9111.3	0	153.23	31239000000	60	6658820	1882.71	512	6445260	1829.82	530	6234820	1848.39	529	8422600	2162.15	407	8579280	2235.98	399	8750870	2212.88	403	10446400	2420.63	334	10433200
P14868;P14868-2	P14868;P14868-2	DARS	Aspartate--tRNA ligase, cytoplasmic	28	28	28	59.3	59.3	59.3	6651430	6504990	6547210	7736140	7689060	7813330	8971160	8716700	8650520					57136	0	266.87	52772000000	196	6651430	1880.62	513	6504990	1846.78	523	6547210	1941	494	7736140	1985.93	474	7689060	2003.97	473	7813330	1975.8	483	8971160	2078.79	433	8716700
P26373;P26373-2	P26373;P26373-2	RPL13	60S ribosomal protein L13	13	13	13	41.7	41.7	41.7	6641380	6665840	6227090	8485750	8699180	8591630	11996900	11767800	12095600					24261	0	55.322	95839000000	127	6641380	1877.78	514	6665840	1892.44	509	6227090	1846.1	531	8485750	2178.36	404	8699180	2267.23	388	8591630	2172.61	417	11996900	2779.92	274	11767800
P84243	P84243	H3F3A	Histone H3.3	8	3	3	51.5	30.9	30.9	6638240	6295970	6322540	7370560	7134230	7225720	6012640	5661550	5419300				+	15328	0	61.261	62484000000	40	6638240	1876.89	515	6295970	1787.44	547	6322540	1874.39	517	7370560	1892.08	505	7134230	1859.36	529	7225720	1827.2	544	6012640	1393.24	758	5661550
P55786;P55786-2;A6NEC2;A6NEC2-2;A6NEC2-3	P55786;P55786-2	NPEPPS	Puromycin-sensitive aminopeptidase	45	45	45	52.6	52.6	52.6	6631340	6517180	6253620	6985850	6648000	6977860	7309560	7451670	7458590					103280	0	323.31	111270000000	274	6631340	1874.94	516	6517180	1850.24	522	6253620	1853.96	526	6985850	1793.32	550	6648000	1732.64	589	6977860	1764.53	569	7309560	1693.76	585	7451670
P62136;P62136-2;P62136-3	P62136;P62136-2;P62136-3	PPP1CA	Serine/threonine-protein phosphatase PP1-alpha catalytic subunit	17	17	5	63.9	63.9	20.6	6630750	6810990	6502770	6766950	6592450	6826000	9231920	9734790	10035100					37512	0	126.4	51120000000	89	6630750	1874.78	517	6810990	1933.65	493	6502770	1927.83	501	6766950	1737.13	579	6592450	1718.16	598	6826000	1726.13	596	9231920	2139.21	412	9734790
O15145	O15145	ARPC3	Actin-related protein 2/3 complex subunit 3	9	9	9	59	59	59	6615440	6396020	6235300	8501560	8404450	8799660	10218500	10194000	10313400					20546	0	68.179	36838000000	46	6615440	1870.45	518	6396020	1815.84	536	6235300	1848.53	528	8501560	2182.42	402	8404450	2190.42	416	8799660	2225.22	398	10218500	2367.83	347	10194000
Q06323;Q06323-3;Q06323-2	Q06323;Q06323-3;Q06323-2	PSME1	Proteasome activator complex subunit 1	14	14	14	62.7	62.7	62.7	6602130	6451340	6297570	7728200	7731690	8100400	9135830	8765330	8685660					28723	0	70.64	37398000000	91	6602130	1866.69	519	6451340	1831.55	529	6297570	1866.99	521	7728200	1983.89	475	7731690	2015.08	471	8100400	2048.39	461	9135830	2116.95	419	8765330
P35244	P35244	RPA3	Replication protein A 14 kDa subunit	6	6	6	67.8	67.8	67.8	6590130	6694220	6953090	6843970	6965420	7121680	8219040	7781340	7752940					13569	0	58.585	3904700000	20	6590130	1863.29	520	6694220	1900.5	504	6953090	2061.33	460	6843970	1756.9	572	6965420	1815.37	550	7121680	1800.9	557	8219040	1904.51	488	7781340
Q16718;Q16718-2	Q16718;Q16718-2	NDUFA5	NADH dehydrogenase [ubiquinone] 1 alpha subcomplex subunit 5	5	5	5	44	44	44	6577350	6485100	6458080	5786780	5528180	6165590	5546420	5904550	5927650					13459	0	35.114	17359000000	25	6577350	1859.68	521	6485100	1841.13	525	6458080	1914.58	506	5786780	1485.51	724	5528180	1440.79	749	6165590	1559.12	685	5546420	1285.21	843	5904550
P04843	P04843	RPN1	Dolichyl-diphosphooligosaccharide--protein glycosyltransferase subunit 1	33	33	33	58	58	58	6573030	6715760	6364720	6572310	6431270	6558080	7084500	6912130	6948560					68569	0	310.23	153800000000	227	6573030	1858.46	522	6715760	1906.61	499	6364720	1886.9	513	6572310	1687.16	602	6431270	1676.16	617	6558080	1658.37	625	7084500	1641.61	611	6912130
P09972;P05062	P09972	ALDOC	Fructose-bisphosphate aldolase C	23	18	18	68.4	56.6	56.6	6571910	6443150	6237760	6844500	6760190	6850580	6273010	6367890	6137980					39455	0	323.31	95059000000	157	6571910	1858.14	523	6443150	1829.22	531	6237760	1849.26	527	6844500	1757.04	571	6760190	1761.88	575	6850580	1732.34	593	6273010	1453.58	714	6367890
Q99729-3;Q99729-4;Q99729-2;Q99729	Q99729-3;Q99729-4;Q99729-2;Q99729	HNRNPAB	Heterogeneous nuclear ribonucleoprotein A/B	13	12	12	43.9	41.4	41.4	6539690	6303140	6198160	11159500	10409300	10611600	13555900	13505800	13095700					30588	0	142	18710000000	50	6539690	1849.03	524	6303140	1789.47	545	6198160	1837.52	539	11159500	2864.72	275	10409300	2712.93	296	10611600	2683.42	305	13555900	3141.15	227	13505800
P39687;O95626;O43423	P39687	ANP32A	Acidic leucine-rich nuclear phosphoprotein 32 family member A	9	9	8	31.7	31.7	31.7	6530960	6534010	6326990	7269710	7411140	7756740	8041910	7832880	7787200					28585	0	214.24	42574000000	102	6530960	1846.56	525	6534010	1855.02	519	6326990	1875.71	516	7269710	1866.19	514	7411140	1931.54	503	7756740	1961.49	489	8041910	1863.46	508	7832880
Q8NCW5;Q8NCW5-2	Q8NCW5;Q8NCW5-2	APOA1BP	NAD(P)H-hydrate epimerase	10	10	10	45.5	45.5	45.5	6528100	6521270	6175380	6705470	6619820	6952220	6442110	6582950	6469980					31674	0	179.51	17808000000	79	6528100	1845.75	526	6521270	1851.4	521	6175380	1830.77	540	6705470	1721.35	587	6619820	1725.3	592	6952220	1758.04	574	6442110	1492.76	696	6582950
O00232;O00232-2	O00232;O00232-2	PSMD12	26S proteasome non-ATPase regulatory subunit 12	22	22	22	49.3	49.3	49.3	6510730	6686600	6402550	7291250	7129430	7324150	8567160	8843360	8759250					52904	0	323.31	37906000000	136	6510730	1840.84	527	6686600	1898.34	506	6402550	1898.12	510	7291250	1871.72	510	7129430	1858.12	531	7324150	1852.1	533	8567160	1985.18	464	8843360
O75396	O75396	SEC22B	Vesicle-trafficking protein SEC22b	9	9	9	47.9	47.9	47.9	6507050	6681610	6266690	6956340	6813880	7003970	6932180	6925640	6799600					24593	0	229.79	36765000000	87	6507050	1839.8	528	6681610	1896.92	507	6266690	1857.84	525	6956340	1785.75	556	6813880	1775.87	568	7003970	1771.13	568	6932180	1606.32	630	6925640
P16520-2;P16520	P16520-2;P16520	GNB3	Guanine nucleotide-binding protein G(I)/G(S)/G(T) subunit beta-3	12	9	9	52.9	47.1	47.1	6502810	7066190	6163320	4808690	4338430	4847880	2952770	3111670	3029470					32633	0	183.87	4189600000	28	6502810	1838.6	529	7066190	2006.1	473	6163320	1827.19	541	4808690	1234.43	884	4338430	1130.71	986	4847880	1225.91	910	2952770	684.214	1539	3111670
Q13442	Q13442	PDAP1	28 kDa heat- and acid-stable phosphoprotein	17	17	17	44.8	44.8	44.8	6500520	6251010	6306300	7866940	7861830	8369880	10995500	10555100	10353400					20630	0	107.24	18198000000	71	6500520	1837.96	530	6251010	1774.67	556	6306300	1869.58	520	7866940	2019.51	463	7861830	2049	459	8369880	2116.53	434	10995500	2547.86	313	10555100
P62269	P62269	RPS18	40S ribosomal protein S18	11	11	11	47.4	47.4	47.4	6490490	6297260	6205630	8504430	8458210	8559150	10591800	10365200	10594700					17718	0	42.577	89463000000	82	6490490	1835.12	531	6297260	1787.8	546	6205630	1839.74	534	8504430	2183.16	401	8458210	2204.43	410	8559150	2164.4	420	10591800	2454.33	328	10365200
Q7KZF4	Q7KZF4	SND1	Staphylococcal nuclease domain-containing protein 1	55	55	55	60.3	60.3	60.3	6487170	6440260	5967470	7748820	7581600	7708300	8946820	8881280	8968250					102000	0	323.31	129850000000	327	6487170	1834.18	532	6440260	1828.4	532	5967470	1769.13	566	7748820	1989.18	471	7581600	1975.96	483	7708300	1949.24	496	8946820	2073.15	435	8881280
Q9Y3I0	Q9Y3I0	RTCB	tRNA-splicing ligase RtcB homolog	25	25	25	55.4	55.4	55.4	6477590	6415640	6202000	7699720	7413780	7474940	8049930	7798670	7747030					55210	0	300.42	47476000000	150	6477590	1831.47	533	6415640	1821.41	535	6202000	1838.66	537	7699720	1976.58	476	7413780	1932.22	502	7474940	1890.23	515	8049930	1865.32	507	7798670
P49748;P49748-3;P49748-2	P49748;P49748-3;P49748-2	ACADVL	Very long-chain specific acyl-CoA dehydrogenase, mitochondrial	35	35	35	62.4	62.4	62.4	6462420	6786470	6220600	6851060	6588990	6951880	7100910	7218580	7142390					70389	0	323.31	61478000000	191	6462420	1827.18	534	6786470	1926.69	494	6220600	1844.17	532	6851060	1758.72	569	6588990	1717.26	599	6951880	1757.96	576	7100910	1645.42	608	7218580
Q12905	Q12905	ILF2	Interleukin enhancer-binding factor 2	15	15	15	56.2	56.2	56.2	6459840	6643400	6110300	8165890	7887610	8175600	8976670	9053980	8739150					43062	0	323.31	35361000000	101	6459840	1826.45	535	6643400	1886.07	512	6110300	1811.47	549	8165890	2096.25	437	7887610	2055.72	456	8175600	2067.41	454	8976670	2080.07	432	9053980
Q5XKP0	Q5XKP0	QIL1	Protein QIL1	5	5	5	74.6	74.6	74.6	6458110	6219750	6150740	6706030	6596810	6928470	6541980	6603840	6385210					13087	0	20.003	9596400000	30	6458110	1825.97	536	6219750	1765.8	560	6150740	1823.46	545	6706030	1721.49	586	6596810	1719.3	597	6928470	1752.04	579	6541980	1515.9	681	6603840
P02787;CON__Q2HJF0	P02787	TF	Serotransferrin	43	43	42	58.6	58.6	57.6	6442840	6562880	6199380	5457740	5049050	5483530	6808420	6818010	6721980					77063	0	323.31	52653000000	186	6442840	1821.65	537	6562880	1863.21	515	6199380	1837.88	538	5457740	1401.05	766	5049050	1315.91	840	5483530	1386.65	789	6808420	1577.64	651	6818010
P26440;P26440-2	P26440;P26440-2	IVD	Isovaleryl-CoA dehydrogenase, mitochondrial	20	20	20	49.6	49.6	49.6	6435190	6706680	6403540	6130380	6111290	6359860	5530310	5456540	5503360					46319	0	186.92	30337000000	118	6435190	1819.48	538	6706680	1904.04	500	6403540	1898.41	509	6130380	1573.72	672	6111290	1592.76	657	6359860	1608.25	653	5530310	1281.48	846	5456540
P43686;P43686-2	P43686;P43686-2	PSMC4	26S protease regulatory subunit 6B	21	21	21	52.4	52.4	52.4	6410150	6303330	6099160	7667470	7596750	7852960	9304720	9208130	9255390					47366	0	323.31	41973000000	100	6410150	1812.4	539	6303330	1789.52	544	6099160	1808.17	551	7667470	1968.3	479	7596750	1979.91	478	7852960	1985.82	478	9304720	2156.08	406	9208130
Q15651	Q15651	HMGN3	High mobility group nucleosome-binding domain-containing protein 3	12	12	5	54.5	54.5	27.3	6401790	6488850	6795370	6851000	8011670	8110580	6261970	6641070	6310250					10666	0	99.563	2472400000	32	6401790	1810.04	540	6488850	1842.2	524	6795370	2014.57	468	6851000	1758.71	570	8011670	2088.05	443	8110580	2050.97	459	6261970	1451.02	717	6641070
P62906	P62906	RPL10A	60S ribosomal protein L10a	13	13	13	47.9	47.9	47.9	6398500	6163110	5925340	9038560	8825450	9272520	11573300	11337400	11378700					24831	0	143.01	63533000000	89	6398500	1809.11	541	6163110	1749.72	565	5925340	1756.64	570	9038560	2320.27	361	8825450	2300.14	375	9272520	2344.79	369	11573300	2681.76	294	11337400
Q9UBQ7;Q9UBQ7-2	Q9UBQ7	GRHPR	Glyoxylate reductase/hydroxypyruvate reductase	13	13	13	42.7	42.7	42.7	6386820	6325990	6267660	6461260	6210040	6499900	5584120	5794900	5646760					35668	0	226.25	22729000000	80	6386820	1805.81	542	6325990	1795.96	541	6267660	1858.12	524	6461260	1658.66	618	6210040	1618.5	644	6499900	1643.66	635	5584120	1293.95	832	5794900
O00764;O00764-3;O00764-2	O00764;O00764-3;O00764-2	PDXK	Pyridoxal kinase	11	11	11	38.1	38.1	38.1	6385620	6380830	6021500	7601940	7267670	7643050	6888460	6947720	6715980					35102	0	168.56	34432000000	61	6385620	1805.47	543	6380830	1811.53	538	6021500	1785.15	560	7601940	1951.48	485	7267670	1894.14	521	7643050	1932.74	504	6888460	1596.19	638	6947720
Q00577	Q00577	PURA	Transcriptional activator protein Pur-alpha	12	12	12	41.6	41.6	41.6	6379240	6704920	6279880	6290780	6121170	6235550	5269200	5230800	4975810					34910	0	211.74	35484000000	75	6379240	1803.66	544	6704920	1903.54	502	6279880	1861.75	523	6290780	1614.89	636	6121170	1595.34	656	6235550	1576.82	667	5269200	1220.97	896	5230800
P63172	P63172	DYNLT1	Dynein light chain Tctex-type 1	3	3	3	49.6	49.6	49.6	6356950	5948160	5921470	8727730	8216360	8860430	12308300	12454300	12805000					12452	0	147.53	6533400000	20	6356950	1797.36	545	5948160	1688.69	599	5921470	1755.49	571	8727730	2240.48	388	8216360	2141.4	426	8860430	2240.58	396	12308300	2852.07	263	12454300
P61006;P61006-2	P61006;P61006-2	RAB8A	Ras-related protein Rab-8A	14	11	9	60.9	51.7	41.1	6352550	6281510	6086810	7063780	7047820	7168500	8324640	8337810	8369520					23668	0	116.84	13369000000	71	6352550	1796.12	546	6281510	1783.33	550	6086810	1804.51	553	7063780	1813.33	543	7047820	1836.84	538	7168500	1812.74	550	8324640	1928.98	482	8337810
P50991;P50991-2	P50991;P50991-2	CCT4	T-complex protein 1 subunit delta	32	32	32	68.6	68.6	68.6	6337180	6204100	5892450	8905090	8518540	8911960	11016000	10841600	10855900					57924	0	323.31	111940000000	205	6337180	1791.77	547	6204100	1761.35	562	5892450	1746.89	576	8905090	2286.01	373	8518540	2220.15	403	8911960	2253.61	393	11016000	2552.61	311	10841600
Q9UII2;Q9UII2-3;Q9UII2-2	Q9UII2	ATPIF1	ATPase inhibitor, mitochondrial	7	7	7	26.4	26.4	26.4	6331440	7340150	7232300	6281660	7524140	8778140	4555220	4129790	4109820					12249	0	17.923	28728000000	77	6331440	1790.15	548	7340150	2083.88	453	7232300	2144.1	441	6281660	1612.55	638	7524140	1960.99	489	8778140	2219.78	401	4555220	1055.53	1043	4129790
Q9Y3B3;Q86XR7-2;Q9Y3B3-2	Q9Y3B3;Q86XR7-2;Q9Y3B3-2	TMED7	Transmembrane emp24 domain-containing protein 7	11	11	11	55.8	55.8	55.8	6330420	6284000	6008640	6422930	6364380	6466860	6545690	6318010	6363220					25171	0	92.679	31317000000	46	6330420	1789.86	549	6284000	1784.04	549	6008640	1781.34	563	6422930	1648.82	621	6364380	1658.72	628	6466860	1635.31	640	6545690	1516.76	679	6318010
P46940	P46940	IQGAP1	Ras GTPase-activating-like protein IQGAP1	78	78	75	52.9	52.9	51.6	6319410	6273370	6039820	7205710	7063620	7281350	9229340	9185880	9198640					189250	0	323.31	140800000000	459	6319410	1786.75	550	6273370	1781.02	552	6039820	1790.58	559	7205710	1849.76	520	7063620	1840.96	536	7281350	1841.27	536	9229340	2138.62	413	9185880
P05413	P05413	FABP3	Fatty acid-binding protein, heart	10	10	9	59.4	59.4	54.1	6310610	5826670	6045650	6970430	7052910	7073510	6015600	5868710	5925780					14858	0	116.65	37890000000	59	6310610	1784.26	551	5826670	1654.2	612	6045650	1792.31	557	6970430	1789.37	552	7052910	1838.17	537	7073510	1788.72	560	6015600	1393.93	757	5868710
P09622;P09622-2;P09622-3	P09622;P09622-2;P09622-3	DLD	Dihydrolipoyl dehydrogenase, mitochondrial	21	21	21	48.1	48.1	48.1	6300630	6417870	6146250	6357070	6272130	6457630	6398830	6233620	6278080					54177	0	180.65	71501000000	153	6300630	1781.44	552	6417870	1822.04	534	6146250	1822.13	547	6357070	1631.91	629	6272130	1634.68	639	6457630	1632.97	642	6398830	1482.73	698	6233620
Q9NPJ3-2;Q9NPJ3	Q9NPJ3-2;Q9NPJ3	ACOT13	Acyl-coenzyme A thioesterase 13;Acyl-coenzyme A thioesterase 13, N-terminally processed	4	4	4	45.3	45.3	45.3	6298570	6256400	5944530	6540560	6422830	6744080	5787690	5689410	5713300					12366	0	63.316	6932800000	28	6298570	1780.86	553	6256400	1776.2	554	5944530	1762.33	568	6540560	1679.01	608	6422830	1673.96	620	6744080	1705.41	609	5787690	1341.12	799	5689410
O95831-3;O95831;O95831-2;O95831-5;O95831-4;O95831-6	O95831-3;O95831;O95831-2	AIFM1	Apoptosis-inducing factor 1, mitochondrial	25	25	25	51.9	51.9	51.9	6295250	6309140	6318770	6864350	6698850	6936160	6215430	6221480	6135540					66294	0	282.03	44803000000	168	6295250	1779.92	554	6309140	1791.18	543	6318770	1873.28	518	6864350	1762.13	567	6698850	1745.89	582	6936160	1753.98	578	6215430	1440.23	723	6221480
O75323;O75323-2	O75323;O75323-2	GBAS	Protein NipSnap homolog 2	13	13	11	54.5	54.5	51.7	6290340	6281300	6210090	5595320	5597350	5780170	5299480	5442220	5485820					33742	0	56.68	33434000000	74	6290340	1778.53	555	6281300	1783.27	551	6210090	1841.06	533	5595320	1436.36	743	5597350	1458.81	736	5780170	1461.66	739	5299480	1227.99	886	5442220
P07437	P07437	TUBB	Tubulin beta chain	22	5	5	55.9	16.2	16.2	6289120	6046790	5855940	7174510	6954770	7401020	12108200	12164100	11990700					49670	0	165.14	109550000000	96	6289120	1778.19	556	6046790	1716.69	578	5855940	1736.06	579	7174510	1841.76	525	6954770	1812.59	553	7401020	1871.54	524	12108200	2805.7	272	12164100
O14737;O14737-2	O14737;O14737-2	PDCD5	Programmed cell death protein 5	10	10	10	64.8	64.8	64.8	6286570	6171150	6154060	9553470	9744110	10122300	12493700	11031400	11142100					14285	0	45.877	16026000000	67	6286570	1777.46	557	6171150	1752	564	6154060	1824.45	544	9553470	2452.45	342	9744110	2539.57	328	10122300	2559.69	328	12493700	2895.02	253	11031400
P20933	P20933	AGA	N(4)-(beta-N-acetylglucosaminyl)-L-asparaginase;Glycosylasparaginase alpha chain;Glycosylasparaginase beta chain	11	11	11	45.4	45.4	45.4	6272390	6652060	6141770	5575980	5394180	5546330	4494420	4324870	4246460					37208	0	179.36	35964000000	103	6272390	1773.45	558	6652060	1888.53	511	6141770	1820.8	548	5575980	1431.4	750	5394180	1405.86	771	5546330	1402.53	776	4494420	1041.44	1057	4324870
Q02543	Q02543	RPL18A	60S ribosomal protein L18a	7	7	7	34.7	34.7	34.7	6270010	6079230	5906580	8877910	8695680	8958140	11801200	11326600	11608000					20762	0	97.986	59832000000	72	6270010	1772.78	559	6079230	1725.9	575	5906580	1751.08	573	8877910	2279.03	379	8695680	2266.32	390	8958140	2265.29	386	11801200	2734.56	282	11326600
P34949;P34949-2	P34949;P34949-2	MPI	Mannose-6-phosphate isomerase	13	13	13	45.2	45.2	45.2	6267230	5957960	5896050	6392960	6087640	6418260	5999110	6033410	5938120					46655	0	280.96	14568000000	50	6267230	1772	560	5957960	1691.47	597	5896050	1747.96	575	6392960	1641.12	623	6087640	1586.6	660	6418260	1623.02	646	5999110	1390.11	762	6033410
Q86TX2	Q86TX2	ACOT1	Acyl-coenzyme A thioesterase 1	21	21	3	64.1	64.1	10.5	6253630	6467000	6160990	6744880	6506280	6837210	5994810	6081760	6044740					46277	0	323.31	33275000000	94	6253630	1768.15	561	6467000	1835.99	527	6160990	1826.5	542	6744880	1731.46	582	6506280	1695.7	608	6837210	1728.96	595	5994810	1389.11	764	6081760
Q9NVJ2;Q9NVJ2-2	Q9NVJ2;Q9NVJ2-2	ARL8B	ADP-ribosylation factor-like protein 8B	9	5	5	57	30.6	30.6	6252300	6386500	5800650	5336960	5265800	5411820	4596350	4754250	4589110					21539	0	114.77	20192000000	45	6252300	1767.77	562	6386500	1813.14	537	5800650	1719.67	585	5336960	1370.04	797	5265800	1372.4	804	5411820	1368.52	798	4596350	1065.06	1033	4754250
P48739;P48739-3;P48739-2	P48739;P48739-3;P48739-2	PITPNB	Phosphatidylinositol transfer protein beta isoform	24	24	21	68.3	68.3	59.8	6251930	6122160	5842890	7268590	7142320	7291680	7830330	7854300	7677460					31540	0	177.74	13867000000	80	6251930	1767.67	563	6122160	1738.09	569	5842890	1732.2	581	7268590	1865.9	516	7142320	1861.47	528	7291680	1843.88	535	7830330	1814.44	534	7854300
O43567;O43567-2	O43567;O43567-2	RNF13	E3 ubiquitin-protein ligase RNF13	12	12	12	29.7	29.7	29.7	6240660	6256130	5785270	4402320	4516010	4776810	3611010	3495790	3465690					42813	0	186.28	30332000000	76	6240660	1764.48	564	6256130	1776.12	555	5785270	1715.11	589	4402320	1130.11	977	4516010	1176.99	946	4776810	1207.94	919	3611010	836.741	1290	3495790
P55735;P55735-2;P55735-3	P55735;P55735-2;P55735-3	SEC13	Protein SEC13 homolog	14	14	14	55.6	55.6	55.6	6238380	5991150	5736260	7175960	6797630	7359560	7310800	7427450	7234940					35540	0	248.47	17565000000	77	6238380	1763.84	565	5991150	1700.9	589	5736260	1700.58	599	7175960	1842.13	524	6797630	1771.64	571	7359560	1861.05	528	7310800	1694.05	584	7427450
Q15366-3;Q15366-4;Q15366-6;Q15366-2;Q15366-7;Q15366-5;Q15366;Q15366-8	Q15366-3;Q15366-4;Q15366-6;Q15366-2;Q15366-7;Q15366-5;Q15366;Q15366-8	PCBP2	Poly(rC)-binding protein 2	16	16	9	53	53	30.7	6238350	6556910	6233990	7084400	6910530	7228890	8881000	9372560	9440070					38221	0	323.31	75817000000	122	6238350	1763.83	566	6556910	1861.52	516	6233990	1848.14	530	7084400	1818.62	539	6910530	1801.06	560	7228890	1828.01	543	8881000	2057.9	442	9372560
Q15907;Q15907-2	Q15907;Q15907-2	RAB11B	Ras-related protein Rab-11B	14	14	2	60.1	60.1	13.3	6236060	6329620	6089080	6884770	6692760	6771820	7162230	6794280	6838560					24488	0	244.77	70613000000	76	6236060	1763.18	567	6329620	1796.99	540	6089080	1805.18	552	6884770	1767.37	562	6692760	1744.31	584	6771820	1712.42	604	7162230	1659.63	598	6794280
P36957	P36957	DLST	Dihydrolipoyllysine-residue succinyltransferase component of 2-oxoglutarate dehydrogenase complex, mitochondrial	17	17	3	37.1	37.1	6	6233730	6525710	6016850	6123180	6056180	6191400	5714270	5726100	5539530					48755	0	174.11	75013000000	122	6233730	1762.52	568	6525710	1852.66	520	6016850	1783.77	561	6123180	1571.87	675	6056180	1578.4	665	6191400	1565.65	681	5714270	1324.11	806	5726100
O95861;O95861-4;O95861-2;O95861-3	O95861;O95861-4;O95861-2;O95861-3	BPNT1	3(2),5-bisphosphate nucleotidase 1	12	12	12	50.3	50.3	50.3	6222440	5770250	5776820	6778200	6542210	6913550	7274540	7062720	6945330					33392	0	157.75	17369000000	75	6222440	1759.33	569	5770250	1638.18	621	5776820	1712.61	591	6778200	1740.02	577	6542210	1705.07	603	6913550	1748.26	581	7274540	1685.65	586	7062720
P05198	P05198	EIF2S1	Eukaryotic translation initiation factor 2 subunit 1	25	25	25	75.2	75.2	75.2	6215400	5952790	5850760	9545780	9345390	9667030	11741600	11478100	11650200					36112	0	310.6	39267000000	124	6215400	1757.34	570	5952790	1690.01	598	5850760	1734.53	580	9545780	2450.48	344	9345390	2435.65	345	9667030	2444.55	348	11741600	2720.75	285	11478100
P60866;P60866-2	P60866;P60866-2	RPS20	40S ribosomal protein S20	5	5	5	36.1	36.1	36.1	6204900	5885640	5842030	8667740	8489790	8665510	11096600	10724700	10571400					13373	0	43.993	55009000000	54	6204900	1754.37	571	5885640	1670.94	608	5842030	1731.94	582	8667740	2225.08	392	8489790	2212.66	405	8665510	2191.29	410	11096600	2571.29	309	10724700
P55083;P55083-2	P55083;P55083-2	MFAP4	Microfibril-associated glycoprotein 4	2	2	2	12.5	12.5	12.5	6194420	6065400	5871010	2483990	2337100	2604020	2840100	2883820	2860830					28648	0	30.232	3668700000	14	6194420	1751.41	572	6065400	1721.98	576	5871010	1740.53	578	2483990	637.66	1622	2337100	609.109	1709	2604020	658.492	1603	2840100	658.105	1589	2883820
Q9BTU6	Q9BTU6	PI4K2A	Phosphatidylinositol 4-kinase type 2-alpha	26	26	26	54.7	54.7	54.7	6194320	5972790	5916700	6168940	5819740	5956290	5092260	4908630	4868070					54022	0	323.31	32794000000	118	6194320	1751.38	573	5972790	1695.69	594	5916700	1754.08	572	6168940	1583.62	666	5819740	1516.77	709	5956290	1506.2	716	5092260	1179.97	929	4908630
Q9P2E9;Q9P2E9-2;Q9P2E9-3;Q8N4C6-6;Q8N4C6-11	Q9P2E9;Q9P2E9-2;Q9P2E9-3	RRBP1	Ribosome-binding protein 1	103	103	102	72.8	72.8	72.2	6174670	5979060	5656300	5907120	6109850	5967340	5655940	5519060	5409600					152470	0	323.31	107390000000	486	6174670	1745.82	574	5979060	1697.46	592	5656300	1676.88	609	5907120	1516.4	703	6109850	1592.39	658	5967340	1508.99	714	5655940	1310.59	819	5519060
P50225;P50225-2;P50226	P50225;P50225-2;P50226	SULT1A1;SULT1A2	Sulfotransferase 1A1;Sulfotransferase 1A2	17	17	5	57.6	57.6	27.8	6170670	6021950	5555620	5649930	5549320	5862490	4626960	4479570	4541600					34165	0	113.43	17426000000	56	6170670	1744.69	575	6021950	1709.64	582	5555620	1647.03	621	5649930	1450.38	735	5549320	1446.3	742	5862490	1482.48	728	4626960	1072.16	1028	4479570
Q12797;Q12797-10;Q12797-6;Q12797-2;Q12797-7;Q12797-9;Q12797-5;Q12797-8;Q12797-4;Q12797-3	Q12797;Q12797-10	ASPH	Aspartyl/asparaginyl beta-hydroxylase	33	33	33	43.9	43.9	43.9	6163610	6455070	6041070	5988270	5952210	6082020	5904970	5811230	5796980					85862	0	323.31	44062000000	179	6163610	1742.7	576	6455070	1832.6	528	6041070	1790.95	558	5988270	1537.24	688	5952210	1551.3	690	6082020	1537.99	699	5904970	1368.29	783	5811230
Q13642-1;Q13642-5;Q13642-4	Q13642-1;Q13642-5;Q13642-4	FHL1	Four and a half LIM domains protein 1	19	19	5	65.7	65.7	18.6	6160710	6145050	5792960	6672720	6795190	6901610	6305450	6221770	6313230					31895	0	163.4	20561000000	72	6160710	1741.88	577	6145050	1744.59	568	5792960	1717.39	588	6672720	1712.94	590	6795190	1771	572	6901610	1745.25	585	6305450	1461.09	709	6221770
P28331-4;P28331;P28331-2;P28331-5;P28331-3	P28331-4;P28331;P28331-2;P28331-5;P28331-3	NDUFS1	NADH-ubiquinone oxidoreductase 75 kDa subunit, mitochondrial	33	33	33	69	69	69	6159690	6311970	6054000	5274750	5164820	5352450	5546680	5517040	5421680					73527	0	323.31	45189000000	175	6159690	1741.59	578	6311970	1791.98	542	6054000	1794.78	556	5274750	1354.07	806	5164820	1346.09	819	5352450	1353.5	813	5546680	1285.27	842	5517040
P35241;P35241-5;P35241-4;P35241-2;P35241-3	P35241;P35241-5;P35241-4	RDX	Radixin	54	42	37	69.3	52.8	49.1	6153570	5893880	5793010	7262070	7160310	7475080	8406510	8487150	8527020					68563	0	215.43	105360000000	194	6153570	1739.86	579	5893880	1673.28	605	5793010	1717.41	587	7262070	1864.23	517	7160310	1866.16	525	7475080	1890.26	514	8406510	1947.95	476	8487150
Q96DH6-2;Q96DH6;Q96DH6-3	Q96DH6-2;Q96DH6;Q96DH6-3	MSI2	RNA-binding protein Musashi homolog 2	9	9	7	39.4	39.4	36.3	6145320	6177640	5963630	6377470	6360880	6390560	6393840	6280500	6200320					28420	0	119.04	10060000000	60	6145320	1737.53	580	6177640	1753.84	563	5963630	1767.99	567	6377470	1637.15	625	6360880	1657.81	629	6390560	1616.01	649	6393840	1481.58	699	6280500
P52907	P52907	CAPZA1	F-actin-capping protein subunit alpha-1	15	15	12	71.3	71.3	65.4	6143440	6032660	5885490	7430460	7391640	7328050	9346160	8935610	8961470					32922	0	267.62	34403000000	128	6143440	1737	581	6032660	1712.68	580	5885490	1744.82	577	7430460	1907.46	504	7391640	1926.45	504	7328050	1853.08	532	9346160	2165.68	402	8935610
Q9Y265;Q9Y265-2	Q9Y265;Q9Y265-2	RUVBL1	RuvB-like 1	20	20	20	52.9	52.9	52.9	6142660	6058750	5743150	7156670	7120450	7320720	9571000	9508970	9546600					50227	0	220.24	30288000000	116	6142660	1736.78	582	6058750	1720.09	577	5743150	1702.63	596	7156670	1837.17	530	7120450	1855.77	532	7320720	1851.23	534	9571000	2217.78	384	9508970
O00161;O00161-2	O00161;O00161-2	SNAP23	Synaptosomal-associated protein 23	12	12	12	74.9	74.9	74.9	6142060	6204760	5900510	6223630	6170140	6320770	6767290	6871550	6798890					23354	0	131.7	10363000000	71	6142060	1736.61	583	6204760	1761.54	561	5900510	1749.28	574	6223630	1597.66	649	6170140	1608.1	650	6320770	1598.37	657	6767290	1568.11	657	6871550
Q9HBL7	Q9HBL7	PLGRKT	Plasminogen receptor (KT)	6	6	6	32	32	32	6140350	6107370	5639620	5161800	5106320	5314430	4666250	4634660	4696120					17201	0	26.079	13175000000	38	6140350	1736.12	584	6107370	1733.89	574	5639620	1671.93	612	5161800	1325.08	823	5106320	1330.84	828	5314430	1343.89	822	4666250	1081.26	1015	4634660
P62249	P62249	RPS16	40S ribosomal protein S16	12	12	12	56.2	56.2	56.2	6127310	6020110	5739820	8183460	8495130	8427380	10294100	9827110	9954440					16445	0	23.851	80325000000	82	6127310	1732.44	585	6020110	1709.12	583	5739820	1701.64	597	8183460	2100.76	434	8495130	2214.05	404	8427380	2131.08	432	10294100	2385.35	343	9827110
Q9NUJ1;Q9NUJ1-2;Q9NUJ1-3	Q9NUJ1;Q9NUJ1-2	ABHD10	Mycophenolic acid acyl-glucuronide esterase, mitochondrial	11	11	11	43.1	43.1	43.1	6121850	6231050	6160620	6102130	5834600	5923150	5127970	5083140	4927380					33932	0	251.79	8955600000	52	6121850	1730.89	586	6231050	1769.01	558	6160620	1826.39	543	6102130	1566.47	678	5834600	1520.65	704	5923150	1497.82	719	5127970	1188.25	923	5083140
P09601	P09601	HMOX1	Heme oxygenase 1	13	13	13	53.8	53.8	53.8	6119090	7190880	6775260	7525990	7356250	7806730	5283390	5266530	5152030					32818	0	314.92	14120000000	73	6119090	1730.11	587	7190880	2041.5	463	6775260	2008.61	475	7525990	1931.98	490	7356250	1917.23	509	7806730	1974.13	486	5283390	1224.26	887	5266530
Q08257;Q08257-3;Q08257-2	Q08257;Q08257-3;Q08257-2	CRYZ	Quinone oxidoreductase	17	17	17	63.2	63.2	63.2	6105800	6023660	5989550	6210890	6068590	6164930	5684400	5636460	5502920					35206	0	208.86	44319000000	108	6105800	1726.35	588	6023660	1710.13	581	5989550	1775.67	564	6210890	1594.39	653	6068590	1581.63	663	6164930	1558.96	686	5684400	1317.18	811	5636460
P62917	P62917	RPL8	60S ribosomal protein L8	11	11	11	45.1	45.1	45.1	6104880	5899160	5702930	8772640	8554360	8787070	11563900	11646000	11182200					28024	0	216.67	49944000000	101	6104880	1726.09	589	5899160	1674.78	604	5702930	1690.7	603	8772640	2252.01	386	8554360	2229.49	402	8787070	2222.03	400	11563900	2679.57	295	11646000
P00568	P00568	AK1	Adenylate kinase isoenzyme 1	14	14	13	67.5	67.5	62.9	6085210	5890880	5783710	6068790	5972650	6123880	5361830	5327920	5264480					21635	0	127.2	29982000000	61	6085210	1720.53	590	5890880	1672.43	607	5783710	1714.65	590	6068790	1557.91	681	5972650	1556.63	684	6123880	1548.58	693	5361830	1242.44	882	5327920
P21741;P21741-2	P21741;P21741-2	MDK	Midkine	8	8	8	48.3	48.3	48.3	6081620	6439750	6363120	2412510	2451600	2943070	2808940	3635950	3668440					15585	0	50.083	5082100000	27	6081620	1719.52	591	6439750	1828.26	533	6363120	1886.42	514	2412510	619.31	1663	2451600	638.952	1630	2943070	744.23	1445	2808940	650.886	1604	3635950
P09417;P09417-2	P09417;P09417-2	QDPR	Dihydropteridine reductase	7	7	7	43.4	43.4	43.4	6072310	6114180	5751050	5470930	5412550	5610970	4923360	5003640	5007610					25789	0	82.25	11702000000	58	6072310	1716.88	592	6114180	1735.82	571	5751050	1704.97	594	5470930	1404.43	762	5412550	1410.65	766	5610970	1418.87	764	4923360	1140.84	959	5003640
Q14697-2	Q14697-2	GANAB	Neutral alpha-glucosidase AB	36	36	2	45.9	45.9	3.1	6053920	6145100	5941030	6332700	5997010	6234610	6647320	6653950	6637030					109440	0	323.31	140360000000	288	6053920	1711.68	593	6145100	1744.6	567	5941030	1761.29	569	6332700	1625.65	633	5997010	1562.98	676	6234610	1576.58	668	6647320	1540.31	666	6653950
P13987	P13987	CD59	CD59 glycoprotein	5	5	5	37.5	37.5	37.5	6037200	5999010	5361770	4601650	5016930	5271970	6841580	5268930	5435870					14177	0	38.201	26135000000	33	6037200	1706.96	594	5999010	1703.13	586	5361770	1589.56	650	4601650	1181.28	930	5016930	1307.54	849	5271970	1333.15	830	6841580	1585.32	647	5268930
P19404	P19404	NDUFV2	NADH dehydrogenase [ubiquinone] flavoprotein 2, mitochondrial	14	14	14	58.2	58.2	58.2	6033980	6110980	6013040	5942090	5993340	6133330	6121990	6079120	6066250					27391	0	126.21	13133000000	67	6033980	1706.05	595	6110980	1734.92	573	6013040	1782.64	562	5942090	1525.38	698	5993340	1562.02	679	6133330	1550.97	691	6121990	1418.58	737	6079120
A8MV23-2;A8MV23	A8MV23-2;A8MV23	SERPINE3	Serpin E3	8	8	8	19.1	19.1	19.1	6023110	6291070	5694760	1823660	1701740	1734970	1540740	1612850	1626120					44481	0	53.191	17527000000	43	6023110	1702.97	596	6291070	1786.04	548	5694760	1688.28	605	1823660	468.148	2060	1701740	443.518	2158	1734970	438.731	2170	1540740	357.019	2486	1612850
Q9NR45	Q9NR45	NANS	Sialic acid synthase	18	18	18	55.2	55.2	55.2	6019000	5788360	5471820	8040470	7848960	8280810	9011270	8982150	8991240					40307	0	217.22	33652000000	116	6019000	1701.81	597	5788360	1643.33	617	5471820	1622.19	633	8040470	2064.05	450	7848960	2045.64	463	8280810	2094.01	445	9011270	2088.08	429	8982150
O00625	O00625	PIR	Pirin	10	10	10	45.5	45.5	45.5	6017900	6121060	5973410	5792820	5774690	5759650	4393310	4386890	4319880					32113	0	86.282	17484000000	63	6017900	1701.5	598	6121060	1737.78	570	5973410	1770.89	565	5792820	1487.06	722	5774690	1505.03	720	5759650	1456.47	741	4393310	1018.02	1075	4386890
Q92499;Q92499-3;Q92499-2	Q92499;Q92499-3;Q92499-2	DDX1	ATP-dependent RNA helicase DDX1	40	40	40	56.4	56.4	56.4	6014000	5944060	5811640	7114930	6979010	7071820	7554710	7434220	7415460					82431	0	312.54	52724000000	229	6014000	1700.4	599	5944060	1687.53	600	5811640	1722.93	583	7114930	1826.46	533	6979010	1818.91	547	7071820	1788.29	561	7554710	1750.57	559	7434220
P51153	P51153	RAB13	Ras-related protein Rab-13	15	14	12	70.4	65	57.6	5988520	5892510	5556920	7157630	6993110	7379190	10272000	10299800	10299500					22774	0	95.391	18449000000	54	5988520	1693.19	600	5892510	1672.89	606	5556920	1647.42	619	7157630	1837.42	529	6993110	1822.59	542	7379190	1866.01	527	10272000	2380.22	344	10299800
P00390-2;P00390;P00390-3;P00390-4;P00390-5	P00390-2;P00390;P00390-3;P00390-4;P00390-5	GSR	Glutathione reductase, mitochondrial	20	20	20	54.7	54.7	54.7	5986540	5970660	5657750	6175210	5994500	6215790	5954940	5813840	5786770					51700	0	323.31	41191000000	121	5986540	1692.63	601	5970660	1695.08	595	5657750	1677.31	608	6175210	1585.23	662	5994500	1562.32	678	6215790	1571.82	676	5954940	1379.87	771	5813840
Q13423	Q13423	NNT	NAD(P) transhydrogenase, mitochondrial	34	34	34	31.3	31.3	31.3	5953920	6033830	5798410	5902610	5786910	5911680	5362890	5255140	5210200					113890	0	323.31	51251000000	215	5953920	1683.41	602	6033830	1713.02	579	5798410	1719.01	586	5902610	1515.25	704	5786910	1508.22	719	5911680	1494.92	722	5362890	1242.68	881	5255140
P63302	P63302	SEPW1	Selenoprotein W	5	5	5	50.6	50.6	50.6	5940710	5451920	5318110	5478930	5303700	5444610	5281010	5361580	5238560					9447.9	0	17.141	4086600000	17	5940710	1679.68	603	5451920	1547.81	667	5318110	1576.62	662	5478930	1406.48	761	5303700	1382.28	793	5444610	1376.81	794	5281010	1223.71	890	5361580
P61160;P61160-2	P61160;P61160-2	ACTR2	Actin-related protein 2	17	17	17	42.6	42.6	42.6	5922960	5914690	5567280	7073420	7094310	7269450	8430820	8360690	8483200					44760	0	163.01	52756000000	147	5922960	1674.66	604	5914690	1679.19	602	5567280	1650.49	616	7073420	1815.8	541	7094310	1848.96	533	7269450	1838.26	538	8430820	1953.58	475	8360690
Q8WVJ2	Q8WVJ2	NUDCD2	NudC domain-containing protein 2	5	5	5	36.3	36.3	36.3	5909580	5646050	5374310	6151430	6076350	6286000	7039890	6444560	6466230					17676	0	278.43	3047900000	24	5909580	1670.87	605	5646050	1602.92	639	5374310	1593.28	648	6151430	1579.12	669	6076350	1583.65	662	6286000	1589.57	659	7039890	1631.28	615	6444560
P62910	P62910	RPL32	60S ribosomal protein L32	7	7	7	44.4	44.4	44.4	5907900	5317310	5474410	7291390	7854050	7385350	11821600	11534200	11592300					15860	0	23.634	14418000000	54	5907900	1670.4	606	5317310	1509.59	692	5474410	1622.96	632	7291390	1871.76	509	7854050	2046.97	462	7385350	1867.57	526	11821600	2739.29	281	11534200
P22061;P22061-2	P22061;P22061-2	PCMT1	Protein-L-isoaspartate(D-aspartate) O-methyltransferase	12	12	12	66.1	66.1	66.1	5903440	5771440	5653710	6223260	6089640	6208420	6620460	6611310	6544940					24636	0	253	28220000000	73	5903440	1669.14	607	5771440	1638.52	620	5653710	1676.11	610	6223260	1597.56	650	6089640	1587.12	659	6208420	1569.96	678	6620460	1534.09	669	6611310
O75832;O75832-2	O75832	PSMD10	26S proteasome non-ATPase regulatory subunit 10	11	11	11	52.7	52.7	52.7	5899610	5447780	5500070	6805530	6475880	6385420	6844810	6319110	6241570					24428	0	271.27	20388000000	69	5899610	1668.06	608	5447780	1546.63	668	5500070	1630.56	628	6805530	1747.03	575	6475880	1687.78	613	6385420	1614.71	650	6844810	1586.07	646	6319110
P49591	P49591	SARS	Serine--tRNA ligase, cytoplasmic	26	26	26	53.1	53.1	53.1	5892410	5661070	5691820	6544540	6284490	6591700	6016610	6082500	6013420					58777	0	323.31	31257000000	116	5892410	1666.02	609	5661070	1607.19	634	5691820	1687.41	607	6544540	1680.03	607	6284490	1637.9	634	6591700	1666.88	620	6016610	1394.16	755	6082500
Q9P2R7-2;Q9P2R7	Q9P2R7-2;Q9P2R7	SUCLA2	Succinyl-CoA ligase [ADP-forming] subunit beta, mitochondrial	24	24	24	65.5	65.5	65.5	5890020	5833810	5646310	5876550	5816930	6041590	5438860	5595940	5480920					48039	0	149.76	37711000000	107	5890020	1665.34	610	5833810	1656.23	611	5646310	1673.92	611	5876550	1508.56	708	5816930	1516.04	710	6041590	1527.77	706	5438860	1260.29	869	5595940
P48444;P48444-2	P48444;P48444-2	ARCN1	Coatomer subunit delta	27	27	27	40.3	40.3	40.3	5885790	5702670	5488500	7006130	6950920	7122370	7193900	7086600	7186440					57210	0	173.33	41494000000	137	5885790	1664.15	611	5702670	1619	627	5488500	1627.13	630	7006130	1798.53	547	6950920	1811.59	554	7122370	1801.07	556	7193900	1666.97	595	7086600
P62942	P62942	FKBP1A	Peptidyl-prolyl cis-trans isomerase FKBP1A	2	2	2	25	25	25	5880000	5994330	5450280	7112060	6839990	6958130	7396990	7379890	7380580					11951	0	28.123	22565000000	42	5880000	1662.51	612	5994330	1701.8	587	5450280	1615.8	635	7112060	1825.72	534	6839990	1782.68	565	6958130	1759.54	572	7396990	1714.02	576	7379890
Q9UBI6	Q9UBI6	GNG12	Guanine nucleotide-binding protein G(I)/G(S)/G(O) subunit gamma-12	4	4	4	66.7	66.7	66.7	5869180	5712440	5738450	7176280	6989860	6962060	7819460	7741240	7766270					8006.1	0	19.138	24308000000	24	5869180	1659.45	613	5712440	1621.77	625	5738450	1701.24	598	7176280	1842.21	523	6989860	1821.74	543	6962060	1760.53	570	7819460	1811.92	536	7741240
P26599;P26599-2;P26599-3	P26599;P26599-2;P26599-3	PTBP1	Polypyrimidine tract-binding protein 1	20	20	17	57.4	57.4	52.9	5855360	6001530	5552450	6581660	6617340	6884820	7460000	7578940	7409870					57221	0	323.31	70462000000	179	5855360	1655.54	614	6001530	1703.84	585	5552450	1646.09	622	6581660	1689.56	600	6617340	1724.65	593	6884820	1741	588	7460000	1728.63	569	7578940
P61020;P61020-2	P61020;P61020-2	RAB5B	Ras-related protein Rab-5B	12	9	8	68.4	53.5	50.2	5848440	5991440	5589850	5387730	5341150	5371560	5574010	5561300	5429160					23707	0	93.508	10529000000	59	5848440	1653.59	615	5991440	1700.98	588	5589850	1657.18	614	5387730	1383.07	782	5341150	1392.04	786	5371560	1358.33	809	5574010	1291.61	834	5561300
Q9H0W9-2;Q9H0W9;Q9H0W9-3;Q9H0W9-4	Q9H0W9-2;Q9H0W9;Q9H0W9-3;Q9H0W9-4	C11orf54	Ester hydrolase C11orf54	13	13	13	42.9	42.9	42.9	5833510	5560250	5528590	6111880	5849890	6127780	5017220	4889900	4667700					33098	0	195.41	8264100000	52	5833510	1649.37	616	5560250	1578.56	654	5528590	1639.02	624	6111880	1568.97	677	5849890	1524.63	700	6127780	1549.56	692	5017220	1162.59	944	4889900
P61326;P61326-2	P61326;P61326-2	MAGOH	Protein mago nashi homolog	11	11	1	62.3	62.3	5.5	5819340	5837030	5404070	7479310	7298070	7814660	7808440	7756430	7961190					17163	0	80.625	11351000000	54	5819340	1645.36	617	5837030	1657.14	610	5404070	1602.1	643	7479310	1920	496	7298070	1902.07	518	7814660	1976.13	482	7808440	1809.37	537	7756430
O00483	O00483	NDUFA4	Cytochrome c oxidase subunit NDUFA4	5	5	5	55.6	55.6	55.6	5799960	5554430	5300020	6188130	5956250	6358640	6005010	5865650	5962910					9369.7	0	14.474	18387000000	37	5799960	1639.88	618	5554430	1576.91	655	5300020	1571.26	663	6188130	1588.54	660	5956250	1552.35	689	6358640	1607.94	654	6005010	1391.48	759	5865650
P82909	P82909	MRPS36	28S ribosomal protein S36, mitochondrial	5	5	5	44.7	44.7	44.7	5793120	5842570	5770700	6368200	6395920	6541390	5719930	5791500	5727110					11466	0	32.121	4222600000	24	5793120	1637.94	619	5842570	1658.71	609	5770700	1710.8	592	6368200	1634.77	628	6395920	1666.94	624	6541390	1654.16	627	5719930	1325.42	805	5791500
P09525;P09525-2	P09525;P09525-2	ANXA4	Annexin A4	18	18	18	50.8	50.8	50.8	5788270	5462390	5209700	5530650	5467260	5633450	5171430	5140550	5068830					35882	0	169.43	41042000000	89	5788270	1636.57	620	5462390	1550.78	665	5209700	1544.48	679	5530650	1419.76	755	5467260	1424.91	757	5633450	1424.56	759	5171430	1198.32	912	5140550
O75915	O75915	ARL6IP5	PRA1 family protein 3	5	5	5	28.2	28.2	28.2	5785890	5677480	5433010	5881880	5844790	5942080	5890250	6027190	6167930					21614	0	47.963	26862000000	43	5785890	1635.9	621	5677480	1611.84	629	5433010	1610.68	638	5881880	1509.93	706	5844790	1523.3	701	5942080	1502.6	718	5890250	1364.88	784	6027190
P30085;P30085-2	P30085;P30085-2	CMPK1	UMP-CMP kinase	9	9	9	42.9	42.9	42.9	5784030	5666660	5379880	6641870	6682420	6952160	7775100	7677270	7792570					22222	0	62.218	20186000000	73	5784030	1635.38	622	5666660	1608.77	631	5379880	1594.93	647	6641870	1705.02	593	6682420	1741.61	585	6952160	1758.03	575	7775100	1801.64	542	7677270
P18077	P18077	RPL35A	60S ribosomal protein L35a	10	10	9	54.5	54.5	40.9	5777430	5447570	5564110	8320660	8619460	8360530	11177300	10502200	11031500					12538	0	16.41	54557000000	57	5777430	1633.51	623	5447570	1546.57	669	5564110	1649.55	617	8320660	2135.98	417	8619460	2246.46	396	8360530	2114.17	437	11177300	2590	306	10502200
O95865	O95865	DDAH2	N(G),N(G)-dimethylarginine dimethylaminohydrolase 2	9	8	8	38.9	36.1	36.1	5775560	5708010	5369920	5939990	6003880	6462690	5875050	5760480	5805360					29644	0	216.07	12210000000	46	5775560	1632.98	624	5708010	1620.51	626	5369920	1591.98	649	5939990	1524.84	699	6003880	1564.77	672	6462690	1634.25	641	5875050	1361.36	790	5760480
Q9HDC9;Q9HDC9-2	Q9HDC9;Q9HDC9-2	APMAP	Adipocyte plasma membrane-associated protein	20	20	20	55.8	55.8	55.8	5762020	5989380	5709160	5386250	5301840	5480370	5543770	5579360	5517360					46480	0	193.86	36472000000	99	5762020	1629.15	625	5989380	1700.4	591	5709160	1692.55	602	5386250	1382.69	784	5301840	1381.8	796	5480370	1385.85	790	5543770	1284.6	845	5579360
Q9UHQ9	Q9UHQ9	CYB5R1	NADH-cytochrome b5 reductase 1	16	16	16	53.1	53.1	53.1	5761330	5779180	5723920	5776250	5629310	5739930	5008680	4992790	4966560					34094	0	82.114	36538000000	101	5761330	1628.96	626	5779180	1640.72	618	5723920	1696.93	601	5776250	1482.81	725	5629310	1467.14	732	5739930	1451.49	745	5008680	1160.61	945	4992790
P08559;P08559-4;P08559-3;P08559-2;P29803	P08559;P08559-4;P08559-3;P08559-2	PDHA1	Pyruvate dehydrogenase E1 component subunit alpha, somatic form, mitochondrial	20	20	20	50.8	50.8	50.8	5751320	5960090	5744670	6132580	6024210	6211500	6064160	6000570	6027380					43295	0	234.13	23390000000	118	5751320	1626.13	627	5960090	1692.08	596	5744670	1703.08	595	6132580	1574.28	671	6024210	1570.06	671	6211500	1570.74	677	6064160	1405.18	747	6000570
Q15008;Q15008-4;Q15008-3;Q15008-2	Q15008;Q15008-4;Q15008-3;Q15008-2	PSMD6	26S proteasome non-ATPase regulatory subunit 6	28	28	28	63.2	63.2	63.2	5736990	5641700	5693340	6774300	6564510	6749590	8130520	7946190	7836220					45531	0	151.44	33663000000	105	5736990	1622.07	628	5641700	1601.69	643	5693340	1687.86	606	6774300	1739.02	578	6564510	1710.88	601	6749590	1706.81	608	8130520	1884	496	7946190
Q03154;Q03154-4;Q03154-2;Q03154-3	Q03154;Q03154-4;Q03154-2;Q03154-3	ACY1	Aminoacylase-1	23	23	23	68.6	68.6	68.6	5734720	5677390	5404650	5409900	5368320	5581580	4562230	4552530	4488940					45884	0	287.65	32573000000	102	5734720	1621.43	629	5677390	1611.82	630	5404650	1602.28	642	5409900	1388.77	777	5368320	1399.12	776	5581580	1411.44	771	4562230	1057.16	1039	4552530
O43776;O43776-2	O43776	NARS	Asparagine--tRNA ligase, cytoplasmic	29	29	29	50	50	50	5730930	5773290	5454270	6746750	6621070	6847880	7697960	7755070	7698450					62942	0	323.31	51907000000	154	5730930	1620.36	630	5773290	1639.05	619	5454270	1616.98	634	6746750	1731.95	580	6621070	1725.62	591	6847880	1731.66	594	7697960	1783.76	548	7755070
P46781	P46781	RPS9	40S ribosomal protein S9	14	14	14	51	51	51	5682980	5578260	5537230	7971020	7582230	7512390	9534470	9065990	9170520					22591	0	30.734	107760000000	110	5682980	1606.8	631	5578260	1583.68	653	5537230	1641.58	623	7971020	2046.22	455	7582230	1976.13	482	7512390	1899.7	512	9534470	2209.32	387	9065990
Q9NPH2-2;Q9NPH2-3;Q9NPH2	Q9NPH2-2;Q9NPH2-3;Q9NPH2	ISYNA1	Inositol-3-phosphate synthase 1	19	19	19	60.9	60.9	60.9	5680170	5166560	5077380	6740500	6533700	6654020	6427370	6334440	6211160					47146	0	179.84	39696000000	153	5680170	1606.01	632	5166560	1466.8	720	5077380	1505.25	702	6740500	1730.34	584	6533700	1702.85	605	6654020	1682.64	611	6427370	1489.35	697	6334440
Q15019;Q15019-2;Q15019-3	Q15019;Q15019-2;Q15019-3	2002-09-01	Septin-2	16	16	16	63.4	63.4	63.4	5678930	5626740	5297550	6592530	6476360	6758070	7699160	7773870	7650010					41487	0	323.31	35479000000	127	5678930	1605.66	633	5626740	1597.44	646	5297550	1570.52	664	6592530	1692.35	599	6476360	1687.91	612	6758070	1708.95	606	7699160	1784.04	546	7773870
Q9ULC4;Q9ULC4-3;Q9ULC4-2	Q9ULC4;Q9ULC4-3;Q9ULC4-2	MCTS1	Malignant T-cell-amplified sequence 1	9	9	9	68	68	68	5678600	5523880	5352130	6633790	6379110	6816710	7751960	7798900	7716400					20555	0	84.693	13143000000	40	5678600	1605.56	634	5523880	1568.24	659	5352130	1586.71	653	6633790	1702.95	595	6379110	1662.56	626	6816710	1723.78	598	7751960	1796.28	543	7798900
P36776-2;P36776;P36776-3	P36776-2;P36776;P36776-3	LONP1	Lon protease homolog, mitochondrial	35	35	35	47.5	47.5	47.5	5668610	5647790	5513430	5675520	5570800	5757100	5495570	5500800	5457990					100400	0	323.31	70037000000	204	5668610	1602.74	635	5647790	1603.42	638	5513430	1634.53	627	5675520	1456.95	733	5570800	1451.9	740	5757100	1455.83	742	5495570	1273.43	855	5500800
P62847-2;P62847-3;P62847;P62847-4	P62847-2;P62847-3;P62847;P62847-4	RPS24	40S ribosomal protein S24	6	6	6	40.8	40.8	40.8	5666800	5237430	5293800	6970880	8757830	7531250	12901500	12579200	13303100					15069	0	47.569	23160000000	45	5666800	1602.23	636	5237430	1486.91	709	5293800	1569.41	667	6970880	1789.48	551	8757830	2282.52	380	7531250	1904.47	511	12901500	2989.53	238	12579200
Q00765;Q00765-2	Q00765	REEP5	Receptor expression-enhancing protein 5	9	9	9	36.5	36.5	36.5	5664380	5632180	5555850	5216180	5247330	5338820	4640490	4547550	4669690					21493	0	36.283	57871000000	68	5664380	1601.54	637	5632180	1598.99	645	5555850	1647.1	620	5216180	1339.04	820	5247330	1367.59	812	5338820	1350.05	816	4640490	1075.29	1024	4547550
P24534	P24534	EEF1B2	Elongation factor 1-beta	11	9	9	49.8	44.4	44.4	5654550	4719950	4929400	8797730	9149310	9886950	12125000	12495500	12250700					24763	0	87.173	44105000000	83	5654550	1598.77	638	4719950	1340	820	4929400	1461.38	735	8797730	2258.45	382	9149310	2384.55	352	9886950	2500.16	334	12125000	2809.6	271	12495500
P30519;P30519-2	P30519;P30519-2	HMOX2	Heme oxygenase 2	22	22	22	74.7	74.7	74.7	5651630	5974410	5424910	10553400	10108800	10917100	12019400	11891000	11858100					36032	0	313.66	21319000000	99	5651630	1597.94	639	5974410	1696.15	593	5424910	1608.28	639	10553400	2709.14	298	10108800	2634.61	310	10917100	2760.66	291	12019400	2785.12	273	11891000
O75955;O75955-2	O75955;O75955-2	FLOT1	Flotillin-1	24	24	24	64.2	64.2	64.2	5650280	5641410	5450150	5375460	5139620	5393100	6040940	6016230	5720540					47355	0	180.5	21161000000	115	5650280	1597.56	640	5641410	1601.61	644	5450150	1615.76	636	5375460	1379.92	789	5139620	1339.52	821	5393100	1363.78	803	6040940	1399.8	752	6016230
P59998;P59998-3;P59998-2;P59998-4	P59998;P59998-3;P59998-2	ARPC4	Actin-related protein 2/3 complex subunit 4	9	9	9	57.1	57.1	57.1	5648120	5665500	5478160	7461830	7268540	7689660	8761380	8635040	8752290					19667	0	189.5	37555000000	63	5648120	1596.95	641	5665500	1608.45	633	5478160	1624.07	631	7461830	1915.51	500	7268540	1894.37	520	7689660	1944.52	499	8761380	2030.18	449	8635040
O43396	O43396	TXNL1	Thioredoxin-like protein 1	12	12	12	49.1	49.1	49.1	5640470	5666440	5329390	7973870	7832780	8103910	9643980	9430560	9524650					32251	0	187.2	18442000000	92	5640470	1594.78	642	5666440	1608.71	632	5329390	1579.96	660	7973870	2046.96	454	7832780	2041.42	464	8103910	2049.28	460	9643980	2234.69	378	9430560
Q9Y4L1;Q9Y4L1-2	Q9Y4L1;Q9Y4L1-2	HYOU1	Hypoxia up-regulated protein 1	49	49	48	52.9	52.9	52.9	5640310	5651940	5522700	5808480	5691530	5815470	6198380	6208240	6166810					111330	0	323.31	95439000000	232	5640310	1594.74	643	5651940	1604.6	636	5522700	1637.27	626	5808480	1491.08	720	5691530	1483.36	728	5815470	1470.59	734	6198380	1436.28	726	6208240
P30038;P30038-2;P30038-3	P30038;P30038-2;P30038-3	ALDH4A1	Delta-1-pyrroline-5-carboxylate dehydrogenase, mitochondrial	23	23	23	48.5	48.5	48.5	5634060	5767120	5801480	5596980	5547100	5666290	4607750	4622520	4583100					61719	0	191.82	47218000000	106	5634060	1592.97	644	5767120	1637.3	622	5801480	1719.92	584	5596980	1436.79	742	5547100	1445.72	744	5666290	1432.87	751	4607750	1067.7	1031	4622520
Q9UL46	Q9UL46	PSME2	Proteasome activator complex subunit 2	11	11	11	55.6	55.6	55.6	5626760	5511690	5386360	6693440	6489600	6871850	7428450	7451030	7447970					27401	0	281.6	28400000000	66	5626760	1590.91	645	5511690	1564.78	660	5386360	1596.85	646	6693440	1718.26	588	6489600	1691.36	609	6871850	1737.72	591	7428450	1721.31	573	7451030
Q8N183	Q8N183	NDUFAF2	Mimitin, mitochondrial	13	13	13	67.5	67.5	67.5	5618420	5616830	5396680	7541890	7089130	7750360	7096870	7598690	7461080					19856	0	83.257	7644600000	41	5618420	1588.55	646	5616830	1594.63	648	5396680	1599.91	644	7541890	1936.06	489	7089130	1847.61	534	7750360	1959.87	490	7096870	1644.48	609	7598690
Q9Y3D6	Q9Y3D6	FIS1	Mitochondrial fission 1 protein	9	9	9	52.6	52.6	52.6	5615900	5508250	5337290	5425880	5602020	5623740	4915280	4767740	4668190					16937	0	31.751	15568000000	46	5615900	1587.84	647	5508250	1563.8	661	5337290	1582.3	659	5425880	1392.87	770	5602020	1460.03	735	5623740	1422.1	762	4915280	1138.97	963	4767740
P05141	P05141	SLC25A5	ADP/ATP translocase 2;ADP/ATP translocase 2, N-terminally processed	18	7	7	50.7	22.1	22.1	5615150	5644800	5341020	6480650	6580850	7393590	6946290	7273280	7254070					32852	0	56.382	39244000000	71	5615150	1587.63	648	5644800	1602.57	640	5341020	1583.41	657	6480650	1663.63	616	6580850	1715.14	600	7393590	1869.66	525	6946290	1609.59	626	7273280
O00217	O00217	NDUFS8	NADH dehydrogenase [ubiquinone] iron-sulfur protein 8, mitochondrial	5	5	5	26.2	26.2	26.2	5614280	5463260	5360650	4726540	4946600	4918110	4855860	4663440	4732510					23705	0	22.138	9775900000	47	5614280	1587.38	649	5463260	1551.03	664	5360650	1589.23	651	4726540	1213.34	904	4946600	1289.21	866	4918110	1243.67	893	4855860	1125.2	977	4663440
P60228	P60228	EIF3E	Eukaryotic translation initiation factor 3 subunit E	21	21	21	57.3	57.3	57.3	5612660	5602120	5347090	8169610	7934930	8185140	9394840	9461880	9388350					52220	0	275.85	28550000000	125	5612660	1586.92	650	5602120	1590.45	649	5347090	1585.21	656	8169610	2097.2	436	7934930	2068.05	453	8185140	2069.82	453	9394840	2176.97	394	9461880
O43920	O43920	NDUFS5	NADH dehydrogenase [ubiquinone] iron-sulfur protein 5	7	7	7	59.4	59.4	59.4	5606060	5414570	5255730	5484320	5560220	5695740	5053330	5025920	4968300					12517	0	46.095	14290000000	24	5606060	1585.06	651	5414570	1537.2	673	5255730	1558.13	672	5484320	1407.87	759	5560220	1449.14	741	5695740	1440.31	749	5053330	1170.95	935	5025920
P17858;P17858-2	P17858;P17858-2	PFKL	ATP-dependent 6-phosphofructokinase, liver type	34	29	28	54.2	47.3	46.2	5590780	5642070	5418370	5229420	5095060	5315370	4743440	4785430	4663020					85018	0	319.65	78906000000	174	5590780	1580.74	652	5642070	1601.79	642	5418370	1606.34	640	5229420	1342.43	812	5095060	1327.9	829	5315370	1344.12	821	4743440	1099.15	996	4785430
O43390;O43390-3	O43390;O43390-3	HNRNPR	Heterogeneous nuclear ribonucleoprotein R	29	20	1	49.1	39.7	2.7	5588920	5334600	5295800	6580640	6513560	6628890	6900460	6913490	6880320					70942	0	236.28	113540000000	153	5588920	1580.21	653	5334600	1514.5	689	5295800	1570	666	6580640	1689.3	601	6513560	1697.6	607	6628890	1676.28	616	6900460	1598.97	636	6913490
Q9H3Z4-2;Q9H3Z4	Q9H3Z4-2;Q9H3Z4	DNAJC5	DnaJ homolog subfamily C member 5	8	8	8	49.7	49.7	49.7	5581090	5375700	5351530	4750550	4816810	4873980	4259530	4095400	3949950					18801	0	129.04	26769000000	49	5581090	1578	654	5375700	1526.17	681	5351530	1586.53	654	4750550	1219.5	896	4816810	1255.39	885	4873980	1232.51	903	4259530	987.014	1102	4095400
P31040;P31040-2;P31040-3	P31040;P31040-2;P31040-3	SDHA	Succinate dehydrogenase [ubiquinone] flavoprotein subunit, mitochondrial	26	26	26	58.9	58.9	58.9	5579010	5587620	5497320	5661390	5580540	5633030	5550700	5519820	5416280					72691	0	282.38	54419000000	159	5579010	1577.41	655	5587620	1586.34	651	5497320	1629.75	629	5661390	1453.32	734	5580540	1454.43	739	5633030	1424.45	760	5550700	1286.2	840	5519820
P13861;P13861-2	P13861;P13861-2	PRKAR2A	cAMP-dependent protein kinase type II-alpha regulatory subunit	24	24	21	74.5	74.5	64.4	5560220	5601090	5387570	5842310	5821070	5908310	5523520	5591100	5548750					45518	0	323.31	43167000000	125	5560220	1572.1	656	5601090	1590.16	650	5387570	1597.21	645	5842310	1499.77	712	5821070	1517.12	708	5908310	1494.07	723	5523520	1279.91	847	5591100
O94826	O94826	TOMM70A	Mitochondrial import receptor subunit TOM70	36	36	36	65.8	65.8	65.8	5547690	5386640	5247040	6550240	6428620	6559440	6535130	6372170	6388360					67454	0	323.31	40355000000	164	5547690	1568.55	657	5386640	1529.28	679	5247040	1555.55	674	6550240	1681.5	604	6428620	1675.46	619	6559440	1658.72	624	6535130	1514.31	682	6372170
P49720	P49720	PSMB3	Proteasome subunit beta type-3	10	10	10	50.2	50.2	50.2	5539970	5650750	5326370	6374280	6276740	6522670	7017430	7041460	7075580					22949	0	145.35	18388000000	42	5539970	1566.37	658	5650750	1604.26	637	5326370	1579.07	661	6374280	1636.33	626	6276740	1635.88	638	6522670	1649.42	631	7017430	1626.07	616	7041460
P36955;CON__Q95121	P36955	SERPINF1	Pigment epithelium-derived factor	13	13	13	31.1	31.1	31.1	5538470	6230870	6105170	2654070	2542810	2597860	2702950	2718490	2704170					46312	0	96.295	24610000000	64	5538470	1565.94	659	6230870	1768.95	559	6105170	1809.95	550	2654070	681.322	1556	2542810	662.722	1598	2597860	656.936	1608	2702950	626.325	1672	2718490
Q9UDW1;Q9UDW1-2	Q9UDW1;Q9UDW1-2	UQCR10	Cytochrome b-c1 complex subunit 9	2	2	2	39.7	39.7	39.7	5537530	5538290	5732860	5594190	5739260	5892520	5275530	5270010	5378100					7308.4	0	22.852	5150100000	14	5537530	1565.68	660	5538290	1572.33	656	5732860	1699.58	600	5594190	1436.07	744	5739260	1495.8	725	5892520	1490.07	724	5275530	1222.44	892	5270010
Q6P587;Q6P587-2;Q6P587-3	Q6P587;Q6P587-2;Q6P587-3	FAHD1	Acylpyruvase FAHD1, mitochondrial	10	10	10	60.3	60.3	60.3	5523100	5267660	5191530	6369930	6235370	6424070	5936710	5857300	5552680					24843	0	207.19	10142000000	47	5523100	1561.6	661	5267660	1495.5	704	5191530	1539.09	682	6369930	1635.21	627	6235370	1625.1	641	6424070	1624.49	645	5936710	1375.65	773	5857300
P00352	P00352	ALDH1A1	Retinal dehydrogenase 1	21	20	20	45.5	43.9	43.9	5522220	5178910	5052820	5881500	5904130	6019010	5879740	5880320	5887020					54861	0	323.31	35158000000	113	5522220	1561.35	662	5178910	1470.3	719	5052820	1497.97	706	5881500	1509.83	707	5904130	1538.77	694	6019010	1522.06	708	5879740	1362.45	787	5880320
P61758	P61758	VBP1	Prefoldin subunit 3	19	19	19	69	69	69	5519530	5278760	5096650	6900600	6764810	7010400	8506230	8406030	8477670					22658	0	176.23	12520000000	67	5519530	1560.59	663	5278760	1498.65	703	5096650	1510.96	696	6900600	1771.44	560	6764810	1763.08	574	7010400	1772.76	566	8506230	1971.06	468	8406030
P60033	P60033	CD81	CD81 antigen	5	5	5	21.2	21.2	21.2	5512990	5653590	5001990	3661320	3676290	3989950	5239510	5089820	5132320					25809	0	201.15	6279100000	20	5512990	1558.74	664	5653590	1605.06	635	5001990	1482.9	716	3661320	939.89	1177	3676290	958.138	1163	3989950	1008.96	1107	5239510	1214.1	901	5089820
Q9UHY7;Q9UHY7-2	Q9UHY7;Q9UHY7-2	ENOPH1	Enolase-phosphatase E1	13	13	13	62.5	62.5	62.5	5511720	5311350	5053120	5787980	5544910	5885610	5595270	5376290	5212920					28932	0	204.06	13372000000	47	5511720	1558.38	665	5311350	1507.9	694	5053120	1498.06	705	5787980	1485.82	723	5544910	1445.15	746	5885610	1488.33	726	5595270	1296.53	829	5376290
P62995-3;P62995	P62995-3;P62995	TRA2B	Transformer-2 protein homolog beta	6	5	5	41	36.2	36.2	5503290	5823880	5563150	6549000	6345380	6574710	7004680	7243940	7007390					21935	0	115.97	12574000000	48	5503290	1556	666	5823880	1653.41	613	5563150	1649.26	618	6549000	1681.18	606	6345380	1653.77	630	6574710	1662.58	623	7004680	1623.12	618	7243940
Q9BQE3	Q9BQE3	TUBA1C	Tubulin alpha-1C chain	28	3	3	71.9	15.1	15.1	5502740	5430830	5083340	7134560	6929280	7267760	10485000	10295000	10101500					49895	0	141.91	32989000000	128	5502740	1555.84	667	5430830	1541.82	671	5083340	1507.02	700	7134560	1831.5	531	6929280	1805.95	556	7267760	1837.84	539	10485000	2429.57	332	10295000
O43657	O43657	TSPAN6	Tetraspanin-6	9	9	9	31.8	31.8	31.8	5499520	5478540	5089910	3847920	3742520	3791790	3256200	3241890	3223360					27563	0	101.03	16226000000	37	5499520	1554.93	668	5478540	1555.37	663	5089910	1508.97	697	3847920	987.791	1122	3742520	975.397	1139	3791790	958.851	1168	3256200	754.525	1405	3241890
Q07812-5;Q07812-8;Q07812;Q07812-2;Q07812-7;Q07812-6;Q07812-4	Q07812-5;Q07812-8;Q07812;Q07812-2;Q07812-7	BAX	Apoptosis regulator BAX	9	9	9	56.1	56.1	56.1	5491980	5582170	5339500	5406710	5341380	5801740	6569600	6545380	6534230					18129	0	56.102	8395500000	49	5491980	1552.8	669	5582170	1584.79	652	5339500	1582.96	658	5406710	1387.95	778	5341380	1392.1	785	5801740	1467.12	736	6569600	1522.3	678	6545380
O60493;O60493-4;O60493-2;O60493-3	O60493;O60493-4;O60493-2	SNX3	Sorting nexin-3	10	10	8	49.4	49.4	45.1	5488870	5503770	5133380	5625200	5530270	5784000	6796000	6786140	6648220					18762	0	90.81	17179000000	45	5488870	1551.92	670	5503770	1562.53	662	5133380	1521.85	686	5625200	1444.03	738	5530270	1441.33	748	5784000	1462.63	737	6796000	1574.76	653	6786140
P54578;P54578-2;P54578-3	P54578;P54578-2;P54578-3	USP14	Ubiquitin carboxyl-terminal hydrolase 14	26	26	26	50.4	50.4	50.4	5472820	5407260	5118880	7088640	6933770	7119520	9091600	8746880	8795700					56068	0	323.31	22319000000	150	5472820	1547.39	671	5407260	1535.13	677	5118880	1517.55	692	7088640	1819.71	537	6933770	1807.12	555	7119520	1800.35	558	9091600	2106.7	422	8746880
P28066;P28066-2	P28066;P28066-2	PSMA5	Proteasome subunit alpha type-5	10	10	10	60.6	60.6	60.6	5469920	6003590	5446590	6602300	6371040	6283240	7653530	6923810	6912780					26411	0	157.46	35145000000	79	5469920	1546.56	672	6003590	1704.43	584	5446590	1614.71	637	6602300	1694.86	597	6371040	1660.46	627	6283240	1588.88	660	7653530	1773.47	552	6923810
P20339-2;P20339	P20339-2;P20339	RAB5A	Ras-related protein Rab-5A	11	7	7	73.1	53.7	53.7	5451130	5719570	5245340	5468310	5302970	5779110	5371460	5493650	5314100					22178	0	104.52	3889200000	49	5451130	1541.25	673	5719570	1623.8	624	5245340	1555.05	675	5468310	1403.76	763	5302970	1382.09	795	5779110	1461.39	740	5371460	1244.67	878	5493650
O95433;O95433-2	O95433;O95433-2	AHSA1	Activator of 90 kDa heat shock protein ATPase homolog 1	16	16	16	53	53	53	5433730	5342710	4990490	7032120	6818390	7008950	8175410	8147940	8171200					38274	0	119.19	16271000000	84	5433730	1536.33	674	5342710	1516.8	686	4990490	1479.49	718	7032120	1805.2	546	6818390	1777.05	567	7008950	1772.39	567	8175410	1894.4	492	8147940
Q96FW1;Q96FW1-2	Q96FW1	OTUB1	Ubiquitin thioesterase OTUB1	14	14	14	55.4	55.4	55.4	5432070	4965120	4896480	6640440	6750060	7018650	6889100	6182910	6147440					31284	0	256.35	18345000000	93	5432070	1535.86	675	4965120	1409.6	767	4896480	1451.62	743	6640440	1704.65	594	6750060	1759.24	577	7018650	1774.84	564	6889100	1596.34	637	6182910
P30050;P30050-2	P30050;P30050-2	RPL12	60S ribosomal protein L12	10	10	10	66.7	66.7	66.7	5431760	5215970	5284330	7493730	7335170	7407070	9673420	9469840	9562010					17818	0	128.69	71430000000	76	5431760	1535.77	676	5215970	1480.82	712	5284330	1566.6	668	7493730	1923.7	494	7335170	1911.73	515	7407070	1873.06	522	9673420	2241.52	377	9469840
Q92598-2;Q92598;Q92598-4;Q92598-3	Q92598-2;Q92598;Q92598-4;Q92598-3	HSPH1	Heat shock protein 105 kDa	52	49	47	70.8	67	64.4	5427910	5193600	5125500	9215220	9050510	9366730	12535400	12562900	12713400					92115	0	323.31	87208000000	294	5427910	1534.69	677	5193600	1474.47	716	5125500	1519.52	690	9215220	2365.62	353	9050510	2358.8	357	9366730	2368.61	365	12535400	2904.69	252	12562900
Q92905	Q92905	COPS5	COP9 signalosome complex subunit 5	11	11	11	45.5	45.5	45.5	5414460	5250040	5029420	6261430	6130060	6479600	6953420	7052220	6878210					37578	0	165.13	9485300000	56	5414460	1530.88	678	5250040	1490.5	707	5029420	1491.03	710	6261430	1607.36	642	6130060	1597.65	653	6479600	1638.53	637	6953420	1611.24	624	7052220
P56134-4;P56134-2	P56134-4;P56134-2	ATP5J2	ATP synthase subunit f, mitochondrial	4	4	1	67.3	67.3	18.4	5405910	5793440	5610750	5277970	5254610	5378630	5040520	4767160	5068350					5740.7	0	22.315	19893000000	23	5405910	1528.47	679	5793440	1644.77	616	5610750	1663.38	613	5277970	1354.9	805	5254610	1369.49	809	5378630	1360.12	806	5040520	1167.98	940	4767160
P42704	P42704	LRPPRC	Leucine-rich PPR motif-containing protein, mitochondrial	79	79	78	62.3	62.3	61.8	5403680	5435470	5227660	6523240	6396810	6516950	8619850	8670150	8683860					157900	0	323.31	91772000000	378	5403680	1527.84	680	5435470	1543.14	670	5227660	1549.8	678	6523240	1674.57	610	6396810	1667.17	623	6516950	1647.98	633	8619850	1997.38	460	8670150
Q8NBS9;Q8NBS9-2	Q8NBS9;Q8NBS9-2	TXNDC5	Thioredoxin domain-containing protein 5	15	15	15	42.4	42.4	42.4	5400370	5532540	5244510	6553190	6290750	6643270	7587670	7698320	7707650					47628	0	323.31	42010000000	102	5400370	1526.9	681	5532540	1570.7	657	5244510	1554.8	676	6553190	1682.26	603	6290750	1639.53	633	6643270	1679.92	615	7587670	1758.21	556	7698320
P67870	P67870	CSNK2B	Casein kinase II subunit beta	8	8	8	45.1	45.1	45.1	5390320	5266840	5123540	7545280	7160810	7670920	9206840	8998340	9010570					24942	0	99.971	9004300000	54	5390320	1524.06	682	5266840	1495.26	705	5123540	1518.94	691	7545280	1936.93	488	7160810	1866.29	524	7670920	1939.78	501	9206840	2133.4	414	8998340
Q14254	Q14254	FLOT2	Flotillin-2	22	22	22	51.4	51.4	51.4	5390200	5315690	4988640	4526750	4559120	4655550	5466510	5369910	5417830					47064	0	161.78	16654000000	84	5390200	1524.02	683	5315690	1509.13	693	4988640	1478.94	720	4526750	1162.05	947	4559120	1188.22	933	4655550	1177.27	939	5466510	1266.69	862	5369910
P53680;P53680-2	P53680;P53680-2	AP2S1	AP-2 complex subunit sigma	6	6	6	39.4	39.4	39.4	5388940	5321250	5085110	6288700	6179840	6271010	7148340	6908180	6976170					17018	0	45.738	7480800000	36	5388940	1523.67	684	5321250	1510.71	691	5085110	1507.54	699	6288700	1614.36	637	6179840	1610.63	647	6271010	1585.78	661	7148340	1656.41	602	6908180
O75131;O95741;Q9UBL6-2;O95741-2;Q9UBL6	O75131	CPNE3	Copine-3	23	23	22	48.8	48.8	47.1	5370390	5098510	4904790	6332560	6208170	6455690	7835110	7995550	7891200					60130	0	323.31	36947000000	98	5370390	1518.42	685	5098510	1447.48	733	4904790	1454.09	740	6332560	1625.62	634	6208170	1618.01	645	6455690	1632.48	643	7835110	1815.54	533	7995550
Q9Y3C6	Q9Y3C6	PPIL1	Peptidyl-prolyl cis-trans isomerase-like 1	9	9	9	61.4	61.4	61.4	5368370	5292560	5144180	6243970	6177220	6649120	7153600	7205140	7266190					18237	0	51.448	10109000000	45	5368370	1517.85	686	5292560	1502.57	699	5144180	1525.06	685	6243970	1602.88	646	6177220	1609.94	648	6649120	1681.4	612	7153600	1657.63	600	7205140
Q7RTV0	Q7RTV0	PHF5A	PHD finger-like domain-containing protein 5A	7	7	7	56.4	56.4	56.4	5363590	5092600	4980790	6882310	6988770	7017470	7711590	7552310	7895450					12405	0	53.645	4576400000	36	5363590	1516.5	687	5092600	1445.8	736	4980790	1476.62	722	6882310	1766.74	563	6988770	1821.45	544	7017470	1774.55	565	7711590	1786.92	545	7552310
Q96K17;Q96K17-2	Q96K17;Q96K17-2	BTF3L4	Transcription factor BTF3 homolog 4	8	7	7	58.9	53.8	53.8	5361010	5294100	4951240	6188160	6214630	6600580	6784680	6954400	6886730					17270	0	88.784	10457000000	37	5361010	1515.77	688	5294100	1503	698	4951240	1467.85	730	6188160	1588.55	659	6214630	1619.69	643	6600580	1669.12	619	6784680	1572.14	654	6954400
P12004	P12004	PCNA	Proliferating cell nuclear antigen	13	13	13	70.1	70.1	70.1	5357730	5453260	5014560	7434660	7307390	7684490	20233600	19219100	19352500					28768	0	285.34	34783000000	119	5357730	1514.84	689	5453260	1548.19	666	5014560	1486.63	713	7434660	1908.54	503	7307390	1904.49	517	7684490	1943.22	500	20233600	4688.5	102	19219100
P52597	P52597	HNRNPF	Heterogeneous nuclear ribonucleoprotein F;Heterogeneous nuclear ribonucleoprotein F, N-terminally processed	16	14	14	56.9	50.4	50.4	5352050	5355840	5088910	6969510	6729860	7274270	8656870	9464070	9244190					45671	0	145.79	38683000000	96	5352050	1513.24	690	5355840	1520.53	683	5088910	1508.67	698	6969510	1789.13	553	6729860	1753.98	578	7274270	1839.48	537	8656870	2005.96	458	9464070
P25788-2;P25788	P25788-2;P25788	PSMA3	Proteasome subunit alpha type-3	13	13	13	52.4	52.4	52.4	5351890	5295680	5111720	5817060	5827170	5977030	6674920	6484500	6647540					27647	0	83.138	54674000000	80	5351890	1513.19	691	5295680	1503.45	697	5111720	1515.43	693	5817060	1493.29	718	5827170	1518.71	706	5977030	1511.44	713	6674920	1546.71	662	6484500
P53990-2;P53990;P53990-4;P53990-3;P53990-5;P53990-6	P53990-2;P53990;P53990-4;P53990-3;P53990-5	IST1	IST1 homolog	15	15	15	43.3	43.3	43.3	5347250	5224540	5103350	5963780	5830720	6081650	5467780	5505110	5388790					36622	0	175.96	15314000000	64	5347250	1511.88	692	5224540	1483.26	711	5103350	1512.95	694	5963780	1530.95	693	5830720	1519.64	705	6081650	1537.9	700	5467780	1266.99	861	5505110
Q9Y224	Q9Y224	C14orf166	UPF0568 protein C14orf166	18	18	18	65.6	65.6	65.6	5346120	5238580	5126040	6453650	6607210	6764480	6808870	6753470	6827290					28068	0	146.59	31344000000	82	5346120	1511.56	693	5238580	1487.24	708	5126040	1519.68	689	6453650	1656.7	620	6607210	1722.01	595	6764480	1710.57	605	6808870	1577.75	650	6753470
Q9H4G4	Q9H4G4	GLIPR2	Golgi-associated plant pathogenesis-related protein 1	6	6	6	51.9	51.9	51.9	5338680	5407440	4958700	6037030	5799930	6140750	5959610	5966610	5928270					17218	0	106.29	8071600000	41	5338680	1509.46	694	5407440	1535.18	676	4958700	1470.07	729	6037030	1549.75	685	5799930	1511.61	714	6140750	1552.84	688	5959610	1380.96	770	5966610
P07311;P07311-2	P07311	ACYP1	Acylphosphatase-1	8	8	8	67.7	67.7	67.7	5335820	5367900	5266440	5961750	6001960	6099870	6233740	6116970	6269190					11261	0	38.937	2467400000	25	5335820	1508.65	695	5367900	1523.96	682	5266440	1561.3	669	5961750	1530.43	694	6001960	1564.27	675	6099870	1542.51	695	6233740	1444.48	722	6116970
O75431;O75431-2	O75431;O75431-2	MTX2	Metaxin-2	7	7	7	35.7	35.7	35.7	5333400	5409390	5126380	4689410	4543660	4868130	4798770	5297490	5314960					29763	0	182.85	4399200000	30	5333400	1507.96	696	5409390	1535.73	675	5126380	1519.78	688	4689410	1203.81	912	4543660	1184.2	937	4868130	1231.03	905	4798770	1111.97	983	5297490
Q9GZS3	Q9GZS3	WDR61	WD repeat-containing protein 61;WD repeat-containing protein 61, N-terminally processed	17	17	16	63.9	63.9	63.6	5320030	5341410	5229390	5572670	5505990	5582120	6130730	6043270	6047770					33580	0	213.61	9688100000	66	5320030	1504.18	697	5341410	1516.44	687	5229390	1550.32	677	5572670	1430.55	751	5505990	1435	754	5582120	1411.58	770	6130730	1420.61	736	6043270
Q7Z7H5;Q7Z7H5-3;Q7Z7H5-2	Q7Z7H5;Q7Z7H5-3;Q7Z7H5-2	TMED4	Transmembrane emp24 domain-containing protein 4	10	10	9	44.9	44.9	37.4	5315520	5381850	5096840	4959080	4963310	5148930	4928640	4863060	4760280					25943	0	56.241	15331000000	57	5315520	1502.91	698	5381850	1527.92	680	5096840	1511.02	695	4959080	1273.03	858	4963310	1293.57	864	5148930	1302.04	851	4928640	1142.06	958	4863060
Q9NR28-2;Q9NR28;Q9NR28-3	Q9NR28-2;Q9NR28;Q9NR28-3	DIABLO	Diablo homolog, mitochondrial	11	11	11	69.9	69.9	69.9	5312540	5424000	5194140	5969540	5790990	6017420	5271420	5332280	5128670					21232	0	194.69	15694000000	53	5312540	1502.07	699	5424000	1539.88	672	5194140	1539.87	681	5969540	1532.43	690	5790990	1509.28	717	6017420	1521.66	709	5271420	1221.49	894	5332280
Q9Y266	Q9Y266	NUDC	Nuclear migration protein nudC	28	28	28	71.9	71.9	71.9	5296580	5039130	4990430	8555330	8388060	8438660	11738200	11121800	11360400					38242	0	211.18	65420000000	164	5296580	1497.55	700	5039130	1430.62	752	4990430	1479.47	719	8555330	2196.22	397	8388060	2186.15	417	8438660	2133.93	431	11738200	2719.97	286	11121800
P22087	P22087	FBL	rRNA 2-O-methyltransferase fibrillarin	15	15	14	42.7	42.7	39.3	5295920	5063870	5026550	7329660	7232450	7497920	8208620	8150460	8285070					33784	0	145.83	27238000000	88	5295920	1497.37	701	5063870	1437.64	744	5026550	1490.18	712	7329660	1881.58	507	7232450	1884.96	522	7497920	1896.04	513	8208620	1902.09	489	8150460
Q96HN2-2	Q96HN2-2	AHCYL2	Putative adenosylhomocysteinase 3	27	27	2	48.7	48.7	1.3	5290880	5403760	4987850	4723340	4582230	4809450	4042190	4031160	3986590					66592	0	229.79	35676000000	134	5290880	1495.94	702	5403760	1534.14	678	4987850	1478.71	721	4723340	1212.52	905	4582230	1194.25	930	4809450	1216.19	916	4042190	936.654	1149	4031160
P05496;Q06055;P48201;Q06055-3;Q06055-2	P05496;Q06055;P48201;Q06055-3;Q06055-2	ATP5G1;ATP5G2;ATP5G3	ATP synthase F(0) complex subunit C1, mitochondrial;ATP synthase F(0) complex subunit C2, mitochondrial;ATP synthase F(0) complex subunit C3, mitochondrial	1	1	1	5.1	5.1	5.1	5290440	5693650	5351280	4092980	4080980	4195600	3584700	3584020	3614910					14277	0.0044538	1.6493	69396000000	23	5290440	1495.82	703	5693650	1616.44	628	5351280	1586.45	655	4092980	1050.7	1051	4080980	1063.61	1051	4195600	1060.96	1047	3584700	830.644	1299	3584020
P62851	P62851	RPS25	40S ribosomal protein S25	9	9	9	47.2	47.2	47.2	5279730	4909100	5261250	7214450	7611670	7434300	10243900	10363100	10630400					13742	0	16.723	33602000000	51	5279730	1492.79	704	4909100	1393.7	780	5261250	1559.76	670	7214450	1852.01	518	7611670	1983.8	476	7434300	1879.95	520	10243900	2373.71	346	10363100
Q9Y490	Q9Y490	TLN1	Talin-1	134	134	119	65.4	65.4	60.6	5265440	4994000	4782280	6403370	6193940	6399120	9253440	8978980	8893520					269760	0	323.31	238600000000	757	5265440	1488.75	705	4994000	1417.8	764	4782280	1417.76	768	6403370	1643.8	622	6193940	1614.3	646	6399120	1618.18	647	9253440	2144.2	411	8978980
Q9NQW7-3;Q9NQW7;Q9NQW7-4;Q9NQW7-2	Q9NQW7-3;Q9NQW7;Q9NQW7-4;Q9NQW7-2	XPNPEP1	Xaa-Pro aminopeptidase 1	30	30	29	58.1	58.1	57.1	5264970	5091420	5040230	5494160	5318250	5582340	5369560	5587850	5584290					74797	0	323.31	26425000000	126	5264970	1488.62	706	5091420	1445.46	737	5040230	1494.24	708	5494160	1410.39	758	5318250	1386.07	791	5582340	1411.63	769	5369560	1244.23	879	5587850
O75821	O75821	EIF3G	Eukaryotic translation initiation factor 3 subunit G	21	21	21	66.6	66.6	66.6	5262970	4911260	4909440	8186620	7583090	8126880	10662700	10304100	10221800					35611	0	221.48	21805000000	98	5262970	1488.05	707	4911260	1394.31	779	4909440	1455.46	738	8186620	2101.57	433	7583090	1976.35	481	8126880	2055.09	457	10662700	2470.75	323	10304100
Q9H336;Q9H336-2	Q9H336;Q9H336-2	CRISPLD1	Cysteine-rich secretory protein LCCL domain-containing 1	18	18	18	43	43	43	5258940	5902740	5752230	1983630	2040840	2073050	2371520	2551520	2538720					56888	0	323.31	15367000000	86	5258940	1486.91	708	5902740	1675.8	603	5752230	1705.32	593	1983630	509.215	1946	2040840	531.895	1898	2073050	524.222	1917	2371520	549.527	1842	2551520
Q16270-2;Q16270	Q16270-2;Q16270	IGFBP7	Insulin-like growth factor-binding protein 7	10	10	10	46.2	46.2	46.2	5254950	5936170	5256890	3104440	3118530	3249590	3802630	3746930	3800290					28860	0	109.52	16767000000	62	5254950	1485.78	709	5936170	1685.29	601	5256890	1558.47	671	3104440	796.933	1365	3118530	812.769	1355	3249590	821.74	1334	3802630	881.141	1228	3746930
P63208;P63208-2	P63208;P63208-2	SKP1	S-phase kinase-associated protein 1	15	15	15	70.6	70.6	70.6	5252360	3869210	4154510	4936850	5990210	6229210	5546130	7065240	7024160					18658	0	62.162	10542000000	51	5252360	1485.05	710	3869210	1098.48	1017	4154510	1231.66	907	4936850	1267.33	863	5990210	1561.2	681	6229210	1575.21	671	5546130	1285.15	844	7065240
P84098	P84098	RPL19	60S ribosomal protein L19	9	9	9	31.6	31.6	31.6	5227700	5296150	4966740	7199730	6875120	7168200	9283080	9466040	9554610					23466	0	125.45	45649000000	103	5227700	1478.08	711	5296150	1503.59	696	4966740	1472.45	727	7199730	1848.23	521	6875120	1791.83	561	7168200	1812.66	551	9283080	2151.07	408	9466040
P38919	P38919	EIF4A3	Eukaryotic initiation factor 4A-III;Eukaryotic initiation factor 4A-III, N-terminally processed	26	21	21	57.9	51.8	51.8	5225330	5288680	5028780	6802250	6715670	6876640	7403160	7314940	7137150					46871	0	250.89	32629000000	123	5225330	1477.41	712	5288680	1501.46	700	5028780	1490.84	711	6802250	1746.19	576	6715670	1750.28	580	6876640	1738.93	590	7403160	1715.46	575	7314940
P13473-2;P13473;P13473-3	P13473-2;P13473;P13473-3	LAMP2	Lysosome-associated membrane glycoprotein 2	10	10	10	27.1	27.1	27.1	5219000	4914600	5130470	4458790	4355070	4359030	3495680	3342050	3282280					44955	0	73.542	59869000000	62	5219000	1475.62	713	4914600	1395.26	778	5130470	1520.99	687	4458790	1144.61	966	4355070	1135.04	979	4359030	1102.29	1011	3495680	810.017	1326	3342050
P40429;Q6NVV1	P40429;Q6NVV1	RPL13A;RPL13AP3	60S ribosomal protein L13a;Putative 60S ribosomal protein L13a protein RPL13AP3	8	8	8	35	35	35	5218620	5164250	5005130	7094250	7068340	6913340	9293650	8999790	9279460					23577	0	30.631	46034000000	109	5218620	1475.51	714	5164250	1466.14	721	5005130	1483.83	715	7094250	1821.15	536	7068340	1842.19	535	6913340	1748.21	582	9293650	2153.52	407	8999790
P13807;P13807-2;P54840	P13807;P13807-2	GYS1	Glycogen [starch] synthase, muscle	30	30	30	51.3	51.3	51.3	5202070	5055980	4813810	4843120	4662520	4847830	4537160	4444740	4495380					83785	0	323.31	19392000000	113	5202070	1470.83	715	5055980	1435.4	747	4813810	1427.11	759	4843120	1243.27	878	4662520	1215.17	911	4847830	1225.89	911	4537160	1051.35	1048	4444740
P36578	P36578	RPL4	60S ribosomal protein L4	23	23	23	46.8	46.8	46.8	5199270	5117060	5170220	7506670	7416650	7424370	10516100	10079600	10295700					47697	0	138.23	108360000000	151	5199270	1470.04	716	5117060	1452.74	727	5170220	1532.77	683	7506670	1927.02	492	7416650	1932.97	501	7424370	1877.44	521	10516100	2436.79	331	10079600
Q9UFN0;Q9BS92	Q9UFN0	NIPSNAP3A	Protein NipSnap homolog 3A	13	13	13	54.7	54.7	54.7	5193990	5644480	5414850	5380130	5367030	5483790	4768370	4744890	4661710					28466	0	98.826	10872000000	49	5193990	1468.55	717	5644480	1602.48	641	5414850	1605.3	641	5380130	1381.12	788	5367030	1398.79	777	5483790	1386.71	788	4768370	1104.92	989	4744890
Q00059;Q00059-2	Q00059;Q00059-2	TFAM	Transcription factor A, mitochondrial	17	17	17	46.3	46.3	46.3	5188250	5145740	5163040	5527610	5435120	5617530	5270360	5363490	5341440					29096	0	43.932	19736000000	77	5188250	1466.92	718	5145740	1460.88	724	5163040	1530.65	684	5527610	1418.98	756	5435120	1416.53	765	5617530	1420.53	763	5270360	1221.24	895	5363490
Q8TCT9-5;Q8TCT9;Q8TCT9-2;Q8TCT9-4	Q8TCT9-5;Q8TCT9;Q8TCT9-2;Q8TCT9-4	HM13	Minor histocompatibility antigen H13	10	10	10	29.3	29.3	29.3	5183270	5097860	4863410	5982800	5872050	6017010	7849590	7948830	7799920					36813	0	218.54	22913000000	94	5183270	1465.52	719	5097860	1447.29	734	4863410	1441.82	748	5982800	1535.83	689	5872050	1530.41	696	6017010	1521.55	710	7849590	1818.9	531	7948830
O75937	O75937	DNAJC8	DnaJ homolog subfamily C member 8	13	13	13	60.9	60.9	60.9	5177530	5014650	4821290	6041120	5942830	6249040	8091560	7937480	7841720					29841	0	52.044	18740000000	61	5177530	1463.89	720	5014650	1423.67	757	4821290	1429.33	757	6041120	1550.8	684	5942830	1548.86	691	6249040	1580.23	663	8091560	1874.97	501	7937480
O43583	O43583	DENR	Density-regulated protein	12	12	11	56.6	56.6	54.5	5174930	4779830	4872520	6247090	6284430	6579600	7076420	6910670	6827890					22092	0	229.78	9761900000	54	5174930	1463.16	721	4779830	1357	805	4872520	1444.52	746	6247090	1603.68	645	6284430	1637.89	635	6579600	1663.82	622	7076420	1639.74	613	6910670
Q9UHX1-2;Q9UHX1;Q9UHX1-4;Q9UHX1-6;Q9UHX1-3;Q9UHX1-5	Q9UHX1-2;Q9UHX1;Q9UHX1-4;Q9UHX1-6;Q9UHX1-3;Q9UHX1-5	PUF60	Poly(U)-binding-splicing factor PUF60	22	22	22	45	45	45	5174780	5144090	4781200	6535750	6455990	6662280	6955740	6990410	6889490					58171	0	323.31	26758000000	127	5174780	1463.12	722	5144090	1460.42	725	4781200	1417.45	769	6535750	1677.78	609	6455990	1682.6	614	6662280	1684.72	610	6955740	1611.78	623	6990410
Q9UBS4	Q9UBS4	DNAJB11	DnaJ homolog subfamily B member 11	15	15	15	41.9	41.9	41.9	5170770	5284470	5074850	5382330	5269850	5399490	5522190	5455390	5457450					40513	0	161.7	31525000000	95	5170770	1461.98	723	5284470	1500.27	702	5074850	1504.5	703	5382330	1381.69	785	5269850	1373.46	803	5399490	1365.4	801	5522190	1279.6	849	5455390
P55036;P55036-2	P55036;P55036-2	PSMD4	26S proteasome non-ATPase regulatory subunit 4	12	12	8	41.6	41.6	31.8	5170740	5335790	4766150	5870210	5788300	5953920	7195750	6962760	7017320					40736	0	323.31	23514000000	86	5170740	1461.97	724	5335790	1514.84	688	4766150	1412.98	775	5870210	1506.93	709	5788300	1508.58	718	5953920	1505.6	717	7195750	1667.39	594	6962760
Q9BUT1;Q9BUT1-2;Q9BUT1-3	Q9BUT1;Q9BUT1-2	BDH2	3-hydroxybutyrate dehydrogenase type 2	11	11	10	52.2	52.2	41.2	5166730	5113780	4852310	4903970	4849870	4967690	4035770	3975730	3917560					26724	0	95.898	28657000000	64	5166730	1460.84	725	5113780	1451.81	729	4852310	1438.53	750	4903970	1258.89	871	4849870	1264	878	4967690	1256.21	885	4035770	935.165	1152	3975730
Q99460;Q99460-2	Q99460;Q99460-2	PSMD1	26S proteasome non-ATPase regulatory subunit 1	38	38	38	49.6	49.6	49.6	5165120	5045700	4864900	6342770	6176600	6313380	7781110	7729230	7536810					105840	0	323.31	63493000000	226	5165120	1460.39	726	5045700	1432.48	750	4864900	1442.26	747	6342770	1628.24	632	6176600	1609.78	649	6313380	1596.5	658	7781110	1803.03	541	7729230
O60613;O60613-2	O60613	2015-09-01	15 kDa selenoprotein	7	7	7	53.7	53.7	53.7	5162250	5355680	4840830	4854420	4981800	5183640	5224060	5231070	5140500					17790	0	147.03	10113000000	23	5162250	1459.57	727	5355680	1520.49	684	4840830	1435.12	752	4854420	1246.17	874	4981800	1298.39	856	5183640	1310.81	844	5224060	1210.51	904	5231070
P63162;P63162-2;P14678-2;P14678;P14678-3;Q96AY2;Q96AY2-2	P63162;P63162-2;P14678-2;P14678;P14678-3	SNRPN;SNRPB	Small nuclear ribonucleoprotein-associated protein N;Small nuclear ribonucleoprotein-associated proteins B and B	9	9	9	26.7	26.7	26.7	5161990	5409580	4821570	5404110	5527940	5843160	6062770	6087720	6127640					24614	0	103.77	18607000000	75	5161990	1459.5	728	5409580	1535.79	674	4821570	1429.41	756	5404110	1387.28	779	5527940	1440.72	750	5843160	1477.59	729	6062770	1404.86	749	6087720
Q86UP2;Q86UP2-4;Q86UP2-2;Q86UP2-3	Q86UP2;Q86UP2-4;Q86UP2-2;Q86UP2-3	KTN1	Kinectin	104	104	103	70.2	70.2	69.6	5161150	5101200	4836300	5592890	5512800	5553780	5597920	5272600	5231270					156270	0	323.31	106300000000	394	5161150	1459.26	729	5101200	1448.24	732	4836300	1433.78	753	5592890	1435.74	745	5512800	1436.78	753	5553780	1404.41	774	5597920	1297.15	828	5272600
Q92945	Q92945	KHSRP	Far upstream element-binding protein 2	36	36	31	50.2	50.2	46.1	5161120	5149990	4803460	6012080	6002150	6208140	6704340	6673800	6646740					73114	0	323.31	63249000000	235	5161120	1459.25	730	5149990	1462.09	723	4803460	1424.05	762	6012080	1543.35	687	6002150	1564.32	674	6208140	1569.88	679	6704340	1553.52	661	6673800
P39656;P39656-3;P39656-2	P39656;P39656-3;P39656-2	DDOST	Dolichyl-diphosphooligosaccharide--protein glycosyltransferase 48 kDa subunit	14	14	14	41	41	41	5158870	5193460	4991680	5160010	4984280	4919070	5835460	5615730	5536470					50800	0	188.33	53388000000	110	5158870	1458.62	731	5193460	1474.43	717	4991680	1479.84	717	5160010	1324.62	824	4984280	1299.03	853	4919070	1243.91	892	5835460	1352.19	793	5615730
P83731	P83731	RPL24	60S ribosomal protein L24	11	11	11	42.7	42.7	42.7	5150520	5257370	5202660	5687300	6858830	6430350	9440360	10307200	10359100					17779	0	40.518	15759000000	48	5150520	1456.26	732	5257370	1492.58	706	5202660	1542.39	680	5687300	1459.97	732	6858830	1787.59	562	6430350	1626.08	644	9440360	2187.51	392	10307200
Q9P032	Q9P032	NDUFAF4	NADH dehydrogenase [ubiquinone] 1 alpha subcomplex assembly factor 4	9	9	9	45.1	45.1	45.1	5149360	4923460	5034600	5620190	5548830	5806020	4637740	4613150	4665420					20266	0	38.933	6112600000	40	5149360	1455.93	733	4923460	1397.78	775	5034600	1492.57	709	5620190	1442.75	739	5548830	1446.17	743	5806020	1468.2	735	4637740	1074.65	1026	4613150
P27658	P27658	COL8A1	Collagen alpha-1(VIII) chain;Vastatin	12	12	12	17.5	17.5	17.5	5148890	5530320	5578900	2832790	2813310	3016920	2561660	2613070	2625580					73363	0	112.77	35231000000	93	5148890	1455.8	734	5530320	1570.07	658	5578900	1653.93	615	2832790	727.2	1466	2813310	733.223	1454	3016920	762.905	1420	2561660	593.585	1736	2613070
P21399;O00408-5;O00408-4;O00408-3;O00408	P21399	ACO1	Cytoplasmic aconitate hydratase	40	40	40	51.7	51.7	51.7	5143720	4938970	4756950	4731490	4725440	5034730	4522900	4488510	4408100					98398	0	323.31	58850000000	176	5143720	1454.34	735	4938970	1402.18	771	4756950	1410.26	780	4731490	1214.61	903	4725440	1231.57	903	5034730	1273.16	872	4522900	1048.04	1050	4488510
P13164;Q01629;Q01628	P13164;Q01629;Q01628	IFITM1;IFITM2;IFITM3	Interferon-induced transmembrane protein 1;Interferon-induced transmembrane protein 2;Interferon-induced transmembrane protein 3	2	2	2	13.6	13.6	13.6	5138780	5302980	4658970	5448260	5361170	4918060	6246660	5239490	5330020					13964	0	115.26	5100700000	19	5138780	1452.94	736	5302980	1505.52	695	4658970	1381.21	801	5448260	1398.61	767	5361170	1397.26	779	4918060	1243.66	894	6246660	1447.47	720	5239490
Q9ULV4;Q9ULV4-2;Q9ULV4-3;Q6QEF8-4;Q6QEF8-3;Q6QEF8-2;Q6QEF8-5;Q6QEF8	Q9ULV4;Q9ULV4-2;Q9ULV4-3	CORO1C	Coronin-1C	29	29	28	51.9	51.9	50.4	5135400	5051980	4761980	8064930	8081300	8159930	9778590	9582500	9676460					53248	0	207.76	77293000000	180	5135400	1451.98	737	5051980	1434.27	748	4761980	1411.75	776	8064930	2070.33	449	8081300	2106.2	436	8159930	2063.44	455	9778590	2265.89	374	9582500
P28072	P28072	PSMB6	Proteasome subunit beta type-6	11	11	11	59	59	59	5126280	5621550	5049400	4194490	4189810	4521330	5463830	6213380	6223330					25357	0	266.89	20581000000	60	5126280	1449.4	738	5621550	1595.97	647	5049400	1496.96	707	4194490	1076.76	1026	4189810	1091.97	1021	4521330	1143.33	970	5463830	1266.07	863	6213380
P33176	P33176	KIF5B	Kinesin-1 heavy chain	65	65	47	65.8	65.8	49.2	5124140	5028540	4731700	6485270	6408950	6586560	7596620	7357400	7393580					109680	0	323.31	52326000000	303	5124140	1448.8	739	5028540	1427.61	754	4731700	1402.77	787	6485270	1664.82	614	6408950	1670.34	622	6586560	1665.58	621	7596620	1760.28	555	7357400
P10155;P10155-3;P10155-5;P10155-4;P10155-2	P10155;P10155-3;P10155-5;P10155-4	TROVE2	60 kDa SS-A/Ro ribonucleoprotein	27	27	27	53.9	53.9	53.9	5115870	5114330	4916160	5428090	5314940	5367390	5032320	4999960	5038660					60670	0	196.85	37727000000	131	5115870	1446.46	740	5114330	1451.97	728	4916160	1457.46	736	5428090	1393.43	768	5314940	1385.21	792	5367390	1357.28	811	5032320	1166.08	941	4999960
Q13907;Q13907-2;Q9BXS1	Q13907;Q13907-2	IDI1	Isopentenyl-diphosphate Delta-isomerase 1	12	12	12	52.9	52.9	52.9	5113340	4830780	4640100	6156380	6043190	6478530	11028000	10798500	10813200					26319	0	105.55	23480000000	78	5113340	1445.74	741	4830780	1371.47	797	4640100	1375.61	806	6156380	1580.39	667	6043190	1575.01	668	6478530	1638.26	638	11028000	2555.4	310	10798500
Q16658	Q16658	FSCN1	Fascin	29	29	29	66.1	66.1	66.1	5112090	4890590	4640660	6741100	6649730	6886560	7201450	7219960	7060680					54529	0	323.31	36937000000	134	5112090	1445.39	742	4890590	1388.45	785	4640660	1375.78	805	6741100	1730.49	583	6649730	1733.09	587	6886560	1741.44	587	7201450	1668.71	592	7219960
Q6ZVX7	Q6ZVX7	NCCRP1	F-box only protein 50	11	11	11	51.3	51.3	51.3	5107260	4998550	4754480	5738820	5442770	5987390	3827930	3991320	3835720					30847	0	186.37	80954000000	86	5107260	1444.03	743	4998550	1419.1	763	4754480	1409.53	782	5738820	1473.2	728	5442770	1418.53	762	5987390	1514.06	712	3827930	887.006	1221	3991320
P78417;P78417-3;P78417-2	P78417;P78417-3;P78417-2	GSTO1	Glutathione S-transferase omega-1	13	13	13	41.1	41.1	41.1	5104410	4760950	4794720	6169370	5989920	6207220	8158200	7828950	8211320					27566	0	31.129	45138000000	82	5104410	1443.22	744	4760950	1351.64	809	4794720	1421.45	764	6169370	1583.73	665	5989920	1561.13	682	6207220	1569.65	680	8158200	1890.41	495	7828950
Q16698-2;Q16698	Q16698-2;Q16698	DECR1	2,4-dienoyl-CoA reductase, mitochondrial	14	14	14	44.5	44.5	44.5	5101270	5286590	4967030	4706100	4708830	4850700	4331590	4289320	4309890					34994	0	244.87	19144000000	80	5101270	1442.33	745	5286590	1500.87	701	4967030	1472.54	726	4706100	1208.09	909	4708830	1227.24	905	4850700	1226.62	908	4331590	1003.71	1091	4289320
Q15286;Q15286-2	Q15286	RAB35	Ras-related protein Rab-35	11	11	10	60.7	60.7	56.7	5097320	5084850	4817390	5321290	5270830	5402170	5657960	5659170	5512570					23025	0	51.404	8999900000	51	5097320	1441.21	746	5084850	1443.6	739	4817390	1428.17	758	5321290	1366.02	801	5270830	1373.72	802	5402170	1366.08	800	5657960	1311.06	818	5659170
Q96C23	Q96C23	GALM	Aldose 1-epimerase	13	13	13	44.2	44.2	44.2	5092940	4931320	5082970	5249780	5111660	5334730	4483990	4615460	4386430					37765	0	109.95	16311000000	51	5092940	1439.98	747	4931320	1400.01	773	5082970	1506.91	701	5249780	1347.66	809	5111660	1332.23	827	5334730	1349.02	817	4483990	1039.03	1058	4615460
Q9NQE9	Q9NQE9	HINT3	Histidine triad nucleotide-binding protein 3	7	7	7	53.8	53.8	53.8	5085190	5026410	4598750	5219980	5250120	5321950	4306630	4289490	4103560					20361	0	108.06	5177800000	40	5085190	1437.78	748	5026410	1427.01	756	4598750	1363.36	818	5219980	1340.01	817	5250120	1368.32	810	5321950	1345.79	819	4306630	997.93	1096	4289490
P17844;P17844-2	P17844;P17844-2	DDX5	Probable ATP-dependent RNA helicase DDX5	40	40	33	62.9	62.9	50.7	5081870	5001770	4584840	8294030	8253920	8595320	8105520	8064930	8153290					69147	0	323.31	96850000000	231	5081870	1436.85	749	5001770	1420.01	760	4584840	1359.23	821	8294030	2129.14	420	8253920	2151.19	424	8595320	2173.54	416	8105520	1878.21	499	8064930
P07814	P07814	EPRS	Bifunctional glutamate/proline--tRNA ligase;Glutamate--tRNA ligase;Proline--tRNA ligase	79	79	78	50.7	50.7	50.7	5076690	4897360	4824990	5560910	5401330	5506900	6489990	6383190	6443940					170590	0	323.31	91430000000	342	5076690	1435.38	750	4897360	1390.37	784	4824990	1430.43	755	5560910	1427.53	752	5401330	1407.73	769	5506900	1392.56	781	6489990	1503.86	688	6383190
P51659;P51659-3;P51659-2	P51659;P51659-3;P51659-2	HSD17B4	Peroxisomal multifunctional enzyme type 2;(3R)-hydroxyacyl-CoA dehydrogenase;Enoyl-CoA hydratase 2	35	35	35	58.6	58.6	58.6	5071020	5233300	5058190	5218510	4971030	5252920	5267230	5520480	5363070					79685	0	323.31	43197000000	168	5071020	1433.78	751	5233300	1485.74	710	5058190	1499.56	704	5218510	1339.63	818	4971030	1295.58	861	5252920	1328.33	832	5267230	1220.52	897	5520480
P61513;A6NKH3	P61513	RPL37A	60S ribosomal protein L37a	5	5	5	51.1	51.1	51.1	5068740	4347970	4861620	6597200	7789550	7250250	12832700	12945900	11413100					10275	0	82.945	8606400000	33	5068740	1433.14	752	4347970	1234.4	903	4861620	1441.29	749	6597200	1693.55	598	7789550	2030.16	469	7250250	1833.41	540	12832700	2973.58	243	12945900
O43633	O43633	CHMP2A	Charged multivesicular body protein 2a	10	10	10	34.2	34.2	34.2	5056590	5036910	4758690	4850150	4842170	5073970	5243880	5346130	5225230					25104	0	66.753	12039000000	68	5056590	1429.7	753	5036910	1429.99	753	4758690	1410.77	777	4850150	1245.07	875	4842170	1262	880	5073970	1283.08	862	5243880	1215.11	900	5346130
P06753-2;P06753-3	P06753-2;P06753-3			30	23	0	77.8	61.3	0	5053240	4626660	5248120	7081270	8312690	8019280	8979830	8498800	8446200					29032	0	92.461	44799000000	118	5053240	1428.75	754	4626660	1313.52	840	5248120	1555.87	673	7081270	1817.82	540	8312690	2166.5	421	8019280	2027.88	470	8979830	2080.8	431	8498800
Q9NWV4	Q9NWV4	C1orf123	UPF0587 protein C1orf123	10	10	10	64.4	64.4	64.4	5048750	5073980	4780010	5243390	5089090	5343610	4690290	4614600	4677950					18048	0	108.59	10487000000	40	5048750	1427.48	755	5073980	1440.51	743	4780010	1417.09	770	5243390	1346.02	810	5089090	1326.35	830	5343610	1351.27	815	4690290	1086.83	1006	4614600
P10620;P10620-2	P10620;P10620-2	MGST1	Microsomal glutathione S-transferase 1	7	7	7	46.5	46.5	46.5	5037610	4898990	4721130	5217780	5166000	5398840	5501580	5542220	5534050					17598	0	46.872	12311000000	27	5037610	1424.33	756	4898990	1390.83	783	4721130	1399.64	790	5217780	1339.44	819	5166000	1346.39	818	5398840	1365.23	802	5501580	1274.82	854	5542220
Q8WW12;Q8WW12-2;Q8WW12-3	Q8WW12;Q8WW12-2	PCNP	PEST proteolytic signal-containing nuclear protein	9	9	9	49.4	49.4	49.4	5032980	4869760	4772780	6199510	6223050	6541030	7840940	7695400	7898610					18925	0	117.6	11662000000	47	5032980	1423.02	757	4869760	1382.53	791	4772780	1414.95	773	6199510	1591.46	656	6223050	1621.89	642	6541030	1654.07	628	7840940	1816.9	532	7695400
Q9HAV7	Q9HAV7	GRPEL1	GrpE protein homolog 1, mitochondrial	15	15	15	62.2	62.2	62.2	5029690	4949980	4931240	7173120	6971050	7187430	7902030	7453490	7564420					24279	0	138.42	24158000000	78	5029690	1422.09	758	4949980	1405.31	769	4931240	1461.93	733	7173120	1841.4	526	6971050	1816.84	548	7187430	1817.52	547	7902030	1831.05	524	7453490
P00403	P00403	MT-CO2	Cytochrome c oxidase subunit 2	6	6	6	30.8	30.8	30.8	5025810	5350100	5010510	4618000	4400580	4428200	5007310	4763660	4722970					25565	0	59.885	34864000000	44	5025810	1421	759	5350100	1518.9	685	5010510	1485.43	714	4618000	1185.48	926	4400580	1146.91	963	4428200	1119.78	994	5007310	1160.29	947	4763660
Q12906-7;Q12906-4;Q12906-6;Q12906;Q12906-5;Q12906-2;Q12906-3	Q12906-7;Q12906-4;Q12906-6;Q12906;Q12906-5;Q12906-2;Q12906-3	ILF3	Interleukin enhancer-binding factor 3	40	40	37	44.8	44.8	42	5025070	4954330	4812700	6174790	6003720	6091830	7180400	7041920	7023410					95807	0	283.65	74485000000	269	5025070	1420.79	760	4954330	1406.54	768	4812700	1426.78	760	6174790	1585.12	663	6003720	1564.73	673	6091830	1540.47	698	7180400	1663.84	597	7041920
O75380	O75380	NDUFS6	NADH dehydrogenase [ubiquinone] iron-sulfur protein 6, mitochondrial	7	7	7	56.5	56.5	56.5	5021470	4889350	4899360	4784170	4786130	4996660	4619350	4675470	4706870					13711	0	65.5	9799400000	31	5021470	1419.77	761	4889350	1388.09	786	4899360	1452.48	742	4784170	1228.14	889	4786130	1247.39	891	4996660	1263.53	879	4619350	1070.39	1029	4675470
Q9Y3B7;Q9Y3B7-2;Q9Y3B7-3	Q9Y3B7;Q9Y3B7-2;Q9Y3B7-3	MRPL11	39S ribosomal protein L11, mitochondrial	9	9	9	44.3	44.3	44.3	5016030	5159220	4935810	5334540	5384900	5649410	6167940	6229990	6184760					20683	0	34.156	9657300000	32	5016030	1418.23	762	5159220	1464.71	722	4935810	1463.28	732	5334540	1369.42	798	5384900	1403.44	772	5649410	1428.59	755	6167940	1429.23	730	6229990
P60983;O60234	P60983	GMFB	Glia maturation factor beta	7	7	7	54.2	54.2	54.2	5013150	4849090	4626270	6214490	5972040	6229270	5876140	6015150	5841450					16713	0	111.02	19763000000	33	5013150	1417.42	763	4849090	1376.66	794	4626270	1371.51	811	6214490	1595.31	651	5972040	1556.47	685	6229270	1575.23	670	5876140	1361.61	789	6015150
P51688	P51688	SGSH	N-sulphoglucosamine sulphohydrolase	15	15	15	39.4	39.4	39.4	5005540	5040210	4758080	4576040	4493820	4732890	3584890	3649480	3700910					56695	0	172.83	47934000000	113	5005540	1415.26	764	5040210	1430.92	751	4758080	1410.59	778	4576040	1174.71	936	4493820	1171.21	950	4732890	1196.83	928	3584890	830.688	1298	3649480
P47755;P47755-2	P47755	CAPZA2	F-actin-capping protein subunit alpha-2	14	11	11	72.7	60.8	60.8	4990370	4825940	4755460	5261800	5042010	5167730	5421540	5367320	5177860					32949	0	180.53	19195000000	71	4990370	1410.98	765	4825940	1370.09	798	4755460	1409.82	781	5261800	1350.75	808	5042010	1314.08	841	5167730	1306.79	849	5421540	1256.27	871	5367320
P28482;P28482-2;Q16659	P28482;P28482-2	MAPK1	Mitogen-activated protein kinase 1	13	13	10	44.7	44.7	39.4	4988110	4854440	4773240	5118130	5088090	5061210	5886910	5864060	5860450					41389	0	132.97	20077000000	56	4988110	1410.34	766	4854440	1378.18	792	4773240	1415.09	772	5118130	1313.87	831	5088090	1326.09	831	5061210	1279.85	866	5886910	1364.11	785	5864060
O15371-2;O15371-3;O15371	O15371-2;O15371-3;O15371	EIF3D	Eukaryotic translation initiation factor 3 subunit D	23	23	23	60.5	60.5	60.5	4983470	4980860	4749550	6834230	6693440	6904640	8037890	7939450	8150560					58140	0	323.31	38041000000	139	4983470	1409.02	767	4980860	1414.07	766	4749550	1408.06	784	6834230	1754.4	573	6693440	1744.48	583	6904640	1746.01	584	8037890	1862.53	510	7939450
Q7L5N1	Q7L5N1	COPS6	COP9 signalosome complex subunit 6	14	14	14	52.9	52.9	52.9	4980250	4776800	4730720	5839290	5727150	5919270	7211140	7101070	7103960					36163	0	216.09	11577000000	60	4980250	1408.12	768	4776800	1356.14	806	4730720	1402.48	788	5839290	1498.99	714	5727150	1492.64	726	5919270	1496.84	720	7211140	1670.96	591	7101070
P62857	P62857	RPS28	40S ribosomal protein S28	3	3	3	46.4	46.4	46.4	4976060	4902300	4690960	8326760	8431230	7925210	9349600	8490220	8678450					7840.9	0	37.721	25097000000	45	4976060	1406.93	769	4902300	1391.77	782	4690960	1390.69	795	8326760	2137.54	416	8431230	2197.4	412	7925210	2004.09	473	9349600	2166.48	401	8490220
Q8WXF1;Q8WXF1-2	Q8WXF1;Q8WXF1-2	PSPC1	Paraspeckle component 1	21	19	19	38	36.5	36.5	4973780	5130980	4809300	6493800	5919110	6775140	6120650	6294840	6069490					58743	0	275.43	16994000000	75	4973780	1406.29	770	5130980	1456.69	726	4809300	1425.78	761	6493800	1667.01	612	5919110	1542.67	692	6775140	1713.27	603	6120650	1418.27	738	6294840
O15372	O15372	EIF3H	Eukaryotic translation initiation factor 3 subunit H	19	19	19	58.2	58.2	58.2	4966600	4944460	4801760	6872620	6793890	7146300	8199110	8067160	8068040					39930	0	196.35	29775000000	114	4966600	1404.25	771	4944460	1403.74	770	4801760	1423.54	763	6872620	1764.26	565	6793890	1770.67	573	7146300	1807.12	553	8199110	1899.89	490	8067160
Q99873-4	Q99873-4	PRMT1	Protein arginine N-methyltransferase 1	20	20	1	60.9	60.9	8.8	4961850	5110050	4557430	8025380	7883280	8052060	10548200	10389800	10355000					40548	0	214.09	30201000000	118	4961850	1402.91	772	5110050	1450.75	730	4557430	1351.11	827	8025380	2060.18	452	7883280	2054.59	457	8052060	2036.17	468	10548200	2444.22	329	10389800
Q9Y5Z4;Q9Y5Z4-2	Q9Y5Z4;Q9Y5Z4-2	HEBP2	Heme-binding protein 2	11	11	11	67.3	67.3	67.3	4957420	4643380	4505440	5152780	5626310	6094440	4840710	4510900	4587230					22875	0	60.87	7416500000	57	4957420	1401.66	773	4643380	1318.26	838	4505440	1335.69	833	5152780	1322.76	825	5626310	1466.36	733	6094440	1541.13	697	4840710	1121.69	979	4510900
P35914;P35914-3;P35914-2;Q8TB92-5;Q8TB92-2;Q8TB92	P35914;P35914-3;P35914-2	HMGCL	Hydroxymethylglutaryl-CoA lyase, mitochondrial	14	14	14	42.5	42.5	42.5	4955050	4810740	4744060	4930250	4881460	5102820	4378330	4432020	4415350					34360	0	92.758	25183000000	64	4955050	1400.99	774	4810740	1365.78	801	4744060	1406.43	785	4930250	1265.63	864	4881460	1272.24	871	5102820	1290.38	858	4378330	1014.54	1081	4432020
O00754;O00754-2	O00754;O00754-2	MAN2B1	Lysosomal alpha-mannosidase;Lysosomal alpha-mannosidase A peptide;Lysosomal alpha-mannosidase B peptide;Lysosomal alpha-mannosidase C peptide;Lysosomal alpha-mannosidase D peptide;Lysosomal alpha-mannosidase E peptide	30	30	30	38.7	38.7	38.7	4949160	5195200	4836110	4206830	4113830	4262840	3473500	3509430	3417670					113740	0	323.31	83000000000	199	4949160	1399.33	775	5195200	1474.93	715	4836110	1433.73	754	4206830	1079.93	1025	4113830	1072.17	1040	4262840	1077.97	1035	3473500	804.876	1332	3509430
O96000;O96000-2	O96000;O96000-2	NDUFB10	NADH dehydrogenase [ubiquinone] 1 beta subcomplex subunit 10	9	9	9	65.1	65.1	65.1	4947080	4814660	4662720	4273930	4161500	4270030	4358760	4242780	4267630					20776	0	45.578	17316000000	55	4947080	1398.74	776	4814660	1366.89	799	4662720	1382.32	800	4273930	1097.15	1015	4161500	1084.59	1029	4270030	1079.79	1034	4358760	1010.01	1083	4242780
P02786;Q9UP52-2;Q9UP52-3;Q9UP52	P02786	TFRC	Transferrin receptor protein 1;Transferrin receptor protein 1, serum form	40	40	40	57.6	57.6	57.6	4942820	5203800	4714850	5718200	5590590	5822850	7680690	7625630	7658790					84870	0	323.31	66227000000	197	4942820	1397.53	777	5203800	1477.37	714	4714850	1397.78	792	5718200	1467.91	731	5590590	1457.05	737	5822850	1472.46	733	7680690	1779.76	549	7625630
Q9NZZ3;Q9NZZ3-2	Q9NZZ3;Q9NZZ3-2	CHMP5	Charged multivesicular body protein 5	7	7	7	36.1	36.1	36.1	4941830	4880720	4548660	5585090	5749860	5912700	6832430	6509750	6785110					24570	0	95.585	12214000000	61	4941830	1397.25	778	4880720	1385.64	790	4548660	1348.51	828	5585090	1433.74	747	5749860	1498.56	724	5912700	1495.18	721	6832430	1583.21	648	6509750
P27816;P27816-6;P27816-2;P27816-7;P27816-3	P27816;P27816-6;P27816-2	MAP4	Microtubule-associated protein 4	63	63	20	54.7	54.7	19.9	4939960	4541270	4487430	5480340	5460250	5113870	6638000	6193130	6224750					121000	0	322.83	94204000000	346	4939960	1396.72	779	4541270	1289.27	853	4487430	1330.35	837	5480340	1406.85	760	5460250	1423.08	760	5113870	1293.17	857	6638000	1538.15	668	6193130
P07305;P07305-2	P07305;P07305-2	H1F0	Histone H1.0;Histone H1.0, N-terminally processed	5	5	5	22.2	22.2	22.2	4939940	5060150	5353920	4647510	5179810	5130010	3678300	3882310	3815310				+	20863	0	45.264	5222200000	44	4939940	1396.72	780	5060150	1436.58	745	5353920	1587.24	652	4647510	1193.05	920	5179810	1349.99	817	5130010	1297.25	854	3678300	852.333	1271	3882310
P04844;P04844-2	P04844;P04844-2	RPN2	Dolichyl-diphosphooligosaccharide--protein glycosyltransferase subunit 2	23	23	23	49	49	49	4938370	5191690	4881670	4665800	4621790	4766250	5137650	5049850	5131200					69283	0	323.31	69858000000	106	4938370	1396.27	781	5191690	1473.93	718	4881670	1447.23	745	4665800	1197.75	918	4621790	1204.56	920	4766250	1205.27	920	5137650	1190.49	920	5049850
P35606-2;P35606	P35606-2;P35606	COPB2	Coatomer subunit beta	46	46	46	63.2	63.2	63.2	4934460	4908140	4758060	6124180	5992630	6133430	6279030	6293390	6219520					99045	0	323.31	83496000000	233	4934460	1395.17	782	4908140	1393.43	781	4758060	1410.58	779	6124180	1572.13	674	5992630	1561.84	680	6133430	1550.99	690	6279030	1454.97	713	6293390
Q14061	Q14061	COX17	Cytochrome c oxidase copper chaperone	5	5	5	77.8	77.8	77.8	4929840	4515030	5295830	4177400	4123050	4232730	3588470	3302720	3164750					6915.1	0	26.07	3378800000	18	4929840	1393.86	783	4515030	1281.82	862	5295830	1570.01	665	4177400	1072.37	1031	4123050	1074.57	1039	4232730	1070.35	1042	3588470	831.517	1297	3302720
Q14696;Q14696-2	Q14696	MESDC2	LDLR chaperone MESD	12	12	12	53.4	53.4	53.4	4927940	5211420	4929500	5278370	5261650	5452520	5231380	5200240	5103920					26076	0	315	24460000000	46	4927940	1393.32	784	5211420	1479.53	713	4929500	1461.41	734	5278370	1355	804	5261650	1371.32	807	5452520	1378.81	793	5231380	1212.21	902	5200240
Q92747;Q92747-2	Q92747;Q92747-2	ARPC1A	Actin-related protein 2/3 complex subunit 1A	18	18	17	55.7	55.7	49.5	4921050	4723880	4601250	5841140	5526780	5780450	5927560	5975740	6081640					41569	0	67.462	21023000000	62	4921050	1391.38	785	4723880	1341.12	816	4601250	1364.1	817	5841140	1499.47	713	5526780	1440.42	751	5780450	1461.73	738	5927560	1373.53	777	5975740
P34913;P34913-2;P34913-3	P34913;P34913-2;P34913-3	EPHX2	Bifunctional epoxide hydrolase 2;Cytosolic epoxide hydrolase 2;Lipid-phosphate phosphatase	22	22	22	57.7	57.7	57.7	4912620	4999330	4848880	5110530	4983100	5220240	3951640	3890780	3780830					62615	0	277.62	22734000000	86	4912620	1388.99	786	4999330	1419.32	762	4848880	1437.51	751	5110530	1311.91	833	4983100	1298.73	854	5220240	1320.07	837	3951640	915.671	1178	3890780
Q9UBX5	Q9UBX5	FBLN5	Fibulin-5	12	12	12	30.8	30.8	30.8	4904450	4679570	4751640	841595	826135	817478	934250	917736	861972					50180	0	99.544	19500000000	69	4904450	1386.68	787	4679570	1328.54	830	4751640	1408.68	783	841595	216.044	3279	826135	215.312	3300	817478	206.72	3342	934250	216.484	3288	917736
P62266	P62266	RPS23	40S ribosomal protein S23	7	7	7	46.2	46.2	46.2	4903270	4929480	4790440	6989020	6961790	7076790	9007160	9062420	8966170					15807	0	44.721	36569000000	81	4903270	1386.35	788	4929480	1399.49	774	4790440	1420.18	765	6989020	1794.14	549	6961790	1814.42	552	7076790	1789.55	559	9007160	2087.13	430	9062420
Q9BUL8	Q9BUL8	PDCD10	Programmed cell death protein 10	8	8	8	34.9	34.9	34.9	4902940	4726940	4587350	5328620	5364390	5599240	5637470	5519760	5434470					24701	0	87.044	7448000000	48	4902940	1386.26	789	4726940	1341.99	812	4587350	1359.98	820	5328620	1367.9	800	5364390	1398.1	778	5599240	1415.91	766	5637470	1306.31	822	5519760
Q01081;Q01081-2;Q01081-4;Q8WU68-3;Q8WU68;Q01081-3;Q8WU68-2	Q01081;Q01081-2;Q01081-4;Q8WU68-3;Q8WU68	U2AF1;U2AF1L4	Splicing factor U2AF 35 kDa subunit;Splicing factor U2AF 26 kDa subunit	10	10	10	42.1	42.1	42.1	4896600	4681140	4627330	6457880	6280830	6504120	7249840	7161840	7220260					27872	0	133.86	18485000000	65	4896600	1384.46	790	4681140	1328.98	829	4627330	1371.83	810	6457880	1657.79	619	6280830	1636.95	636	6504120	1644.73	634	7249840	1679.93	590	7161840
P01034	P01034	CST3	Cystatin-C	6	6	6	48.6	48.6	48.6	4888290	5720910	4900650	2863990	2691340	2799860	2668150	2629730	2684260					15799	0	56.603	7360200000	32	4888290	1382.11	791	5720910	1624.18	623	4900650	1452.86	741	2863990	735.209	1447	2691340	701.433	1518	2799860	708.015	1508	2668150	618.262	1692	2629730
O00264;O00264-2	O00264;O00264-2	PGRMC1	Membrane-associated progesterone receptor component 1	11	10	10	47.2	42.6	42.6	4882620	4418960	4648750	4594850	4867910	5006730	4661210	4359350	4347930					21671	0	143.21	25391000000	57	4882620	1380.51	792	4418960	1254.55	889	4648750	1378.18	803	4594850	1179.54	933	4867910	1268.7	875	5006730	1266.08	876	4661210	1080.09	1017	4359350
Q14974;Q14974-2	Q14974;Q14974-2	KPNB1	Importin subunit beta-1	33	33	33	47.4	47.4	47.4	4880890	4657300	4612660	6267240	6087610	6228980	8935940	9002180	9017110					97169	0	323.31	108650000000	210	4880890	1380.02	793	4657300	1322.21	832	4612660	1367.48	816	6267240	1608.85	640	6087610	1586.59	661	6228980	1575.15	672	8935940	2070.63	436	9002180
P62899;P62899-3;P62899-2	P62899;P62899-3;P62899-2	RPL31	60S ribosomal protein L31	10	10	10	54.4	54.4	54.4	4877450	4679540	4787910	7058160	8567280	9772730	9368100	8462720	8391920					14463	0	41.398	54096000000	73	4877450	1379.05	794	4679540	1328.53	831	4787910	1419.43	766	7058160	1811.89	544	8567280	2232.85	400	9772730	2471.28	343	9368100	2170.77	397	8462720
P82979	P82979	SARNP	SAP domain-containing ribonucleoprotein	12	12	12	47.1	47.1	47.1	4872330	4771140	4670540	5280250	5342430	5493130	6474120	6340080	6309770					23671	0	65.974	20570000000	48	4872330	1377.6	795	4771140	1354.54	807	4670540	1384.64	799	5280250	1355.48	803	5342430	1392.38	782	5493130	1389.08	784	6474120	1500.18	691	6340080
O43768;O43768-3;O43768-2;O43768-9;O43768-4;O43768-5;O43768-7;O43768-8;O43768-6	O43768;O43768-3;O43768-2;O43768-9;O43768-4;O43768-5;O43768-7;O43768-8;O43768-6	ENSA	Alpha-endosulfine	12	12	11	71.1	71.1	62	4865940	5095080	5697410	6228860	7310820	7917630	9922870	8660120	8668950					13389	0	121.23	5034500000	41	4865940	1375.79	796	5095080	1446.5	735	5697410	1689.07	604	6228860	1599	648	7310820	1905.39	516	7917630	2002.17	474	9922870	2299.32	361	8660120
Q9NTX5-2;Q9NTX5;Q9NTX5-6;Q9NTX5-3;Q9NTX5-5;Q9NTX5-4	Q9NTX5-2;Q9NTX5;Q9NTX5-6;Q9NTX5-3	ECHDC1	Ethylmalonyl-CoA decarboxylase	13	13	13	52.8	52.8	52.8	4863280	4987140	4709680	5762450	5518630	5891600	6302420	6412680	6297250					32997	0	288.6	8624400000	55	4863280	1375.04	797	4987140	1415.86	765	4709680	1396.24	793	5762450	1479.27	726	5518630	1438.3	752	5891600	1489.84	725	6302420	1460.39	711	6412680
P54136;P54136-2	P54136;P54136-2	RARS	Arginine--tRNA ligase, cytoplasmic	40	40	40	58.8	58.8	58.8	4856690	4922840	4677920	6063610	5961820	6220610	7134700	7155780	7213860					75378	0	323.31	52334000000	177	4856690	1373.18	798	4922840	1397.6	776	4677920	1386.83	798	6063610	1556.58	682	5961820	1553.81	688	6220610	1573.04	674	7134700	1653.25	603	7155780
P61960;P61960-2	P61960	UFM1	Ubiquitin-fold modifier 1	3	3	3	35.3	35.3	35.3	4837940	4882610	4615310	6354390	6278480	6331070	6726950	6761950	6511750					9117.5	0	16.507	5935100000	13	4837940	1367.88	799	4882610	1386.18	789	4615310	1368.27	814	6354390	1631.22	630	6278480	1636.34	637	6331070	1600.97	656	6726950	1558.76	660	6761950
P28799;P28799-3;P28799-2	P28799;P28799-3;P28799-2	GRN	Granulins;Acrogranin;Paragranulin;Granulin-1;Granulin-2;Granulin-3;Granulin-4;Granulin-5;Granulin-6;Granulin-7	16	16	16	39.3	39.3	39.3	4832280	3964280	4119010	3415130	3754090	3722990	3232280	3786610	3869810					63544	0	244.62	42176000000	124	4832280	1366.28	800	3964280	1125.47	996	4119010	1221.13	917	3415130	876.69	1254	3754090	978.414	1135	3722990	941.452	1185	3232280	748.982	1420	3786610
Q14204	Q14204	DYNC1H1	Cytoplasmic dynein 1 heavy chain 1	227	227	227	51.3	51.3	51.3	4825340	4785180	4576590	5410310	5264300	5384270	6358430	6348280	6337960					532400	0	323.31	307970000000	1075	4825340	1364.31	801	4785180	1358.52	803	4576590	1356.79	823	5410310	1388.87	776	5264300	1372.01	805	5384270	1361.55	804	6358430	1473.37	702	6348280
P62308;A8MWD9	P62308;A8MWD9	SNRPG;SNRPGP15	Small nuclear ribonucleoprotein G;Putative small nuclear ribonucleoprotein G-like protein 15	5	5	5	36.8	36.8	36.8	4820770	4642490	4450360	5358250	5589820	5643670	5996040	6068420	5917880					8496	0	12.309	13643000000	41	4820770	1363.02	802	4642490	1318.01	839	4450360	1319.36	843	5358250	1375.51	793	5589820	1456.85	738	5643670	1427.14	758	5996040	1389.4	763	6068420
P16615;P16615-4;P16615-5;P16615-2;O14983-2;O14983;O14983-3;Q93084-4;Q93084-2;Q93084-3;Q93084-7;Q93084;Q93084-6;Q93084-5	P16615;P16615-4;P16615-5;P16615-2	ATP2A2	Sarcoplasmic/endoplasmic reticulum calcium ATPase 2	38	38	3	39.6	39.6	1.4	4820080	5077590	4687270	5417000	5330320	5471300	6078970	5945730	5983430					114760	0	323.31	65072000000	214	4820080	1362.83	803	5077590	1441.54	742	4687270	1389.6	796	5417000	1390.59	774	5330320	1389.22	788	5471300	1383.56	791	6078970	1408.61	744	5945730
Q02878	Q02878	RPL6	60S ribosomal protein L6	20	20	20	44.4	44.4	44.4	4816000	4885650	4908060	6345560	6727640	6799150	9068210	9258820	9424300					32728	0	178	59353000000	127	4816000	1361.68	804	4885650	1387.04	788	4908060	1455.06	739	6345560	1628.96	631	6727640	1753.4	579	6799150	1719.34	600	9068210	2101.28	424	9258820
Q9Y2B0;Q9Y2B0-2	Q9Y2B0	CNPY2	Protein canopy homolog 2	10	10	10	50	50	50	4809990	4620810	4646500	5065380	5275770	5517500	4890750	4965570	4891880					20652	0	47.694	12980000000	53	4809990	1359.98	805	4620810	1311.86	841	4646500	1377.51	804	5065380	1300.32	839	5275770	1375	800	5517500	1395.24	778	4890750	1133.28	971	4965570
O95967	O95967	EFEMP2	EGF-containing fibulin-like extracellular matrix protein 2	11	11	11	30.9	30.9	30.9	4809180	5001460	4943170	1167800	1139270	1145890	1646300	1676930	1638150					49405	0	247.86	6053800000	43	4809180	1359.75	806	5001460	1419.92	761	4943170	1465.46	731	1167800	299.783	2737	1139270	296.922	2770	1145890	289.767	2791	1646300	381.478	2392	1676930
Q9H299	Q9H299	SH3BGRL3	SH3 domain-binding glutamic acid-rich-like protein 3	4	4	4	39.8	39.8	39.8	4808410	5078250	4776410	5364410	5460720	5647900	7257400	6956530	6899980					10438	0	38.06	31069000000	33	4808410	1359.53	807	5078250	1441.72	741	4776410	1416.03	771	5364410	1377.09	792	5460720	1423.2	759	5647900	1428.21	757	7257400	1681.68	589	6956530
O75489;O75489-2	O75489	NDUFS3	NADH dehydrogenase [ubiquinone] iron-sulfur protein 3, mitochondrial	15	15	15	58.7	58.7	58.7	4806640	4714520	4596010	4473500	4380210	4606910	4352500	4522760	4257520					30241	0	121.54	26059000000	50	4806640	1359.03	808	4714520	1338.46	822	4596010	1362.54	819	4473500	1148.38	960	4380210	1141.6	971	4606910	1164.97	950	4352500	1008.56	1084	4522760
P25325;P25325-2	P25325;P25325-2	MPST	3-mercaptopyruvate sulfurtransferase	12	12	12	56.2	56.2	56.2	4803790	4721180	4614590	4957970	4780800	5188080	4110440	4455700	4246020					33178	0	149.63	20326000000	52	4803790	1358.22	809	4721180	1340.35	819	4614590	1368.05	815	4957970	1272.75	859	4780800	1246	892	5188080	1311.94	843	4110440	952.469	1131	4455700
P15121	P15121	AKR1B1	Aldose reductase	15	15	14	52.8	52.8	50.3	4790150	4790280	4702420	4546180	4494190	4748120	5206660	5261550	5338580					35853	0	84.114	49324000000	100	4790150	1354.37	810	4790280	1359.97	802	4702420	1394.09	794	4546180	1167.04	943	4494190	1171.3	949	4748120	1200.68	926	5206660	1206.48	908	5261550
Q86UE4	Q86UE4	MTDH	Protein LYRIC	35	35	35	61.5	61.5	61.5	4788480	4724810	4579330	5072180	5117440	5170570	5259870	5220560	5171180					63836	0	323.31	26339000000	153	4788480	1353.89	811	4724810	1341.38	814	4579330	1357.6	822	5072180	1302.07	836	5117440	1333.74	826	5170570	1307.51	848	5259870	1218.81	898	5220560
Q13557-8;Q13557;Q13557-12;Q13557-10;Q13557-6;Q13557-11;Q13557-9;Q13557-5;Q13557-3;Q13557-4;Q9UQM7;Q9UQM7-2	Q13557-8;Q13557;Q13557-12;Q13557-10;Q13557-6;Q13557-11;Q13557-9;Q13557-5;Q13557-3;Q13557-4	CAMK2D	Calcium/calmodulin-dependent protein kinase type II subunit delta	16	16	13	38.5	38.5	30.5	4784410	4725770	4446020	5535060	5412000	5690820	5959810	6107370	6002140					54127	0	323.31	21248000000	63	4784410	1352.74	812	4725770	1341.65	813	4446020	1318.08	845	5535060	1420.89	754	5412000	1410.51	767	5690820	1439.07	750	5959810	1381	769	6107370
P50897;P50897-2	P50897;P50897-2	PPT1	Palmitoyl-protein thioesterase 1	10	10	10	35.3	35.3	35.3	4773420	5002830	4770840	3584480	3633020	3645320	3174550	3183520	3066810					34193	0	142.6	43877000000	68	4773420	1349.63	813	5002830	1420.31	758	4770840	1414.37	774	3584480	920.165	1199	3633020	946.859	1182	3645320	921.81	1204	3174550	735.604	1444	3183520
P63010;P63010-2;P63010-3	P63010;P63010-2;P63010-3	AP2B1	AP-2 complex subunit beta	47	47	23	47.1	47.1	28.1	4772270	4683770	4456960	5465050	5283100	5419140	6260630	6196090	6180900					104550	0	323.31	71538000000	216	4772270	1349.31	814	4683770	1329.73	828	4456960	1321.32	842	5465050	1402.92	764	5283100	1376.91	799	5419140	1370.37	797	6260630	1450.71	718	6196090
Q96DC8;Q96DC8-2	Q96DC8;Q96DC8-2	ECHDC3	Enoyl-CoA hydratase domain-containing protein 3, mitochondrial	11	11	11	36.3	36.3	36.3	4766750	5058290	4911530	4680680	4613420	4587040	3504340	3704840	3676640					32633	0	132.1	10611000000	48	4766750	1347.75	815	5058290	1436.06	746	4911530	1456.08	737	4680680	1201.57	916	4613420	1202.38	923	4587040	1159.95	955	3504340	812.022	1323	3704840
Q9Y5U9	Q9Y5U9	IER3IP1	Immediate early response 3-interacting protein 1	1	1	1	24.4	24.4	24.4	4765470	5002620	4721670	3878120	3669600	3805970	5441170	4092610	4432290					8968.7	0	85.044	741520000	7	4765470	1347.39	816	5002620	1420.25	759	4721670	1399.8	789	3878120	995.544	1110	3669600	956.392	1171	3805970	962.436	1165	5441170	1260.82	868	4092610
P61923;P61923-5;P61923-4;P61923-3;P61923-2	P61923;P61923-5;P61923-4	COPZ1	Coatomer subunit zeta-1	6	6	6	41.8	41.8	41.8	4761230	4933830	4976960	5943830	5769070	5659300	6960410	6774640	6735600					20198	0	87.564	14148000000	39	4761230	1346.19	817	4933830	1400.72	772	4976960	1475.48	723	5943830	1525.83	697	5769070	1503.57	721	5659300	1431.1	752	6960410	1612.86	622	6774640
Q14247;Q14247-3;Q14247-2	Q14247;Q14247-3;Q14247-2	CTTN	Src substrate cortactin	35	35	35	61.6	61.6	61.6	4760630	4647550	4409740	5291630	5284870	5375850	7449280	7291460	7398750					61585	0	323.31	65778000000	173	4760630	1346.02	818	4647550	1319.45	836	4409740	1307.32	848	5291630	1358.4	802	5284870	1377.37	797	5375850	1359.42	808	7449280	1726.14	571	7291460
P02766	P02766	TTR	Transthyretin	3	3	3	25.2	25.2	25.2	4757650	5330960	4969040	2585820	2463610	2849370	2125010	2184940	2137420					15887	0	34.128	7748000000	30	4757650	1345.18	819	5330960	1513.47	690	4969040	1473.13	725	2585820	663.8	1587	2463610	642.08	1626	2849370	720.536	1487	2125010	492.405	1996	2184940
Q12904;Q12904-2	Q12904;Q12904-2	AIMP1	Aminoacyl tRNA synthase complex-interacting multifunctional protein 1;Endothelial monocyte-activating polypeptide 2	15	15	15	60.3	60.3	60.3	4750240	4919180	4632330	5842850	5802380	6032670	6203780	6188490	6141270					34352	0	129.61	18007000000	73	4750240	1343.08	820	4919180	1396.56	777	4632330	1373.31	808	5842850	1499.91	711	5802380	1512.25	713	6032670	1525.51	707	6203780	1437.53	725	6188490
Q14344;Q14344-2	Q14344;Q14344-2	GNA13	Guanine nucleotide-binding protein subunit alpha-13	17	17	16	45.1	45.1	43	4743040	4851020	4485890	3813350	3758540	3900970	3214850	3293270	3244520					44049	0	184.89	18730000000	69	4743040	1341.05	821	4851020	1377.21	793	4485890	1329.9	838	3813350	978.917	1138	3758540	979.574	1132	3900970	986.459	1125	3214850	744.943	1427	3293270
Q9UJS0;Q9UJS0-2	Q9UJS0;Q9UJS0-2	SLC25A13	Calcium-binding mitochondrial carrier protein Aralar2	25	25	20	39.4	39.4	32	4737750	4812040	4631680	4081580	4048100	4148010	3523760	3533800	3490200					74175	0	191.23	38901000000	146	4737750	1339.55	822	4812040	1366.15	800	4631680	1373.12	809	4081580	1047.77	1053	4048100	1055.04	1059	4148010	1048.93	1061	3523760	816.522	1313	3533800
P57729	P57729	RAB38	Ras-related protein Rab-38	11	11	9	52.1	52.1	42.2	4735870	5082660	4680890	4304360	4351430	4437900	4007560	4004040	3864320					23712	0	31.994	11975000000	53	4735870	1339.02	823	5082660	1442.97	740	4680890	1387.71	797	4304360	1104.96	1009	4351430	1134.1	982	4437900	1122.24	991	4007560	928.627	1159	4004040
Q14376;Q14376-2	Q14376;Q14376-2	GALE	UDP-glucose 4-epimerase	18	18	18	62.1	62.1	62.1	4733270	4516060	4306280	4717030	4665520	4953690	5410080	5434760	5400010					38281	0	323.31	20517000000	56	4733270	1338.28	824	4516060	1282.12	861	4306280	1276.65	866	4717030	1210.9	908	4665520	1215.95	910	4953690	1252.67	887	5410080	1253.62	872	5434760
P61956-2;P61956	P61956-2;P61956	SUMO2	Small ubiquitin-related modifier 2	3	3	2	45.1	45.1	28.2	4732560	5026640	4561210	5756890	6047200	6184920	7102580	6700280	6657280					8111.1	0	22.756	18188000000	22	4732560	1338.08	825	5026640	1427.07	755	4561210	1352.23	826	5756890	1477.84	727	6047200	1576.06	666	6184920	1564.01	682	7102580	1645.8	607	6700280
Q16881-4;Q16881-3;Q16881;Q16881-5;Q16881-2;Q16881-6;Q16881-7	Q16881-4;Q16881-3;Q16881;Q16881-5;Q16881-2;Q16881-6;Q16881-7	TXNRD1	Thioredoxin reductase 1, cytoplasmic	27	27	26	63.2	63.2	60.4	4730660	4692300	4420580	6127840	5911120	6239740	8746140	8522930	8572050					60419	0	303.75	27605000000	119	4730660	1337.55	826	4692300	1332.15	826	4420580	1310.54	847	6127840	1573.06	673	5911120	1540.59	693	6239740	1577.88	666	8746140	2026.65	452	8522930
P62195;P62195-2	P62195;P62195-2	PSMC5	26S protease regulatory subunit 8	28	28	27	69	69	66	4730090	4844490	4518420	5425100	5401070	5491820	6392730	6348530	6495260					45626	0	267.49	34657000000	120	4730090	1337.39	827	4844490	1375.36	796	4518420	1339.54	832	5425100	1392.67	771	5401070	1407.66	770	5491820	1388.74	786	6392730	1481.32	700	6348530
P47985	P47985	UQCRFS1	Cytochrome b-c1 complex subunit Rieske, mitochondrial;Cytochrome b-c1 complex subunit 11	11	11	4	38	38	17.9	4728630	4715630	4965700	4543070	4388820	4632360	4557990	4334130	4155950					29668	0	129.01	28411000000	57	4728630	1336.97	828	4715630	1338.78	821	4965700	1472.14	728	4543070	1166.24	944	4388820	1143.84	967	4632360	1171.41	945	4557990	1056.17	1041	4334130
Q9UJU6-2;Q9UJU6-3;Q9UJU6-6;Q9UJU6-4	Q9UJU6-2;Q9UJU6-3;Q9UJU6-6;Q9UJU6-4	DBNL	Drebrin-like protein	14	14	1	40.4	40.4	3	4727600	4656340	4450310	5162760	5130610	5292690	6087080	5958820	5943530					48294	0	213.12	17980000000	85	4727600	1336.68	829	4656340	1321.94	833	4450310	1319.35	844	5162760	1325.32	822	5130610	1337.17	824	5292690	1338.39	827	6087080	1410.49	743	5958820
Q16543	Q16543	CDC37	Hsp90 co-chaperone Cdc37;Hsp90 co-chaperone Cdc37, N-terminally processed	23	23	22	52.1	52.1	50.3	4723410	4510450	4396380	6864520	6755590	7148570	9193750	9289900	9375250					44468	0	175.21	43637000000	113	4723410	1335.5	830	4510450	1280.52	863	4396380	1303.36	851	6864520	1762.18	566	6755590	1760.68	576	7148570	1807.7	552	9193750	2130.37	415	9289900
Q53GG5-2;Q53GG5;Q53GG5-3	Q53GG5-2;Q53GG5;Q53GG5-3	PDLIM3	PDZ and LIM domain protein 3	15	15	15	73.1	73.1	73.1	4718250	4727200	4408210	5427390	5249790	5352940	4634170	4506720	4497850					34279	0	157.03	15935000000	74	4718250	1334.04	831	4727200	1342.06	811	4408210	1306.87	849	5427390	1393.25	769	5249790	1368.23	811	5352940	1353.63	812	4634170	1073.83	1027	4506720
P43034;P43034-2	P43034	PAFAH1B1	Platelet-activating factor acetylhydrolase IB subunit alpha	17	17	17	44.1	44.1	44.1	4715410	4598620	4377590	5072210	4964290	5097120	5282530	5171440	5263900					46637	0	168.09	23065000000	85	4715410	1333.23	832	4598620	1305.56	848	4377590	1297.79	857	5072210	1302.08	835	4964290	1293.82	863	5097120	1288.94	859	5282530	1224.06	888	5171440
Q9H1Z9	Q9H1Z9	TSPAN10	Tetraspanin-10	10	10	10	33	33	33	4706960	4603900	4132070	3336690	3248620	3527200	2963270	2907850	2799160					36498	0	153.92	35973000000	69	4706960	1330.84	833	4603900	1307.06	847	4132070	1225	912	3336690	856.554	1281	3248620	846.674	1304	3527200	891.941	1240	2963270	686.646	1533	2907850
P78310;P78310-2;P78310-6;P78310-7;P78310-5;P78310-4;P78310-3	P78310;P78310-2;P78310-6;P78310-7;P78310-5	CXADR	Coxsackievirus and adenovirus receptor	19	19	19	50.4	50.4	50.4	4703980	4848220	4569640	3955060	3926800	4117730	5471050	5453630	5600880					40029	0	203.1	9171800000	66	4703980	1330	834	4848220	1376.42	795	4569640	1354.73	825	3955060	1015.3	1089	3926800	1023.43	1084	4117730	1041.27	1068	5471050	1267.75	860	5453630
Q14315;Q14315-2	Q14315;Q14315-2	FLNC	Filamin-C	160	160	146	69	69	65.5	4702600	4644420	4487770	10477900	10140600	10453800	11216000	11005900	10893200					291020	0	323.31	709080000000	1235	4702600	1329.61	835	4644420	1318.56	837	4487770	1330.45	835	10477900	2689.76	303	10140600	2642.9	307	10453800	2643.52	313	11216000	2598.96	305	11005900
P05556;P05556-2;P05556-5;P05556-4;P05556-3	P05556;P05556-2;P05556-5;P05556-4;P05556-3	ITGB1	Integrin beta-1	28	28	28	38.6	38.6	38.6	4701890	4887370	4518700	5462890	5368480	5578150	9016340	8535330	8663790					88414	0	284.22	92676000000	211	4701890	1329.41	836	4887370	1387.53	787	4518700	1339.62	831	5462890	1402.37	765	5368480	1399.16	775	5578150	1410.58	772	9016340	2089.26	428	8535330
Q9UI12;Q9UI12-2	Q9UI12;Q9UI12-2	ATP6V1H	V-type proton ATPase subunit H	21	21	21	58.2	58.2	58.2	4691230	4724430	4425460	4888640	4735210	4982160	5271910	5247920	5253070					55882	0	272.22	21617000000	89	4691230	1326.4	837	4724430	1341.27	815	4425460	1311.98	846	4888640	1254.95	872	4735210	1234.12	901	4982160	1259.87	881	5271910	1221.6	893	5247920
O14880	O14880	MGST3	Microsomal glutathione S-transferase 3	5	5	5	30.9	30.9	30.9	4688610	4496540	4618040	4910240	4737390	4644160	4728400	4269110	4168190					16516	0	58.651	11141000000	36	4688610	1325.66	838	4496540	1276.58	869	4618040	1369.07	813	4910240	1260.5	870	4737390	1234.69	900	4644160	1174.39	940	4728400	1095.66	998	4269110
P09493-4;P09493-10	P09493-4;P09493-10	TPM1	Tropomyosin alpha-1 chain	33	33	0	75.4	75.4	0	4682370	4705320	5524450	6874930	8004230	7549600	9794210	9624490	9428980					32847	0	162.73	91098000000	142	4682370	1323.89	839	4705320	1335.85	825	5524450	1637.79	625	6874930	1764.85	564	8004230	2086.11	446	7549600	1909.11	509	9794210	2269.51	372	9624490
Q4VC31	Q4VC31	CCDC58	Coiled-coil domain-containing protein 58	8	8	8	63.2	63.2	63.2	4663740	4766260	4782920	5131920	5057260	5193220	5505050	5545440	5515540					16620	0	79.621	5767600000	32	4663740	1318.62	840	4766260	1353.15	808	4782920	1417.95	767	5131920	1317.4	828	5057260	1318.05	837	5193220	1313.24	840	5505050	1275.63	853	5545440
P17655;P17655-2	P17655;P17655-2	CAPN2	Calpain-2 catalytic subunit	25	25	25	48.1	48.1	48.1	4658710	4529760	4261920	7754050	7470700	7889910	12631600	12454600	12616000					79994	0	323.31	83806000000	180	4658710	1317.2	841	4529760	1286.01	855	4261920	1263.5	881	7754050	1990.53	470	7470700	1947.06	497	7889910	1995.16	476	12631600	2926.99	250	12454600
Q9Y3A5	Q9Y3A5	SBDS	Ribosome maturation protein SBDS	19	19	19	56.8	56.8	56.8	4651180	4336430	4281470	5929150	5842760	5963570	7513210	7311660	7236830					28763	0	68.825	21813000000	69	4651180	1315.07	842	4336430	1231.12	907	4281470	1269.29	873	5929150	1522.06	701	5842760	1522.78	702	5963570	1508.04	715	7513210	1740.96	563	7311660
Q92783-2;Q92783	Q92783-2;Q92783	STAM	Signal transducing adapter molecule 1	18	18	16	51.6	51.6	46.9	4645210	4505170	4501280	5945920	5795410	5882450	7498200	7322450	7373310					44971	0	149.63	17785000000	94	4645210	1313.38	843	4505170	1279.02	866	4501280	1334.46	834	5945920	1526.37	696	5795410	1510.43	715	5882450	1487.53	727	7498200	1737.48	567	7322450
P19367;P19367-4;P19367-2	P19367;P19367-4;P19367-2	HK1	Hexokinase-1	48	48	1	50.5	50.5	2.2	4638720	4651860	4481330	5333810	5262950	5311110	5587170	5503940	5455500					102480	0	323.31	67933000000	228	4638720	1311.55	844	4651860	1320.67	835	4481330	1328.55	839	5333810	1369.23	799	5262950	1371.66	806	5311110	1343.05	824	5587170	1294.66	831	5503940
Q9UI09;Q9UI09-2	Q9UI09	NDUFA12	NADH dehydrogenase [ubiquinone] 1 alpha subcomplex subunit 12	9	9	9	73.8	73.8	73.8	4634560	4653700	4477610	4321890	4245740	4337580	3957120	3902040	3937740					17114	0	75.764	5162600000	36	4634560	1310.38	845	4653700	1321.19	834	4477610	1327.44	840	4321890	1109.46	1000	4245740	1106.55	1011	4337580	1096.87	1020	3957120	916.942	1176	3902040
Q9Y5K8	Q9Y5K8	ATP6V1D	V-type proton ATPase subunit D	15	15	15	59.9	59.9	59.9	4629410	4705790	4393630	4764450	4773980	4900030	4714860	4693630	4669110					28262	0	218.86	19556000000	61	4629410	1308.92	846	4705790	1335.98	824	4393630	1302.55	853	4764450	1223.07	891	4773980	1244.22	893	4900030	1239.1	898	4714860	1092.52	1002	4693630
Q9Y3B4	Q9Y3B4	SF3B6	Splicing factor 3B subunit 6	6	6	6	41.6	41.6	41.6	4627770	4366500	4107670	5930130	5816610	5836320	7366740	7323810	7447740					14585	0	43.126	9850800000	17	4627770	1308.45	847	4366500	1239.66	897	4107670	1217.77	921	5930130	1522.31	700	5816610	1515.96	711	5836320	1475.86	731	7366740	1707.01	579	7323810
O75369-8	O75369-8	FLNB	Filamin-B	138	123	2	65.4	61.8	1.7	4624570	4490370	4218740	6212730	6061120	6227360	8301030	7983350	7977390					281630	0	323.31	171260000000	652	4624570	1307.55	848	4490370	1274.82	871	4218740	1250.7	888	6212730	1594.86	652	6061120	1579.68	664	6227360	1574.74	673	8301030	1923.51	484	7983350
Q1KMD3	Q1KMD3	HNRNPUL2	Heterogeneous nuclear ribonucleoprotein U-like protein 2	34	34	34	47.4	47.4	47.4	4621590	4455780	4285930	5001960	5060490	5024590	5481390	5457750	5471110					85104	0	323.31	35999000000	174	4621590	1306.71	849	4455780	1265	878	4285930	1270.62	870	5001960	1284.04	847	5060490	1318.89	834	5024590	1270.59	873	5481390	1270.14	858	5457750
P49327	P49327	FASN	Fatty acid synthase;[Acyl-carrier-protein] S-acetyltransferase;[Acyl-carrier-protein] S-malonyltransferase;3-oxoacyl-[acyl-carrier-protein] synthase;3-oxoacyl-[acyl-carrier-protein] reductase;3-hydroxyacyl-[acyl-carrier-protein] dehydratase;Enoyl-[acyl-carrier-protein] reductase;Oleoyl-[acyl-carrier-protein] hydrolase	105	105	105	51	51	51	4618820	4562180	4487590	5380750	5255300	5423080	9623720	9364850	9422550					273420	0	323.31	395060000000	814	4618820	1305.92	850	4562180	1295.21	850	4487590	1330.4	836	5380750	1381.28	787	5255300	1369.67	808	5423080	1371.36	796	9623720	2230	380	9364850
P43490	P43490	NAMPT	Nicotinamide phosphoribosyltransferase	21	21	21	50.1	50.1	50.1	4618190	4605970	4533310	6605280	6449670	6853010	7268490	7444490	7264680					55520	0	323.31	30700000000	101	4618190	1305.75	851	4605970	1307.64	845	4533310	1343.96	830	6605280	1695.63	596	6449670	1680.95	615	6853010	1732.96	592	7268490	1684.25	587	7444490
O95299;O95299-2	O95299;O95299-2	NDUFA10	NADH dehydrogenase [ubiquinone] 1 alpha subcomplex subunit 10, mitochondrial	14	14	14	39.7	39.7	39.7	4617630	4426960	4381580	4610410	4601550	4588500	4552060	4415990	4349520					40750	0	143.43	16555000000	75	4617630	1305.59	852	4426960	1256.82	886	4381580	1298.97	855	4610410	1183.53	928	4601550	1199.28	925	4588500	1160.32	954	4552060	1054.8	1046	4415990
Q9BUF5	Q9BUF5	TUBB6	Tubulin beta-6 chain	22	15	11	67.5	54.9	44.2	4617390	4611110	4194630	7278850	7158540	7447980	12840200	11868700	11785200					49857	0	323.31	44324000000	159	4617390	1305.52	853	4611110	1309.1	842	4194630	1243.55	892	7278850	1868.54	512	7158540	1865.7	526	7447980	1883.41	519	12840200	2975.33	240	11868700
P62750;REV__Q969S3	P62750	RPL23A	60S ribosomal protein L23a	14	14	14	56.4	56.4	56.4	4612870	4604480	4718360	6250320	7518260	7173780	10699700	11379600	11753400					17695	0	40.408	28486000000	61	4612870	1304.24	854	4604480	1307.22	846	4718360	1398.82	791	6250320	1604.51	644	7518260	1959.45	491	7173780	1814.07	549	10699700	2479.32	321	11379600
P16401	P16401	HIST1H1B	Histone H1.5	21	14	14	51.8	37.6	37.6	4609900	4734570	4969630	4618080	5058320	5085580	6458390	7016370	7219100				+	22580	0	90.909	22556000000	64	4609900	1303.4	855	4734570	1344.15	810	4969630	1473.31	724	4618080	1185.5	925	5058320	1318.33	835	5085580	1286.02	860	6458390	1496.53	692	7016370
Q8WUM4;Q8WUM4-2;Q8WUM4-3	Q8WUM4;Q8WUM4-2	PDCD6IP	Programmed cell death 6-interacting protein	50	50	50	52.4	52.4	52.4	4599530	4437050	4264860	5185010	5138700	5227950	6001090	5927960	5900770					96022	0	323.31	55645000000	212	4599530	1300.47	856	4437050	1259.69	885	4264860	1264.37	880	5185010	1331.03	821	5138700	1339.28	822	5227950	1322.02	836	6001090	1390.57	760	5927960
Q96AE4;Q96AE4-2	Q96AE4;Q96AE4-2	FUBP1	Far upstream element-binding protein 1	31	26	25	53.7	50.3	49.2	4598690	4524890	4297650	6078610	5971130	6053710	6338200	6290190	6192350					67560	0	218.64	60340000000	195	4598690	1300.23	857	4524890	1284.62	857	4297650	1274.09	868	6078610	1560.43	679	5971130	1556.23	686	6053710	1530.83	703	6338200	1468.68	705	6290190
P29218;P29218-3;P29218-2	P29218;P29218-3;P29218-2	IMPA1	Inositol monophosphatase 1	18	18	18	61.4	61.4	61.4	4596890	4507780	4278260	4743070	4649930	4713490	4641820	4683690	4616020					30188	0	136.61	13073000000	72	4596890	1299.72	858	4507780	1279.77	864	4278260	1268.34	875	4743070	1217.58	898	4649930	1211.89	916	4713490	1191.93	932	4641820	1075.6	1021	4683690
O00429-2;O00429;O00429-8;O00429-6;O00429-7	O00429-2;O00429;O00429-8;O00429-6;O00429-7	DNM1L	Dynamin-1-like protein	34	34	1	54.5	54.5	3.2	4588400	4685030	4406120	5411470	5284540	5511030	6071600	6152960	6173530					80535	0	323.31	28697000000	143	4588400	1297.32	859	4685030	1330.09	827	4406120	1306.25	850	5411470	1389.17	775	5284540	1377.29	798	5511030	1393.6	780	6071600	1406.91	746	6152960
P36871;P36871-2;P36871-3	P36871;P36871-2;P36871-3	PGM1	Phosphoglucomutase-1	29	29	29	60.5	60.5	60.5	4579670	4469680	4324140	4718110	4657860	4848240	3823340	3874450	3729070					61448	0	279.59	66166000000	127	4579670	1294.85	860	4469680	1268.95	875	4324140	1281.94	859	4718110	1211.18	906	4657860	1213.96	914	4848240	1226	909	3823340	885.942	1223	3874450
Q9UJ68-5;Q9UJ68;Q9UJ68-3;Q9UJ68-4;Q9UJ68-2	Q9UJ68-5;Q9UJ68;Q9UJ68-3;Q9UJ68-4;Q9UJ68-2	MSRA	Mitochondrial peptide methionine sulfoxide reductase	11	11	11	64.8	64.8	64.8	4578140	4438570	4239240	4847680	4765240	4858500	4686250	4580970	4699810					23627	0	94.34	4543000000	40	4578140	1294.42	861	4438570	1260.12	883	4239240	1256.77	884	4847680	1244.44	876	4765240	1241.95	895	4858500	1228.59	907	4686250	1085.89	1009	4580970
P30047;P30047-2	P30047;P30047-2	GCHFR	GTP cyclohydrolase 1 feedback regulatory protein	3	3	3	58.3	58.3	58.3	4565050	4445890	4317520	4434490	4382110	4552410	3382890	3328390	3215720					9698.1	0	70.118	1637700000	14	4565050	1290.72	862	4445890	1262.2	882	4317520	1279.98	862	4434490	1138.37	971	4382110	1142.09	970	4552410	1151.19	965	3382890	783.882	1367	3328390
P62333	P62333	PSMC6	26S protease regulatory subunit 10B	22	22	22	64.3	64.3	64.3	4562940	4497760	4227400	4947630	4897740	4905280	6000340	5916570	5980670					44172	0	191.74	35701000000	111	4562940	1290.12	863	4497760	1276.92	868	4227400	1253.26	886	4947630	1270.1	861	4897740	1276.48	870	4905280	1240.42	896	6000340	1390.39	761	5916570
O75475;O75475-3;O75475-2	O75475;O75475-3;O75475-2	PSIP1	PC4 and SFRS1-interacting protein	37	37	34	60.4	60.4	57.2	4561340	4404620	4394250	4584050	4555030	4628260	4915320	4843440	4849430					60103	0	323.31	29424000000	131	4561340	1289.67	864	4404620	1250.48	893	4394250	1302.73	852	4584050	1176.76	934	4555030	1187.16	935	4628260	1170.37	946	4915320	1138.97	962	4843440
P04040	P04040	CAT	Catalase	25	25	25	55.4	55.4	55.4	4559930	5102030	4621840	2870760	2800750	2890020	2887100	2865330	2844550					59755	0	298.67	21922000000	109	4559930	1289.27	865	5102030	1448.47	731	4621840	1370.2	812	2870760	736.947	1443	2800750	729.949	1459	2890020	730.814	1469	2887100	668.996	1564	2865330
P50453	P50453	SERPINB9	Serpin B9	19	19	19	54.5	54.5	54.5	4558780	4723210	4386450	4633170	4659300	4790420	3615530	3660930	3605410					42403	0	146.44	21186000000	89	4558780	1288.95	866	4723210	1340.93	817	4386450	1300.42	854	4633170	1189.37	922	4659300	1214.33	913	4790420	1211.38	918	3615530	837.787	1288	3660930
P14621	P14621	ACYP2	Acylphosphatase-2	8	8	8	53.5	53.5	53.5	4551510	5050250	4650810	4213950	4146780	4460800	3445550	3602680	3499500					11139	0	21.355	3206600000	27	4551510	1286.89	867	5050250	1433.78	749	4650810	1378.79	802	4213950	1081.76	1023	4146780	1080.76	1033	4460800	1128.03	987	3445550	798.399	1344	3602680
P42766	P42766	RPL35	60S ribosomal protein L35	6	6	6	33.3	33.3	33.3	4547400	4266180	4306270	6197480	6648180	6216120	8706650	8301960	8300830					14551	0	27.832	36975000000	52	4547400	1285.73	868	4266180	1211.17	924	4306270	1276.65	867	6197480	1590.94	657	6648180	1732.69	588	6216120	1571.9	675	8706650	2017.5	454	8301960
P53597	P53597	SUCLG1	Succinyl-CoA ligase [ADP/GDP-forming] subunit alpha, mitochondrial	8	8	8	26.9	26.9	26.9	4541770	4437740	4473810	4565490	4476240	4624650	4113840	4087520	4118870					36249	0	111.36	32359000000	72	4541770	1284.14	869	4437740	1259.88	884	4473810	1326.32	841	4565490	1172	939	4476240	1166.63	952	4624650	1169.46	948	4113840	953.255	1130	4087520
Q9UNM6;Q9UNM6-2	Q9UNM6;Q9UNM6-2	PSMD13	26S proteasome non-ATPase regulatory subunit 13	19	19	19	46.5	46.5	46.5	4535850	4522920	4193100	5024920	5025550	5583000	6986800	6633030	6726070					42945	0	153.29	29329000000	93	4535850	1282.47	870	4522920	1284.06	859	4193100	1243.1	894	5024920	1289.94	845	5025550	1309.79	846	5583000	1411.8	768	6986800	1618.98	619	6633030
P53618	P53618	COPB1	Coatomer subunit beta	38	38	38	46.5	46.5	46.5	4535680	4490710	4308740	5386300	5213820	5331340	5822370	5795570	5739140					107140	0	323.31	48935000000	199	4535680	1282.42	871	4490710	1274.92	870	4308740	1277.38	865	5386300	1382.71	783	5213820	1358.86	815	5331340	1348.16	818	5822370	1349.15	797	5795570
O95394;O95394-3;O95394-4	O95394;O95394-3;O95394-4	PGM3	Phosphoacetylglucosamine mutase	27	27	27	47	47	47	4529290	4272930	4194600	5050010	4976480	5145010	4913550	4749780	4790410					59851	0	114.46	19821000000	118	4529290	1280.61	872	4272930	1213.09	922	4194600	1243.54	893	5050010	1296.38	843	4976480	1297	859	5145010	1301.05	852	4913550	1138.56	965	4749780
Q9Y2S2-2;Q9Y2S2	Q9Y2S2-2;Q9Y2S2	CRYL1	Lambda-crystallin homolog	12	12	12	46.5	46.5	46.5	4517730	4344270	4176970	4336110	4391900	4513310	3451390	3416550	3439650					33358	0	74.48	22545000000	63	4517730	1277.34	873	4344270	1233.35	904	4176970	1238.31	901	4336110	1113.11	994	4391900	1144.64	966	4513310	1141.3	972	3451390	799.753	1341	3416550
P62081	P62081	RPS7	40S ribosomal protein S7	12	12	12	46.9	46.9	46.9	4514780	4479870	4114000	6059460	6483010	6750590	7119710	6884210	6832280					22127	0	69.924	75349000000	101	4514780	1276.51	874	4479870	1271.84	872	4114000	1219.65	920	6059460	1555.51	683	6483010	1689.64	611	6750590	1707.06	607	7119710	1649.77	604	6884210
O00743;O00743-2;O00743-3	O00743;O00743-2;O00743-3	PPP6C	Serine/threonine-protein phosphatase 6 catalytic subunit;Serine/threonine-protein phosphatase 6 catalytic subunit, N-terminally processed	15	15	15	46.2	46.2	46.2	4499270	3879680	3521780	4696890	4385060	4872250	5126070	5396320	5396630					35144	0	159.22	13255000000	59	4499270	1272.12	875	3879680	1101.45	1013	3521780	1044.08	1070	4696890	1205.73	910	4385060	1142.86	968	4872250	1232.07	904	5126070	1187.81	924	5396320
Q15404;Q15404-2	Q15404;Q15404-2	RSU1	Ras suppressor protein 1	13	13	13	53.8	53.8	53.8	4497610	4518190	4187220	5229330	5150950	5383440	7463990	7727320	7597780					31540	0	232.61	7185100000	53	4497610	1271.65	876	4518190	1282.72	860	4187220	1241.35	897	5229330	1342.41	813	5150950	1342.47	820	5383440	1361.34	805	7463990	1729.55	568	7727320
P35749-2;P35749-3	P35749-2;P35749-3	MYH11	Myosin-11	126	97	1	59.5	48.3	0.9	4493340	4782500	4636840	5420610	5486940	5172830	3845640	3777760	3702440					228090	0	323.31	82922000000	392	4493340	1270.45	877	4782500	1357.76	804	4636840	1374.65	807	5420610	1391.51	773	5486940	1430.04	756	5172830	1308.08	847	3845640	891.109	1213	3777760
P50281;Q9Y5R2	P50281	MMP14	Matrix metalloproteinase-14	18	18	17	33.3	33.3	32.1	4493290	5088860	4328000	3077150	2996060	3116690	3699190	3974420	3936730					65893	0	166.69	16838000000	86	4493290	1270.43	878	5088860	1444.73	738	4328000	1283.09	858	3077150	789.929	1379	2996060	780.851	1391	3116690	788.134	1385	3699190	857.174	1265	3974420
P53634;P53634-2;P53634-3	P53634	CTSC	Dipeptidyl peptidase 1;Dipeptidyl peptidase 1 exclusion domain chain;Dipeptidyl peptidase 1 heavy chain;Dipeptidyl peptidase 1 light chain	14	14	14	37.8	37.8	37.8	4487450	4255570	4221230	4527640	4590710	5007750	4022210	3887010	3645290					51853	0	124.68	42373000000	104	4487450	1268.78	879	4255570	1208.16	927	4221230	1251.43	887	4527640	1162.28	946	4590710	1196.46	929	5007750	1266.34	875	4022210	932.023	1155	3887010
P11586	P11586	MTHFD1	C-1-tetrahydrofolate synthase, cytoplasmic;Methylenetetrahydrofolate dehydrogenase;Methenyltetrahydrofolate cyclohydrolase;Formyltetrahydrofolate synthetase;C-1-tetrahydrofolate synthase, cytoplasmic, N-terminally processed	43	43	43	46.3	46.3	46.3	4480370	4557230	4285390	4919230	4876590	5056260	7259410	7254170	7283330					101560	0	323.31	57903000000	197	4480370	1266.78	880	4557230	1293.8	852	4285390	1270.46	871	4919230	1262.8	867	4876590	1270.97	872	5056260	1278.6	867	7259410	1682.14	588	7254170
P49721	P49721	PSMB2	Proteasome subunit beta type-2	10	10	10	51.2	51.2	51.2	4471060	4722650	4570040	4745620	4713880	4981390	5482670	5439840	5353280					22836	0	85.043	14170000000	58	4471060	1264.15	881	4722650	1340.77	818	4570040	1354.84	824	4745620	1218.24	897	4713880	1228.56	904	4981390	1259.67	882	5482670	1270.44	857	5439840
Q8TC12;Q8TC12-2;Q8TC12-3	Q8TC12;Q8TC12-2;Q8TC12-3	RDH11	Retinol dehydrogenase 11	13	13	12	39.6	39.6	37.1	4468950	4712430	4313200	4016460	3932990	4097280	3718870	3696000	3642560					35386	0	156.01	42907000000	79	4468950	1263.55	882	4712430	1337.87	823	4313200	1278.7	864	4016460	1031.06	1069	3932990	1025.04	1081	4097280	1036.1	1078	3718870	861.734	1261	3696000
P20674	P20674	COX5A	Cytochrome c oxidase subunit 5A, mitochondrial	7	7	7	40.7	40.7	40.7	4467810	4607190	4893780	4358820	5452370	5568920	4349200	3961300	3852360					16762	0	37.402	6120300000	32	4467810	1263.23	883	4607190	1307.99	844	4893780	1450.82	744	4358820	1118.94	988	5452370	1421.03	761	5568920	1408.24	773	4349200	1007.79	1086	3961300
P51452;P51452-2	P51452;P51452-2	DUSP3	Dual specificity protein phosphatase 3	7	7	7	48.1	48.1	48.1	4467270	4164870	3979480	5375330	5324440	5317760	5960020	5876340	5900900					20478	0	177.07	7201100000	36	4467270	1263.08	884	4164870	1182.41	947	3979480	1179.77	953	5375330	1379.89	790	5324440	1387.69	789	5317760	1344.73	820	5960020	1381.05	768	5876340
Q9H9B4	Q9H9B4	SFXN1	Sideroflexin-1	11	11	11	39.4	39.4	39.4	4465190	4525320	4279640	4375310	4400690	4569540	4227470	4147940	4204010					35619	0	181.14	20709000000	74	4465190	1262.49	885	4525320	1284.75	856	4279640	1268.75	874	4375310	1123.18	984	4400690	1146.93	962	4569540	1155.52	959	4227470	979.587	1106	4147940
P23786	P23786	CPT2	Carnitine O-palmitoyltransferase 2, mitochondrial	29	29	29	46.2	46.2	46.2	4463090	4451110	4319330	4494720	4432940	4476680	3719600	3613520	3634270					73776	0	323.31	33929000000	129	4463090	1261.89	886	4451110	1263.68	881	4319330	1280.52	861	4494720	1153.83	955	4432940	1155.34	958	4476680	1132.04	983	3719600	861.902	1260	3613520
O95139;O95139-2	O95139;O95139-2	NDUFB6	NADH dehydrogenase [ubiquinone] 1 beta subcomplex subunit 6	10	10	10	56.2	56.2	56.2	4450540	4322030	4202790	3972830	3960610	3960050	4188180	4105900	4164500					15489	0	41.094	8832800000	48	4450540	1258.34	887	4322030	1227.03	911	4202790	1245.97	890	3972830	1019.86	1087	3960610	1032.24	1072	3960050	1001.4	1112	4188180	970.481	1119	4105900
P53004	P53004	BLVRA	Biliverdin reductase A	15	15	15	51	51	51	4444440	4249260	4083940	4689900	4616720	4815110	5162570	5161980	5085790					33428	0	96.168	16002000000	67	4444440	1256.62	888	4249260	1206.37	928	4083940	1210.73	926	4689900	1203.94	911	4616720	1203.24	921	4815110	1217.62	915	5162570	1196.27	913	5161980
P30533	P30533	LRPAP1	Alpha-2-macroglobulin receptor-associated protein	27	27	27	57.1	57.1	57.1	4440340	4453890	4189580	4507980	4353390	4572950	4718900	4808290	4807910					41465	0	132.62	25908000000	97	4440340	1255.46	889	4453890	1264.47	879	4189580	1242.05	895	4507980	1157.24	949	4353390	1134.61	981	4572950	1156.39	958	4718900	1093.46	999	4808290
Q13263;Q13263-2	Q13263;Q13263-2	TRIM28	Transcription intermediary factor 1-beta	30	30	30	52.6	52.6	52.6	4437220	4507400	4241270	5227810	5239170	5346350	6248880	6101800	6090240					88549	0	323.31	82364000000	191	4437220	1254.58	890	4507400	1279.66	865	4241270	1257.38	883	5227810	1342.02	815	5239170	1365.46	813	5346350	1351.96	814	6248880	1447.98	719	6101800
P51159;P51159-2;O00194	P51159;P51159-2	RAB27A	Ras-related protein Rab-27A	11	11	11	52	52	52	4407730	4477030	4155850	3991820	3872090	3898240	3132520	3054320	3092710					24868	0	107.59	29244000000	60	4407730	1246.24	891	4477030	1271.04	873	4155850	1232.05	906	3991820	1024.73	1079	3872090	1009.17	1100	3898240	985.769	1127	3132520	725.865	1458	3054320
P60891;P60891-2	P60891;P60891-2	PRPS1	Ribose-phosphate pyrophosphokinase 1	18	18	8	51.9	51.9	21.7	4394100	4413090	4230080	5010280	5032690	5068880	6304280	5941750	6044960					34834	0	121.69	25542000000	94	4394100	1242.39	892	4413090	1252.88	892	4230080	1254.06	885	5010280	1286.18	846	5032690	1311.65	843	5068880	1281.79	864	6304280	1460.82	710	5941750
P61254	P61254	RPL26	60S ribosomal protein L26	12	12	1	52.4	52.4	5.5	4380920	4084760	4130950	5890720	6041400	6140240	8170870	7972810	8084950					17258	0	21.187	57285000000	58	4380920	1238.66	893	4084760	1159.67	962	4130950	1224.67	913	5890720	1512.2	705	6041400	1574.54	669	6140240	1552.72	689	8170870	1893.35	494	7972810
Q7Z7K6-3;Q7Z7K6;Q7Z7K6-2	Q7Z7K6-3;Q7Z7K6	CENPV	Centromere protein V	10	10	10	51.8	51.8	51.8	4375640	4465340	4319680	3835740	3693680	3864500	3461460	3530220	3416280					29730	0	136.83	13585000000	48	4375640	1237.17	894	4465340	1267.72	876	4319680	1280.62	860	3835740	984.665	1129	3693680	962.669	1155	3864500	977.236	1145	3461460	802.087	1337	3530220
Q01459	Q01459	CTBS	Di-N-acetylchitobiase	13	13	13	40.5	40.5	40.5	4374940	4523020	4272540	4119990	3965820	4354460	3085490	3194830	3110440					43759	0	132.6	11191000000	54	4374940	1236.97	895	4523020	1284.09	858	4272540	1266.65	876	4119990	1057.64	1044	3965820	1033.59	1071	4354460	1101.14	1012	3085490	714.967	1477	3194830
P83916	P83916	CBX1	Chromobox protein homolog 1	11	10	10	69.7	61.1	61.1	4368100	4185410	4271900	4977650	5022910	5064840	5483470	5380180	5151150					21418	0	74.604	6450900000	36	4368100	1235.04	896	4185410	1188.25	942	4271900	1266.46	877	4977650	1277.8	855	5022910	1309.1	847	5064840	1280.77	865	5483470	1270.63	856	5380180
Q99733-2;Q99733	Q99733-2;Q99733	NAP1L4	Nucleosome assembly protein 1-like 4	17	17	15	51	51	48.2	4361700	4189620	4172870	5000300	4853570	5176900	6027230	6044950	5866090					44078	0	323.31	30729000000	57	4361700	1233.23	897	4189620	1189.44	939	4172870	1237.1	902	5000300	1283.62	849	4853570	1264.97	877	5176900	1309.11	846	6027230	1396.62	753	6044950
P01112;P01112-2	P01112;P01112-2	HRAS	GTPase HRas;GTPase HRas, N-terminally processed	10	10	2	68.3	68.3	14.8	4356580	4502480	4048750	4553870	4524220	4753330	5218080	5018850	5094990					21298	0	123.79	5201500000	35	4356580	1231.78	898	4502480	1278.26	867	4048750	1200.3	939	4553870	1169.02	942	4524220	1179.13	942	4753330	1202	924	5218080	1209.13	905	5018850
O00757	O00757	FBP2	Fructose-1,6-bisphosphatase isozyme 2	12	12	10	30.4	30.4	25.1	4356190	4120560	3783160	4804620	4661010	5177980	3253940	3189100	3128290					36743	0	116.32	9270600000	56	4356190	1231.67	899	4120560	1169.83	956	3783160	1121.57	1006	4804620	1233.38	885	4661010	1214.78	912	5177980	1309.38	845	3253940	754	1407	3189100
P20042	P20042	EIF2S2	Eukaryotic translation initiation factor 2 subunit 2	21	21	21	55.3	55.3	55.3	4354240	4162580	4017050	6296550	6416590	6519480	8111390	7996410	8092310					38388	0	306.35	20950000000	87	4354240	1231.12	900	4162580	1181.76	948	4017050	1190.9	946	6296550	1616.37	635	6416590	1672.33	621	6519480	1648.61	632	8111390	1879.57	498	7996410
Q9NZD8;Q9NZD8-2	Q9NZD8;Q9NZD8-2	SPG21	Maspardin	13	13	13	45.8	45.8	45.8	4350480	4338780	4043240	3782270	3592880	3802260	3748270	3605610	3599650					34960	0	89.463	9141300000	40	4350480	1230.05	901	4338780	1231.79	905	4043240	1198.67	941	3782270	970.939	1144	3592880	936.397	1195	3802260	961.497	1166	3748270	868.546	1245	3605610
O00425;O00425-2	O00425	IGF2BP3	Insulin-like growth factor 2 mRNA-binding protein 3	26	26	21	47.3	47.3	39.6	4331420	4322210	4074020	4289190	4313280	4461670	5155330	5111610	5156260					63704	0	179.96	24872000000	104	4331420	1224.66	902	4322210	1227.08	910	4074020	1207.79	932	4289190	1101.07	1012	4313280	1124.15	995	4461670	1128.25	986	5155330	1194.59	917	5111610
P26639;P26639-2	P26639;P26639-2	TARS	Threonine--tRNA ligase, cytoplasmic	34	34	32	51.2	51.2	47.9	4329990	4318520	4118960	6279360	6124380	6538590	8767610	8844840	8902090					83434	0	323.31	39441000000	156	4329990	1224.26	903	4318520	1226.04	912	4118960	1221.12	918	6279360	1611.96	639	6124380	1596.17	655	6538590	1653.45	629	8767610	2031.62	448	8844840
O94903	O94903	PROSC	Proline synthase co-transcribed bacterial homolog protein	11	11	11	50.2	50.2	50.2	4329430	3921880	3917550	4918450	4831170	4958070	4441480	4458300	4437730					30344	0	103.26	20657000000	75	4329430	1224.1	904	3921880	1113.43	1005	3917550	1161.41	967	4918450	1262.6	868	4831170	1259.13	882	4958070	1253.77	886	4441480	1029.18	1067	4458300
Q96AC1;Q96AC1-3;Q96AC1-2	Q96AC1;Q96AC1-3;Q96AC1-2	FERMT2	Fermitin family homolog 2	31	31	29	49.9	49.9	47.4	4327490	4362840	4170610	6486490	6520660	6609140	6582710	6579800	6532010					77860	0	323.31	35633000000	144	4327490	1223.55	905	4362840	1238.62	899	4170610	1236.43	903	6486490	1665.13	613	6520660	1699.45	606	6609140	1671.29	618	6582710	1525.34	675	6579800
P84085	P84085	ARF5	ADP-ribosylation factor 5	10	6	6	78.9	51.1	51.1	4327420	4329530	4090460	4797610	4798170	4931210	5673280	5521750	5596450					20529	0	34.632	5893000000	35	4327420	1223.53	906	4329530	1229.16	908	4090460	1212.67	925	4797610	1231.58	887	4798170	1250.53	889	4931210	1246.98	891	5673280	1314.61	814	5521750
P11310;P11310-2	P11310;P11310-2	ACADM	Medium-chain specific acyl-CoA dehydrogenase, mitochondrial	19	19	19	51.8	51.8	51.8	4320490	4559300	4379430	4323640	4353880	4457850	4674520	4691350	4786920					46588	0	99.198	23744000000	92	4320490	1221.58	907	4559300	1294.39	851	4379430	1298.34	856	4323640	1109.91	998	4353880	1134.73	980	4457850	1127.28	989	4674520	1083.18	1013	4691350
Q96QK1	Q96QK1	VPS35	Vacuolar protein sorting-associated protein 35	37	37	37	45.5	45.5	45.5	4320180	4365950	4271410	4327900	4173120	4167470	4842630	4861120	4861390					91706	0	323.31	60339000000	197	4320180	1221.49	908	4365950	1239.5	898	4271410	1266.31	878	4327900	1111.01	996	4173120	1087.62	1025	4167470	1053.85	1054	4842630	1122.13	978	4861120
Q9BS26	Q9BS26	ERP44	Endoplasmic reticulum resident protein 44	19	19	19	54.4	54.4	54.4	4317920	4372810	4316770	4384660	4344660	4381150	4154000	4022410	4044730					46971	0	137.47	76097000000	121	4317920	1220.85	909	4372810	1241.45	896	4316770	1279.76	863	4384660	1125.58	982	4344660	1132.33	984	4381150	1107.88	1008	4154000	962.561	1123	4022410
Q13151	Q13151	HNRNPA0	Heterogeneous nuclear ribonucleoprotein A0	13	13	13	51.5	51.5	51.5	4315220	4354580	4115350	4963750	4855380	5191080	4968110	5053030	4966710					30840	0	199.2	25350000000	84	4315220	1220.08	910	4354580	1236.27	900	4115350	1220.05	919	4963750	1274.23	856	4855380	1265.44	876	5191080	1312.7	841	4968110	1151.21	950	5053030
Q9UJ70;Q9UJ70-2	Q9UJ70;Q9UJ70-2	NAGK	N-acetyl-D-glucosamine kinase	14	14	14	42.4	42.4	42.4	4314060	4415400	4023420	4991810	4925250	5250510	5557720	5680890	5295920					37375	0	179.51	14287000000	57	4314060	1219.76	911	4415400	1253.54	891	4023420	1192.79	944	4991810	1281.44	853	4925250	1283.65	868	5250510	1327.72	833	5557720	1287.83	838	5680890
P58546	P58546	MTPN	Myotrophin	4	4	4	41.5	41.5	41.5	4312710	4288020	4733760	5423180	7349520	8346430	4107320	3427760	3312010					12895	0	75.6	3655100000	19	4312710	1219.38	912	4288020	1217.38	921	4733760	1403.38	786	5423180	1392.17	772	7349520	1915.48	511	8346430	2110.6	438	4107320	951.745	1132	3427760
Q13232	Q13232	NME3	Nucleoside diphosphate kinase 3	9	9	9	52.1	52.1	52.1	4302980	4426540	4283300	3841460	3811150	3839880	3176740	3118820	3172830					19015	0	72.581	10071000000	36	4302980	1216.62	913	4426540	1256.7	887	4283300	1269.84	872	3841460	986.132	1124	3811150	993.284	1116	3839880	971.01	1155	3176740	736.111	1442	3118820
P30042;P30042-2	P30042;P30042-2	C21orf33	ES1 protein homolog, mitochondrial	12	12	12	52.6	52.6	52.6	4302370	4381930	4152680	4310290	4198920	4419070	3919140	3787540	3800750					28170	0	167.05	17940000000	66	4302370	1216.45	914	4381930	1244.04	894	4152680	1231.11	908	4310290	1106.49	1004	4198920	1094.35	1019	4419070	1117.47	998	3919140	908.14	1189	3787540
Q13561;Q13561-3;Q13561-2	Q13561;Q13561-3;Q13561-2	DCTN2	Dynactin subunit 2	20	20	20	66.6	66.6	66.6	4297520	4351610	4288970	5050080	5008600	4948490	5830190	5711070	5692960					44230	0	323.31	34846000000	103	4297520	1215.08	915	4351610	1235.43	901	4288970	1271.52	869	5050080	1296.4	842	5008600	1305.37	850	4948490	1251.35	888	5830190	1350.97	795	5711070
P62312	P62312	LSM6	U6 snRNA-associated Sm-like protein LSm6	6	6	6	56.2	56.2	56.2	4292550	4195430	4058330	4737370	4817970	4932740	4758110	4567720	4803440					9127.5	0	9.9356	6730300000	19	4292550	1213.68	916	4195430	1191.09	938	4058330	1203.14	934	4737370	1216.12	901	4817970	1255.69	883	4932740	1247.37	890	4758110	1102.55	993	4567720
Q9NUU7;Q9NUU7-2	Q9NUU7;Q9NUU7-2	DDX19A	ATP-dependent RNA helicase DDX19A	29	29	8	66.7	66.7	22.2	4291740	4476690	4130800	4769280	4701960	4824890	5407250	5638100	5638360					53974	0	242.8	24879000000	107	4291740	1213.45	917	4476690	1270.94	874	4130800	1224.62	914	4769280	1224.31	890	4701960	1225.45	906	4824890	1220.09	913	5407250	1252.96	873	5638100
Q9H3G5	Q9H3G5	CPVL	Probable serine carboxypeptidase CPVL	17	17	17	37.2	37.2	37.2	4288330	4607990	4065290	3267810	3135010	3349790	2338800	2371770	2389230					54163	0	111.25	17839000000	66	4288330	1212.48	918	4607990	1308.22	843	4065290	1205.21	933	3267810	838.873	1310	3135010	817.066	1348	3349790	847.079	1300	2338800	541.945	1858	2371770
P00492	P00492	HPRT1	Hypoxanthine-guanine phosphoribosyltransferase	9	9	9	60.6	60.6	60.6	4286160	4235210	3954490	5237360	4974090	5313250	6975560	6584480	6518220					24579	0	100.21	17708000000	50	4286160	1211.87	919	4235210	1202.38	932	3954490	1172.36	958	5237360	1344.47	811	4974090	1296.38	860	5313250	1343.59	823	6975560	1616.37	620	6584480
Q13126;Q13126-4;Q13126-3;Q13126-2;Q13126-7;Q13126-6;Q13126-5	Q13126;Q13126-4;Q13126-3;Q13126-2;Q13126-7;Q13126-6;Q13126-5	MTAP	S-methyl-5-thioadenosine phosphorylase	17	17	17	72.4	72.4	72.4	4285830	4302210	4082550	5133470	4944340	5279600	5647320	5906730	5762460					31236	0	95.46	9987800000	67	4285830	1211.77	920	4302210	1221.4	915	4082550	1210.32	927	5133470	1317.8	827	4944340	1288.62	867	5279600	1335.08	829	5647320	1308.59	821	5906730
P55884;P55884-2	P55884;P55884-2	EIF3B	Eukaryotic translation initiation factor 3 subunit B	35	35	35	48.9	48.9	48.9	4282880	4292760	4080730	5969400	5886480	6071170	7063700	7027320	7099530					92480	0	316.59	45792000000	189	4282880	1210.94	921	4292760	1218.72	918	4080730	1209.78	929	5969400	1532.39	692	5886480	1534.17	695	6071170	1535.25	702	7063700	1636.79	614	7027320
Q9UBQ0;Q9UBQ0-2	Q9UBQ0;Q9UBQ0-2	VPS29	Vacuolar protein sorting-associated protein 29	10	10	10	57.1	57.1	57.1	4279430	4005820	3963040	4350230	4333700	4407010	4816820	4682010	4740630					20505	0	42.648	26088000000	44	4279430	1209.96	922	4005820	1137.26	982	3963040	1174.89	957	4350230	1116.74	992	4333700	1129.48	989	4407010	1114.42	1001	4816820	1116.15	981	4682010
Q13242	Q13242	SRSF9	Serine/arginine-rich splicing factor 9	13	13	13	55.7	55.7	55.7	4278740	4131550	4095740	5349750	5436270	5605360	6592390	6389050	6474680					25542	0	39.593	11930000000	63	4278740	1209.77	923	4131550	1172.95	953	4095740	1214.23	924	5349750	1373.32	795	5436270	1416.83	764	5605360	1417.46	765	6592390	1527.58	673	6389050
P53621;P53621-2	P53621;P53621-2	COPA	Coatomer subunit alpha;Xenin;Proxenin	55	55	55	45.7	45.7	45.7	4277800	4238540	4056960	4872340	4747690	4899240	5474500	5352130	5426390					138340	0	323.31	69891000000	255	4277800	1209.5	924	4238540	1203.33	930	4056960	1202.73	935	4872340	1250.77	873	4747690	1237.37	899	4899240	1238.9	899	5474500	1268.55	859	5352130
P23229-4;P23229-2;P23229-6;P23229-9;P23229-7	P23229-4;P23229-2;P23229-6;P23229-9;P23229-7	ITGA6	Integrin alpha-6;Integrin alpha-6 heavy chain;Integrin alpha-6 light chain;Processed integrin alpha-6	36	36	2	44	44	2	4275990	4457560	4034470	3656340	3581190	3645080	3164600	3154310	3111750					119090	0	323.31	23737000000	155	4275990	1208.99	925	4457560	1265.51	877	4034470	1196.07	942	3656340	938.612	1180	3581190	933.35	1199	3645080	921.751	1205	3164600	733.298	1448	3154310
Q15365	Q15365	PCBP1	Poly(rC)-binding protein 1	14	9	9	56.7	41.3	41.3	4265620	4327780	4189130	4311310	4236210	4499660	5451600	5851480	5778870					37497	0	143.9	34375000000	77	4265620	1206.06	926	4327780	1228.66	909	4189130	1241.92	896	4311310	1106.75	1003	4236210	1104.07	1012	4499660	1137.85	974	5451600	1263.24	865	5851480
O43837;O43837-2;O43837-3	O43837;O43837-2	IDH3B	Isocitrate dehydrogenase [NAD] subunit beta, mitochondrial	11	11	11	31.7	31.7	31.7	4262850	4426240	4266190	4504250	4278670	4312190	4566040	4804960	4772110					42183	0	69.375	6834200000	44	4262850	1205.28	927	4426240	1256.62	888	4266190	1264.76	879	4504250	1156.28	951	4278670	1115.13	1004	4312190	1090.45	1026	4566040	1058.04	1036	4804960
O14957	O14957	UQCR11	Cytochrome b-c1 complex subunit 10	1	1	1	21.4	21.4	21.4	4254940	4156890	4257760	3637880	3545160	3899010	3193100	3441680	3431250					6569.6	0	6.3975	4614400000	4	4254940	1203.04	928	4156890	1180.15	949	4257760	1262.27	882	3637880	933.874	1186	3545160	923.961	1209	3899010	985.964	1126	3193100	739.902	1435	3441680
Q9Y3F4;Q9Y3F4-2	Q9Y3F4;Q9Y3F4-2	STRAP	Serine-threonine kinase receptor-associated protein	16	16	16	54.3	54.3	54.3	4252880	4131490	3997110	6205830	6139930	6471320	8496130	8479220	8598450					38438	0	173.62	26232000000	86	4252880	1202.46	929	4131490	1172.94	954	3997110	1184.99	950	6205830	1593.09	655	6139930	1600.23	652	6471320	1636.44	639	8496130	1968.72	472	8479220
P62330	P62330	ARF6	ADP-ribosylation factor 6	5	5	5	43.4	43.4	43.4	4251160	4310180	4127680	4449060	4324270	4680700	4430650	4503630	4450450					20082	0	80.115	6050300000	21	4251160	1201.97	930	4310180	1223.67	914	4127680	1223.7	915	4449060	1142.11	968	4324270	1127.02	993	4680700	1183.63	936	4430650	1026.67	1068	4503630
O15126;O15126-2	O15126;O15126-2	SCAMP1	Secretory carrier-associated membrane protein 1	9	9	9	39.3	39.3	39.3	4250230	4350700	3935160	3887110	3997780	4110350	3943190	3969830	3905850					37920	0	172.18	10505000000	60	4250230	1201.71	931	4350700	1235.17	902	3935160	1166.63	963	3887110	997.853	1107	3997780	1041.93	1067	4110350	1039.41	1073	3943190	913.713	1180	3969830
P34897-3;P34897;P34897-2	P34897-3;P34897;P34897-2	SHMT2	Serine hydroxymethyltransferase, mitochondrial	19	19	18	45.5	45.5	42.7	4240750	4291350	4214990	4575210	4382790	4608470	5387940	5555030	5433870					53454	0	266.59	35039000000	105	4240750	1199.03	932	4291350	1218.32	919	4214990	1249.59	889	4575210	1174.49	937	4382790	1142.27	969	4608470	1165.37	949	5387940	1248.49	877	5555030
P67775;P67775-2	P67775;P67775-2	PPP2CA	Serine/threonine-protein phosphatase 2A catalytic subunit alpha isoform	15	15	2	61.5	61.5	6.8	4240040	4272360	4076500	5000740	4909000	5076120	5952920	6160200	6206850					35594	0	256.44	30120000000	100	4240040	1198.83	933	4272360	1212.93	923	4076500	1208.53	930	5000740	1283.73	848	4909000	1279.41	869	5076120	1283.63	861	5952920	1379.4	772	6160200
P19623	P19623	SRM	Spermidine synthase	13	13	13	66.9	66.9	66.9	4236430	4317150	4075210	5927130	5856720	6094450	7733930	7534990	7594420					33824	0	80.398	20013000000	88	4236430	1197.81	934	4317150	1225.65	913	4075210	1208.14	931	5927130	1521.54	702	5856720	1526.41	698	6094450	1541.13	696	7733930	1792.1	544	7534990
Q9Y333	Q9Y333	LSM2	U6 snRNA-associated Sm-like protein LSm2	6	6	6	74.7	74.7	74.7	4220610	4289480	4163510	5113020	4991620	5157800	5680840	5461790	5440660					10834	0	24.901	5488700000	20	4220610	1193.33	935	4289480	1217.79	920	4163510	1234.32	905	5113020	1312.55	832	4991620	1300.95	852	5157800	1304.28	850	5680840	1316.36	812	5461790
P62072	P62072	TIMM10	Mitochondrial import inner membrane translocase subunit Tim10	11	11	11	86.7	86.7	86.7	4218500	4416950	4536460	4503330	5341670	5492440	3730910	3074550	3021550					10333	0	86.639	1292000000	17	4218500	1192.74	936	4416950	1253.98	890	4536460	1344.89	829	4503330	1156.04	953	5341670	1392.18	784	5492440	1388.9	785	3730910	864.523	1255	3074550
O75718	O75718	CRTAP	Cartilage-associated protein	15	15	15	37.4	37.4	37.4	4209010	4169750	3997860	5130940	5017240	5140190	6213470	6054280	6107220					46561	0	110.04	13733000000	58	4209010	1190.05	937	4169750	1183.8	945	3997860	1185.21	949	5130940	1317.15	829	5017240	1307.62	848	5140190	1299.83	853	6213470	1439.78	724	6054280
Q08211;Q08211-2	Q08211	DHX9	ATP-dependent RNA helicase A	53	53	53	48.3	48.3	48.3	4204310	4186060	4053870	5542620	5350410	5425450	6667090	6482710	6422890					140960	0	323.31	115250000000	334	4204310	1188.73	938	4186060	1188.43	941	4053870	1201.82	936	5542620	1422.84	753	5350410	1394.46	781	5425450	1371.96	795	6667090	1544.89	664	6482710
P04181;P04181-2	P04181;P04181-2	OAT	Ornithine aminotransferase, mitochondrial;Ornithine aminotransferase, hepatic form;Ornithine aminotransferase, renal form	19	19	19	57.2	57.2	57.2	4200740	4229840	4133550	4266730	4145220	4323820	4539830	4659820	4636760					48534	0	323.31	44674000000	75	4200740	1187.72	939	4229840	1200.86	936	4133550	1225.44	910	4266730	1095.3	1018	4145220	1080.35	1034	4323820	1093.39	1022	4539830	1051.96	1047	4659820
Q9Y2S6	Q9Y2S6	TMA7	Translation machinery-associated protein 7	3	3	3	29.7	29.7	29.7	4196110	3637150	3591610	4074480	4848830	4582480	6673210	6789680	6751580					7066.2	0	4.6253	3958800000	14	4196110	1186.41	940	3637150	1032.59	1077	3591610	1064.78	1050	4074480	1045.95	1055	4848830	1263.73	879	4582480	1158.8	956	6673210	1546.31	663	6789680
O95716	O95716	RAB3D	Ras-related protein Rab-3D	9	7	5	49.3	45.7	33.3	4194070	4537980	4186060	3708620	3624350	3762110	4000160	4261250	4169970					24267	0	91.96	3081900000	25	4194070	1185.83	941	4537980	1288.34	854	4186060	1241.01	898	3708620	952.032	1159	3624350	944.599	1185	3762110	951.343	1174	4000160	926.914	1163	4261250
Q9NTK5;Q9NTK5-2;Q9NTK5-3	Q9NTK5;Q9NTK5-2	OLA1	Obg-like ATPase 1	17	17	17	43.2	43.2	43.2	4191780	4028270	3888030	5339800	5342420	5513640	7115160	7018430	7181200					44743	0	48.272	23251000000	93	4191780	1185.18	942	4028270	1143.63	975	3888030	1152.65	970	5339800	1370.77	796	5342420	1392.37	783	5513640	1394.26	779	7115160	1648.72	606	7018430
Q9UKM9-2;Q9UKM9	Q9UKM9-2;Q9UKM9	RALY	RNA-binding protein Raly	16	16	16	41	41	41	4188140	4165560	3869780	4636860	4622980	4756040	4857560	4816930	4879390					30364	0	34.644	30496000000	80	4188140	1184.15	943	4165560	1182.61	946	3869780	1147.24	980	4636860	1190.32	921	4622980	1204.87	919	4756040	1202.68	922	4857560	1125.59	976	4816930
Q9P2T1-3;Q9P2T1;Q9P2T1-2	Q9P2T1-3;Q9P2T1;Q9P2T1-2	GMPR2	GMP reductase 2	16	16	14	48.4	48.4	43.1	4187000	4179760	3935530	4002850	4007230	4062410	3850700	3783420	3654950					34596	0	49.521	16144000000	67	4187000	1183.83	944	4179760	1186.64	944	3935530	1166.74	962	4002850	1027.56	1075	4007230	1044.39	1065	4062410	1027.28	1086	3850700	892.281	1211	3783420
Q92542-2;Q92542	Q92542-2;Q92542	NCSTN	Nicastrin	11	11	11	19.2	19.2	19.2	4186940	4377690	4101690	2909080	2711190	2947100	2112910	2216590	2114610					76743	0	321.14	64740000000	77	4186940	1183.82	945	4377690	1242.83	895	4101690	1216	922	2909080	746.784	1426	2711190	706.608	1510	2947100	745.249	1443	2112910	489.602	2004	2216590
P12694;P12694-2	P12694;P12694-2	BCKDHA	2-oxoisovalerate dehydrogenase subunit alpha, mitochondrial	16	16	16	44.5	44.5	44.5	4176840	4204270	4184080	3872960	3797470	3820930	3419160	3422230	3450110					50470	0	196.25	17265000000	77	4176840	1180.96	946	4204270	1193.6	937	4184080	1240.42	899	3872960	994.219	1115	3797470	989.72	1120	3820930	966.22	1159	3419160	792.286	1351	3422230
Q9H4M9	Q9H4M9	EHD1	EH domain-containing protein 1	30	30	21	69.9	69.9	51.5	4176540	4232440	3980040	7660630	7517930	7844190	8583210	8795920	8653860					60626	0	323.31	33889000000	158	4176540	1180.87	947	4232440	1201.6	933	3980040	1179.93	952	7660630	1966.54	480	7517930	1959.37	492	7844190	1983.6	479	8583210	1988.89	463	8795920
Q16864;Q16864-2	Q16864;Q16864-2	ATP6V1F	V-type proton ATPase subunit F	7	7	7	62.2	62.2	62.2	4165840	4293070	4183010	4735150	4648230	4663830	4676140	4122620	4026360					13370	0	62.62	7678600000	22	4165840	1177.85	948	4293070	1218.81	917	4183010	1240.1	900	4735150	1215.55	902	4648230	1211.45	917	4663830	1179.37	938	4676140	1083.55	1012	4122620
Q9UHV9	Q9UHV9	PFDN2	Prefoldin subunit 2	9	9	9	59.7	59.7	59.7	4161740	3970950	4097600	5732530	5826270	5647980	6945430	6541150	6476110					16648	0	58.955	11103000000	49	4161740	1176.69	949	3970950	1127.36	994	4097600	1214.78	923	5732530	1471.59	729	5826270	1518.48	707	5647980	1428.23	756	6945430	1609.39	627	6541150
Q09666;Q09666-2	Q09666	AHNAK	Neuroblast differentiation-associated protein AHNAK	318	318	315	73.2	73.2	73	4154980	3989610	3726000	5585280	5544950	5753040	9807700	9319460	9410440					629090	0	323.31	492270000000	1609	4154980	1174.78	950	3989610	1132.66	987	3726000	1104.62	1016	5585280	1433.78	746	5544950	1445.16	745	5753040	1454.8	744	9807700	2272.63	371	9319460
Q9UNH7;Q9UNH7-2;Q86XE0-2;Q86XE0	Q9UNH7;Q9UNH7-2	SNX6	Sorting nexin-6;Sorting nexin-6, N-terminally processed	23	22	22	51.7	51.7	51.7	4147110	4109580	3907070	4466040	4417250	4538240	5089550	5014410	5007590					46648	0	145.99	17536000000	76	4147110	1172.55	951	4109580	1166.72	957	3907070	1158.3	968	4466040	1146.47	962	4417250	1151.25	960	4538240	1147.61	968	5089550	1179.35	930	5014410
Q15084-3;Q15084;Q15084-4;Q15084-5;Q15084-2	Q15084-3;Q15084;Q15084-4;Q15084-5;Q15084-2	PDIA6	Protein disulfide-isomerase A6	19	19	19	49.7	49.7	49.7	4143560	4336550	4044490	4408460	4305910	4486360	4300470	4236790	4292290					47837	0	323.31	108190000000	131	4143560	1171.55	952	4336550	1231.15	906	4044490	1199.04	940	4408460	1131.69	975	4305910	1122.23	997	4486360	1134.49	978	4300470	996.501	1097	4236790
Q6UW68	Q6UW68	TMEM205	Transmembrane protein 205	5	5	5	28	28	28	4142030	4297330	3978280	4006870	3915720	4114810	3653850	3711300	3720780					21198	0	62.613	9187900000	30	4142030	1171.12	953	4297330	1220.02	916	3978280	1179.41	954	4006870	1028.6	1073	3915720	1020.54	1086	4114810	1040.53	1070	3653850	846.668	1280	3711300
P35637-2;P35637	P35637-2;P35637	FUS	RNA-binding protein FUS	11	11	9	15.4	15.4	15.4	4141560	4243510	3964000	5850540	5851420	6174090	6884690	7089280	7024470					53354	0	77.609	50832000000	97	4141560	1170.98	954	4243510	1204.74	929	3964000	1175.18	956	5850540	1501.88	710	5851420	1525.03	699	6174090	1561.28	683	6884690	1595.31	639	7089280
P30419;P30419-2	P30419;P30419-2	NMT1	Glycylpeptide N-tetradecanoyltransferase 1	17	17	13	44.4	44.4	34.1	4135520	4069660	3947340	4826340	4693180	4978230	5398860	5491980	5525770					56806	0	239.35	20660000000	77	4135520	1169.28	955	4069660	1155.38	968	3947340	1170.24	959	4826340	1238.96	880	4693180	1223.16	909	4978230	1258.87	883	5398860	1251.02	874	5491980
Q9UMS4	Q9UMS4	PRPF19	Pre-mRNA-processing factor 19	15	15	15	42.5	42.5	42.5	4130130	4231790	3946110	5397110	5323160	5377630	6098330	5931910	5875220					55180	0	323.31	24386000000	98	4130130	1167.75	956	4231790	1201.41	934	3946110	1169.87	960	5397110	1385.48	780	5323160	1387.35	790	5377630	1359.87	807	6098330	1413.1	741	5931910
Q86V81	Q86V81	ALYREF	THO complex subunit 4	10	10	10	39.3	39.3	39.3	4126330	4257790	4166520	5267560	5138410	5228500	6490690	6369410	6350990					26888	0	249.73	11932000000	52	4126330	1166.68	957	4257790	1208.79	926	4166520	1235.22	904	5267560	1352.22	807	5138410	1339.2	823	5228500	1322.16	835	6490690	1504.02	687	6369410
Q9Y305;Q9Y305-2;Q9Y305-4;Q9Y305-3	Q9Y305;Q9Y305-2;Q9Y305-4;Q9Y305-3	ACOT9	Acyl-coenzyme A thioesterase 9, mitochondrial	18	18	18	42.8	42.8	42.8	4119270	4230540	4082060	4101740	4098420	4114920	3902000	3923890	3878660					49901	0	105.38	21507000000	87	4119270	1164.68	958	4230540	1201.06	935	4082060	1210.18	928	4101740	1052.95	1048	4098420	1068.15	1047	4114920	1040.56	1069	3902000	904.169	1193	3923890
P61011;P61011-2	P61011;P61011-2	SRP54	Signal recognition particle 54 kDa protein	24	24	24	51.8	51.8	51.8	4117100	4062050	3815680	5061550	4982800	5116930	6063600	6044570	6059340					55704	0	164.45	22121000000	120	4117100	1164.07	959	4062050	1153.22	971	3815680	1131.2	993	5061550	1299.34	840	4982800	1298.65	855	5116930	1293.94	856	6063600	1405.05	748	6044570
Q9Y3E1	Q9Y3E1	HDGFRP3	Hepatoma-derived growth factor-related protein 3	9	7	7	41.9	36.9	36.9	4113170	4062910	4132980	4511140	4598280	4627470	3619660	3590130	3446460					22619	0	43.165	11912000000	36	4113170	1162.96	960	4062910	1153.47	970	4132980	1225.27	911	4511140	1158.05	948	4598280	1198.43	927	4627470	1170.17	947	3619660	838.745	1286	3590130
Q13884;Q13884-2	Q13884;Q13884-2	SNTB1	Beta-1-syntrophin	24	24	22	47.6	47.6	45	4112110	4260480	4149380	3688580	3646800	3731810	2982010	3019860	2875940					58060	0	282.51	23428000000	87	4112110	1162.66	961	4260480	1209.56	925	4149380	1230.13	909	3688580	946.889	1168	3646800	950.452	1177	3731810	943.682	1183	2982010	690.988	1523	3019860
P35270	P35270	SPR	Sepiapterin reductase	12	12	12	54.4	54.4	54.4	4111790	3910980	3772140	4259410	4152100	4351690	3879320	3972400	3947030					28048	0	181.8	13277000000	54	4111790	1162.57	962	3910980	1110.33	1008	3772140	1118.3	1007	4259410	1093.42	1020	4152100	1082.15	1031	4351690	1100.43	1013	3879320	898.913	1198	3972400
Q8IW45;Q8IW45-2;Q8IW45-4;Q8IW45-3	Q8IW45;Q8IW45-2;Q8IW45-4	CARKD	ATP-dependent (S)-NAD(P)H-hydrate dehydratase	14	14	14	62.2	62.2	62.2	4111250	4073990	3787120	3760170	3693600	3921760	3031870	3071690	2949280					36576	0	179.74	6452300000	42	4111250	1162.41	963	4073990	1156.61	964	3787120	1122.74	1005	3760170	965.266	1148	3693600	962.649	1156	3921760	991.716	1122	3031870	702.542	1500	3071690
Q00688	Q00688	FKBP3	Peptidyl-prolyl cis-trans isomerase FKBP3	13	13	13	51.8	51.8	51.8	4097290	3932600	3766900	4562780	4504910	4524240	5563850	5354500	5583070					25177	0	118.79	16872000000	63	4097290	1158.47	964	3932600	1116.47	1001	3766900	1116.75	1008	4562780	1171.3	940	4504910	1174.1	947	4524240	1144.07	969	5563850	1289.25	836	5354500
P12429	P12429	ANXA3	Annexin A3	20	20	20	51.7	51.7	51.7	4091510	3637980	3562280	5372560	5352360	5496950	10114500	9827980	10143000					36375	0	282.18	46057000000	83	4091510	1156.83	965	3637980	1032.83	1075	3562280	1056.08	1056	5372560	1379.18	791	5352360	1394.96	780	5496950	1390.04	783	10114500	2343.72	353	9827980
P16083	P16083	NQO2	Ribosyldihydronicotinamide dehydrogenase [quinone]	8	8	8	51.9	51.9	51.9	4083360	4134070	3883960	4351000	4220390	4484170	3955190	3888520	3877160					25918	0	162.68	6322400000	27	4083360	1154.53	966	4134070	1173.67	952	3883960	1151.45	973	4351000	1116.94	991	4220390	1099.94	1017	4484170	1133.94	979	3955190	916.493	1177	3888520
P56192;P56192-2	P56192;P56192-2	MARS	Methionine--tRNA ligase, cytoplasmic	33	33	33	45.8	45.8	45.8	4080840	4071440	3893470	4688030	4496090	4669350	5120850	5283650	5161500					101110	0	323.31	39556000000	162	4080840	1153.82	967	4071440	1155.89	965	3893470	1154.27	969	4688030	1203.46	914	4496090	1171.8	948	4669350	1180.76	937	5120850	1186.6	925	5283650
P11117;P11117-2	P11117	ACP2	Lysosomal acid phosphatase	11	11	11	27.7	27.7	27.7	4077930	4150550	3822960	3689780	3517170	3702450	2995130	3031140	2942810					48344	0	193.11	20866000000	69	4077930	1152.99	968	4150550	1178.35	950	3822960	1133.36	987	3689780	947.196	1167	3517170	916.665	1214	3702450	936.257	1191	2995130	694.029	1516	3031140
Q8NBX0	Q8NBX0	SCCPDH	Saccharopine dehydrogenase-like oxidoreductase	11	11	11	35.7	35.7	35.7	4073940	4185020	4031230	4462300	4265040	4307410	4335990	4408740	4156700					47151	0	191.96	15037000000	57	4073940	1151.87	969	4185020	1188.13	943	4031230	1195.11	943	4462300	1145.51	965	4265040	1111.58	1005	4307410	1089.24	1027	4335990	1004.73	1089	4408740
Q9UHD8-5	Q9UHD8-5	2009-09-01	Septin-9	37	37	1	58.4	58.4	3.6	4068640	3985660	3845090	4582810	4595520	4717930	5915950	5869900	5884750					64681	0	323.31	48779000000	174	4068640	1150.37	970	3985660	1131.54	989	3845090	1139.92	983	4582810	1176.44	935	4595520	1197.71	928	4717930	1193.05	931	5915950	1370.84	782	5869900
Q6YP21-3;Q6YP21;Q6YP21-2	Q6YP21-3;Q6YP21	CCBL2	Kynurenine--oxoglutarate transaminase 3	17	17	17	42.9	42.9	42.9	4066800	4070780	3925710	4007220	3908660	4032210	3738550	3742130	3627040					47752	0	224.42	20600000000	83	4066800	1149.85	971	4070780	1155.7	966	3925710	1163.83	965	4007220	1028.68	1072	3908660	1018.7	1088	4032210	1019.65	1094	3738550	866.293	1250	3742130
O60884	O60884	DNAJA2	DnaJ homolog subfamily A member 2	19	19	19	45.4	45.4	45.4	4066310	3991860	3874000	5610720	5440610	5548760	6181390	6019350	6016000					45745	0	237.9	25574000000	92	4066310	1149.71	972	3991860	1133.29	986	3874000	1148.5	978	5610720	1440.32	740	5440610	1417.96	763	5548760	1403.14	775	6181390	1432.35	728	6019350
P49915;P49915-2	P49915;P49915-2	GMPS	GMP synthase [glutamine-hydrolyzing]	38	38	38	56.4	56.4	56.4	4065800	3918260	3837710	4752970	4696660	4816010	5933810	5827670	5855660					76715	0	323.31	22213000000	129	4065800	1149.56	973	3918260	1112.4	1006	3837710	1137.74	984	4752970	1220.12	895	4696660	1224.07	907	4816010	1217.85	914	5933810	1374.98	775	5827670
Q99584	Q99584	S100A13	Protein S100-A13	7	7	7	55.1	55.1	55.1	4065310	3668940	3821810	5000220	4979270	5216430	5462790	4970810	5062710					11471	0	78.948	16548000000	31	4065310	1149.42	974	3668940	1041.62	1061	3821810	1133.02	988	5000220	1283.6	850	4979270	1297.73	857	5216430	1319.11	838	5462790	1265.83	864	4970810
Q9HBH5	Q9HBH5	RDH14	Retinol dehydrogenase 14	11	11	11	44.3	44.3	44.3	4057970	4144150	3792020	4308830	4173580	4253610	3453050	3291100	3209930					36864	0	128.3	7525100000	39	4057970	1147.35	975	4144150	1176.53	951	3792020	1124.19	1000	4308830	1106.11	1005	4173580	1087.74	1024	4253610	1075.63	1038	3453050	800.138	1340	3291100
Q86VP6;Q86VP6-2;Q86VP6-3	Q86VP6;Q86VP6-2	CAND1	Cullin-associated NEDD8-dissociated protein 1	50	50	43	43.3	43.3	39	4057420	3984250	3924200	4407060	4350500	4434050	4568260	4636530	4627160					136370	0	323.31	77637000000	258	4057420	1147.2	976	3984250	1131.13	990	3924200	1163.38	966	4407060	1131.33	976	4350500	1133.85	983	4434050	1121.26	992	4568260	1058.55	1035	4636530
P29373	P29373	CRABP2	Cellular retinoic acid-binding protein 2	10	10	9	66.7	66.7	61.6	4054130	3903150	3461440	5089840	5049720	5262160	14244500	14334500	13999800					15693	0	211.99	10149000000	44	4054130	1146.26	977	3903150	1108.11	1011	3461440	1026.19	1088	5089840	1306.6	834	5049720	1316.09	839	5262160	1330.67	831	14244500	3300.74	210	14334500
P20810-10;P20810-6;P20810-9;P20810-7	P20810-10;P20810-6;P20810-9;P20810-7	CAST	Calpastatin	38	38	0	55.1	55.1	0	4053730	3796150	3791380	5120400	5197670	5293210	6320230	6164040	5987610					82436	0	323.31	30992000000	174	4053730	1146.15	978	3796150	1077.73	1032	3791380	1124	1001	5120400	1314.45	830	5197670	1354.65	816	5293210	1338.52	826	6320230	1464.52	707	6164040
Q96HE7	Q96HE7	ERO1L	ERO1-like protein alpha	16	16	15	47.6	47.6	45.3	4052770	3906390	3634310	3978360	3805650	4077880	3961550	4027840	3965230					54392	0	323.31	25228000000	70	4052770	1145.88	979	3906390	1109.03	1010	3634310	1077.44	1039	3978360	1021.28	1083	3805650	991.852	1117	4077880	1031.19	1083	3961550	917.967	1174	4027840
O43414-3;O43414-2;O43414	O43414-3;O43414-2;O43414	ERI3	ERI1 exoribonuclease 3	6	6	6	48.4	48.4	48.4	4044710	3941330	3765530	4502490	4257350	4559630	4384400	4462700	4388000					14542	0	36.597	2889600000	18	4044710	1143.6	980	3941330	1118.95	998	3765530	1116.34	1009	4502490	1155.82	954	4257350	1109.58	1007	4559630	1153.02	964	4384400	1015.95	1076	4462700
P05386	P05386	RPLP1	60S acidic ribosomal protein P1	2	1	1	28.9	14	14	4042750	3163390	3511320	4100340	5403210	6042370	6298510	8643310	9273850					11514	0	5.7388	6411300000	4	4042750	1143.05	981	3163390	898.093	1226	3511320	1040.98	1076	4100340	1052.59	1049	5403210	1408.22	768	6042370	1527.97	705	6298510	1459.49	712	8643310
O60869;O60869-2;O60869-3	O60869;O60869-2;O60869-3	EDF1	Endothelial differentiation-related factor 1	13	13	13	58.1	58.1	58.1	4039670	3663380	3510320	6176100	6045220	6395630	8504970	8445680	8507610					16368	0	45.028	19811000000	53	4039670	1142.18	982	3663380	1040.04	1063	3510320	1040.68	1077	6176100	1585.45	661	6045220	1575.54	667	6395630	1617.3	648	8504970	1970.76	470	8445680
P11217;P11217-2	P11217;P11217-2	PYGM	Glycogen phosphorylase, muscle form	48	37	37	58.8	46.2	46.2	4025420	4088360	3880010	3975770	3887690	4019850	3061870	3034220	2976040					97091	0	258.62	42708000000	149	4025420	1138.15	983	4088360	1160.69	961	3880010	1150.28	976	3975770	1020.61	1085	3887690	1013.23	1096	4019850	1016.52	1101	3061870	709.495	1488	3034220
O95336	O95336	PGLS	6-phosphogluconolactonase	12	12	12	67.4	67.4	67.4	4003150	3897560	3828340	3836520	3861970	4111480	3985050	3909500	3856110					27547	0	150.34	24602000000	69	4003150	1131.85	984	3897560	1106.52	1012	3828340	1134.96	986	3836520	984.866	1128	3861970	1006.53	1103	4111480	1039.69	1072	3985050	923.412	1166	3909500
O43242;O43242-2	O43242;O43242-2	PSMD3	26S proteasome non-ATPase regulatory subunit 3	31	31	31	58.8	58.8	58.8	3996170	3972230	3818610	4678530	4560960	4593800	5514850	5404680	5430870					60977	0	267.24	48957000000	152	3996170	1129.88	985	3972230	1127.72	993	3818610	1132.07	991	4678530	1201.02	917	4560960	1188.7	932	4593800	1161.66	952	5514850	1277.9	850	5404680
Q9BXJ0	Q9BXJ0	C1QTNF5	Complement C1q tumor necrosis factor-related protein 5	6	6	6	28.8	28.8	28.8	3995870	4099360	4006610	3247620	3276430	3337870	2844490	2911490	2941860					25298	0	50.911	27409000000	68	3995870	1129.79	986	4099360	1163.81	960	4006610	1187.81	947	3247620	833.69	1318	3276430	853.924	1290	3337870	844.065	1306	2844490	659.124	1587	2911490
P67936;Q2TAC2-2;Q2TAC2	P67936	TPM4	Tropomyosin alpha-4 chain	26	13	6	64.9	42.3	15.3	3989080	3241930	3642810	5812570	6843000	5540200	6264070	6995430	6828670					28521	0	129.43	25880000000	62	3989080	1127.87	987	3241930	920.388	1201	3642810	1079.96	1033	5812570	1492.13	719	6843000	1783.46	564	5540200	1400.98	777	6264070	1451.51	716	6995430
O95169-3;O95169;O95169-2	O95169-3;O95169;O95169-2	NDUFB8	NADH dehydrogenase [ubiquinone] 1 beta subcomplex subunit 8, mitochondrial	6	6	6	49.7	49.7	49.7	3986610	3924780	4049870	3317150	3480610	3497620	3393830	3083880	3088150					18479	0	26.777	7339800000	28	3986610	1127.17	988	3924780	1114.25	1004	4049870	1200.63	938	3317150	851.538	1286	3480610	907.136	1223	3497620	884.463	1252	3393830	786.417	1362	3083880
P51608-2;P51608	P51608-2;P51608	MECP2	Methyl-CpG-binding protein 2	26	26	26	54.2	54.2	54.2	3986200	3998220	3880910	4276430	4357930	4482930	3308740	3251100	3271620					53323	0	266.65	16576000000	93	3986200	1127.06	989	3998220	1135.1	985	3880910	1150.54	975	4276430	1097.79	1014	4357930	1135.79	976	4482930	1133.62	981	3308740	766.699	1393	3251100
Q6IAA8	Q6IAA8	LAMTOR1	Ragulator complex protein LAMTOR1	5	5	5	46	46	46	3984020	3906740	3835770	4002270	3881870	4023510	3859000	3687590	3657600					17745	0	81.346	14944000000	38	3984020	1126.44	990	3906740	1109.13	1009	3835770	1137.16	985	4002270	1027.41	1076	3881870	1011.72	1097	4023510	1017.45	1098	3859000	894.204	1207	3687590
P17174;P17174-2	P17174;P17174-2	GOT1	Aspartate aminotransferase, cytoplasmic	20	20	20	56.4	56.4	56.4	3975460	3955530	3819350	4222370	4063120	4274080	4048390	4047460	4051510					46247	0	218.38	23097000000	80	3975460	1124.02	991	3955530	1122.98	997	3819350	1132.29	990	4222370	1083.92	1022	4063120	1058.95	1055	4274080	1080.81	1033	4048390	938.09	1148	4047460
Q5SSJ5;Q5SSJ5-2;Q5SSJ5-3;Q5SSJ5-5	Q5SSJ5;Q5SSJ5-2;Q5SSJ5-3	HP1BP3	Heterochromatin protein 1-binding protein 3	25	25	25	36.5	36.5	36.5	3974800	4238140	4051680	3732350	3784200	3886140	3196360	3328200	3316120					61206	0	79.916	36815000000	101	3974800	1123.83	992	4238140	1203.22	931	4051680	1201.17	937	3732350	958.123	1156	3784200	986.262	1125	3886140	982.708	1133	3196360	740.659	1434	3328200
Q96C86	Q96C86	DCPS	m7GpppX diphosphatase	15	15	15	49	49	49	3974610	3936120	3812080	4452910	4357850	4388110	3897660	3879870	3818420					38608	0	206.04	20756000000	60	3974610	1123.78	993	3936120	1117.47	999	3812080	1130.14	994	4452910	1143.1	967	4357850	1135.77	977	4388110	1109.64	1005	3897660	903.162	1194	3879870
P09668	P09668	CTSH	Pro-cathepsin H;Cathepsin H mini chain;Cathepsin H;Cathepsin H heavy chain;Cathepsin H light chain	12	12	12	41.8	41.8	41.8	3969620	3691580	3626780	3996980	4032230	4148080	4584890	4714680	4787230					37393	0	95.501	9411200000	65	3969620	1122.37	994	3691580	1048.05	1055	3626780	1075.2	1041	3996980	1026.06	1077	4032230	1050.9	1063	4148080	1048.95	1060	4584890	1062.41	1034	4714680
Q16629-3;Q16629-2;Q16629-4;Q16629	Q16629-3;Q16629-2;Q16629-4;Q16629	SRSF7	Serine/arginine-rich splicing factor 7	7	6	6	47.7	47.7	47.7	3969610	4004080	3881960	4944320	4967360	5045360	5443460	5371530	5465500					15257	0	20.861	15625000000	38	3969610	1122.37	995	4004080	1136.76	983	3881960	1150.85	974	4944320	1269.25	862	4967360	1294.62	862	5045360	1275.85	869	5443460	1261.35	867	5371530
P43243;P43243-2	P43243;P43243-2	MATR3	Matrin-3	35	35	35	39.8	39.8	39.8	3966270	4025060	3806860	4839140	4812700	4863130	5192180	5169070	5077370					94622	0	323.31	63030000000	181	3966270	1121.42	996	4025060	1142.72	977	3806860	1128.59	996	4839140	1242.25	879	4812700	1254.31	886	4863130	1229.76	906	5192180	1203.13	909	5169070
Q96IU4;Q96IU4-2	Q96IU4	ABHD14B	Alpha/beta hydrolase domain-containing protein 14B	7	7	7	51.9	51.9	51.9	3963370	4070430	3798880	3896910	3888100	3933250	3239710	3280070	3204790					22345	0	40.533	10468000000	54	3963370	1120.6	997	4070430	1155.6	967	3798880	1126.23	998	3896910	1000.37	1105	3888100	1013.34	1095	3933250	994.622	1118	3239710	750.702	1415	3280070
Q8WW59	Q8WW59	SPRYD4	SPRY domain-containing protein 4	9	9	9	51.7	51.7	51.7	3959770	4009850	3789910	4039130	3958990	4170710	3601950	3612680	3588390					23128	0	54.848	9142600000	38	3959770	1119.58	998	4009850	1138.4	980	3789910	1123.57	1004	4039130	1036.88	1064	3958990	1031.81	1073	4170710	1054.67	1053	3601950	834.64	1293	3612680
P53007	P53007	SLC25A1	Tricarboxylate transport protein, mitochondrial	9	9	9	29.3	29.3	29.3	3956940	4043810	3926860	3876560	3766640	3964960	4254760	4174770	4261760					34012	0	36.821	35925000000	64	3956940	1118.78	999	4043810	1148.04	973	3926860	1164.17	964	3876560	995.143	1111	3766640	981.684	1130	3964960	1002.64	1111	4254760	985.91	1103	4174770
O95168;O95168-2	O95168;O95168-2	NDUFB4	NADH dehydrogenase [ubiquinone] 1 beta subcomplex subunit 4	4	4	4	35.7	35.7	35.7	3955880	4037920	3849530	3590140	3776740	3808500	3674100	3871470	3868490					15208	0	41.89	3261200000	16	3955880	1118.48	1000	4037920	1146.37	974	3849530	1141.24	982	3590140	921.618	1196	3776740	984.317	1128	3808500	963.076	1163	3674100	851.359	1273	3871470
P30153	P30153	PPP2R1A	Serine/threonine-protein phosphatase 2A 65 kDa regulatory subunit A alpha isoform	27	27	22	53.7	53.7	44.7	3954970	3928370	3719490	5069710	4979040	5190990	6101170	6017330	6081850					65308	0	253.89	70980000000	148	3954970	1118.23	1001	3928370	1115.27	1002	3719490	1102.69	1018	5069710	1301.43	837	4979040	1297.67	858	5190990	1312.67	842	6101170	1413.76	740	6017330
Q8IWB7	Q8IWB7	WDFY1	WD repeat and FYVE domain-containing protein 1	19	19	19	53.2	53.2	53.2	3947970	4008220	3742590	3829940	3721830	3913690	3189560	3224420	3084790					46323	0	186.15	22927000000	89	3947970	1116.25	1002	4008220	1137.94	981	3742590	1109.54	1011	3829940	983.177	1133	3721830	970.006	1146	3913690	989.676	1123	3189560	739.082	1438	3224420
Q13247-3;Q13247;Q13247-2	Q13247-3;Q13247	SRSF6	Serine/arginine-rich splicing factor 6	19	19	14	39.7	39.7	32.8	3945780	3969180	3733400	5224020	5272030	5454920	5622500	5623720	5595330					38418	0	95.34	32524000000	91	3945780	1115.63	1003	3969180	1126.86	995	3733400	1106.81	1014	5224020	1341.05	816	5272030	1374.03	801	5454920	1379.41	792	5622500	1302.84	825	5623720
O75436;O75436-2	O75436;O75436-2	VPS26A	Vacuolar protein sorting-associated protein 26A	12	11	11	47.7	47.7	47.7	3943570	4186330	3853290	4323200	4302000	4258440	4654210	4594720	4479100					38169	0	183.98	21520000000	87	3943570	1115	1004	4186330	1188.51	940	3853290	1142.35	981	4323200	1109.8	999	4302000	1121.21	999	4258440	1076.85	1037	4654210	1078.47	1020	4594720
P46108;P46108-2	P46108;P46108-2	CRK	Adapter molecule crk	16	16	16	54.6	54.6	54.6	3942610	3704210	3652280	4632240	4550600	4760180	4667850	4718820	4630730					33830	0	256.06	10228000000	62	3942610	1114.73	1005	3704210	1051.63	1051	3652280	1082.76	1031	4632240	1189.13	923	4550600	1186	936	4760180	1203.73	921	4667850	1081.63	1014	4718820
Q96B97;Q96B97-3	Q96B97;Q96B97-3	SH3KBP1	SH3 domain-containing kinase-binding protein 1	30	30	2	48.6	48.6	3.5	3939670	3873330	3703110	4047920	4088150	4144890	3713340	3740040	3620720					73125	0	323.31	14011000000	108	3939670	1113.9	1006	3873330	1099.65	1015	3703110	1097.83	1020	4047920	1039.13	1061	4088150	1065.48	1050	4144890	1048.14	1064	3713340	860.452	1263	3740040
P22830;P22830-2	P22830;P22830-2	FECH	Ferrochelatase, mitochondrial	18	18	18	48.2	48.2	48.2	3938240	4104300	3991820	3696430	3697460	3849970	3071790	3077290	3048250					47862	0	178.43	12570000000	68	3938240	1113.5	1007	4104300	1165.22	959	3991820	1183.43	951	3696430	948.903	1165	3697460	963.654	1154	3849970	973.562	1151	3071790	711.792	1482	3077290
P55795	P55795	HNRNPH2	Heterogeneous nuclear ribonucleoprotein H2	17	9	9	51.2	33.4	33.4	3935380	4107570	3879090	4178290	4165890	4337850	4066900	4103190	4030060					49263	0	162.58	15452000000	75	3935380	1112.69	1008	4107570	1166.15	958	3879090	1150.01	977	4178290	1072.6	1030	4165890	1085.74	1027	4337850	1096.93	1018	4066900	942.378	1140	4103190
P35556;P35556-2;Q75N90	P35556;P35556-2	FBN2	Fibrillin-2	77	72	72	35.1	33.6	33.6	3933150	3462200	3939720	1201380	1260410	1370610	1522060	1642380	1663260					314770	0	323.31	46495000000	301	3933150	1112.06	1009	3462200	982.925	1136	3939720	1167.98	961	1201380	308.404	2672	1260410	328.495	2584	1370610	346.593	2502	1522060	352.692	2511	1642380
P61163	P61163	ACTR1A	Alpha-centractin	15	15	9	43.1	43.1	27.7	3931240	3933440	3605620	4131550	4195740	4214460	5105230	5069090	5085820					42613	0	152.68	25447000000	83	3931240	1111.52	1010	3933440	1116.71	1000	3605620	1068.93	1047	4131550	1060.6	1041	4195740	1093.52	1020	4214460	1065.73	1044	5105230	1182.98	928	5069090
Q9BSD7	Q9BSD7	NTPCR	Cancer-related nucleoside-triphosphatase	9	9	9	54.7	54.7	54.7	3931010	3822650	3677700	3492290	3459830	3586590	3796940	3698410	3876680					20713	0	94.55	6901900000	38	3931010	1111.45	1011	3822650	1085.26	1025	3677700	1090.3	1024	3492290	896.5	1226	3459830	901.722	1230	3586590	906.959	1214	3796940	879.824	1231	3698410
Q96PU5-2;Q96PU5-6;Q96PU5-5;Q96PU5-7;Q96PU5;Q96PU5-3	Q96PU5-2;Q96PU5-6;Q96PU5-5;Q96PU5-7;Q96PU5;Q96PU5-3	NEDD4L	E3 ubiquitin-protein ligase NEDD4-like	34	34	7	44.9	44.9	8.2	3925820	4121130	3870230	3683700	3588040	3636610	3042780	3012520	2969800					104920	0	323.31	24841000000	153	3925820	1109.99	1012	4121130	1170	955	3870230	1147.38	979	3683700	945.635	1170	3588040	935.138	1197	3636610	919.607	1207	3042780	705.071	1496	3012520
Q01105;Q01105-3;Q01105-4;P0DME0	Q01105;Q01105-3;Q01105-4	SET	Protein SET	11	11	2	48.6	48.6	14.8	3909970	3558670	3792450	5577790	5684510	5726270	7354350	7327450	7299700					33488	0	127.42	35810000000	49	3909970	1105.5	1013	3558670	1010.31	1107	3792450	1124.32	999	5577790	1431.86	749	5684510	1481.53	729	5726270	1448.03	747	7354350	1704.14	582	7327450
Q12765;Q12765-2;Q12765-3	Q12765;Q12765-2;Q12765-3	SCRN1	Secernin-1	18	18	18	46.4	46.4	46.4	3906790	3682930	3557170	4212010	4140950	4240410	4381990	4290100	4272910					46382	0	122.16	33243000000	97	3906790	1104.61	1014	3682930	1045.59	1058	3557170	1054.57	1060	4212010	1081.26	1024	4140950	1079.24	1035	4240410	1072.29	1040	4381990	1015.39	1079	4290100
Q9Y4W6	Q9Y4W6	AFG3L2	AFG3-like protein 2	45	45	45	53.2	53.2	53.2	3899520	3998540	3885930	4177220	4100390	4173160	3968140	4043160	3992880					88583	0	323.31	36542000000	151	3899520	1102.55	1015	3998540	1135.19	984	3885930	1152.03	971	4177220	1072.33	1032	4100390	1068.67	1046	4173160	1055.29	1052	3968140	919.495	1170	4043160
Q12931-2;Q12931	Q12931-2;Q12931	TRAP1	Heat shock protein 75 kDa, mitochondrial	29	29	29	52.7	52.7	52.7	3896020	4025550	3884640	4601570	4519750	4688580	5710050	5667780	5743110					74267	0	323.31	36052000000	114	3896020	1101.56	1016	4025550	1142.86	976	3884640	1151.65	972	4601570	1181.26	931	4519750	1177.96	944	4688580	1185.63	934	5710050	1323.13	808	5667780
Q9Y5X9;Q9Y5X9-2	Q9Y5X9;Q9Y5X9-2	LIPG	Endothelial lipase	15	15	15	34.2	34.2	34.2	3895570	4078700	4126490	1262250	1209630	1236460	1677030	1679710	1606340					56794	0	203.71	14949000000	63	3895570	1101.43	1017	4078700	1157.95	963	4126490	1223.35	916	1262250	324.03	2603	1209630	315.262	2656	1236460	312.67	2660	1677030	388.599	2359	1679710
P13686	P13686	ACP5	Tartrate-resistant acid phosphatase type 5	8	8	8	32	32	32	3894010	4452640	3964670	2589220	2570890	2733190	2045790	2140240	2145640					36598	0	109.47	33007000000	62	3894010	1100.99	1018	4452640	1264.11	880	3964670	1175.38	955	2589220	664.673	1585	2570890	670.04	1580	2733190	691.157	1554	2045790	474.049	2054	2140240
O14967;O14967-2	O14967	CLGN	Calmegin	22	21	21	37.2	36.2	36.2	3887860	3736730	3741010	3389580	3271130	3425480	3092920	3085400	3076220					70038	0	185.92	21386000000	95	3887860	1099.25	1019	3736730	1060.86	1047	3741010	1109.07	1012	3389580	870.133	1261	3271130	852.541	1292	3425480	866.219	1276	3092920	716.689	1472	3085400
P54577	P54577	YARS	Tyrosine--tRNA ligase, cytoplasmic;Tyrosine--tRNA ligase, cytoplasmic, N-terminally processed	33	33	33	57	57	57	3881020	3649360	3743340	4492960	4475240	4566850	5044660	4914390	5010160					59143	0	258.12	35796000000	132	3881020	1097.32	1020	3649360	1036.06	1069	3743340	1109.76	1010	4492960	1153.38	956	4475240	1166.36	953	4566850	1154.84	963	5044660	1168.94	939	4914390
P24666;P24666-3;P24666-4	P24666;P24666-3	ACP1	Low molecular weight phosphotyrosine protein phosphatase	9	9	3	62.7	62.7	19.6	3880490	4065580	3815780	3915570	3866010	4125150	4220020	4362540	4301550					18042	0	154.52	13018000000	41	3880490	1097.17	1021	4065580	1154.22	969	3815780	1131.23	992	3915570	1005.16	1098	3866010	1007.58	1102	4125150	1043.15	1066	4220020	977.86	1110	4362540
P0C0L5	P0C0L5	C4B	Complement C4-B;Complement C4 beta chain;Complement C4-B alpha chain;C4a anaphylatoxin;C4b-B;C4d-B;Complement C4 gamma chain	49	49	2	34.9	34.9	2.3	3876780	4581940	4020950	1997470	1950360	2014100	1630420	1688850	1656530					192750	0	323.31	48384000000	191	3876780	1096.12	1022	4581940	1300.82	849	4020950	1192.06	945	1997470	512.767	1931	1950360	508.315	1969	2014100	509.315	1962	1630420	377.801	2400	1688850
Q13310-3;Q13310-2;Q13310;P0CB38	Q13310-3;Q13310-2;Q13310	PABPC4	Polyadenylate-binding protein 4	31	31	20	41.4	41.4	25.5	3875110	3779140	3716870	6197330	6164980	6262560	6939850	6799010	6746090					72390	0	196.9	67016000000	188	3875110	1095.65	1023	3779140	1072.9	1035	3716870	1101.91	1019	6197330	1590.9	658	6164980	1606.75	651	6262560	1583.65	662	6939850	1608.1	628	6799010
O60911	O60911	CTSV	Cathepsin L2	17	17	15	58.7	58.7	56.3	3872780	3871220	3550770	2758840	2743350	2820620	2444810	2444030	2439390					37329	0	192.76	11647000000	64	3872780	1094.99	1024	3871220	1099.05	1016	3550770	1052.67	1061	2758840	708.215	1501	2743350	714.988	1492	2820620	713.265	1500	2444810	566.508	1792	2444030
P31689;P31689-2	P31689;P31689-2	DNAJA1	DnaJ homolog subfamily A member 1	19	19	19	58.4	58.4	58.4	3867100	3818030	3640000	6382220	6305500	6493330	5983930	5920890	5817740					44868	0	159.61	22201000000	113	3867100	1093.38	1025	3818030	1083.95	1028	3640000	1079.12	1037	6382220	1638.37	624	6305500	1643.38	632	6493330	1642	636	5983930	1386.59	766	5920890
Q9BZL1	Q9BZL1	UBL5	Ubiquitin-like protein 5	3	3	3	28.8	28.8	28.8	3862850	3496700	3206460	4924650	4762360	5037420	5766730	5609740	5832200					8546.8	0	8.8767	4513400000	13	3862850	1092.18	1026	3496700	992.718	1124	3206460	950.594	1167	4924650	1264.2	866	4762360	1241.2	896	5037420	1273.84	870	5766730	1336.26	800	5609740
O14980	O14980	XPO1	Exportin-1	35	35	35	38.5	38.5	38.5	3854100	3855640	3666200	4039210	3938580	4082520	5134160	5060560	5042110					123380	0	323.31	44635000000	174	3854100	1089.71	1027	3855640	1094.62	1019	3666200	1086.89	1027	4039210	1036.9	1063	3938580	1026.5	1076	4082520	1032.37	1081	5134160	1189.68	922	5060560
Q9Y673;Q9Y673-2	Q9Y673;Q9Y673-2	ALG5	Dolichyl-phosphate beta-glucosyltransferase	10	10	10	38.6	38.6	38.6	3847840	3833480	3647160	3913800	3933390	4035020	3830280	3942510	3863820					36946	0	68.666	4803100000	44	3847840	1087.94	1028	3833480	1088.33	1022	3647160	1081.24	1032	3913800	1004.7	1099	3933390	1025.14	1080	4035020	1020.36	1093	3830280	887.55	1219	3942510
Q9UL33-2;Q9UL33	Q9UL33-2;Q9UL33	TRAPPC2L	Trafficking protein particle complex subunit 2-like protein	5	5	5	38.1	38.1	38.1	3847290	4010840	3821220	4180590	4110040	4305090	5007350	5226960	5117770					16058	0	18.276	1263500000	10	3847290	1087.78	1029	4010840	1138.68	979	3821220	1132.85	989	4180590	1073.19	1029	4110040	1071.18	1045	4305090	1088.65	1028	5007350	1160.3	946	5226960
Q6DKJ4;Q6DKJ4-3;Q6DKJ4-2	Q6DKJ4;Q6DKJ4-3	NXN	Nucleoredoxin	19	19	19	58.4	58.4	58.4	3838190	3838140	3693460	4360110	4297230	4466420	5328470	5379580	5323180					48392	0	256.21	18206000000	65	3838190	1085.21	1030	3838140	1089.66	1021	3693460	1094.97	1021	4360110	1119.27	987	4297230	1119.97	1001	4466420	1129.45	984	5328470	1234.71	884	5379580
Q92520	Q92520	FAM3C	Protein FAM3C	8	8	8	52	52	52	3837210	3980060	3683670	4989860	4962070	5069020	5135390	5073410	5119560					24680	0	134.89	4333200000	41	3837210	1084.93	1031	3980060	1129.95	991	3683670	1092.07	1023	4989860	1280.94	854	4962070	1293.24	865	5069020	1281.83	863	5135390	1189.97	921	5073410
P22307;P22307-7;P22307-8;P22307-4;P22307-2;P22307-6;P22307-3;P22307-5	P22307;P22307-7;P22307-8;P22307-4;P22307-2;P22307-6	SCP2	Non-specific lipid-transfer protein	24	24	24	41.7	41.7	41.7	3834660	3763260	3669120	4481970	4325900	4433230	5311340	5240860	5228480					58993	0	148.24	27701000000	89	3834660	1084.21	1032	3763260	1068.4	1039	3669120	1087.76	1026	4481970	1150.56	959	4325900	1127.44	992	4433230	1121.05	993	5311340	1230.74	885	5240860
Q9UKY7;Q9UKY7-2;Q9UKY7-3	Q9UKY7;Q9UKY7-2	CDV3	Protein CDV3 homolog	13	13	13	46.1	46.1	46.1	3832460	3686710	3809670	6508140	6601830	7238450	8377610	7824210	7626600					27335	0	201.65	19492000000	62	3832460	1083.59	1033	3686710	1046.66	1057	3809670	1129.42	995	6508140	1670.69	611	6601830	1720.61	596	7238450	1830.42	542	8377610	1941.25	479	7824210
Q9UKK9	Q9UKK9	NUDT5	ADP-sugar pyrophosphatase	12	12	12	48.4	48.4	48.4	3831370	3646500	3594140	4288140	4111870	4293900	4794990	4708590	4777320					24327	0	72.715	12361000000	49	3831370	1083.28	1034	3646500	1035.25	1070	3594140	1065.53	1049	4288140	1100.8	1013	4111870	1071.66	1043	4293900	1085.82	1029	4794990	1111.09	984	4708590
P04156-2;P04156	P04156-2;P04156	PRNP	Major prion protein	7	7	7	32.5	32.5	32.5	3827900	3749580	3641970	1770270	1754080	1824650	2069700	1992320	1989220					26885	0	56.481	8862500000	32	3827900	1082.3	1035	3749580	1064.51	1042	3641970	1079.71	1035	1770270	454.442	2106	1754080	457.159	2109	1824650	461.409	2090	2069700	479.589	2036	1992320
Q6DD88	Q6DD88	ATL3	Atlastin-3	18	18	18	38.8	38.8	38.8	3824010	3874990	3673470	4443260	4464950	4602790	4705610	4679340	4712380					60541	0	274.83	14287000000	78	3824010	1081.2	1036	3874990	1100.12	1014	3673470	1089.04	1025	4443260	1140.62	969	4464950	1163.68	954	4602790	1163.93	951	4705610	1090.38	1004	4679340
P07951	P07951	TPM2	Tropomyosin beta chain	31	21	3	73.6	51.4	6.7	3823370	3350560	3998250	5609900	6380170	5370060	6245230	6739360	6706810					32850	0	76.181	20053000000	78	3823370	1081.02	1037	3350560	951.229	1169	3998250	1185.33	948	5609900	1440.11	741	6380170	1662.84	625	5370060	1357.96	810	6245230	1447.14	721	6739360
O14979	O14979	HNRNPDL	Heterogeneous nuclear ribonucleoprotein D-like	18	18	2	36.9	36.9	8.6	3822390	3742670	3657900	6264770	5813710	5841610	6807680	6462060	6389420					46437	0	190.87	40359000000	61	3822390	1080.74	1038	3742670	1062.55	1044	3657900	1084.43	1030	6264770	1608.22	641	5813710	1515.2	712	5841610	1477.2	730	6807680	1577.47	652	6462060
Q7Z4W1	Q7Z4W1	DCXR	L-xylulose reductase	11	11	11	55.3	55.3	55.3	3820330	3987350	3736870	3583760	3565080	3718460	3171350	3180150	3183990					25913	0	36.955	13243000000	55	3820330	1080.16	1039	3987350	1132.02	988	3736870	1107.84	1013	3583760	919.979	1200	3565080	929.153	1202	3718460	940.306	1187	3171350	734.862	1446	3180150
P16278-3;P16278;P16278-2	P16278-3;P16278;P16278-2	GLB1	Beta-galactosidase	15	15	14	29.2	29.2	27.4	3818220	3637700	3567520	3840840	3784540	3847650	2954550	2941880	2905880					72750	0	138.37	51765000000	161	3818220	1079.56	1040	3637700	1032.75	1076	3567520	1057.63	1054	3840840	985.974	1125	3784540	986.349	1124	3847650	972.975	1154	2954550	684.626	1537	2941880
O00567	O00567	NOP56	Nucleolar protein 56	27	27	27	57.1	57.1	57.1	3817390	3720720	3662410	5632100	5619480	5731970	5883770	5878690	5810360					66049	0	323.31	41942000000	122	3817390	1079.33	1041	3720720	1056.32	1049	3662410	1085.77	1028	5632100	1445.8	737	5619480	1464.58	734	5731970	1449.47	746	5883770	1363.38	786	5878690
P40123;P40123-2;P40123-3	P40123;P40123-2;P40123-3	CAP2	Adenylyl cyclase-associated protein 2	23	22	22	49.5	47.8	47.8	3813430	3786450	3622430	4761770	4696430	4794740	5666650	5608850	5590300					52823	0	171.41	27275000000	109	3813430	1078.21	1042	3786450	1074.98	1033	3622430	1073.92	1044	4761770	1222.38	892	4696430	1224.01	908	4794740	1212.47	917	5666650	1313.07	817	5608850
P14136;P14136-3;P14136-2	P14136;P14136-3;P14136-2	GFAP	Glial fibrillary acidic protein	27	25	25	56	52.5	52.5	3809980	3821320	2140200	1266740	2000930	1202230	1559510	2117640	2138150					49880	0	152.34	10514000000	69	3809980	1077.23	1043	3821320	1084.88	1026	2140200	634.489	1658	1266740	325.182	2597	2000930	521.493	1924	1202230	304.015	2716	1559510	361.368	2469	2117640
P48147	P48147	PREP	Prolyl endopeptidase	33	33	32	59.6	59.6	58	3805960	3819690	3642630	4293410	4186310	4386460	4215160	4114460	4134770					80699	0	262.88	30921000000	150	3805960	1076.1	1044	3819690	1084.42	1027	3642630	1079.9	1034	4293410	1102.15	1011	4186310	1091.06	1023	4386460	1109.23	1007	4215160	976.735	1112	4114460
Q3LXA3;Q3LXA3-2	Q3LXA3;Q3LXA3-2	DAK	Bifunctional ATP-dependent dihydroxyacetone kinase/FAD-AMP lyase (cyclizing);ATP-dependent dihydroxyacetone kinase;FAD-AMP lyase (cyclizing)	18	18	18	47	47	47	3804850	3766530	3602870	3985110	3821690	4000020	3315690	3441130	3404070					58946	0	287.37	17081000000	81	3804850	1075.78	1045	3766530	1069.32	1038	3602870	1068.12	1048	3985110	1023.01	1081	3821690	996.031	1112	4000020	1011.51	1104	3315690	768.309	1391	3441130
Q13200;Q13200-3;Q13200-2	Q13200;Q13200-3;Q13200-2	PSMD2	26S proteasome non-ATPase regulatory subunit 2	43	43	43	55.3	55.3	55.3	3800290	3762580	3561730	4992870	4797300	5002570	6154830	6092240	6033870					100200	0	323.31	58989000000	179	3800290	1074.49	1046	3762580	1068.2	1040	3561730	1055.92	1057	4992870	1281.71	852	4797300	1250.3	890	5002570	1265.03	878	6154830	1426.19	731	6092240
Q96HD1;Q96HD1-2	Q96HD1;Q96HD1-2	CRELD1	Cysteine-rich with EGF-like domain protein 1	13	13	13	31.4	31.4	31.4	3798640	3745800	3542490	3155740	3134910	3343980	2597230	2675020	2581390					45439	0	192.37	7875700000	42	3798640	1074.03	1047	3745800	1063.44	1043	3542490	1050.21	1063	3155740	810.105	1343	3134910	817.038	1349	3343980	845.61	1303	2597230	601.827	1723	2675020
O75477	O75477	ERLIN1	Erlin-1	22	17	17	52	41.9	41.9	3798250	3912650	3635700	3591040	3578900	3667880	4082590	4048700	4076010					38925	0	90.96	12926000000	63	3798250	1073.92	1048	3912650	1110.81	1007	3635700	1077.85	1038	3591040	921.848	1195	3578900	932.753	1200	3667880	927.516	1199	4082590	946.015	1138	4048700
P15954	P15954	COX7C	Cytochrome c oxidase subunit 7C, mitochondrial	2	2	2	28.6	28.6	28.6	3796750	3978680	3791050	3193180	3333520	3196630	3964480	3647450	3758390					7245.4	0	5.4628	11523000000	18	3796750	1073.49	1049	3978680	1129.55	992	3791050	1123.9	1003	3193180	819.715	1331	3333520	868.801	1270	3196630	808.349	1353	3964480	918.645	1172	3647450
P49257	P49257	LMAN1	Protein ERGIC-53	23	23	23	46.9	46.9	46.9	3790020	3718200	3691760	3471060	3358560	3382380	3780630	3569700	3532480					57548	0	241.59	38162000000	96	3790020	1071.59	1050	3718200	1055.6	1050	3691760	1094.47	1022	3471060	891.049	1234	3358560	875.327	1261	3382380	855.321	1291	3780630	876.045	1237	3569700
P09496-2;P09496-4;P09496-3;P09496;P09496-5	P09496-2;P09496-4;P09496-3;P09496;P09496-5	CLTA	Clathrin light chain A	9	9	9	33	33	33	3782030	3066850	3104300	3521650	4037070	3891940	4737900	6996460	7206040					23662	0	134.74	13063000000	38	3782030	1069.33	1051	3066850	870.683	1262	3104300	920.309	1212	3521650	904.036	1214	4037070	1052.16	1062	3891940	984.175	1130	4737900	1097.86	997	6996460
Q9Y6E0-2;Q9Y6E0	Q9Y6E0-2;Q9Y6E0	STK24	Serine/threonine-protein kinase 24;Serine/threonine-protein kinase 24 36 kDa subunit;Serine/threonine-protein kinase 24 12 kDa subunit	21	21	13	51	51	35.3	3779400	3732540	3728510	3885500	3891870	3877940	4059550	3955750	3930010					47913	0	149.18	13808000000	71	3779400	1068.59	1052	3732540	1059.67	1048	3728510	1105.36	1015	3885500	997.438	1108	3891870	1014.32	1093	3877940	980.635	1137	4059550	940.676	1141	3955750
P56537;P56537-2	P56537;P56537-2	EIF6	Eukaryotic translation initiation factor 6	9	9	9	60	60	60	3774880	3785580	3426120	5824840	5865530	6113980	7876240	7593600	7702630					26599	0	322.46	25449000000	63	3774880	1067.31	1053	3785580	1074.73	1034	3426120	1015.72	1101	5824840	1495.28	716	5865530	1528.71	697	6113980	1546.07	694	7876240	1825.08	526	7593600
Q96DA6-2;Q96DA6	Q96DA6-2;Q96DA6	DNAJC19	Mitochondrial import inner membrane translocase subunit TIM14	6	6	6	60.4	60.4	60.4	3767990	3802470	3799630	4059830	3725510	3873790	4176710	4040960	3958480					10079	0	9.8483	5865000000	13	3767990	1065.36	1054	3802470	1079.53	1031	3799630	1126.45	997	4059830	1042.19	1058	3725510	970.965	1144	3873790	979.585	1142	4176710	967.824	1121	4040960
Q9GZT3-2;Q9GZT3	Q9GZT3-2;Q9GZT3	SLIRP	SRA stem-loop-interacting RNA-binding protein, mitochondrial	7	7	7	68.2	68.2	68.2	3758410	3739370	3512550	4788520	4749050	5037090	6103470	6090810	6325250					12122	0	27.957	11858000000	34	3758410	1062.65	1055	3739370	1061.61	1045	3512550	1041.34	1074	4788520	1229.25	888	4749050	1237.73	898	5037090	1273.75	871	6103470	1414.29	739	6090810
Q13347	Q13347	EIF3I	Eukaryotic translation initiation factor 3 subunit I	17	17	17	60.6	60.6	60.6	3754290	3642310	3497350	5380820	5239140	5406760	6924600	6637080	6490580					36501	0	115.11	23528000000	89	3754290	1061.49	1056	3642310	1034.06	1071	3497350	1036.83	1080	5380820	1381.3	786	5239140	1365.46	814	5406760	1367.24	799	6924600	1604.56	633	6637080
P09486	P09486	SPARC	SPARC	14	14	14	51.5	51.5	51.5	3751230	3813540	3514980	4035190	4165240	4337660	4773830	4597150	4635350					34632	0	55.672	17104000000	63	3751230	1060.62	1057	3813540	1082.67	1029	3514980	1042.06	1072	4035190	1035.86	1066	4165240	1085.57	1028	4337660	1096.89	1019	4773830	1106.19	987	4597150
Q52LJ0-2;Q52LJ0	Q52LJ0-2;Q52LJ0	FAM98B	Protein FAM98B	16	16	12	41.3	41.3	31.9	3750130	3755380	3630740	4169530	4052620	4146700	4098900	4048790	4187350					45547	0	132.62	15006000000	83	3750130	1060.31	1058	3755380	1066.16	1041	3630740	1076.38	1040	4169530	1070.35	1035	4052620	1056.22	1058	4146700	1048.6	1062	4098900	949.795	1134	4048790
P29279;P29279-2	P29279;P29279-2	CTGF	Connective tissue growth factor	23	23	23	67.9	67.9	67.9	3749180	3402400	3122270	7930740	7733050	8506230	5158800	5283140	5155190					38091	0	189.06	18649000000	87	3749180	1060.04	1059	3402400	965.946	1152	3122270	925.634	1204	7930740	2035.88	459	7733050	2015.43	470	8506230	2151.02	425	5158800	1195.39	915	5283140
P55010	P55010	EIF5	Eukaryotic translation initiation factor 5	21	21	21	43.4	43.4	43.4	3747370	3532070	3437500	6482100	6440630	6627170	6373520	6214930	6185400					49222	0	160.2	26382000000	104	3747370	1059.53	1060	3532070	1002.76	1113	3437500	1019.09	1097	6482100	1664.01	615	6440630	1678.59	616	6627170	1675.85	617	6373520	1476.87	701	6214930
O43488	O43488	AKR7A2	Aflatoxin B1 aldehyde reductase member 2	15	15	10	51.3	51.3	41.8	3742590	3832520	3625380	3813540	3737360	3889650	3393390	3313990	3353290					39589	0	110.06	30027000000	63	3742590	1058.18	1061	3832520	1088.06	1023	3625380	1074.79	1042	3813540	978.966	1136	3737360	974.052	1142	3889650	983.596	1132	3393390	786.314	1363	3313990
P62318-2;P62318	P62318-2;P62318	SNRPD3	Small nuclear ribonucleoprotein Sm D3	4	4	3	48.3	48.3	42.5	3738040	3776020	3459040	4687110	4517770	4682920	5600480	5570330	5450570					13291	0	170.44	19483000000	32	3738040	1056.89	1062	3776020	1072.02	1036	3459040	1025.47	1091	4687110	1203.22	915	4517770	1177.45	945	4682920	1184.2	935	5600480	1297.74	826	5570330
P38117;P38117-2	P38117;P38117-2	ETFB	Electron transfer flavoprotein subunit beta	14	14	14	55.7	55.7	55.7	3737180	3657330	3526520	3518410	3578470	3590760	3344190	3241010	3350970					27843	0	128.81	30850000000	73	3737180	1056.65	1063	3657330	1038.32	1065	3526520	1045.48	1069	3518410	903.205	1215	3578470	932.643	1201	3590760	908.015	1213	3344190	774.912	1380	3241010
P00813	P00813	ADA	Adenosine deaminase	13	13	13	38.8	38.8	38.8	3731840	3604330	3329330	3548330	3539210	3592870	3514760	3452580	3547480					40764	0	76.149	8634900000	62	3731840	1055.14	1064	3604330	1023.27	1091	3329330	987.021	1133	3548330	910.884	1208	3539210	922.411	1210	3592870	908.549	1212	3514760	814.437	1319	3452580
Q99436;Q99436-2	Q99436;Q99436-2	PSMB7	Proteasome subunit beta type-7	7	7	7	26.4	26.4	26.4	3730600	3626090	3448570	4188860	4110560	4283720	4637990	4662880	4582530					29965	0	24.945	31408000000	51	3730600	1054.79	1065	3626090	1029.45	1081	3448570	1022.37	1095	4188860	1075.31	1027	4110560	1071.32	1044	4283720	1083.25	1030	4637990	1074.71	1025	4662880
Q96HC4;Q96HC4-4;Q96HC4-6;Q96HC4-7;Q96HC4-3;Q96HC4-2	Q96HC4;Q96HC4-4;Q96HC4-6;Q96HC4-7	PDLIM5	PDZ and LIM domain protein 5	23	23	23	46	46	46	3729660	3599520	3512310	4809120	4757060	4698540	5761750	5562900	5594090					63944	0	189.19	39536000000	140	3729660	1054.52	1066	3599520	1021.91	1093	3512310	1041.27	1075	4809120	1234.54	883	4757060	1239.81	897	4698540	1188.15	933	5761750	1335.11	802	5562900
Q96DB5;Q96DB5-2;Q96DB5-3	Q96DB5;Q96DB5-2;Q96DB5-3	RMDN1	Regulator of microtubule dynamics protein 1	12	12	12	41.4	41.4	41.4	3729130	3853520	3721930	4153890	4061460	4098730	4350050	4233270	4121470					35808	0	145.51	5196900000	19	3729130	1054.37	1067	3853520	1094.02	1020	3721930	1103.41	1017	4153890	1066.34	1037	4061460	1058.52	1056	4098730	1036.47	1077	4350050	1007.99	1085	4233270
Q15738	Q15738	NSDHL	Sterol-4-alpha-carboxylate 3-dehydrogenase, decarboxylating	18	18	18	53.6	53.6	53.6	3721740	3634470	3537310	4318730	4333060	4318080	6452060	6246020	6262190					41900	0	88.236	20987000000	95	3721740	1052.28	1068	3634470	1031.83	1078	3537310	1048.68	1065	4318730	1108.65	1001	4333060	1129.31	990	4318080	1091.93	1023	6452060	1495.07	693	6246020
P29692-2	P29692-2	EEF1D	Elongation factor 1-delta	14	14	1	26.1	26.1	1.2	3721530	3673280	3561270	4755200	4601770	4903490	6309250	6325370	6205150					71407	0	178.96	52191000000	120	3721530	1052.22	1069	3673280	1042.85	1059	3561270	1055.78	1058	4755200	1220.7	894	4601770	1199.34	924	4903490	1239.97	897	6309250	1461.97	708	6325370
O95202;O95202-2;O95202-3	O95202	LETM1	LETM1 and EF-hand domain-containing protein 1, mitochondrial	28	28	28	44.5	44.5	44.5	3715530	3857630	3662380	3873710	3867940	3922700	4012530	4117750	4104760					83353	0	323.31	30127000000	123	3715530	1050.53	1070	3857630	1095.19	1018	3662380	1085.76	1029	3873710	994.411	1114	3867940	1008.09	1101	3922700	991.954	1121	4012530	929.78	1158	4117750
P05114	P05114	HMGN1	Non-histone chromosomal protein HMG-14	8	8	8	51	51	51	3694960	4023880	4202030	4912940	5086710	5650990	5577930	6450370	6584720					10659	0	158.76	1773300000	30	3694960	1044.71	1071	4023880	1142.39	978	4202030	1245.74	891	4912940	1261.19	869	5086710	1325.73	832	5650990	1429	754	5577930	1292.51	833	6450370
Q9P016;Q9P016-2	Q9P016;Q9P016-2	THYN1	Thymocyte nuclear protein 1	15	15	15	52	52	52	3690720	3618930	3578210	3983790	3927400	3991350	3854960	3752740	3710340					25697	0	42.723	11912000000	52	3690720	1043.51	1072	3618930	1027.42	1083	3578210	1060.8	1051	3983790	1022.67	1082	3927400	1023.58	1083	3991350	1009.31	1106	3854960	893.269	1209	3752740
P27694	P27694	RPA1	Replication protein A 70 kDa DNA-binding subunit;Replication protein A 70 kDa DNA-binding subunit, N-terminally processed	28	28	28	51	51	51	3685450	3570760	3484420	3946200	3801380	3926370	4479890	4372270	4384450					68137	0	255.5	27402000000	121	3685450	1042.02	1073	3570760	1013.74	1104	3484420	1033	1085	3946200	1013.02	1093	3801380	990.739	1118	3926370	992.882	1120	4479890	1038.08	1060	4372270
P30046;P30046-2;A6NHG4	P30046;P30046-2;A6NHG4	DDT;DDTL	D-dopachrome decarboxylase;D-dopachrome decarboxylase-like protein	7	7	7	50	50	50	3684920	3499850	3458270	3799530	3598190	3695020	3830520	3845770	3719500					12712	0	39.211	13872000000	27	3684920	1041.87	1074	3499850	993.612	1122	3458270	1025.25	1092	3799530	975.37	1142	3598190	937.781	1192	3695020	934.38	1194	3830520	887.606	1218	3845770
Q9Y678	Q9Y678	COPG1	Coatomer subunit gamma-1	37	37	35	56.6	56.6	53.8	3684600	3611680	3565680	4401090	4309640	4511310	4905780	4872910	4840980					97717	0	323.31	39313000000	161	3684600	1041.78	1075	3611680	1025.36	1085	3565680	1057.09	1055	4401090	1129.79	978	4309640	1123.2	996	4511310	1140.8	973	4905780	1136.76	968	4872910
P43487-2;Q9C010;Q9C010-2	P43487-2	RANBP1	Ran-specific GTPase-activating protein	13	13	2	79	79	5.5	3682100	3807340	3791330	4742170	4874380	5282800	6872600	5893410	5662250					23239	0	89.439	17475000000	64	3682100	1041.07	1076	3807340	1080.91	1030	3791330	1123.99	1002	4742170	1217.35	900	4874380	1270.39	873	5282800	1335.89	828	6872600	1592.51	640	5893410
Q9BQE5	Q9BQE5	APOL2	Apolipoprotein L2	14	14	14	41.8	41.8	41.8	3679590	3830080	3508070	3841940	3684360	3850040	3133070	3172650	3168190					37092	0	180.09	12891000000	51	3679590	1040.37	1077	3830080	1087.37	1024	3508070	1040.01	1078	3841940	986.258	1123	3684360	960.239	1158	3850040	973.579	1150	3133070	725.992	1456	3172650
Q8N9N7	Q8N9N7	LRRC57	Leucine-rich repeat-containing protein 57	10	10	10	39.3	39.3	39.3	3679020	3328010	3354980	3377130	3385120	3497910	2844800	2807380	2782350					26754	0	30.445	4422100000	33	3679020	1040.2	1078	3328010	944.827	1177	3354980	994.625	1128	3377130	866.936	1268	3385120	882.249	1255	3497910	884.536	1251	2844800	659.195	1586	2807380
Q15843	Q15843	NEDD8	NEDD8	4	4	4	33.3	33.3	33.3	3677960	3497460	3514810	3954560	4025390	4078480	4786870	4532340	4628090					9071.4	0	32.938	12196000000	27	3677960	1039.91	1079	3497460	992.933	1123	3514810	1042.01	1073	3954560	1015.17	1090	4025390	1049.12	1064	4078480	1031.35	1082	4786870	1109.21	985	4532340
Q6NVY1;Q6NVY1-2	Q6NVY1;Q6NVY1-2	HIBCH	3-hydroxyisobutyryl-CoA hydrolase, mitochondrial	17	17	17	45.9	45.9	45.9	3676660	3611400	3620000	3874240	3825370	3894020	3333550	3344810	3331380					43482	0	117.61	26223000000	81	3676660	1039.54	1080	3611400	1025.28	1086	3620000	1073.19	1045	3874240	994.549	1113	3825370	996.992	1110	3894020	984.702	1129	3333550	772.448	1385	3344810
Q08623;Q08623-3;Q08623-4;Q08623-2	Q08623;Q08623-3;Q08623-4;Q08623-2	HDHD1	Pseudouridine-5-phosphatase	7	7	7	40.4	40.4	40.4	3672540	3662460	3546970	4022970	3930170	4156460	4001770	3914060	3811040					25249	0	48.936	6642300000	41	3672540	1038.37	1081	3662460	1039.78	1064	3546970	1051.54	1062	4022970	1032.73	1068	3930170	1024.3	1082	4156460	1051.07	1058	4001770	927.288	1162	3914060
O75223;O75223-3;O75223-2;O75223-4	O75223	GGCT	Gamma-glutamylcyclotransferase	10	10	10	50.5	50.5	50.5	3672100	3594160	3456380	4414160	4454150	4424890	4430010	4374810	4352020					21007	0	50.98	6874700000	31	3672100	1038.25	1082	3594160	1020.39	1095	3456380	1024.69	1093	4414160	1133.15	974	4454150	1160.87	955	4424890	1118.95	995	4430010	1026.52	1069	4374810
Q14240;Q14240-2	Q14240;Q14240-2	EIF4A2	Eukaryotic initiation factor 4A-II;Eukaryotic initiation factor 4A-II, N-terminally processed	25	12	12	58.5	31.9	31.9	3671880	3623620	3487200	4325390	4133410	4239450	3433540	3529020	3481200					46402	0	206.05	20992000000	57	3671880	1038.19	1083	3623620	1028.75	1082	3487200	1033.82	1083	4325390	1110.36	997	4133410	1077.28	1037	4239450	1072.05	1041	3433540	795.616	1348	3529020
Q96A33-2;Q96A33	Q96A33-2;Q96A33	CCDC47	Coiled-coil domain-containing protein 47	16	16	16	37.7	37.7	37.7	3656280	3581850	3455270	4717420	4625790	4745700	5110260	4940630	4988410					55317	0	299.37	13606000000	85	3656280	1033.78	1084	3581850	1016.89	1101	3455270	1024.36	1094	4717420	1211	907	4625790	1205.6	918	4745700	1200.07	927	5110260	1184.15	927	4940630
Q14232;Q14232-2	Q14232;Q14232-2	EIF2B1	Translation initiation factor eIF-2B subunit alpha	12	12	12	46.9	46.9	46.9	3656020	3617730	3534140	4390600	4355910	4422970	4904800	4784650	4830060					33712	0	128.79	8327700000	49	3656020	1033.7	1085	3617730	1027.08	1084	3534140	1047.74	1067	4390600	1127.1	980	4355910	1135.26	978	4422970	1118.46	997	4904800	1136.54	969	4784650
P15104	P15104	GLUL	Glutamine synthetase	12	12	12	33.5	33.5	33.5	3654870	3605770	3374640	2604920	2547140	2574760	1925780	1890850	1872660					42064	0	168.33	12332000000	53	3654870	1033.38	1086	3605770	1023.69	1088	3374640	1000.45	1121	2604920	668.703	1573	2547140	663.851	1594	2574760	651.093	1620	1925780	446.24	2147	1890850
P23919;P23919-2	P23919;P23919-2	DTYMK	Thymidylate kinase	10	10	10	45.3	45.3	45.3	3651710	3566430	3533700	3666600	3498440	3661090	4932680	5049510	5109950					23819	0	25.558	6792400000	47	3651710	1032.48	1087	3566430	1012.52	1106	3533700	1047.61	1068	3666600	941.246	1175	3498440	911.785	1217	3661090	925.8	1202	4932680	1143	957	5049510
Q99598	Q99598	TSNAX	Translin-associated protein X	19	19	19	65.2	65.2	65.2	3647730	3599550	3435790	4006570	3974380	4042530	4480750	4450870	4444960					33112	0	166.64	9285100000	55	3647730	1031.36	1088	3599550	1021.92	1092	3435790	1018.58	1098	4006570	1028.52	1074	3974380	1035.83	1070	4042530	1022.26	1091	4480750	1038.28	1059	4450870
P29966	P29966	MARCKS	Myristoylated alanine-rich C-kinase substrate	15	15	14	52.7	52.7	52.7	3643820	3362400	3612710	4503570	4598740	4543110	10178200	10053500	10062600					31554	0	317.38	22075000000	105	3643820	1030.25	1089	3362400	954.591	1166	3612710	1071.03	1046	4503570	1156.1	952	4598740	1198.55	926	4543110	1148.84	967	10178200	2358.49	349	10053500
Q15257-2;Q15257-4;Q15257-3	Q15257-2;Q15257-4;Q15257-3	PPP2R4	Serine/threonine-protein phosphatase 2A activator	12	12	1	48.9	48.9	2.2	3638140	3598270	3571510	4055620	3636720	3977960	3934210	4082930	3912690					36775	0	74.875	12770000000	56	3638140	1028.65	1090	3598270	1021.56	1094	3571510	1058.82	1053	4055620	1041.11	1059	3636720	947.823	1180	3977960	1005.93	1108	3934210	911.631	1185	4082930
P36405	P36405	ARL3	ADP-ribosylation factor-like protein 3	9	9	9	69.8	69.8	69.8	3636530	3483600	3406170	3466460	3438410	3550190	3787940	3766340	3812890					20455	0	123.64	11369000000	39	3636530	1028.19	1091	3483600	989.001	1128	3406170	1009.8	1106	3466460	889.869	1236	3438410	896.14	1237	3550190	897.755	1228	3787940	877.738	1234	3766340
P78347-2;P78347-4;P78347-3;P78347;P78347-5;Q86UP8-3;Q86UP8;Q6EKJ0;Q86UP8-4;Q86UP8-2;Q6EKJ0-2;Q86UP8-5	P78347-2;P78347-4;P78347-3;P78347	GTF2I	General transcription factor II-I	43	43	43	54.6	54.6	54.6	3624140	3632450	3399570	3561460	3560190	3627150	4207770	4194360	4208260					107970	0	312.08	34804000000	179	3624140	1024.69	1092	3632450	1031.26	1079	3399570	1007.84	1112	3561460	914.254	1206	3560190	927.878	1203	3627150	917.217	1210	4207770	975.021	1115	4194360
Q5KU26	Q5KU26	COLEC12	Collectin-12	26	26	26	30.6	30.6	30.6	3623750	3689060	3288950	2141300	2131700	2158180	2578990	2427250	2486290					81514	0	150.4	24680000000	96	3623750	1024.58	1093	3689060	1047.33	1056	3288950	975.05	1145	2141300	549.688	1845	2131700	555.577	1845	2158180	545.75	1871	2578990	597.6	1730	2427250
Q93050-1;Q93050;Q93050-3;Q9HBG4	Q93050-1;Q93050;Q93050-3	ATP6V0A1	V-type proton ATPase 116 kDa subunit a isoform 1	26	26	25	34.1	34.1	33	3620860	3694460	3401140	3276320	3282810	3329340	2934920	2979320	2883720					95755	0	323.31	52410000000	157	3620860	1023.76	1094	3694460	1048.86	1054	3401140	1008.31	1111	3276320	841.057	1303	3282810	855.586	1287	3329340	841.908	1307	2934920	680.078	1547	2979320
O60664-4;O60664;O60664-3;O60664-2	O60664-4;O60664;O60664-3;O60664-2	PLIN3	Perilipin-3	20	20	20	61.1	61.1	61.1	3616660	3586070	3323070	4489410	4521780	4839900	6526340	6571730	6527370					45803	0	263.93	37446000000	107	3616660	1022.57	1095	3586070	1018.09	1097	3323070	985.166	1137	4489410	1152.47	958	4521780	1178.49	943	4839900	1223.89	912	6526340	1512.28	684	6571730
Q96CW1-2;Q96CW1	Q96CW1-2;Q96CW1	AP2M1	AP-2 complex subunit mu	18	18	18	48.3	48.3	48.3	3614550	3639180	3466480	4133040	4089580	4200760	4748790	4781320	4776670					49389	0	145.26	26417000000	83	3614550	1021.98	1096	3639180	1033.17	1073	3466480	1027.68	1087	4133040	1060.98	1040	4089580	1065.85	1049	4200760	1062.27	1045	4748790	1100.39	995	4781320
Q8IZQ5	Q8IZQ5	SELH	Selenoprotein H	7	7	7	41.8	41.8	41.8	3614120	3582190	3536830	3834220	3938510	3932410	4279540	4156000	4222040					13453	0	21.897	2992900000	28	3614120	1021.86	1097	3582190	1016.99	1099	3536830	1048.54	1066	3834220	984.276	1130	3938510	1026.48	1077	3932410	994.41	1119	4279540	991.652	1099	4156000
Q9NSE4	Q9NSE4	IARS2	Isoleucine--tRNA ligase, mitochondrial	38	38	38	45.3	45.3	45.3	3611450	3702460	3623420	3705880	3650080	3791750	3573230	3569380	3489970					113790	0	304.04	46488000000	181	3611450	1021.1	1098	3702460	1051.13	1053	3623420	1074.21	1043	3705880	951.329	1161	3650080	951.306	1175	3791750	958.841	1169	3573230	827.985	1303	3569380
O00410;O00410-3;O00410-2	O00410;O00410-3;O00410-2	IPO5	Importin-5	42	42	41	50.1	50.1	50.1	3610400	3627960	3326280	6068840	5834850	6165900	9483600	9452250	9460460					123630	0	323.31	66492000000	234	3610400	1020.8	1099	3627960	1029.98	1080	3326280	986.118	1135	6068840	1557.92	680	5834850	1520.71	703	6165900	1559.2	684	9483600	2197.53	390	9452250
Q96G03;Q96G03-2	Q96G03	PGM2	Phosphoglucomutase-2	30	30	30	48	48	48	3608940	3639670	3557690	3858120	3758700	3877580	3781980	3798210	3762680					68283	0	192.61	21128000000	110	3608940	1020.39	1100	3639670	1033.31	1072	3557690	1054.72	1059	3858120	990.409	1118	3758700	979.614	1131	3877580	980.545	1138	3781980	876.357	1236	3798210
Q9UI30;Q9UI30-2	Q9UI30;Q9UI30-2	TRMT112	Multifunctional methyltransferase subunit TRM112-like protein	4	4	4	44	44	44	3607890	3582100	3168920	4817910	4655550	4882040	5930700	6057720	6092960					14199	0	275.57	10061000000	25	3607890	1020.09	1101	3582100	1016.96	1100	3168920	939.466	1184	4817910	1236.8	882	4655550	1213.36	915	4882040	1234.55	901	5930700	1374.26	776	6057720
Q8N8N7;Q8N8N7-2	Q8N8N7;Q8N8N7-2	PTGR2	Prostaglandin reductase 2	10	10	10	36.2	36.2	36.2	3602610	3609530	3472250	3431720	3385520	3531990	3369270	3335810	3247690					38499	0	76.464	8213700000	61	3602610	1018.6	1102	3609530	1024.75	1087	3472250	1029.39	1086	3431720	880.951	1248	3385520	882.354	1254	3531990	893.151	1234	3369270	780.725	1371	3335810
P05067-9;P05067;P05067-7;P05067-11;P05067-8;P05067-5;P05067-6;P05067-3;P05067-4;P05067-10;P05067-2	P05067-9;P05067;P05067-7;P05067-11;P05067-8;P05067-5;P05067-6;P05067-3;P05067-4;P05067-10	APP	Amyloid beta A4 protein;N-APP;Soluble APP-alpha;Soluble APP-beta;C99;Beta-amyloid protein 42;Beta-amyloid protein 40;C83;P3(42);P3(40);C80;Gamma-secretase C-terminal fragment 59;Gamma-secretase C-terminal fragment 57;Gamma-secretase C-terminal fragment 50;C31	23	23	22	37.6	37.6	36.6	3594680	4054330	3641680	2024390	2020070	2063970	2346620	2358730	2318980					85039	0	275.18	13896000000	98	3594680	1016.36	1103	4054330	1151.03	972	3641680	1079.62	1036	2024390	519.676	1908	2020070	526.483	1910	2063970	521.927	1924	2346620	543.758	1855	2358730
[truncated: 6,652 more rows]
[truncated: 14 more columns]
